# Supplementary material for: Proteogenomic characterization of MiT family translocation renal cell carcinoma
Source: Nat Commun. 2022 Dec 5;13:7494. doi: 10.1038/s41467-022-34460-w (PMC9722939; doi:10.1038/s41467-022-34460-w)
Supplement: Supplementary file 4 — Supplementary Data 1 [file 41467_2022_34460_MOESM4_ESM.xlsx]

## Sheet: Description
Supplementary Data 1, Clinical characteristics of 86 Chinese tRCC patients and data availability.
Clinical characteristics	Clinical characteristics of 86 Chinese tRCC patients
Data availability	Numbers of WES, RNA-seq, proteomics and phosphoproteomics datasets
Depth	Sequencing depth for WES

## Sheet: Clinical characteristics
Sample No.	TFE	TFE fusion partner	fusion point	Age	Sex	Tumor Size	ISUP grage	TNM stage	OS event	OS	PFS event	PFS
tRCC_01_T	TFE3	ASPSCR1	t(X;17)(p11;q25)	21-30	1	3.5	2	Ⅲ	1	43.2	1	3.3
tRCC_02_T	TFE3	ASPSCR1	t(17;X)(q25;p11)	21-30	0	8	3	Ⅱ	1	68.6	1	52.2
tRCC_03_T	TFE3	MED15	t(22;X)(q11;p11)	21-30	1	4	4	Ⅰ	0	103.2	0	103.2
tRCC_04_T	TFE3	ASPSCR1	t(17;X)(q25;p11)	0-20	0	7	3	Ⅰ	0	70.6	0	70.6
tRCC_05_T	TFE3	ASPSCR1	t(17;X)(q25;p11)	21-30	0	4.5	3	Ⅳ	1	16.6	1	11.6
tRCC_06_T	TFE3	PRCC	t(1;X)(q23;p11)	21-30	0	8.5	2	Ⅱ	0	54.5	0	54.5
tRCC_07_T	TFE3	ASPSCR1	t(17;X)(q25;p11)	21-30	0	6	3	Ⅰ	0	53.6	0	53.6
tRCC_08_T	TFE3	SFPQ	t(1;X)(p34;p11)	0-20	1	3	2	Ⅰ	0	50.6	0	50.6
tRCC_09_T	TFE3	NONO	inv(X)(p11;q13)	41-50	1	4.5	3	Ⅰ	0	42.4	0	42.4
tRCC_10_T	TFE3	SFPQ	t(1;X)(p34;p11)	41-50	0	7	3	Ⅳ	1	10.8	1	2.7
tRCC_11_T	TFE3	NONO	inv(X)(q13;p11)	21-30	0	3.8	2	Ⅰ	0	74.4	0	74.4
tRCC_12_T	TFE3	PTPN12; RBM10	t(X;7)(p11;q11);t(X;X)(p11;p11)	21-30	1	9	2	Ⅱ	0	55.9	0	55.9
tRCC_13_T	TFE3	EWSR1	t(22;X)(q12;p11)	41-50	1	2.2	2	Ⅰ	0	40.5	0	40.5
tRCC_14_T	TFE3	NONO	inv(X)(p11;q13)	41-50	1	2.8	2	Ⅰ	0	41.5	1	13.4
tRCC_15_T	TFE3	SFPQ	t(1;X)(p34;p11)	>60	0		3	Ⅲ	1	17	1	8
tRCC_16_T	TFE3	ASPSCR1	t(X;17)(p11;q25)	0-20	0	5.5	4	Ⅲ	0	80.5	1	2.6
tRCC_17_T	TFE3	PRCC	t(1;X)(q23;p11)	0-20	0	18	4	Ⅲ	1	76.8	1	56.1
tRCC_18_T	TFE3	MED15	t(22;X)(q11;p11)	31-40	0	5	2	Ⅰ	0	101.4	0	101.4
tRCC_19_T	TFE3	SFPQ; ZNF627	t(1;X)(p34;p11);t(X;19)(p11;p13)	31-40	0	5.5	2	Ⅰ	0	68.3	0	68.3
tRCC_20_T	TFE3	SFPQ	t(X;1)(p11;p34)	41-50	0	4	3	Ⅰ	0	59.5	0	59.5
tRCC_21_T	TFE3	ASPSCR1	t(X;17)(p11;q25)	>60	0	4.6	3	Ⅰ	0	40.1	0	40.1
tRCC_22_T	TFE3	PARP14	t(3;X)(q21;p11)	31-40	0	4	2	Ⅰ	0	31.2	0	31.2
tRCC_23_T	TFE3	ASPSCR1	t(17;X)(q25;p11)	0-20	1	8	4	Ⅲ	0	26.5	1	1
tRCC_24_T	TFE3	KHSRP	t(19;X)(p13;p11)	41-50	1	4.2	3	Ⅰ	0	34.1	1	7
tRCC_25_T	TFE3	SFPQ	t(1;X)(p34;p11)	0-20	1	2.5	2	Ⅰ	0	26.5	0	26.5
tRCC_26_T	TFE3	MATR3	t(5;X)(q31;p11)	41-50	0		2	Ⅱ	0	43.3	1	15.4
tRCC_27_T	TFE3	LUC7L3	t(17;X)(q21;p11)	31-40	0		2	Ⅱ	0	72	1	13.2
tRCC_28_T	TFE3	PRCC	t(1;X)(q23;p11)	41-50	1	4	3	Ⅰ	0	106.5	1	91.8
tRCC_29_T	TFE3	ASPSCR1	t(17;X)(q25;p11)	41-50	0		2	Ⅰ	1	77.6	1	43.2
tRCC_30_T	TFE3	ASPSCR1	t(X;17)(p11;q25)	21-30	0	12	3	Ⅲ	0	41.8	1	3.3
tRCC_31_T	TFE3	PRCC	t(1;X)(q23;p11)	31-40	1		4	Ⅳ	0	20.5	1	2.5
tRCC_32_T	TFE3	PRCC	t(1;X)(q23;p11)	41-50	1	3	3	Ⅰ	0	23.9	0	23.9
tRCC_33_T	TFE3	ASPSCR1	t(17;X)(q25;p11)	0-20	1		3	Ⅲ	0	29.2	0	29.2
tRCC_34_T	TFE3	ASPSCR1	t(17;X)(q25;p11)	0-20	0		3	Ⅳ	1	10.5	1	7
tRCC_35_T	TFE3	RBM10	t(X;X)(p11;p11)	31-40	1	3.3	3	Ⅰ	0	36.5	0	36.5
tRCC_36_T	TFE3	NONO	inv(X)(q13;p11)	31-40	0	5.2	3	Ⅳ	1	15.2	1	7.7
tRCC_37_T	TFE3	ASPSCR1	t(17;X)(q25;p11)	0-20	1	15	3	Ⅳ	1	30	1	1.5
tRCC_38_T	TFE3 FISH positive	/	/	0-20	0	10	3	Ⅲ	0	19.5	0	19.5
tRCC_39_T	TFE3	MED15	t(X;22)(p11;q11)	21-30	0	14	2	Ⅲ	0	21.7	0	21.7
tRCC_40_T	TFE3	SFPQ	t(1;X)(p34;p11)	21-30	0	3.5	3	Ⅰ	0	18.9	0	18.9
tRCC_41_T	TFE3	SFPQ	t(1;X)(p34;p11)	21-30	0		4	Ⅳ	0	43.8	1	7.2
tRCC_42_T	TFE3 FISH positive	/	/	21-30	0		2	Ⅰ	0	49.6	1	16
tRCC_43_T	TFE3 FISH positive	/	/	31-40	0		4	Ⅲ	0	53.3	1	3.6
tRCC_44_T	TFE3	MED15	t(22;X)(q11;p11)	31-40	0		3	Ⅲ	0	34.5	0	34.5
tRCC_45_T	TFE3 FISH positive	/	/	31-40	1	6	4	Ⅲ	1	9.5	1	3.6
tRCC_46_T	TFE3	ASPSCR1	t(17;X)(q25;p11)	21-30	0	6.2	3	Ⅲ	1	11.5	1	2.5
tRCC_47_T	TFE3	SFPQ	t(1;X)(p34;p11)	21-30	0	11	3	Ⅱ	0	115.5	0	115.5
tRCC_48_T	TFE3	U2AF2	t(19;X)(q13;p11)	51-64	1	5.9	3	Ⅰ	0	25.9	1	4.6
tRCC_49_T	TFE3	ASPSCR1	t(17;X)(q25;p11)	31-40	0	2	2	Ⅰ	0	93.5	0	93.5
tRCC_50_T	TFE3	TFE3 intergenic rearrangement	t(1;X)(p34;p11)	31-40	0	8	2	Ⅱ	0	38	0	38
tRCC_51_T	TFE3	ASPSCR1	t(17;X)(q25;p11)	0-20	1	4.3	3	Ⅲ	0	33.2	0	33.2
tRCC_52_T	TFE3 FISH positive	/	/	21-30	0	2.6	3	Ⅰ	0	95.9	0	95.9
tRCC_53_T	TFE3 FISH positive	/	/	51-66	1	10	3	Ⅲ	0	24.4	0	24.4
tRCC_54_T	TFE3 FISH positive	/	/	41-50	0	7.7	2	Ⅱ	0	29.3	1	12.1
tRCC_55_T	TFE3	LUC7L3	t(17;X)(q21;p11)	0-20	1	14	4	Ⅲ	0	38.1	1	19.5
tRCC_56_T	TFE3 FISH positive	/	/	31-40	0		3	Ⅲ	0	46.1	1	23.8
tRCC_57_T	TFE3 FISH positive	/	/	31-40	0	2	2	Ⅰ	0	49.1	0	49.1
tRCC_58_T	TFE3	ASPSCR1	t(17;X)(q25;p11)	31-40	0	5.5	2	Ⅰ	0	16.3	0	16.3
tRCC_59_T	TFE3	ASPSCR1	t(17;X)(q25;p11)	51-60	1	6	2	Ⅰ	0	16.5	0	16.5
tRCC_60_T	TFE3 FISH positive	/	/	21-30	1		2
tRCC_61_T	TFE3 FISH positive	/	/	51-60	1		3	Ⅳ	0	54.7	1	29.6
tRCC_62_T	TFE3	LUC7L3	t(17;X)(q21;p11)	31-40	0	5	3	Ⅰ	0	26.1	1	11.2
tRCC_63_T	TFE3	VCP	t(chr9;X)(p13;p11)	51-61	0	6	3	Ⅲ	0	15.2	0	15.2
tRCC_64_T	TFE3	SFPQ	t(1;X)(p34;p11)	31-40	0	2.2	2	Ⅰ	0	21.1	0	21.1
tRCC_65_T	TFE3	SFPQ	t(1;X)(p34;p11)	21-30	1		2	Ⅰ	0	22.3	1	11.4
tRCC_67_T	TFEB	ACTB	t(7;6)(p22;p21)	31-40	0	17	3	Ⅳ	0	19.4	1	8.1
tRCC_68_T	TFE3 FISH positive	/	/	0-20	0	2.5	2	Ⅰ	0	52.7	1	14.5
tRCC_69_T	TFE3 FISH positive	/	/	0-20	1	2.3	3	Ⅲ	0	77.2	0	77.2
tRCC_70_T	TFEB	CLTC	t(17;6)(q23;p21)	21-30	0	9.5	2	Ⅳ	1	23.2	1	2.2
tRCC_72_T	TFE3	ASPSCR1	t(X;17)(p11;q25)	31-40	0	8.5	3	Ⅱ	0	82.6	1	50
tRCC_73_T	TFE3	SFPQ	t(1;X)(p34;p11)	0-20	0	12	3	Ⅲ	0	10.2	1	1.4
tRCC_74_T	TFEB	CLTC	t(17;6)(q23;p21)	31-40	0		2	Ⅰ	0	9.2	0	9.2
tRCC_75_T	TFE3	NONO	inv(X)(p11;q13)	51-62	1	7	2	Ⅰ	0	10.1	0	10.1
tRCC_76_T	TFE3	SFPQ	t(1;X)(p34;p11)	>60	0	2.7	2	Ⅰ	0	9.4	0	9.4
tRCC_77_T	TFE3	NONO	inv(X)(q13;p11)	31-40	0		2	Ⅲ	0	14	1	5
tRCC_78_T	TFE3 FISH positive	/	/	>60	0	7	4	Ⅰ	0	35	0	35
tRCC_79_T	TFEB	EIF4A2	t(3;6)(q27;p21)	0-20	0	7.5	2	Ⅲ	0	18.8	0	18.8
tRCC_80_T	TFE3	ASPSCR1	t(17;X)(q25;p11)	41-50	0	3	3	Ⅰ	0	9	0	9
tRCC_81_T	TFE3 FISH positive	/	/	41-50	1	8	3	Ⅲ	0	8.3	0	8.3
tRCC_82_T	TFE3	SFPQ	t(1;X)(p34;p11)	41-50	0	6	2	Ⅰ	0	11.5	0	11.5
tRCC_83_T	TFE3	ASPSCR1	t(X;17)(p11;q25)	41-50	0	4.2	3	Ⅰ	0	116.9	1	26.8
tRCC_84_T	TFEB	NEAT1	t(11;6)(q13;p21)	21-30	0		2	Ⅲ	0	8.7	0	8.7
tRCC_85_T	TFE3 FISH positive	/	/	41-50	0	7.3	3	Ⅳ	0	15.2	1	8.3
tRCC_87_T	TFE3 FISH positive	/	/	41-50	1		2	Ⅰ	0	39.1	0	39.1
tRCC_88_T	TFE3 FISH positive	/	/	51-65	0		3	Ⅲ	0	43.6	1	7
tRCC_89_T	TFE3	PRCC	t(1;X)(q23;p11)	51-63	0	1.5	2	Ⅰ	0	5.1	0	5.1

## Sheet: Data availability
Sample No.	WES	Proteome-Tumor	Proteome-NAT	Phosphoproteome-Tumor	Phosphoproteome-NAT	RNA-seq-T	RNA-seq-N
Summary	84	74	57	28	21	26	16
tRCC_01	xp11_01	Exp063457	Exp088991	tRCC_01_T	tRCC_01_N	tRCC_01_T	tRCC_01_N
tRCC_02	xp11_02	Exp063459	Exp088992	tRCC_02_T	tRCC_02_N	tRCC_02_T	tRCC_02_N
tRCC_03	xp11_03	Exp063461	Exp063462	tRCC_03_T	tRCC_03_N	tRCC_03_T	tRCC_03_N
tRCC_04	xp11_04	Exp063463	Exp063464			tRCC_04_T	tRCC_04_N
tRCC_05	xp11_05	Exp063465	Exp063466	tRCC_05_T	tRCC_05_N	tRCC_05_T	tRCC_05_N
tRCC_06	xp11_06			tRCC_06_T	tRCC_06_N	tRCC_06_T	tRCC_06_N
tRCC_07		Exp063469	Exp063470	tRCC_07_T	tRCC_07_N	tRCC_07_T	tRCC_07_N
tRCC_08	xp11_08			tRCC_08_T	tRCC_08_N	tRCC_08_T
tRCC_09	xp11_09	Exp063473	Exp063474	tRCC_09_T	tRCC_09_N	tRCC_09_T	tRCC_09_N
tRCC_10	xp11_10	Exp063475		tRCC_10_T
tRCC_11	xp11_11	Exp063477				tRCC_11_T
tRCC_12	xp11_12	Exp063479		tRCC_12_T	tRCC_12_N	tRCC_12_T	tRCC_12_N
tRCC_13	xp11_13	Exp063481		tRCC_13_T		tRCC_13_T
tRCC_14	xp11_14	Exp066962	Exp066979
tRCC_15	xp11_15	Exp066969	Exp066981
tRCC_16	xp11_16	Exp066986
tRCC_17	xp11_17		Exp072921
tRCC_18	xp11_18	Exp086590
tRCC_19	xp11_19	Exp067013	Exp067014
tRCC_20	xp11_20	Exp067007	Exp067008
tRCC_21	xp11_21	Exp087133	Exp087134			tRCC_21_T
tRCC_22	xp11_22	Exp067001	Exp067002
tRCC_23	xp11_23	Exp089881	Exp089882	tRCC_23_T		tRCC_23_T
tRCC_24	xp11_24	Exp066960	Exp066978
tRCC_25	xp11_25	Exp066997	Exp066998
tRCC_26	xp11_26	Exp066972	Exp066971
tRCC_27	xp11_27	Exp067019
tRCC_28	xp11_28	Exp066977
tRCC_29	xp11_29	Exp067011	Exp067012
tRCC_30	xp11_30		Exp066957
tRCC_31	xp11_31	Exp072922	Exp072923
tRCC_32	xp11_32	Exp066980	Exp066968
tRCC_33		Exp066974
tRCC_34	xp11_34	Exp066988	Exp066989
tRCC_35	xp11_35	Exp088994		tRCC_35_T		tRCC_35_T
tRCC_36	xp11_36			tRCC_36_T	tRCC_36_N	tRCC_36_T	tRCC_36_N
tRCC_37	xp11_37			tRCC_37_T		tRCC_37_T
tRCC_38	xp11_38	Exp063483		tRCC_38_T	tRCC_38_N
tRCC_39	xp11_39	Exp063485	Exp063486	tRCC_39_T	tRCC_39_N	tRCC_39_T	tRCC_39_N
tRCC_40	xp11_40			tRCC_40_T		tRCC_40_T
tRCC_41	xp11_41	Exp066970
tRCC_42	xp11_42	Exp066982
tRCC_43	xp11_43	Exp066975	Exp066976
tRCC_44	xp11_44	Exp066955
tRCC_45	xp11_45	Exp088995		tRCC_45_T	tRCC_45_N	tRCC_45_T	tRCC_45_N
tRCC_46	xp11_46	Exp088996	Exp088997	tRCC_46_T	tRCC_46_N	tRCC_46_T	tRCC_46_N
tRCC_47	xp11_47			tRCC_47_T
tRCC_48	xp11_48	Exp066973	Exp066985
tRCC_49	xp11_49	Exp088998	Exp088999	tRCC_49_T	tRCC_49_N	tRCC_49_T	tRCC_49_N
tRCC_50	xp11_50	Exp066967	Exp066965
tRCC_51	xp11_51		Exp087138
tRCC_52	xp11_52	Exp067003	Exp067004
tRCC_69	xp11_53	Exp087145	Exp085831			tRCC_69_T
tRCC_87	xp11_54					tRCC_87_T
tRCC_53	xp11_55
tRCC_88	xp11_56
tRCC_70	xp11_57	Exp085832
tRCC_54	xp11_58	Exp067020	Exp067021
tRCC_55	xp11_59	Exp067005	Exp066996
tRCC_56	xp11_60	Exp067017	Exp067018
tRCC_57	xp11_61	Exp087143	Exp087144
tRCC_58	xp11_62	Exp067015	Exp067016	tRCC_58_T	tRCC_58_N
tRCC_59	xp11_63	Exp086588	Exp086589
tRCC_60	xp11_64	Exp066999	Exp067000
tRCC_61	xp11_65	Exp072918	Exp072919
tRCC_62	xp11_66	Exp066992
tRCC_63	xp11_67	Exp066990	Exp066991
tRCC_64	xp11_68	Exp072913	Exp072914
tRCC_65	xp11_69	Exp086592
tRCC_68	xp11_70	Exp087135	Exp087136
tRCC_67	xp11_71	Exp087131	Exp087132
tRCC_72	xp11_73	Exp087129	Exp087130
tRCC_73	xp11_74	Exp087141	Exp087142
tRCC_74	xp11_75	Exp089887	Exp089888	tRCC_74_T	tRCC_74_N
tRCC_75	xp11_76	Exp089889	Exp089890	tRCC_75_T	tRCC_75_N
tRCC_76	xp11_77	Exp089891	Exp089892	tRCC_76_T	tRCC_76_N
tRCC_77	xp11_78	Exp085836	Exp085837
tRCC_78	xp11_79	Exp085838
tRCC_79	xp11_80	Exp085840	Exp085841
tRCC_80	xp11_81	Exp089883	Exp089884	tRCC_80_T	tRCC_80_N	tRCC_80_T	tRCC_80_N
tRCC_81	xp11_82	Exp089885	Exp089886	tRCC_81_T	tRCC_81_N	tRCC_81_T	tRCC_81_N
tRCC_84	xp11_83	Exp085846	Exp085847
tRCC_82	xp11_85	Exp085842	Exp085843
tRCC_83	xp11_86	Exp085844	Exp085845
tRCC_85	xp11_87	Exp085848
tRCC_89	xp11_88	Exp089441	Exp089442

## Sheet: Depth
WES	Tumor-Coverage	NAT-Coverage
xp11_01	63.1	69.34
xp11_02	122.52	45.64
xp11_03	123.54	58.23
xp11_04	80.39	53.07
xp11_05	96.37	75.57
xp11_06	139.81	74.05
xp11_08	140.16	68.98
xp11_09	92.46	42.92
xp11_10	88.83	71.28
xp11_11	118.58	37.81
xp11_12	87.46	46.16
xp11_13	97.73	55.35
xp11_14	65.21	65.22
xp11_15	119.07	48.07
xp11_16	72.74	40.41
xp11_17	85.48	37.13
xp11_18	75.18	50.63
xp11_19	72.04	41.86
xp11_20	94.11	42.68
xp11_21	97.9	57.47
xp11_22	126.53	50.27
xp11_23	111.83	46.1
xp11_24	83.85	60.35
xp11_25	205.13	47.74
xp11_26	97.21	62.88
xp11_27	166.82	48.47
xp11_28	51.91	44.52
xp11_29	94.11	49.09
xp11_30	88.82	64.09
xp11_31	98.17	43
xp11_32	94.66	48.03
xp11_34	149.89	186.39
xp11_35	71.36	40.66
xp11_36	78.27	51.88
xp11_37	73.31	18.86
xp11_38	184.68	63.58
xp11_39	70.31	54.19
xp11_40	159.54	54.25
xp11_41	96.15	49.71
xp11_42	44.42	40
xp11_43	104.78	42.11
xp11_44	120.91	100.28
xp11_45	125.22	45.41
xp11_46	108.9	75.41
xp11_47	156.61	70.02
xp11_48	190.47	75.43
xp11_49	115.65	48.41
xp11_50	134.88	45.03
xp11_51	79.33	67.16
xp11_52	35.02	49.59
xp11_53	85.85	49.06
xp11_54	55.94	41.05
xp11_55	191.53	46.52
xp11_56	92.94	41.41
xp11_57	123.83	56.62
xp11_58	155.93	48.89
xp11_59	136.45	46.34
xp11_60	152.27	86.64
xp11_61	98.56	91.82
xp11_62	110.33	79.21
xp11_63	88.82	38.36
xp11_64	111.81	62.45
xp11_65	109.27	60.81
xp11_66	164.96	71.73
xp11_67	160.55	45.76
xp11_68	93.23	45.76
xp11_69	101.41	48.81
xp11_70	86.71	35.49
xp11_71	165.05	72.14
xp11_73	62.57	42.55
xp11_74	350.97	56.16
xp11_75	283.95	123.68
xp11_76	103.34	122.91
xp11_77	150.82	119.08
xp11_78	108.9	82
xp11_79	161.2	85.13
xp11_80	135.92	86.17
xp11_81	136.45	87.43
xp11_82	251.07	76.52
xp11_83	204.44	100.28
xp11_85	176.67	52.67
xp11_86	80.49	43.55
xp11_87	120.28	50.06
xp11_88	124.91	51.72
