# Supplementary material for: Proteogenomic characterization of MiT family translocation renal cell carcinoma
Source: Nat Commun. 2022 Dec 5;13:7494. doi: 10.1038/s41467-022-34460-w (PMC9722939; doi:10.1038/s41467-022-34460-w)
Supplement: Supplementary file 6 — Supplementary Data 3 [file 41467_2022_34460_MOESM6_ESM.xlsx]

## Sheet: Description
Supplementary Data 3, transcriptome, proteome and phosphoproteome expression matrix of tRCC tumor and NAT samples.
proteome	Protein expression matrix after imputation
transcriptome	mRNA expression matrix after imputation
phosphoproteome	Phosphopeptide expression matrix after imputation

## Sheet: proteome
Symbol	Exp063457	Exp063459	Exp063461	Exp063462	Exp063463	Exp063464	Exp063465	Exp063466	Exp063469	Exp063470	Exp063473	Exp063474	Exp063475	Exp063477	Exp063479	Exp063481	Exp063483	Exp063485	Exp063486	Exp066955	Exp066957	Exp066960	Exp066962	Exp066965	Exp066967	Exp066968	Exp066969	Exp066970	Exp066971	Exp066972	Exp066973	Exp066974	Exp066975	Exp066976	Exp066977	Exp066978	Exp066979	Exp066980	Exp066981	Exp066982	Exp066985	Exp066986	Exp066988	Exp066989	Exp066990	Exp066991	Exp066992	Exp066996	Exp066997
2021-03-01	12.3117	13.5722	10.2877	14.8991	14.9325	15.0609	15.74	18.2105	14.3765	16.1147	17.253	13.6495	7.30315	11.5362	16.1913	16.9153	11.5934	16.5805	18.4238	11.7087	18.5196	14.5633	13.1674	13.8307	12.7669	13.0003	10.9293	14.5905	12.8955	15.0792	11.3934	10.054	12.5469	15.5451	13.043	17.3951	15.9221	9.17991	11.9069	12.3094	12.4564	13.0651	11.8688	16.765	11.9511	14.9913	13.0032	13.279	12.4663
2021-03-02	12.7197	11.4799	10.1674	20.9162	18.025	19.764	16.3987	22.2619	17.5143	19.7379	20.1334	18.4814	8.02237	15.2262	19.747	21.2129	19.3497	19.27	22.1465	13.8946	16.3111	17.0598	17.2103	20.0819	15.9467	14.9435	17.4316	16.1008	15.3042	18.1687	13.0718	11.388	17.1599	13.5887	17.2121	20.2547	20.986	13.2061	17.2453	15.0237	15.1135	16.7904	13.1131	14.3974	16.4051	18.6671	12.8416	18.3963	18.3572
2021-03-05	13.0362	13.4893	14.2475	18.105	15.6464	14.9966	14.6354	14.7664	13.6073	14.1008	17.0459	11.9908	12.7164	15.5579	17.9139	18.3864	16.1002	16.4373	16.1542	11.4615	13.1033	13.6857	12.5241	14.4824	15.4114	12.1892	16.8115	16.3586	13.8337	16.2213	15.1892	13.5423	13.9597	15.3545	13.7024	12.8455	14.9214	13.0566	13.3759	10.2288	16.4605	14.2783	14.2541	14.3867	15.4034	13.8975	15.3056	13.0515	17.1121
2021-09-01	14.8307	11.7524	18.9699	17.7187	12.7228	9.39178	11.5068	12.3875	9.37731	10.8165	10.8969	14.5447	7.61823	12.7129	10.973	10.5018	11.974	11.0655	16.0301	14.2428	15.6174	13.2288	12.7228	12.9829	10.0521	15.9889	13.08	11.9157	9.27426	9.91885	11.5032	7.16051	13.5781	15.7911	12.2222	12.7873	12.8621	12.1524	12.8767	13.1244	14.316	13.7926	11.3826	8.96578	12.4105	12.0309	13.4831	14.1057	14.5695
2021-09-02	19.9871	18.2675	19.7224	19.339	18.5005	19.8404	20.8053	18.5137	18.2635	18.9879	20.3419	20.7953	17.1745	20.6505	20.0851	19.5103	19.3302	19.8526	18.9828	18.4543	21.9654	18.9628	19.2259	20.6416	20.3328	19.3084	20.9947	19.7732	19.3083	19.6611	19.8385	18.1105	20.1485	21.379	19.6061	20.3756	20.4622	14.9801	20.5607	18.1999	20.1215	20.302	19.5628	19.8411	19.2578	19.5721	20.1805	21.0496	20.401
2021-09-03	13.3332	12.8081	17.4713	18.7308	15.6131	18.414	17.2571	18.4531	17.1195	18.5007	17.0542	18.6218	11.6319	16.6128	13.2527	13.0214	17.7904	18.1429	18.7931	13.3213	18.6639	14.2989	12.2556	18.5322	12.4305	18.2003	15.3881	14.7403	18.171	12.8375	15.7839	12.5981	17.0797	18.7348	15.1761	18.6497	18.6452	9.95023	18.7151	13.6684	18.245	18.1123	14.1373	18.7479	11.7607	18.4426	15.2265	18.6883	15.0545
2021-09-04	16.5285	12.0636	14.6489	16.3772	13.5105	13.2137	15.3251	13.4186	12.4357	14.8287	12.4505	15.5618	9.79126	9.86109	10.388	12.7875	13.1752	12.686	11.5651	11.3931	15.0839	12.5368	12.6716	13.2861	13.3329	12.7207	16.0243	11.973	13.0851	15.6643	17.0573	11.1406	14.15	15.4612	12.0189	14.6119	14.7607	11.7868	14.1611	13.0379	12.6073	14.7654	14.7752	14.0032	14.8674	14.4363	13.9882	16.2099	13.9194
2021-09-05	14.3987	13.2317	10.6731	14.6986	11.9106	11.9658	15.8379	12.8046	11.1033	12.8233	14.3099	13.5781	12.4685	13.1325	16.5281	11.002	12.7942	12.4045	12.9611	10.2885	12.3387	9.36877	10.1163	12.9937	10.3991	12.2005	11.2348	10.973	13.2318	12.7711	10.8842	10.4692	13.8081	12.6004	11.8244	14.0209	12.7127	12.2893	10.8842	11.6737	13.329	10.9144	11.6751	14.3078	12.5191	11.984	10.5411	14.4415	13.7445
2021-09-06	18.9057	18.2542	18.4275	16.839	16.4124	17.0439	19.6271	16.8234	17.4108	18.8818	18.7982	19.2621	15.997	17.9177	17.8546	17.2676	17.2587	17.2693	16.901	14.39	20.7863	15.7921	16.298	11.8494	9.62571	16.1584	16.7897	16.8345	15.8975	12.5362	14.9952	12.944	19.7561	19.1517	16.9969	17.0364	15.7994	8.27612	18.2291	16.5842	17.7752	17.2518	17.2454	16.999	16.6011	15.9752	15.9848	18.8867	10.6348
2021-09-07	19.4652	17.7114	18.7613	17.466	17.2314	18.072	19.5132	17.8162	17.8295	18.0222	19.0271	18.7175	14.3163	18.6639	18.6179	18.571	18.3241	17.1802	17.7481	14.4551	18.743	15.812	16.4007	18.0375	17.3789	15.6229	17.9509	17.5727	16.249	16.195	15.9316	14.392	16.4291	17.4098	16.1055	17.1077	18.0822	10.8376	17.3258	14.8455	18.9679	17.0688	16.5043	17.0765	17.4015	18.6903	18.0712	20.1533	17.3482
2021-09-08	19.7552	17.0272	16.9152	16.9379	16.8062	17.329	20.2266	17.7091	17.5921	18.6421	19.2018	18.8651	15.9479	17.0237	17.5741	17.4489	17.4495	17.4023	16.8285	13.9237	18.7802	14.324	16.1429	16.7462	15.8113	14.4074	17.1497	17.2212	15.0271	11.2819	15.7395	13.437	16.918	19.1979	16.986	16.9035	16.3407	8.40939	18.0243	16.3165	18.043	17.7192	17.3755	17.6711	15.1737	16.5507	17.9515	19.1951	14.6773
2021-09-09	17.667	16.5741	16.3434	17.9455	17.2134	17.5103	19.9842	17.3038	15.7638	16.7396	18.0783	18.8709	13.1	16.7788	18.004	17.9694	16.5808	18.6249	18.4383	16.2038	16.5887	15.0058	15.9576	17.6251	17.1146	14.8391	16.6659	16.0668	15.1115	16.1337	16.7703	15.5329	18.2239	18.3137	18.4901	17.8475	17.5216	17.3512	18.0734	16.8613	17.7253	18.307	17.0911	17.5183	17.1679	16.0804	16.4006	18.6919	17.0018
2021-09-10	15.7597	14.0539	13.3867	16.5677	15.659	15.2963	17.6966	14.8846	14.9698	16.5615	16.4104	17.3832	10.9293	15.8899	16.9346	16.3142	15.8055	17.3269	15.5905	10.0224	18.8805	19.8113	12.3471	15.1409	13.1016	16.3979	16.7862	16.1008	10.8057	14.0084	14.2023	13.3025	15.846	18.7359	14.4659	12.9106	17.6068	14.1041	17.3863	15.0159	15.7048	16.254	15.7207	14.3779	17.4774	15.4576	15.7102	18.83	15.8751
2021-09-11	19.6237	18.6116	19.7606	18.0282	17.1418	18.0985	20.0596	17.6919	18.2139	19.0717	19.6534	19.4866	16.9836	19.2087	18.4543	17.9701	18.2567	17.8973	17.6691	15.107	20.7945	17.2901	17.6605	17.5443	17.0904	16.8312	18.4659	17.6898	16.9563	16.1467	16.7815	15.664	17.3631	19.3307	17.6342	17.2396	17.5864	12.3163	18.8275	16.6952	18.3294	17.9199	17.275	16.9544	18.0217	16.8814	17.3237	19.602	18.4727
2021-09-15	15.1357	13.2482	18.525	12.5627	13.1163	14.5338	16.1108	16.0963	13.1737	14.6232	13.4691	14.7281	10.5018	16.7416	16.7102	16.2589	16.2857	15.0806	14.6033	14.3538	16.6809	12.7035	16.5128	15.0105	15.1737	12.3934	16.5201	15.8825	13.9476	14.1627	15.6439	15.49	16.5981	18.4612	17.0236	16.3904	13.7649	12.6767	17.1436	15.7607	18.2338	18.1362	16.7199	17.5373	17.9215	15.346	16.1518	15.596	16.3481
61E3.4	8.94179	6.27976	7.64386	10.7817	7.93587	7.7537	5.64386	10.5314	4.32193	9.79355	8.89114	9.28785	3.07108	8.90689	9.49185	7.84549	9.53138	9.05795	12.905	5.81841	10.4942	5.93772	9.92184	12.0768	10.5411	12.5323	8.84549	7.43069	12.2056	10.4717	8.19566	9.92184	12.76	13.1225	7.07367	10.4335	10.4141	2.7457	10.7142	7.15932	11.954	11.2391	10.6593	13.069	4.70617	14.5853	10.2519	11.8763	8.534
A1BG	18.9135	16.705	15.8842	14.8361	18.56	19.6526	20.7833	18.9235	19.3007	19.2459	17.461	19.5693	14.0818	15.5213	17.9409	19.9219	18.8479	19.2684	20.8511	20.5109	20.8593	18.4984	18.069	19.4414	18.135	16.9447	19.3304	19.3133	20.0328	18.5378	18.3613	16.5031	16.8996	18.6247	16.642	21.1193	16.6358	11.7099	17.2641	17.4363	18.1112	19.6144	19.4411	20.8957	20.9988	19.8242	20.3756	19.5715	20.3522
A1CF	14.9032	10.71	13.6545	13.9357	11.42	12.7035	12.8238	14.0992	12.2107	12.6211	14.6517	13.0014	8.8316	12.6303	16.1704	12.1706	15.0893	15.9366	14.6607	12.412	11.012	12.715	7.56986	12.7185	9.40939	18.4233	12.6807	13.2052	11.6801	10.2754	11.8267	10.5591	12.5793	12.5279	12.4357	13.0941	14.7972	7.43528	12.364	11.6751	11.7566	12.4996	9.98014	12.3415	9.58618	11.0701	14.744	12.1643	11.8297
A2M	20.7598	20.1622	19.9053	18.4364	20.3656	21.235	21.0552	19.2077	19.7106	20.2305	18.0115	19.3139	18.6749	19.9681	19.0168	19.0211	19.247	19.3879	19.5992	19.5375	21.217	17.9125	18.3589	20.3155	19.0725	17.7164	18.8271	21.2751	21.0706	19.5902	18.3945	19.5417	18.4527	21.6702	17.07	19.7408	18.7611	15.643	19.4741	18.7164	18.8666	20.419	19.4587	20.7812	21.1813	19.5949	19.2024	20.9387	19.2723
AAAS	10.7398	12.1948	17.6219	16.7676	15.1717	14.6991	12.7503	13.0037	13.2805	13.2137	15.6342	15.5423	12.1692	17.3432	16.0422	16.0611	18.9524	14.8927	15.6458	12.6325	12.0327	12.8966	14.2318	11.1044	12.1487	11.9239	14.1405	15.1977	14.3401	13.7075	12.3934	11.0317	13.2303	15.0885	14.4499	13.0172	13.4893	10.6842	15.3809	12.4742	14.7834	14.9078	15.7568	14.9952	16.8536	16.8697	16.6707	14.1768	17.8721
AACS	13.5068	16.3763	11.6751	12.5722	13.2167	12.0258	13.8908	12.0014	13.0868	12.2198	13.0102	12.5793	13.48	15.0955	15.4799	10.2527	13.8148	13.9125	12.7419	11.3718	12.2273	14.6975	15.0947	13.3063	12.5555	11.6348	13.1658	14.6027	11.3797	12.4456	9.90689	12.672	13.6872	12.6346	14.2855	11.9513	12.0014	9.53452	12.1984	12.6618	14.4402	13.0835	11.4767	14.2482	12.4173	11.9842	13.1707	9.82972	13.997
AADAT	14.3667	14.1808	15.8596	14.3725	13.9595	13.4476	14.252	13.5616	13.4364	13.7006	13.4204	14.0542	10.1712	13.6946	13.9986	14.0278	13.0821	13.5657	15.7623	12.1865	14.177	12.8469	13.0597	12.464	12.6473	12.8235	14.3987	13.7752	12.7381	12.8813	13.561	13.1161	15.299	14.5271	13.1979	14.2023	12.8474	10.7051	15.2825	13.4675	14.4474	14.6614	13.743	11.0842	14.7698	13.531	14.1343	11.0505	14.6675
AAGAB	14.4165	17.1209	16.6099	15.7442	14.1122	13.0728	15.8391	13.0327	12.4357	11.8455	15.4037	13.8396	12.145	13.7281	15.0396	14.7009	14.6861	15.8055	15.2011	13.7806	15.6475	11.5934	13.8949	12.5173	14.3235	14.3056	15.3571	14.3081	12.7565	14.2761	14.2154	15.0654	15.892	14.7566	16.2109	13.1049	13.1246	11.9762	15.6707	12.4893	14.2644	15.1163	12.42	14.6833	15.4444	13.7142	13.4761	13.6981	17.3202
AAK1	14.9926	11.0701	15.5606	14.7906	15.1682	12.3163	15.952	12.6573	15.9999	11.8098	17.7468	8.32193	11.2167	14.7078	15.176	15.8982	16.6738	14.3636	15.3602	11.1674	15.4301	14.0659	14.1627	15.9556	13.5003	13.1016	10.4305	15.5216	13.7977	13.4392	14.4014	13.5362	14.846	14.2827	13.8357	16.6047	16.846	10.4693	12.7936	12.0901	16.1709	17.3568	14.8258	11.3106	13.1892	15.9419	14.787	17.2831	12.279
AAMP	16.0911	12.6031	12.5507	13.7952	13.7089	15.8267	16.2492	14.9965	18.2111	9.69697	15.0768	9.96578	10.4608	12.7711	18.0602	14.1651	14.7201	13.5068	16.6547	11.9658	13.5393	13.9609	14.7318	14.1611	12.4843	11.7674	15.0572	14.3063	14.0099	13.8811	14.6343	12.1468	15.2317	13.578	13.8742	17.0232	13.4681	10.2436	14.6962	13.6343	14.6348	15.0464	13.9815	15.063	14.4512	13.183	18.6156	15.2791	15.0836
AAR2	12.6948	11.2449	14.1658	13.9875	11.6145	10.8683	11.3987	11.737	10.4693	12.1281	10.8455	9.93804	8.95737	12.8317	16.1639	12.3312	11.865	14.0046	13.6203	10.9939	13.6582	13.0652	12.3218	10.5766	10.1202	15.7768	13.1752	10.7731	11.4201	12.6948	9.19887	10.3561	14.9111	13.253	12.1612	12.1627	12.9069	8.7254	13.0566	11.872	12.7372	9.42526	13.7336	9.64386	10.1231	11.3792	12.7466	11.4388	16.4718
AARS	16.8414	14.9983	19.5654	18.8259	15.3917	15.9511	18.2335	17.112	17.3541	16.2681	17.0562	16.166	12.7936	18.686	17.5331	17.0542	16.6907	18.0814	17.0032	16.4829	17.2808	18.1313	17.6073	17.3673	17.0365	16.8397	17.9813	18.0615	16.8441	17.8084	17.8168	12.5793	17.7289	17.9857	17.0961	17.9361	17.7464	10.1799	18.5043	16.6137	19.1017	15.8944	16.9713	18.3421	16.2417	16.3056	18.5077	17.8045	18.0171
AARS2	14.2281	12.9944	15.7458	14.1861	15.3159	14.8282	15.8357	17.2811	14.0276	14.0163	16.4314	13.1131	10.0901	15.1815	18.3173	17.2751	16.4142	16.6906	16.6145	12.5864	12.5864	14.654	15.8768	14.2023	13.9191	12.9855	14.7137	16.0014	14.1627	16.4298	10.3663	11.8572	15.6331	15.0145	16.6432	14.6359	14.7318	11.7884	14.6784	14.4774	15.9274	14.1098	14.0826	14.5216	11.7313	15.7271	17.6302	14.4875	15.7939
AARSD1	13.9899	13.6106	16.4228	13.7356	12.7834	11.3987	15.7485	14.6348	10.8994	14.0901	13.8108	15.0789	9.90825	14.3261	15.1564	12.7916	15.0045	15.0697	13.0102	11.8218	13.3799	12.0239	10.9944	11.4818	12.6303	12.1512	14.0566	13.6461	11.0967	12.7855	11.2761	12.1033	14.8386	12.6461	16.4237	11.7313	12.0396	9.66811	13.0934	12.6773	15.1413	11.5265	12.7228	14.3779	12.7356	15.3099	15.9719	13.8406	15.3226
AASDHPPT	13.932	13.8959	13.8396	17.3402	15.7742	14.7094	17.2611	16.5125	14.3927	16.0887	17.0711	16.2834	11.8511	16.7992	16.5216	14.1532	15.8565	16.2397	14.9613	13.5531	14.6365	13.8765	15.802	17.7703	16.0058	12.944	12.3554	15.9371	14.7101	13.8621	13.5169	12.5919	17.2122	15.7829	15.6512	16.5676	14.1008	11.5385	17.3712	15.183	15.2175	16.2	15.628	14.9908	15.1493	13.8078	14.7345	15.8396	16.457
AASS	13.0152	8.23307	16.7634	17.2781	13.1846	16.3697	16.4001	17.3469	10.5793	17.0858	18.9293	16.1503	11.6348	16.2978	13.7429	15.6643	18.6738	13.0481	18.631	10.283	11.4512	13.5231	11.7607	17.0036	11.0701	11.5555	12.1706	11.6439	15.2053	17.05	15.7398	9.4589	15.1785	14.3113	9.79766	15.5201	16.9972	11.121	14.3887	10.5314	14.8946	11.4969	12.2782	15.5591	12.6315	19.3745	10.6257	14.2877	11.2007
AATF	8.38512	8.36632	16.0058	13.8715	13.0936	12.0901	14.4887	10.9127	10.7567	11.8242	12.6338	11.3897	12.1088	11.8611	16.1149	13.8964	12.6257	13.4041	14.1626	10.5939	12.2848	11.3345	15.7207	14.5475	11.8972	10.7039	15.3272	16.1115	10.618	12.2715	12.1831	11.4832	15.5347	14.1025	13.0327	10.5126	12.0838	8.28638	16.0847	12.744	13.4564	15.3156	13.9031	12.8899	11.42	11.0362	15.9642	10.7591	15.4649
ABAT	8.81378	8.7663	16.281	22.3902	15.2326	19.0986	16.2029	22.4424	14.5993	20.5722	17.1809	19.1547	11.2046	19.5582	18.6229	17.5053	17.787	14.292	22.827	14.043	15.1184	14.9554	18.4281	23.8168	18.2492	16.6908	18.0969	14.2885	14.3567	17.6994	9.25267	15.8292	16.4578	14.3629	19.2817	22.8629	23.7565	13.577	13.3947	16.6141	17.2053	10.1293	14.2913	14.1204	13.9134	21.6946	14.42	21.3298	19.8792
ABCA1	9.43429	8.82268	10.7056	10.0342	11.388	9.66232	10.6165	9.70816	9.01216	9.76406	9.64386	9.90626	6.41096	9.3443	8.12928	13.0967	11.8455	12.5555	10.1073	10.9069	9.95562	11.114	4.90689	9.80108	9.21847	9.56986	10.0087	12.279	9.37702	10.0967	9.1145	6.51013	12.3166	10.0388	9.88828	9.93901	9.93372	6.18964	10.0158	14.5817	10.169	14.5399	10.2676	9.96578	11.9623	9.69584	10.828	9.98432	8.91956
ABCA6	9.78311	8.60348	10.2422	12.283	9.66069	8.95707	10.7724	11.5362	9.09567	9.27011	10.2705	7.90689	6.55517	10.3611	11.0737	10.275	10.5477	10.377	10.1399	8.30897	8.65063	8.38513	9.63458	9.36392	9.23515	8.37624	10.0809	10.1116	8.92113	9.17687	9.10216	7.80764	10.1892	11.1748	9.81875	10.6883	9.70011	6.34745	10.4244	9.16497	10.6099	10.4435	9.6528	11.8376	10.0442	11.4607	11.6211	9.47954	10.0425
ABCA8	10.3332	9.89999	9.81378	13.2229	10.1421	6.78136	11.7485	15.267	7.64386	11.5216	11.6574	14.464	11.3737	10.4094	9.20457	13.2438	11.697	12.3134	14.6893	9.71425	10.9944	10.012	10.3987	11.8842	9.70057	8.96578	10.7262	10.3417	10.862	13.9471	11.5069	8.61054	12.5025	13.4239	10.944	12.3853	10.8994	10.421	11.9106	9.46758	12.6684	14.5645	12.999	15.5526	11.5238	9.92184	16.0038	12.8727	11.2686
ABCB1	17.5431	15.8203	13.5531	17.1898	17.8138	14.5823	19.2075	15.9941	16.2331	15.2254	18.1242	15.6712	11.043	17.0823	19.046	16.7695	19.4212	11.584	18.6925	10.3554	12.6707	13.6466	15.819	15.5934	12.8533	8.7924	17.2638	13.475	14.0279	13.1809	12.305	14.3731	17.7184	16.1535	13.1293	15.311	16.7422	9.0961	16.0467	17.6135	14.783	15.5219	14.1977	15.2382	9.07682	14.0726	14.0676	14.279	14.1982
ABCB10	9.36632	15.2065	11.0224	12.7939	12.2107	10.6165	12.2046	15.1706	13.8707	11.933	16.3572	9.60733	8.50835	13.3021	17.2438	17.3365	16.0655	14.1931	15.2299	11.5362	11.2586	13.6528	13.3415	12.9785	10.3772	10.5314	11.3443	12.7711	11.0245	11.0498	12.7518	8.78243	12.5507	13.1729	13.5758	12.8669	12.2935	8.24377	12.0735	11.4357	9.92184	12.6439	14.19	14.0058	11.3718	12.6096	12.8301	13.6073	8.45121
ABCB11	11.2935	10.3772	12.6348	15.4234	14.6263	11.7736	13.0566	13.3526	11.3775	14.1525	10.5507	13.0106	9.96827	15.0533	13.3608	13.0566	14.2084	13.9075	11.9256	11.5868	11.2761	11.6571	12.744	13.9622	13.4291	10.6795	16.0751	14.5152	13.4421	15.314	9.36632	13.0718	12.7198	13.5819	11.4094	13.3947	14.2363	9.77658	15.7005	13.7142	15.0484	12.5314	11.3049	12.3078	10.8138	12.1033	13.8288	13.7356	13.7142
ABCB4	14.9886	11.0498	16.0963	12.7281	14.6948	11.9476	17.3366	13.1643	14.0396	12.4868	16.1327	13.3526	6.38535	13.6359	13.478	11.9244	16.6799	7.78136	14.1509	9.09095	10.0329	12.4135	12.5546	10.0901	7.49185	11.2484	9.87652	12.6852	11.1594	13.3083	11.0905	10.4919	13.2882	13.0118	9.2627	10.5851	13.7987	6.06491	12.3172	14.0498	11.7047	12.4919	11.8765	14.086	9.04985	11.6027	12.6582	13.1643	13.0785
ABCB6	15.0371	11.9979	15.875	15.2258	12.0021	13.8287	9.02237	14.7239	14.4755	11.8494	11.5934	12.4843	13.043	11.9031	15.222	15.3457	15.0975	14.5247	13.3581	13.4608	15.5764	12.7482	10.5981	11.2761	12.2003	13.7099	11.0768	11.4216	9.96578	13.8118	11.9144	11.148	15.5084	11.8918	12.3608	13.0918	13.0017	10.6439	9.40939	12.1116	13.6154	13.728	14.3872	12.0293	13.2232	15.0495	9.56986	13.3728	10.9567
ABCB7	13.9944	12.1	15.4679	15.8243	14.697	14.9563	14.9431	14.5963	12.8258	15.3212	13.9522	12.0224	10.0983	13.7916	14.0049	17.3795	14.392	12.7164	15.2183	11.3663	11.9031	11.2703	14.4047	13.8098	11.2107	14.3332	12.4893	14.1106	14.5663	15.2902	9.38802	10.266	15.1041	11.3106	13.2512	14.3505	13.4499	10.944	13.3619	10.8777	14.3134	14.9431	10.4818	12.7916	14.0293	14.7675	10.9069	12.2467	10.2992
ABCB8	12.3387	5.90689	12.2732	17.8935	14.9316	14.8756	13.4956	15.5793	13.7067	12.0362	15.3156	11.7099	9.02259	14.5093	16.0872	17.3321	15.031	15.3984	16.1969	11.5118	12.2967	10.5216	12.8138	13.0172	13.183	12.3108	12.989	15.2796	15.0034	13.0345	13.067	10.8138	14.9694	16.2065	15.6091	11.5793	12.9495	9.27612	10.1548	11.1861	16.7267	15.2107	11.8178	16.4916	14.1365	14.0093	14.1981	10.0768	8.53138
ABCB9	14.1752	12.1198	14.6534	14.9439	10.7398	12.7356	14.2679	13.6813	12.5584	13.8978	17.411	14.4484	8.87664	16.4853	17.0744	12.9852	14.6013	12.6518	15.2267	11.6534	14.6396	8.89646	12.8357	14.0411	16.4599	12.5322	14.4701	20.8663	12.3991	11.4773	13.1244	10.8597	15.6117	14.9617	16.394	14.5753	14.5548	8.54777	14.8725	13.0088	15.4658	13.1373	13.7811	15.0213	14.0128	13.6336	14.3436	14.7507	11.2107
ABCC1	11.1737	13.4993	14.4666	11.5555	14.5579	11.4409	15.7801	8.38962	14.5639	11.3987	12.5241	10.6707	8.12928	13.5531	15.941	15.411	16.0273	14.4239	14.9513	12.7142	13.8736	11.4564	12.8178	10.1259	9.07682	11.8376	12.8553	11.9181	8.78136	10.7731	11.8688	9.56986	11.4094	11.5555	14.4415	9.84549	11.4694	6.90689	12.3191	12.7793	13.2541	14.2235	13.3318	12.5435	11.6073	9.27612	12.4512	10.7649	13.2978
ABCC10	10.0084	11.6165	11.662	10.501	11.5018	7.90517	9.68818	8.08415	8.51718	8.72881	11.0372	8.29401	7.08675	8.90689	8.49185	8.12928	8.17991	9.63777	10.2795	10.0433	9.29779	7.73817	9.08101	8.95288	9.15062	10.0765	9.29367	10.2046	8.98508	8.46441	9.84656	6.5415	10.5408	9.11297	9.2099	8.52665	8.90377	9.13316	10.0062	8.64664	8.9127	9.75373	10.5354	9.68827	10.4761	8.87269	9.23945	7.9492	8.67882
ABCC2	11.0224	10.8057	14.6015	9.4637	14.7051	9.80734	15.8861	14.8794	15.7263	8.81378	15.9021	7.84549	9.06116	10.2644	14.6371	13.449	15.5588	13.1969	14.6568	13.0677	12.5154	11.3227	8.27612	11.0001	11.6273	11.0107	13.4184	11.8322	10.9157	11.1098	13.0934	12.964	15.5931	13.4277	12.9549	12.7814	11.1228	8.80446	13.0392	14.1405	13.8068	16.4466	12.1	14.2805	13.373	10.4919	14.0835	11.8069	13.1517
ABCC3	9.10329	10.6477	14.4454	11.9996	12.9274	11.5524	12.6211	10.1288	11.1799	11.3912	15.1017	11.9549	12.2438	8.02237	15.8574	15.2791	13.0293	12.2223	10.697	10.2481	10.6348	13.1703	10.922	11.5176	14.6234	12.2561	9.90689	15.329	9.98197	11.4257	10.1421	12.1325	16.1877	11.1737	15.0293	13.1318	11.4564	10.3238	11.5259	11.2107	13.7586	13.1443	11.2127	12.2348	12.6842	9.6713	12.4721	11.2467	10.17
ABCC4	11.7182	11.4102	14.3813	12.4252	14.3799	13.6795	16.0785	12.9181	13.7408	12.7207	13.9944	13.0032	7.22882	15.2578	17.3785	18.1163	15.7403	15.979	14.222	13.0464	12.6358	10.42	13.9097	11.6662	11.446	12.0967	14.6102	13.0284	11.4363	13.1115	9.75525	10.3106	13.2258	14.3688	15.3554	12.8572	11.1098	9.81378	11.9144	14.3332	10.0498	11.7398	9.78136	12.1437	12.4976	12.1421	11.6303	12.163	13.7492
ABCC6	10.2958	6.33245	13.361	16.5288	8.91179	9.02237	7.23208	14.9595	6.44269	9.73132	11.0949	11.7482	3.98606	8.73012	8.53138	9.20457	8.74819	10.5765	15.9242	7.41312	15.8965	7.10292	10.8491	13.4081	12.8883	14.4656	8.97375	10.9427	13.7444	6.22225	8.32418	6.1193	10.2975	14.3084	12.4435	12.6795	12.9604	3.63227	13.7182	12.5563	14.1129	10.6267	9.26204	14.8456	15.8943	15.1686	9.76496	10.2046	14.5379
ABCC9	9.2688	7.66089	9.89452	10.4822	9.10193	8.95066	10.6173	13.3876	7.40939	9.96551	9.93314	12.989	4.8689	10.0566	11.028	9.93933	13.0668	10.0783	11.9158	7.25945	7.90689	7.36327	9.06634	11.8627	8.5219	14.4433	8.84549	9.71653	9.63237	8.44246	8.34062	6.5761	9.82235	13.675	9.31738	10.2117	10.1966	4.58577	8.74819	8.42623	10.7501	13.031	9.09117	11.3668	9.62468	10.5981	9.49365	14.6545	9.62238
ABCD1	12.5093	15.176	14.1846	17.3957	16.7133	11.0065	17.5281	12.3049	14.0918	10.0995	15.3188	11.6183	10.8713	16.3627	17.4299	16.99	17.5647	14.7334	14.2913	13.0067	13.517	14.4576	15.5642	11.2703	12.3415	14.122	13.0751	14.1915	11.2467	14.6528	13.8107	11.9218	15.9877	13.6291	14.478	12.5579	11.7056	14.0301	14.4538	17.0867	16.6771	15.5743	15.3436	17.0591	13.0532	11.1086	11.2877	12.1984	13.0014
ABCD2	12.2543	12.7185	12.888	12.7121	12.8514	12.6061	14.8078	12.6192	11.958	12.6351	13.3219	12.6756	10.213	14.1317	13.7654	12.1484	13.2615	12.8882	12.7329	11.6534	12.6897	12.6414	11.0889	12.6457	11.7571	12.5346	13.4582	13.4053	12.5248	13.1824	13.7714	12.0922	11.3934	12.7134	11.1241	12.685	12.6835	11.5873	12.7069	11.6073	12.6926	14.5998	11.3663	12.4742	11.0945	12.6157	13.3606	12.6979	12.5555
ABCD3	15.0097	15.5359	17.1145	17.7566	18.616	16.2245	16.6236	17.1585	16.7921	15.4363	18.3501	15.0638	12.388	18.2805	19.0624	18.5721	18.1601	17.485	18.9792	12.697	14.5615	15.0456	17.0963	15.04	12.6393	14.5062	16.1341	16.4067	12.3443	15.7959	16.629	15.5537	15.1131	13.6595	15.7842	16.7738	16.7179	13.158	16.8714	14.9819	17.5213	14.7814	15.253	15.7644	15.809	16.1041	17.2272	15.0097	15.267
ABCD4	14.3762	13.441	16.8147	12.61	13.0785	8.93664	14.4318	14.109	11.9106	10.1163	9.90689	12.4148	9.11434	12.3964	14.388	10.5981	15.3505	15.0802	12.4094	10.2761	13.6863	10.1421	11.1548	12.0166	13.1405	10.7649	11.8354	10.2408	13.8899	12.8017	13.081	10.9144	13.3174	12.5073	9.98014	13.5828	12.3463	12.8448	14.3849	9.56986	12.043	11.1985	13.2763	10.5801	12.8101	11.7222	12.4729	10.9724	14.5555
ABCE1	14.2318	14.0128	16.119	14.6393	15.786	15.2471	16.5947	16.8155	15.6402	14.5946	15.4173	15.8543	14.1583	16.3281	17.4255	14.6601	16.0814	16.6204	15.8155	13.2408	13.6039	14.2445	16.0634	14.2175	14.0735	10.1293	15.8866	15.323	12.5675	13.279	14.0793	11.4147	15.9839	16.6001	16.24	16.4236	15.0822	13.8058	15.8736	16.169	16.8182	17.7858	15.2892	17.0032	16.8561	15.8705	15.5881	15.5943	17.4918
ABCF1	14.2393	12.628	14.8703	16.8164	15.5864	13.5142	17.1411	14.169	15.2145	13.8484	14.2296	17.2806	9.87652	14.5399	16.705	13.1373	16.2956	15.8198	13.9694	14.9649	15.9465	15.7516	15.3809	15.6923	15.3512	14.2906	15.8915	15.855	12.5043	10.4919	15.2666	15.2356	15.7612	15.9915	15.3519	15.3745	14.6073	8.69114	17.0049	14.8238	16.3519	16.0826	15.6526	14.7539	16.8839	13.5828	17.1579	17.5655	16.4525
ABCF2	15.3219	11.0084	15.2	15.6183	12.4173	10.4094	17.3754	12.279	12.9961	11.2819	13.9658	13.628	5.6437	14.2776	15.688	11.7731	14.7875	17.7161	13.5043	14.0379	14.5362	8.84549	19.4084	12.3987	11.4512	11.4357	17.4997	16.7315	16.7081	12.9231	12.933	8.90689	12.3987	16.2305	14.037	16.657	10.1548	5.64538	15.9151	11.3934	17.2524	15.376	11.7271	13.9622	11.3443	9.12928	15.464	13.2467	14.9209
ABCF3	14.3792	10.6257	14.8567	12.1706	14.0232	14.478	16.8758	13.628	12.7649	13.5191	14.1373	13.9293	10.0972	15.0507	16.3816	13.9685	15.9497	14.4843	14.7618	13.158	15.0477	11.6751	15.5198	15.0822	15.391	13.3049	14.8722	16.3809	11.4147	14.7233	13.3512	13.5375	17.0324	14.5669	15.0655	13.8794	14.4875	9.17956	15.896	14.7191	16.1301	14.7716	14.3283	16.2908	14.4969	15.0494	14.7324	14.4396	17.0287
ABHD10	16.7156	15.6345	18.1385	21.9111	19.1465	19.8761	18.9604	20.9806	17.7825	21.0481	20.1532	19.3415	11.4767	20.2212	18.8823	19.2574	19.3153	19.4701	22.1385	17.3395	17.2642	15.554	19.9636	22.6073	18.5675	17.61	18.0525	21.7737	19.8695	19.2288	17.1231	16.2599	16.028	18.2068	20.4697	21.2224	21.7303	11.7017	18.1837	18.8865	19.3787	20.8362	18.2978	16.285	19.0895	20.6317	20.5141	20.1893	19.996
ABHD11	17.3757	11.9801	16.2945	15.897	16.9615	16.5902	16.508	16.1057	17.4827	16.6328	17.6506	16.7974	13.4445	18.0424	19.0887	19.1463	18.1934	16.5834	18.2154	14.8381	15.7086	16.9693	19.0313	17.8525	15.5846	15.0942	17.4583	17.5221	15.5992	17.9526	14.9031	14.2688	18.7369	14.9288	19.7	18.2669	18.8612	11.2548	18.1422	16.2604	19.2234	19.7105	17.4106	18.3273	19.5691	17.8247	17.2936	17.4606	18.9505
ABHD12	16.4512	12.8707	15.7837	14.4944	15.7568	13.8669	14.6382	15.4265	14.3731	11.9944	15.2593	17.0525	11.1421	15.2819	18.8348	18.7788	16.851	14.0163	16.1584	13.2978	15.5957	12.1861	14.5025	16.7564	11.1451	13.7334	15.0323	15.6408	15.2217	16.0659	13.2061	12.9088	16.9004	13.6718	15.291	15.1425	10.697	11.0634	12.1485	15.3233	16.0511	15.9808	10.1293	16.9104	15.3803	12.5362	15.0726	13.4499	15.8533
ABHD13	11.6511	10.7067	17.1175	9.77214	11.7773	9.62571	12.9293	9.11772	8.32193	9.64386	13.8535	9.51532	8.59827	12.9662	17.0343	10.3772	11.3934	12.0634	9.91873	9.472	9.61438	11.5758	12.1428	9.30421	12.1347	8.52207	12.7695	11.6926	8.45311	13.4689	13.0727	10.9411	13.0614	9.78138	11.2793	9.58105	9.57044	11.0372	9.73511	10.6583	12.4173	13.974	13.9318	9.81223	11.1741	9.093	12.6961	9.67198	12.188
ABHD14B	17.2158	14.2053	15.6565	19.1164	19.9457	21.0105	21.832	22.3244	18.6327	21.6589	23.493	21.3019	14.1548	21.6745	20.5592	19.322	20.117	21.5172	21.7503	17.8811	19.3699	19.5134	21.5697	21.8072	21.769	18.0319	19.866	19.2424	16.5164	17.801	18.4826	17.3798	19.5734	19.4159	20.4772	21.1831	22.0247	14.8386	19.3652	18.1529	19.2817	20.6188	17.3334	19.3059	18.7683	19.8212	19.1417	20.7117	21.7316
ABHD16A	14.3608	14.6921	14.7592	13.2935	16.0511	15.6795	16.9876	16.6269	15.8004	16.6843	16.623	15.152	10.4409	15.8908	17.6472	17.5871	17.1422	17.052	16.4823	10.4512	13.6662	13.114	14.1892	11.3718	11.3387	14.2609	13.9524	14.7977	14.2544	13.7906	12.7556	10.0084	16.11	11.6618	15.8863	13.7987	13.6584	8.84549	12.3471	15.4818	16.6001	16.4336	14.3512	14.5173	14.897	12.5182	15.2382	14.1619	12.0783
ABHD4	10.5247	10.3308	12.8297	13.9369	11.6204	10.3626	12.2497	12.206	14.8148	16.2095	11.7147	11.082	10.9558	11.7746	15.3349	13.2036	12.6506	12.489	11.8582	10.8055	11.4042	10.2626	12.6587	12.4375	11.6724	9.99795	12.4821	10.3106	9.90917	11.2819	11.6685	11.6128	10.6439	11.6192	12.8376	11.3613	11.3476	10.6757	14.0735	11.7207	15.8295	12.8017	11.8688	12.043	12.6348	11.6257	10.7814	14.5251	13.6443
ABHD5	14.4996	14.2819	13.7966	12.6711	13.6846	11.8229	11.3823	13.6828	11.2984	11.6726	13.2834	11.1795	11.8335	12.7997	14.5477	14.895	12.7607	12.2662	10.6097	12.2137	12.4456	11.8325	14.7885	13.8695	14.3671	10.8918	13.8098	14.292	13.8277	12.5978	13.2174	11.1421	14.2928	12.9282	13.9123	12.6257	11.9342	9.86289	11.1861	10.5118	12.4437	13.4331	13.2984	13.1596	12.2761	10.4387	13.7153	13.1216	13.6039
ABHD6	10.3554	13.4489	13.3471	17.2553	15.9797	12.7895	14.5561	16.1983	13.3387	13.1196	14.3684	13.949	13.7119	15.9297	18.1067	16.2235	18.4976	15.9139	16.2783	12.6303	16.5874	11.4305	15.8457	16.8877	14.508	12.3332	14.2513	14.8223	17.6313	14.0555	12.446	14.3021	13.5204	11.6073	15.4183	14.4538	14.5142	12.1389	11.9513	14.4538	15.1077	14.2145	15.5501	16.5114	13.4081	15.6171	16.7902	11.8494	15.2378
ABI1	14.4272	14.0876	16.099	16.2769	15.8085	16.3892	15.897	14.641	14.1908	15.5185	15.4669	15.5335	14.2699	14.6607	16.2754	15.5173	17.2263	15.9786	15.6742	14.3907	11.9658	13.3149	16.3855	13.0241	16.0172	15.4422	14.7153	13.5852	12.5043	14.9715	13.4278	12.3471	14.4007	14.9917	16.0415	15.6836	14.2099	12.9799	15.7324	14.7445	15.025	16.4717	12.7916	14.9111	16.742	13.8267	16.2393	16.2558	12.7669
ABI2	11.9106	12.2877	14.8272	17.2894	13.8591	15.2659	15.1385	10.1674	12.92	14.8674	13.5507	14.3113	12.2755	13.1212	13.5531	15.3481	15.4444	16.2454	15.0772	13.3663	13.6303	12.4847	16.457	11.578	13.3519	17.2714	21.0793	14.5675	14.5159	13.2924	14.8408	12.5027	13.9908	15.6863	13.4551	13.4001	13.763	10.4059	16.8848	11.4252	14.1277	16.2924	13.4499	14.0718	15.0571	13.6461	14.0792	13.7164	15.097
ABI3	12.1033	15.508	14.086	14.3071	13.9522	16.3337	16.6885	14.0106	11.6707	14.9712	15.3981	14.1728	11.504	16.9014	16.2971	14.6734	15.4412	14.7356	19.9395	14.1413	12.0327	12.6326	13.6322	16.6485	16.5175	13.2834	14.4493	14.2504	12.9068	13.7743	12.1984	10.6795	16.5845	15.0818	15.384	14.9635	12.0189	15.8787	19.5211	14.1285	12.9031	16.1623	12.9293	20.6243	16.4129	14.0846	11.1228	13.42	13.9061
ABI3BP	12.8861	10.1278	12.5633	13.2288	14.3554	11.8722	12.2992	11.7153	14.2408	9.27612	12.632	13.1752	7.61793	12.937	12.002	10.0362	11.4331	11.6393	9.04985	10.1791	15.6568	9.56986	12.0501	15.1807	13.7362	10.6618	9.47167	12.0262	10.8537	10.8304	11.5981	11.2228	12.0708	12.8688	10.0804	9.87652	16.0647	9.04546	12.1033	12.502	11.0768	15.0118	13.6817	13.1261	10.5314	13.2612	11.7185	10.7228	12.0609
ABL1	7.71425	8.79751	10.5813	11.8918	9.29898	9.54373	8.88719	15.1752	6.5335	6.8224	6.78136	9.74382	8.47744	7.12364	15.6004	10.3412	10.1033	11.1674	14.9847	2.99965	12.6996	10.1185	7.91426	9.72564	8.69009	13.2029	10.3338	10.4332	10.0438	8.60669	9.7123	4.59993	9.64386	11.7773	10.824	13.2184	12.9212	6.22103	14.1556	9.27612	9.53138	10.4191	9.28769	11.7797	9.93387	10.3816	12.4169	11.276	13.9651
ABLIM1	14.1172	14.5148	18.581	13.6015	13.9022	14.5981	15.3934	12.4969	14.2659	13.0918	17.5107	17.642	10.812	16.9521	17.1339	14.8158	17.3015	16.6317	16.7295	14.1317	15.1086	14.1884	15.0084	16.7675	16.4379	15.6368	16.5015	15.5049	12.8591	15.7358	13.1421	13.2688	15.0924	14.8406	16.4219	16.5312	17.6961	15.0624	16.3543	13.8669	15.0613	15.2504	13.4793	15.4843	14.6811	16.4082	14.3974	16.6851	17.942
ABLIM2	12.1157	12.1872	13.7092	13.4856	11.8337	13.038	13.7095	13.9829	10.7646	13.3905	17.3764	15.2156	9.56318	13.5191	14.5926	14.443	13.3421	15.9283	15.018	11.5638	15.2782	14.1354	14.5858	14.9423	15.1923	15.8138	13.8936	11.3347	15.4206	13.0453	12.8261	12.7767	14.7248	12.9778	11.7993	14.1982	12.9681	13.8679	15.1123	10.9839	14.9403	17.64	12.6445	16.2905	10.2992	16.8639	10.0256	13.4767	16.6967
ABLIM3	8.26681	11.5302	11.7895	15.082	10.9069	11.0326	12.6724	14.9837	12.9399	14.5387	13.0328	11.2957	8.34984	12.3608	11.3608	11.7683	13.6662	13.5916	12.0895	9.66178	11.1861	9.12928	11.6751	10.8455	12.769	12.4383	14.0851	11.0014	10.8829	11.1598	10.8034	14.8148	12.6461	10.7566	11.3554	13.4615	11.9152	8.12722	12.1033	10.6795	13.0572	12.7247	12.0464	10.2992	10.7814	11.4252	14.0137	9.92184	16.3189
ABR	13.0951	13.745	15.7471	14.378	16.3326	13.4444	14.9617	11.0901	11.9069	11.8142	16.2451	12.9163	11.1485	16.6793	18.2534	15.2895	15.647	16.2175	13.7096	14.7997	13.7669	12.7056	14.2913	12.0668	16.7993	14.2318	15.548	16.8778	11.1255	12.5046	13.3387	11.1548	15.5552	15.2761	13.7844	9.43045	12.7678	14.7966	14.7576	15.2787	16.3281	16.0505	13.6718	14.574	14.7669	10.2408	13.8927	15.542	17.1378
ABRACL	20.5567	18.0826	22.1436	23.7578	18.6842	16.6594	20.0629	18.4047	16.154	17.2054	19.8638	18.685	15.1176	23.1264	20.3469	17.8307	21.6322	22.035	20.5216	20.3034	23.4449	19.1923	19.459	21.1817	22.3538	19.986	21.843	20.6383	19.2066	19.7724	19.1224	20.0068	17.2486	20.916	18.6678	22.1585	21.3455	15.74	20.7202	18.3207	20.718	17.9048	17.8706	18.2844	20.3084	18.1404	16.1253	20.775	25.3965
ACAA1	15.366	16.1163	19.0721	22.4905	18.818	18.9332	16.6108	21.3319	17.4399	19.3203	19.9459	18.8301	14.6868	19.4652	20.7098	18.6471	19.7765	20.0608	22.2648	17.0193	18.1408	16.2866	20.1397	20.5048	17.2887	18.5006	17.6769	17.692	14.5957	18.1907	18.3093	18.6522	18.319	16.3559	16.9703	21.4498	21.9384	13.4919	16.0674	15.5657	19.0737	17.9222	15.3131	16.1735	16.8939	19.4687	15.7471	19.0896	18.2704
ACAA2	18.8581	19.1433	22.8375	25.8873	18.7897	21.5309	18.2073	23.0212	20.1944	21.6084	20.5323	19.8878	14.9649	23.1226	24.2728	24.523	21.5284	21.705	23.946	19.1525	18.8918	20.2068	20.3869	22.5968	21.3095	19.278	20.3456	23.7744	18.9918	20.5951	20.1562	19.1316	20.7421	19.1321	22.4574	23.4479	24.2226	13.8504	20.8523	20.0612	21.72	20.3709	19.314	18.8777	22.0752	23.6273	19.6078	22.7536	20.4999
ACACA	11.9513	10.42	13.3163	10.1548	13.4881	11.4767	15.9369	9.96191	11.8017	9.12928	11.8918	12.4486	9.20703	11.9622	15.7749	13.1564	11.1033	14.7839	12.2218	8.99435	11.9658	11.1485	12.7545	11.1923	9.89178	8.02237	15.6795	12.9476	10.973	12.0835	11.6618	9.64386	13.3581	11.0768	15.3304	10.5981	7.90689	5.79299	15.804	13.4956	13.0396	10.0901	14.6183	18.3271	13.5289	9.17991	15.6331	8.36632	12.9012
ACACB	12.7098	12.898	11.9586	10.9958	8.32193	5.90689	11.584	9.81054	11.5411	8.96942	8.87652	11.8994	10.2742	9.2682	13.4107	12.9125	11.9296	12.7503	11.9099	6.90158	6.69329	10.1421	10.0289	10.1673	7.09441	7.61597	11.8765	11.1984	7.48919	14.6413	11.2586	8.2014	7.71425	9.27612	7.96578	9.70426	9.54348	7.60102	13.7997	11.6393	7.96578	9.07682	12.2318	11.6573	12.3078	7.22339	14.3615	9.73017	13.2746
ACAD10	8.53138	8.42656	14.1539	13.1643	12.4008	14.7029	11.8533	15.8868	8.93664	16.7987	14.1309	16.8585	3.57319	16.006	13.8297	16.0911	14.0345	11.8455	17.847	8.36632	12.6291	13.2243	13.312	17.8873	15.0916	9.25267	17.1289	16.6671	13.8698	18.0266	12.7586	10.4717	10.388	12.8251	13.7936	15.8155	17.0038	-1.14564	14.169	10.0224	11.5934	14.4318	10.4512	14.843	15.4366	19.2858	12.6143	14.9074	12.6729
ACAD11	13.0667	11.2107	16.7609	18.7897	15.9474	15.688	16.1921	18.2049	15.034	15.508	18.031	15.164	13.8504	18.1338	17.2372	16.9545	17.1695	16.2025	20.0852	12.1954	11.4964	14.8381	17.6057	16.5443	14.62	12.3987	15.1292	13.731	11.7814	13.149	13.4615	14.726	11.9766	13.152	15.807	17.4471	18.8392	12.1813	12.6393	15.9712	14.9855	11.1674	13.5277	15.9055	16.0768	16.7715	15.2235	15.5	15.301
ACAD8	16.2473	12.4944	15.0918	11.9106	16.643	18.0255	16.8306	18.2603	15.6148	18.4313	16.9872	15.9574	10.5699	17.4679	18.1682	19.0765	17.9929	16.7688	20.0474	12.3907	14.4415	14.9992	17.6634	15.4094	13.9935	14.9917	15.7649	17.9253	14.5663	13.5043	15.2661	12.2281	13.0768	12.3636	17.8744	17.0785	19.1716	12.7469	14.9974	13.5899	16.4241	17.4014	15.4073	13.2848	17.1499	18.3794	17.0729	17.7117	12.3078
ACAD9	16.8476	15.5837	14.8732	16.9816	16.8712	16.1741	16.7875	16.3929	16.1882	17.8813	16.782	15.9743	12.7207	17.4649	17.0704	19.2622	17.2873	16.1123	19.0157	12.5579	14.9283	10.5018	14.1776	17.7913	15.3237	14.4239	16.8866	16.1942	15.0955	17.7474	13.3745	12.8746	14.3629	13.888	17.7016	15.8691	16.9795	13.0515	15.9819	13.5699	15.8899	18.4188	13.2228	14.2884	16.3265	15.7337	14.0189	15.0379	16.9474
ACADL	12.3038	11.7099	16.0781	16.4142	17.1172	17.7449	15.9784	17.2797	14.6342	18.2519	15.8734	16.7424	10.4802	15.6825	15.3619	13.9116	16.166	16.9794	19.6207	14.3458	14.1399	13.2071	11.3276	14.1357	11.8154	12.8808	16.8089	15.3878	12.412	16.4734	14.7663	12.728	15.6356	11.1466	17.1219	15.195	18.3114	10.2325	10.388	14.8683	12.1421	9.99435	16.021	14.8403	15.6695	17.7361	16.8949	16.3979	15.2434
ACADM	18.1094	18.0716	19.6013	23.8011	18.7586	20.9405	16.2354	23.1731	16.6142	22.0086	19.9139	19.9834	15.0366	20.4288	20.6137	21.6809	19.1441	20.1084	24.1997	17.4389	16.7482	16.4002	19.8773	23.9683	20.3044	17.4779	17.6191	18.4296	16.5488	18.7966	15.9313	13.8621	15.6751	16.9098	19.9233	22.7569	23.9199	10.973	17.1449	13.5265	19.0565	19.6388	16.8083	16.7789	17.4514	21.3887	19.2747	21.1091	21.0069
ACADS	15.62	15.5564	19.0896	22.5332	17.5896	18.6867	17.8939	18.9459	17.3052	19.8158	19.1024	17.836	14.0172	19.1554	20.012	20.8985	19.0829	19.3613	20.9678	16.0362	16.2486	16.4702	18.7213	18.8306	15.9921	16.7228	16.7403	19.4181	17.8474	20.3598	16.764	13.42	15.571	14.1333	17.7908	19.1094	20.9142	11.0084	14.5969	17.7089	19.6328	21.1239	17.6921	17.4767	18.2984	18.6057	18.4434	18.9244	18.159
ACADSB	12.1	12.5579	14.9757	22.6327	17.2267	19.8922	14.8557	21.5095	16.8942	20.0214	18.3707	18.7283	12.8416	16.9387	20.2638	19.9463	18.1151	17.6303	22.5564	15.1725	14.5393	17.5776	17.1407	19.8848	15.2841	15.3339	15.75	15.3512	15.8892	18.1588	10.8533	15.4605	18.2788	15.1536	18.5274	21.2792	20.6933	12.1243	17.6328	17.8875	17.4167	18.6828	12.7461	15.389	17.2803	21.2866	17.423	19.9651	17.566
ACADVL	20.0428	20.0544	20.9941	19.7365	19.9049	21.1119	19.0712	21.1634	18.7761	21.3678	20.4762	20.2712	14.3276	20.0655	20.3931	22.1044	20.2219	20.5806	21.9059	17.7352	16.6633	19.1351	20.5925	19.8516	16.9789	18.9533	18.4542	19.9477	19.7814	17.8697	17.8671	17.1474	19.0215	19.3464	19.7576	21.687	22.412	15.8925	19.15	18.9725	20.5795	20.408	17.8256	18.5026	21.5755	20.1608	21.4775	19.8345	17.4599
ACAN	13.0802	6.78136	15.7729	12.7711	12.5746	11.6313	14.271	9.86862	13.7164	12.4357	13.146	9.36632	10.6054	14.6544	13.0735	8.84549	10.1548	13.8803	11.942	11.5379	13.8784	13.8316	13.4213	13.7313	9.10329	11.7649	15.7806	14.653	14.5811	14.0934	13.9302	13.7185	17.024	14.4259	13.3383	10.7566	12.6447	8.653	12.4278	13.8158	17.712	15.5567	12.4425	14.233	16.5025	11.6073	12.2674	11.5651	13.1581
ACAP1	12.2848	10.973	12.6881	16.8775	8.88371	13.0437	10.4208	13.4085	8.185	14.0831	10.2932	14.0137	8.30409	10.4615	11.8711	11.113	10.001	11.4275	15.1646	11.2398	11.8842	9.09989	10.4717	12.3779	13.0871	14.7641	11.0002	11.173	12.5286	9.9871	9.90338	8.07682	9.80226	13.1815	11.1944	13.9301	13.9136	10.3803	16.8141	9.86109	15.1391	11.5519	10.9944	13.437	10.959	13.3988	11.2838	16.3644	10.2578
ACAP2	14.1025	13.1611	15.755	14.1532	14.2393	9.87652	14.4153	13.8406	13.9676	14.0901	10.1548	12.6618	10.1548	14.4919	13.3622	12.2674	11.6257	9.96578	9.51175	12.7855	12.3907	12.7711	11.0498	14.018	12.605	15.0879	13.8068	12.9088	10.2417	12.3072	12.2427	11.1254	11.4409	15.2065	10.2167	11.4717	14.0785	11.8191	14.5308	14.8856	14.845	13.4278	12.2963	15.4021	16.9361	9.73132	12.0119	13.5018	11.1737
ACAT1	20.1207	19.7716	20.9421	26.0763	21.6931	24.7831	20.6397	24.6019	21.8015	24.9918	23.1809	22.9388	13.5734	23.2065	23.7386	25.1703	23.1642	22.7828	25.782	21.0335	19.4526	20.9538	21.7396	25.0671	21.056	21.4909	21.2414	21.4594	22.1037	25.4955	19.5295	18.7827	18.686	17.851	21.8031	24.3067	25.1204	14.6461	20.3644	18.261	19.4041	23.0764	18.2761	18.629	19.6746	24.2558	19.9796	22.7559	23.2489
ACAT2	15.7618	15.2493	14.9864	18.1005	16.8561	16.5991	16.122	17.1053	15.9524	16.7256	16.4331	16.5406	13.4767	16.4234	17.2262	16.2158	17.1186	16.6502	17.5111	14.8528	15.4425	13.5828	15.8887	15.7209	14.338	14.2999	17.3636	16.5934	14.0549	15.6382	15.3636	14.6433	15.366	16.9489	14.584	16.3076	16.6633	12.6506	16.4441	15.1658	14.4583	17.2187	15.0456	15.6317	16.8254	15.0806	13.4969	14.7539	17.6232
ACBD3	16.6391	16.6952	16.5956	15.6014	15.9743	16.8514	18.475	15.0396	17.6245	15.2644	16.977	16.0703	12.7875	17.1147	18.5759	16.6942	17.5114	16.7309	17.6188	13.3318	15.4462	14.8951	15.9725	15.1412	13.577	15.9737	15.8944	17.372	15.1082	12.1357	14.8799	13.7742	14.65	12.279	15.3684	16.3443	16.1566	9.49185	15.6551	15.043	16.5569	17.1785	14.2084	19.1574	15.6712	14.3526	16.5518	15.7236	15.1172
ACBD5	15.0951	13.4331	15.4934	14.718	15.4837	15.1045	16.847	13.4525	16.4214	11.9403	17.0725	13.3233	12.7752	17.9312	17.8768	13.3907	16.7285	16.3526	15.9424	14.2739	16.8477	13.2482	17.3379	12.7228	11.7936	15.6559	16.3152	13.4818	16.199	14.8218	14.8357	16.1811	16.2503	15.2747	18.2295	16.2499	16.5142	16.9385	16.2038	15.9752	16.8904	14.9228	16.7044	15.878	14.5893	15.1224	14.4127	12.2488	16.991
ACBD6	10.0362	12.8813	13.8553	12.0255	9.74819	9.47167	14.8808	11.9024	9.51175	11.1839	15.7527	10.734	10.6929	12.9819	15.1509	12.8861	14.3792	13.0396	12.1444	11.3619	10.7352	11.7724	13.769	11.6587	10.5216	11.6034	13.4838	12.1758	11.6184	12.1062	12.3816	10.9238	11.7992	11.9971	13.981	11.8705	11.8619	10.982	12.1863	10.6736	12.7102	13.5361	12.2354	14.043	9.90652	11.2225	16.8121	11.3857	13.4755
ACE	10.0084	14.691	12.5265	17.8867	15.1552	16.9919	16.3453	17.6539	12.6948	17.8891	14.8474	17.713	7.96578	15.3024	18.342	15.4386	16.3757	13.8998	18.5984	9.43045	19.0391	10.6883	14.3629	12.9549	11.788	8.81378	12.0843	14.6246	14.2753	11.0634	12.0397	10.8533	12.5858	15.5668	9.73132	15.9211	16.0922	5.90937	14.4656	14.4628	9.87652	16.3889	10.8297	9.51175	10.1293	15.2296	17.3437	16.9939	14.3718
ACE2	16.8358	14.8803	17.5689	17.1704	19.398	16.157	21.4678	17.391	16.9837	17.0583	21.5396	16.553	15.0955	23.0959	18.8511	17.2892	20.8616	18.2739	19.3553	14.8538	17.5449	15.8524	19.9442	18.1232	21.5852	15.1787	17.7398	13.3063	15.1592	17.3012	17.0383	15.9373	16.8876	16.9638	15.1405	16.3368	17.6634	10.4615	16.299	16.4375	17.4337	18.6214	13.7366	14.086	17.7519	16.7037	19.5972	13.6348	21.8952
ACIN1	15.0263	12.8357	15.8925	10.6528	16.2219	15.2772	16.456	14.3233	15.801	14.8277	17.035	15.5213	9.12928	16.118	17.2534	15.6545	16.271	17.1387	15.3384	14.2556	15.9676	12.6707	14.9097	14.6286	14.1057	13.9246	15.8846	16.249	13.7024	14.769	16.1389	14.3954	16.0161	17.0369	16.9236	13.1908	15.0689	12.8937	15.9899	14.734	17.0518	16.7751	17.308	13.7024	12.744	16.01	13.9088	16.1888	16.4813
ACLY	18.7999	16.4815	18.7346	18.2728	16.7141	17.9849	22.1847	19.7472	20.386	17.4658	21.1606	18.9609	15.2611	18.6708	18.3184	17.5467	17.1723	19.9577	17.393	16.8691	18.4524	17.054	20.006	18.4792	18.1054	16.8291	19.1462	18.7332	16.2309	16.8117	18.2638	16.7378	19.5018	18.6515	18.6385	19.3014	18.8641	14.7571	19.7524	17.6168	17.4797	18.2007	18.3182	19.34	17.046	17.5538	17.6879	17.4984	16.8786
ACMSD	13.4465	12.0311	13.9973	17.1358	13.2996	13.8078	14.6335	16.3214	12.6217	14.6455	14.0313	15.329	9.57345	14.1399	14.995	14.0367	14.3639	14.159	17.6933	11.6777	17.0582	11.7691	13.2683	16.4205	12.789	16.9597	13.8038	13.8406	17.0573	12.7191	12.6294	11.0762	13.9337	16.9831	13.4892	16.4431	14.8073	9.32423	17.4013	12.7048	17.5987	14.2388	13.2901	17.7501	13.7597	15.6481	15.1345	16.1079	13.7577
ACO1	18.0367	16.3196	18.1758	22.7654	17.7205	18.5819	20.4379	21.2649	18.1848	20.0702	21.2974	19.3917	13.0851	21.4372	20.8577	21.1265	20.1098	22.9186	21.6338	19.4959	19.4418	19.283	19.2986	20.2741	20.669	18.2101	18.2523	21.6887	17.8606	20.3779	17.6203	16.9578	16.8546	17.301	17.9412	21.2148	21.6003	12.6729	17.7195	19.1024	21.1725	19.2982	18.4859	18.2071	18.72	19.6331	17.5908	19.7714	22.9474
ACO2	20.3491	19.9127	22.296	24.7616	20.9164	22.4897	21.7135	23.0541	20.6456	21.7111	22.044	21.1737	18.0051	22.7364	22.3162	23.5701	21.3117	23.367	23.3195	20.2489	18.6146	19.5689	21.4279	22.242	20.6009	19.2308	19.431	22.1612	19.6981	23.6407	18.9785	18.7956	19.6131	18.9486	22.0034	23.2956	23.7085	15.1021	20.278	19.8171	21.4374	22.2609	18.1783	17.4701	20.5777	22.1961	22.9166	21.4163	21.2789
ACOT1	14.6528	12.0084	14.7675	18.6655	15.6108	18.3421	17.77	19.7304	15.6784	18.7222	18.5488	18.6969	10.3772	17.9545	19.8628	20.0395	18.0535	18.7587	21.5829	15.9565	16.5575	14.3819	17.7483	21.0519	17.5404	15.6125	15.8618	17.9284	17.2971	19.9282	15.8906	14.246	13.9339	15.0439	19.2001	19.8881	20.8072	9.29921	15.3567	16.2503	20.1359	19.1677	15.7816	14.8591	15.5456	19.3263	15.4691	19.021	18.3814
ACOT11	13.1643	11.9979	14.5951	17.0706	15.8418	15.5074	14.8979	14.9394	14.7783	15.8679	15.9223	12.9801	11.5018	15.4412	17.8331	18.4744	17.5486	18.0025	17.0475	12.2198	11.9254	13.4013	14.7024	11.1861	14.1139	10.0362	11.3163	11.6027	14.9311	9.94837	12.4102	12.3663	12.7292	9.576	14.8401	13.8297	14.6695	13.5167	17.0449	13.437	14.5561	14.5957	13.6991	15.4334	13.6584	12.7814	14.1444	11.2877	12.9908
ACOT13	18.0354	13.3974	17.5007	19.8584	17.7753	19.3081	19.9066	21.6092	18.8062	21.6374	18.4485	18.9097	14.0782	18.2638	19.9675	20.2248	19.8153	18.7605	23.2594	15.9895	13.8784	14.4213	18.8205	20.6729	15.8854	15.4021	13.9952	19.1931	16.7366	19.3976	15.868	15.0817	17.6782	16.6697	20.0099	20.2583	22.417	15.1773	17.5927	16.9464	19.2142	19.8614	17.5696	17.2663	18.0062	19.8842	20.0786	18.6379	17.5961
ACOT2	14.39	11.7482	15.4878	19.2619	15.3478	18.0351	17.507	19.4161	15.4153	18.4105	17.7033	18.0129	10.1163	17.8296	19.5327	19.6653	17.4771	18.3406	21.2222	15.6934	16.2944	14.1188	17.4852	20.7928	17.2846	15.3495	15.5989	17.6653	17.034	19.6787	15.6274	13.9828	13.6707	14.7808	18.9357	19.625	20.512	9.02237	15.0938	15.92	19.8693	18.8977	15.5185	14.5963	15.2827	19.0711	15.2061	18.768	18.1249
ACOT4	12.4763	15.4543	12.3387	17.214	12.8744	11.5934	13.1198	14.5302	12.0864	14.2208	12.5402	14.5924	10.177	13.4564	12.7566	12.4094	12.584	13.2041	16.1647	11.531	15.8669	11.5898	13.7913	14.3248	12.7293	13.23	12.477	12.7607	14.5949	12.2011	13.1477	11.5073	13.7344	15.0694	14.497	15.8418	9.47167	10.0166	11.4574	12.9218	14.8813	14.2935	12.5926	12.1737	12.8707	14.7875	15.4357	14.6888	12.5486
ACOT7	16.1963	15.1501	15.5998	15.0172	15.7177	17.2568	19.2617	18.6196	15.1329	16.9514	15.1285	17.0024	12.2348	17.1015	17.4427	15.9137	14.9689	12.2348	20.4486	14.1277	15.0562	13.654	16.0332	16.0596	13.3567	13.4666	16.4404	17.9062	13.2644	14.418	9.98014	13.5579	17.4858	16.8354	16.0843	18.9045	18.6131	14.3056	18.3196	16.4509	16.2933	18.5133	18.3763	17.1467	18.6789	17.7581	17.2934	14.9877	12.1066
ACOT8	13.2209	10.5118	14.9242	14.8052	18.0967	10.42	14.3867	13.1706	15.7553	8.12928	14.5435	10.9873	10.8014	11.1611	16.7475	18.3087	15.4127	14.3443	15.9362	11.7313	16.3692	11.8611	14.6618	13.2542	12.5957	12.0714	16.5718	14.3475	11.6662	12.6484	12.2992	13.1437	16.8083	13.284	14.5136	13.5887	14.3813	14.6602	13.6234	13.664	13.5375	15.5405	10.6165	18.2211	15.6465	11.2348	16.541	12.7882	14.7807
ACOT9	17.3539	17.082	16.9218	16.1875	17.4047	17.0147	20.0682	17.5397	14.8587	17.1846	16.9982	17.5165	13.0984	16.2832	17.7461	18.4096	16.8173	17.0918	17.1493	14.5501	16.6098	13.5006	15.156	17.1676	14.896	15.7898	16.0973	17.2071	17.3404	18.644	16.1635	17.9653	16.7785	16.4519	16.7664	17.2363	17.6238	15.3945	15.9181	15.4834	16.2567	17.0003	17.1607	17.1061	16.9875	15.8654	14.0575	16.5893	15.4984
ACOX1	13.0851	14.1923	18.044	21.3192	15.4107	16.478	16.3232	18.2552	13.7398	15.4363	15.8068	14.954	13.0293	17.1187	19.1491	17.734	17.7723	16.6872	19.8066	15.2772	17.398	14.4147	16.2697	18.6933	15.9481	15.1139	17.9694	16.1064	14.7281	15.2175	14.5811	14.6131	16.9151	12.3498	15.571	18.5996	18.179	9.039	12.3826	14.0909	16.6837	14.6291	15.2	16.4203	12.8376	16.6945	15.367	16.9091	17.5873
ACOX2	12.3401	12.842	15.4249	15.9551	15.9804	15.8645	14.9775	18.2341	9.73132	16.3718	16.9312	15.1008	10.5411	16.1748	16.6066	16.897	15.5347	16.7091	19.8649	12.2015	11.8334	8.17991	16.4546	17.0353	14.1627	12.2935	11.6439	11.1228	13.1976	12.6528	12.7794	11.5746	16.2053	14.3006	14.9734	18.8098	18.2275	10.116	13.6096	11.5018	15.3016	16.967	14.11	15.8005	14.9809	14.6455	16.4012	15.1623	16.2222
ACOX3	12.2848	14.3547	15.1984	14.4962	16.1335	12.1611	8.74819	16.9808	11.9873	11.1098	16.6523	12.3304	10.3772	15.7089	17.2945	17.4677	16.2171	15.3471	18.4681	10.8994	17.4148	13.9952	14.4576	15.4163	13.5241	13.7303	14.0959	13.5793	12.1596	12.7956	13.7024	11.888	15.9177	13.8078	16.5801	15.271	14.5271	11.7531	11.4409	14.8337	13.1212	15.9376	11.5603	14.0076	13.768	13.3907	12.888	13.2228	15.6607
ACP1	18.9424	14.905	17.4287	16.1479	19.4441	18.4957	19.9726	17.6055	19.6556	17.7676	19.0269	17.4073	13.7814	19.3556	19.1436	18.5706	20.0051	19.9611	18.8864	17.9423	17.1579	17.8818	18.5793	19.1757	18.1799	15.3691	17.4957	19.1775	15.7495	10.1674	19.6805	14.7487	20.5117	18.4937	21.9112	20.2068	20.6914	18.1408	19.879	20.8744	20.1965	21.3661	20.7882	19.2723	21.3054	20.2953	18.3177	19.9367	17.6391
ACP2	14.3212	14.2053	15.8815	16.2061	15.9707	15.0486	15.1377	15.8012	13.3526	15.0089	15.5375	14.8553	12.4875	16.4145	17.2955	17.8353	16.6952	17.2238	15.8352	14.0859	12.9531	11.4147	16.7592	14.8736	14.2615	15.1678	15.5989	17.4474	13.0437	14.8769	14.8088	13.629	19.6171	14.2015	17.4177	12.6234	17.4363	13.5911	16.5393	14.1212	15.5093	14.9806	15.0198	17.6628	15.6673	14.7628	13.8572	15.1927	15.413
ACP5	18.6746	15.814	17.5316	21.7083	18.9414	12.5746	17.7915	10.9293	18.6373	12.0464	19.346	12.2566	16.2586	19.9789	18.6494	14.9195	20.7797	16.563	15.6997	15.249	14.7803	15.6844	18.3103	13.5411	19.3014	18.8776	15.8394	19.7305	15.2344	16.2971	20.2692	18.72	19.4983	16.8586	22.1143	14.7592	15.1381	17.4715	15.5884	17.5451	25.545	21.8168	17.4187	16.7664	16.9262	12.8765	16.2743	15.0651	21.4815
ACP6	13.1635	7.89174	14.5328	13.5957	10.8888	13.6603	11.9908	14.446	9.53381	10.6439	10.3663	14.1445	9.03191	11.8727	11.9293	14.7623	12.1737	12.3021	15.8093	13.8003	12.8437	5.65662	14.6866	13.5722	11.2046	18.2328	13.4135	13.3254	13.8489	10.1923	13.0866	10.5884	17.0725	14.446	11.7482	13.7555	14.363	8.77378	13.1329	9.17991	14.0484	13.5471	13.4209	15.0996	15.9728	14.4278	12.3782	9.47167	12.1737
ACPP	11.6696	9.2778	12.6003	14.2224	11.4213	17.6871	13.6754	13.1289	10.2757	13.8168	12.6578	17.9427	5.12474	12.8414	11.0224	12.667	13.2199	12.8737	14.392	8.68066	13.9588	8.83509	11.3684	20.2442	10.5585	17.2034	12.2734	12.3356	14.1075	10.4404	10.2889	7.66418	12.493	10.4485	11.7418	12.0498	13.2438	4.70359	13.4113	10.4162	15.6373	13.0085	11.4053	15.1206	12.1989	11.9944	12.004	14.169	12.1955
ACSF2	14.7308	14.7731	19.9377	22.5965	17.9746	19.5358	16.642	21.4717	17.6804	20.2216	17.8851	19.1062	11.0566	15.5393	16.3533	19.9434	17.3891	17.1044	22.4061	14.1325	14.7834	14.0751	16.4554	20.5076	15.8628	12.6618	14.6194	12.5387	16.2252	19.76	13.8946	15.4644	13.8707	15.6226	15.0084	20.8141	21.4818	9.76234	9.93664	10.5118	15.008	16.0739	14.1188	14.0743	12.9658	19.6375	13.8078	18.4184	16.7261
ACSF3	14.139	12.1379	15.9432	17.5449	13.1016	15.1532	14.3219	15.2534	13.1596	15.9821	15.2186	14.7361	10.5	15.9988	16.8703	17.0558	16.4096	14.9232	16.5107	13.6629	13.7731	13.9421	14.8528	16.6634	14.8158	12.865	15.2725	13.4473	13.4357	15.275	13.3853	13.3092	14.6673	13.8287	14.4956	16.1391	15.7445	11.1926	15.4357	13.0984	15.7513	14.6679	14.5489	16.1359	13.9567	14.8698	14.3163	15.0036	16.8456
ACSL1	16.8756	18.0865	19.8138	19.3134	21.1398	20.416	20.5031	21.8656	19.4236	20.7769	21.1889	17.765	16.036	21.4937	21.9438	24.598	21.3449	23.6863	21.414	19.9437	13.0084	16.5995	19.3151	19.6713	17.64	17.6424	16.7628	21.2188	15.8965	16.5783	12.412	16.1768	20.2405	17.1241	19.024	20.7008	20.704	16.0189	17.0295	18.3047	18.0876	19.4336	18.4047	20.0312	19.5459	20.1537	17.9423	19.3634	19.6575
ACSL3	16.5903	16.4397	17.3207	17.1275	17.3209	17.022	18.3368	17.4166	17.178	17.7532	15.8882	16.1686	12.2674	16.4481	18.1575	17.9705	17.9094	16.3076	15.614	12.9676	14.8391	13.9431	14.2652	14.2243	15.4615	12.5241	12.6528	16.3718	13.392	14.2718	13.5957	14.3346	16.2677	16.0887	14.9204	14.7711	16.3325	9.69697	14.0975	16.5918	17.365	17.237	15.1196	16.3919	16.8777	15.5268	16.976	17.0123	14.7377
ACSL4	15.1033	14.0119	16.4278	17.5353	17.2771	17.0715	18.5333	17.1729	16.446	17.5803	15.7316	17.7311	7.64386	14.2076	18.1273	17.8754	17.2485	16.4893	16.9528	12.8357	15.6351	11.9873	13.7217	14.1961	15.5498	13.2438	14.8818	15.6767	11.8494	14.0102	15.4925	14.6618	17.345	13.6303	14.49	17.4761	16.099	7.78136	14.9658	15.9501	17.3047	16.2222	16.2778	14.9545	16.6115	15.4246	17.6802	16.9609	14.7185
ACSL5	11.6552	9.76487	13.5911	12.9629	11.4767	9.12928	12.2123	13.0258	13.7814	11.5651	12.4132	13.1261	8.09297	12.3182	15.5059	17.882	8.93664	11.8765	14.6679	9.91254	11.6415	12.4231	9.08406	13.3429	10.5314	13.7932	13.0296	14.6816	11.1933	13.7235	14.2635	9.47167	14.4318	13.2718	8.80308	9.79766	10.5603	11.3179	12.9511	11.4717	12.9297	14.2027	11.9513	13.203	14.1845	8.74819	10.4615	12.7013	12.0606
ACSL6	10.5118	15.9941	17.2574	19.5822	14.1853	15.0045	13.9241	16.4228	10.5712	15.2823	15.2866	9.71425	7.01079	15.9972	16.1568	18.7645	15.2341	18.2867	15.954	12.1325	13.7316	11.3945	10.617	14.2812	14.8767	13.4182	14.5228	13.7258	12.6868	12.9748	13.9256	7.32024	17.2408	13.521	11.7165	9.67948	15.3159	13.2107	10.2122	11.2935	11.5505	13.9106	10.1959	14.9242	12.7207	8.56986	12.9961	10.9293	13.7884
ACSM1	11.4259	6.74518	7.56986	10.7716	8.37632	7.79138	5.64386	10.5018	4.32193	6.22999	12.2782	8.59142	3.58485	9.51175	9.47167	7.78136	9.51175	8.62784	12.9622	6.29078	12.4261	6.40829	9.89178	12.0498	10.5118	12.2488	8.81378	9.07202	11.7838	10.4409	7.51458	9.89178	10.6101	12.2175	6.27208	10.6812	10.4614	3.26438	9.4794	7.61149	12.5948	9.58408	8.36415	11.9348	5.19531	9.72716	10.6575	8.36491	8.96544
ACSM2A	14.2023	7.96578	18.6874	22.4735	18.9117	21.4501	17.4362	24.0148	17.6506	21.9175	23.7421	20.7855	18.3838	22.4396	21.5313	19.7462	21.0578	19.0444	24.3891	12.3332	15.3708	15.6762	22.1068	22.3951	21.4307	18.2933	17.5326	15.6555	16.7985	18.3883	12.0779	17.3258	17.7046	13.7859	20.1527	23.2681	23.8653	13.4704	17.3833	17.4179	18.5264	17.3087	16.2379	17.1119	19.2975	21.1942	18.8262	20.7883	22.6777
ACSM2B	14.2913	7.96578	18.438	22.0154	18.6784	21.7036	18.0564	24.2675	17.8089	21.9696	24.1439	20.984	18.499	23.1348	21.7335	19.9804	21.2944	18.3889	24.761	14.2061	14.3491	16.8947	22.0537	22.6562	21.1906	19.2277	17.3525	14.2663	15.2541	17.4545	13.0062	17.0176	18.2304	15.0036	20.4627	23.7182	23.9295	13.605	19.5497	17.3406	18.3114	17.6182	17.0523	17.181	17.4543	21.5611	18.6399	21.412	23.0194
ACSM3	16.0099	20.3891	13.4486	19.7353	20.8397	19.084	14.4767	19.6935	14.685	18.4838	15.5486	16.9465	10.5425	12.5507	20.9797	19.8427	17.3445	24.7056	20.9896	17.5401	15.6637	15.6601	15.6286	18.7133	14.474	15.3694	15.5396	14.6033	16.06	16.5239	15.6041	14.2877	11.5555	13.7902	18.3966	19.6468	20.4773	9.52831	12.9495	17.1251	19.9473	18.3406	14.564	13.8832	15.2378	18.746	18.8613	19.3524	16.516
ACSM4	15.6317	14.0696	18.7589	14.9234	12.1733	14.7445	14.77	13.1706	13.5402	14.5191	12.0994	14.3226	9.75331	14.6565	14.6773	15.6682	13.7716	18.2364	16.8635	15.1128	14.5649	14.0519	17.4906	14.3056	8.19597	13.1363	16.3026	13.8508	16.3296	16.2303	10.36	13.95	15.1038	14.8574	12.9366	14.7913	15.6128	9.48541	14.8705	13.6673	16.0001	16.4086	12.5332	15.816	15.7055	14.5253	15.9527	14.515	15.278
ACSM5	12.4915	11.8073	13.9001	13.9063	13.3974	11.3387	11.0224	13.7313	12.7545	11.1737	12.3636	13.1604	9.19138	10.6073	15.971	14.9167	14.6899	14.9232	16.7358	13.9068	14.4982	14.1288	13.1242	12.8591	12.614	13.3198	13.7958	13.7334	14.729	15.7979	15.9399	14.1837	14.5542	14.7453	10.4512	13.6629	14.4396	12.1623	13.5292	9.66178	13.6731	15.8039	13.3851	15.0498	13.6582	13.041	17.0521	12.3293	15.2344
ACSS1	13.203	12.0293	17.9229	18.4153	16.1129	17.4387	18.0879	17.8095	14.203	17.7633	17.4945	16.1216	20.218	17.9602	18.5436	20.8646	18.5114	20.9889	18.8352	17.3928	15.4567	14.5356	18.3148	20.0294	16.2112	16.023	17.2427	14.7659	20.0963	16.7846	15.4153	14.4793	19.8687	13.3457	17.5704	17.6229	17.9739	12.4856	16.8607	15.4538	19.7727	16.0659	15.7571	16.6852	18.1168	17.6348	18.8267	16.5624	17.1278
ACSS2	16.9418	16.7641	19.1157	13.6861	19.9923	13.8918	19.4497	14.6246	17.2976	14.8528	14.6506	14.6108	14.3678	15.7916	16.3291	19.6886	19.7992	16.3825	14.2386	13.8128	16.7712	13.26	14.3752	12.2527	13.8118	14.3663	14.1651	15.5185	11.9144	15.0705	15.5642	16.7549	14.9979	10.5118	16.5385	13.2644	11.5459	11.6822	14.62	18.0567	15.804	18.7679	17.8984	21.5783	13.3498	15.4183	16.6727	14.508	11.9694
ACSS3	15.6334	13.0889	15.354	18.3332	16.6676	17.3622	16.582	17.647	15.594	16.4218	17.2952	16.8226	11.4666	17.1874	17.5386	19.3062	17.9214	18.5223	18.9573	16.5385	16.2727	16.2648	18.0455	19.2726	17.7878	17.59	16.9745	19.4598	13.5805	17.1009	18.3862	13.1564	16.0789	14.7788	18.7613	19.1053	18.7009	8.21371	15.6929	15.8403	12.6795	19.4147	12.7099	14.0558	13.5651	17.5531	18.4769	16.9789	18.5388
ACTA1	27.7501	26.4458	26.4029	26.8598	25.101	25.3697	26.2503	24.545	24.0451	25.0664	25.2935	26.4984	22.5853	25.4791	25.2955	25.0619	24.9509	24.9617	24.9958	23.2015	27.3602	23.3409	24.1826	23.9193	22.0583	25.0422	25.674	24.7993	24.0128	20.2678	23.9307	22.2395	25.4565	27.3827	24.6877	25.8444	25.8584	20.8222	26.5912	25.3363	26.609	25.3206	25.2299	25.0676	25.7758	24.4657	24.1552	26.7959	22.3688
ACTA2	27.7842	26.4588	26.4069	27.2453	25.005	25.2387	26.2645	24.0816	23.8912	24.9812	25.0431	26.4637	22.5853	25.4825	25.1925	24.9249	24.821	24.8332	24.7767	23.2043	27.4174	23.3555	24.1842	24.4645	21.7104	25.0763	25.7253	24.8079	24.0355	20.1328	23.9717	22.2551	25.4176	27.4224	24.6614	25.8671	25.7956	20.8139	26.6163	25.3321	26.6751	25.2853	25.1715	24.9867	25.7749	24.4357	24.1736	26.8038	22.2598
ACTB	28.2376	27.2551	28.1328	28.5135	25.7228	26.1526	27.3328	25.7543	24.7093	25.6027	26.0871	27.1426	23.6485	26.9683	26.9493	26.4543	26.0089	26.3249	26.2607	24.6599	27.9859	25.5281	26.6992	26.0819	25.9668	26.4277	26.3753	26.0579	24.233	24.1683	25.1852	24.1707	26.1494	28.147	25.3562	27.1345	27.272	21.4213	27.275	26.2385	27.3322	26.0972	26.7788	26.4989	27.2211	26.0389	25.8264	27.7381	25.9973
ACTBL2	25.885	24.6498	24.8332	26.6944	23.5386	23.7954	25.1393	22.7128	22.2079	23.0201	23.0243	24.4108	22.1944	23.7499	24.127	23.5905	23.1173	23.5948	23.6414	22.0382	27.0577	22.3154	23.6509	22.2817	20.6587	24.0001	24.4572	23.3825	22.9649	18.9392	23.6457	21.4537	25.0887	26.6414	24.0121	24.7901	24.4529	20.8111	25.9383	24.611	25.4169	24.6175	24.6226	24.5805	24.9637	23.8616	22.9383	25.6433	22.0964
ACTC1	27.7842	26.4589	26.4069	27.2453	25.1047	25.3733	26.2772	24.5489	24.0525	25.0904	25.2933	26.531	22.5853	25.4826	25.3044	25.0712	24.9554	24.9632	25.0029	23.2053	27.4173	23.3557	24.1846	24.333	22.0856	25.0767	25.7247	24.8111	24.0355	20.2699	23.9692	22.2431	25.457	27.4227	24.6894	25.8722	25.8609	20.8222	26.6172	25.3432	26.643	25.3301	25.2322	25.069	25.7813	24.4712	24.1736	26.8131	22.3896
ACTG1	28.2351	27.2551	28.1328	28.5135	25.7129	26.1442	27.3176	25.6909	24.7056	25.5857	26.0641	27.13	23.6485	26.9683	26.9267	26.4489	26.0023	26.3013	26.2197	24.5596	27.8632	25.5204	26.6991	26.0826	25.8023	26.3717	26.1262	25.9999	24.2607	24.1619	25.2135	24.1966	26.1502	28.0844	25.3497	27.0657	27.2705	21.4194	27.2417	26.2241	27.236	26.0553	26.7776	26.4917	27.2079	25.9725	25.7213	27.7046	25.7956
ACTG2	27.8219	26.5336	26.5265	27.3643	25.0815	25.316	26.333	24.1743	23.9778	25.0704	25.1401	26.5541	22.7026	25.5949	25.2636	25.0015	24.8794	24.9116	24.8443	23.264	27.5325	23.4281	24.2753	24.548	21.8106	25.1516	25.7905	24.8598	24.1038	20.234	24.0779	22.3331	25.5289	27.5215	24.7597	25.9589	25.8801	20.9331	26.7192	25.4457	26.7647	25.3935	25.2839	25.0973	25.8785	24.5381	24.2912	26.8877	22.3779
ACTL6A	18.6004	15.2224	16.8813	19.0978	14.9599	16.2458	18.9057	15.7276	17.9843	17.0739	17.3265	16.9559	12.987	17.2444	16.486	16.0498	15.8465	18.94	14.1106	17.8631	16.6313	14.2739	18.2464	15.499	17.3096	14.4512	18.0303	17.7371	14.9385	14.6883	15.3485	13.5639	13.7731	16.4783	12.3554	15.3984	13.329	13.9307	17.2265	14.4383	16.5724	16.1287	15.0626	15.2696	15.3823	14.7419	16.9731	15.1184	18.0395
ACTL6B	12.8901	11.6757	12.9787	13.3782	12.9599	11.3387	12.183	12.13	12.6618	12.8599	12.279	11.5981	10.3467	12.7274	14.2497	12.2732	13.1551	11.9622	12.889	12.8727	13.2074	11.2107	12.8823	13.0923	12.6334	13.0137	12.3683	13.8621	12.1578	11.9507	14.4509	11.113	12.2483	15.4522	11.4305	13.3304	13.2137	10.2196	15.8055	12.0668	14.5669	13.412	11.5584	13.8533	13.8078	11.388	12.5093	13.4213	11.9108
ACTN1	22.8815	20.3565	21.7347	22.0959	21.0385	21.3193	22.4884	20.9254	19.2874	20.8193	20.2885	22.4036	18.0573	20.8421	21.0171	21.2101	20.4696	21.6133	21.5724	19.5736	24.2273	19.6833	20.8901	22.6707	21.1615	21.2378	22.8602	21.5798	21.2274	20.3652	21.6352	21.1222	22.4359	24.7948	20.7043	23.3295	22.775	16.7328	23.2133	21.7282	23.2217	22.1828	21.1479	21.5053	23.3446	21.6535	21.3885	23.736	22.2042
ACTN2	20.2298	17.5778	19.8005	21.0552	18.448	19.4728	20.0656	19.585	17.6913	19.6585	18.5341	20.2173	16.3363	18.8119	18.8153	19.3113	18.6649	19.0099	20.0883	15.4599	20.777	16.6005	17.5892	19.3933	18.6281	18.8959	19.3781	18.2604	18.2759	16.6344	18.0759	16.6142	19.9699	22.1886	18.8924	20.5155	20.1047	12.6751	20.5184	19.4195	20.4913	19.8413	18.2028	18.6326	20.4816	18.6274	19.4873	21.2604	19.4355
ACTN3	19.9164	17.2224	19.7407	21.0363	18.0312	18.8444	19.0955	18.6254	16.7285	18.5551	17.5952	19.4952	16.1345	18.3461	17.6054	17.7803	17.5038	18.3531	19.0249	14.4843	17.4797	16.1086	16.7172	17.449	16.5778	17.5147	18.7759	17.7401	17.6601	12.6165	16.8023	14.574	18.6942	20.8672	15.3748	19.1524	19.0581	9.53138	18.2648	17.0756	18.7214	17.01	17.7659	17.0742	18.937	17.5085	18.8768	19.7688	14.0826
ACTN4	23.5749	20.7638	22.6988	24.2005	21.5233	22.2894	22.7554	22.6124	19.4934	21.9047	21.7368	22.645	18.5402	22.412	21.8236	21.8689	20.8285	22.3944	23.1263	19.7138	23.8174	20.1679	20.7329	22.5797	21.3159	21.3806	22.7041	21.3695	20.8441	20.0893	21.2517	20.945	22.8121	24.8064	21.2174	24.1017	23.6687	15.8722	23.532	21.5754	23.5389	22.2849	20.9317	20.8832	23.6454	22.4431	22.1017	24.3304	22.6291
ACTR10	12.2644	12.4278	15.4669	14.2046	16.9473	14.8543	16.0949	13.3191	13.744	14.5099	15.7654	15.7308	9.56168	15.8868	17.5245	15.1803	16.356	18.1254	15.7078	16.1489	14.8093	14.2453	15.8342	15.1536	15.3422	12.5793	15.8022	14.5332	14.1373	14.2819	15.883	14.0387	13.726	15.3502	14.9996	13.2393	14.9597	13.3967	13.726	16.6012	16.0193	16.2976	14.4843	13.9882	16.5813	19.6457	11.1861	15.1969	16.5503
ACTR1A	16.3779	16.0001	19.9954	19.4969	19.4143	16.726	19.0165	17.256	17.0446	17.1294	19.2101	18.1293	15.0856	20.0622	20.3125	18.0832	19.2409	20.3585	18.0787	19.1999	19.3315	18.2211	20.6171	20.3929	21.8682	19.2939	20.8246	19.5769	18.9512	19.5917	20.8281	18.1331	18.4599	19.6673	19.6654	20.0242	17.7079	12.183	19.3167	19.0518	19.6073	19.8812	18.8066	18.7657	17.7759	18.4492	19.7875	18.6032	22.7703
ACTR1B	14.1429	12.9784	18.9495	18.8862	15.3574	15.3127	15.7857	15.8744	12.9979	15.5139	16.244	16.7471	13.9431	18.5513	17.7008	17.1446	15.6234	18.7419	17.397	16.7911	16.9159	14.42	16.5852	17.5543	17.8615	14.2258	16.7159	15.3346	14.4415	14.985	17.4383	14.5031	14.7212	15.3467	16.7381	15.3846	16.9042	10.3394	14.985	15.6646	17.6098	17.7138	16.5184	16.9526	16.0152	15.1457	17.1435	16.5425	18.854
ACTR2	22.1501	20.4764	22.0044	22.4729	20.8201	20.2367	22.2414	20.0032	19.0542	19.7461	20.5564	21.6372	17.6458	21.4285	20.9968	20.2374	20.6927	21.001	20.2259	17.914	20.0773	17.6614	20.0573	15.6206	17.1507	19.3979	18.4577	20.1101	17.7589	13.0224	16.7303	15.7508	20.736	21.9408	19.06	20.9712	20.2451	12.5018	21.3082	18.7947	21.5029	20.5746	19.4079	21.191	20.2058	18.7406	20.0473	21.0309	17.9688
ACTR3	21.1904	20.4067	21.8059	21.6322	20.301	19.4168	22.2022	20.167	18.8096	19.0384	20.4737	20.8973	17.4515	21.394	20.7875	20.0099	19.9663	20.7727	19.9339	18.0179	22.5146	19.1369	20.7232	18.8758	21.8113	19.594	20.4847	20.2486	18.7453	18.0265	18.3534	19.1679	22.1296	22.5262	20.4615	20.6604	19.3364	14.1674	20.8778	19.8949	21.3751	21.2458	20.3175	23.7598	22.2876	19.0966	18.1098	20.9975	20.9067
ACTR3B	17.1149	15.2589	17.7872	17.9763	14.3254	12.7977	14.4396	15.7824	14.5998	11.8455	14.0206	13.1721	14.0876	15.0456	17.3441	16.4357	15.8245	15.1721	16.5887	15.345	14.9948	8.40939	14.1163	14.0651	15.0864	11.7649	13.1082	15.6484	13.8801	13.2732	13.1485	13.2586	14.5489	14.9855	13.6981	15.6128	12.8669	11.6668	16.8568	12.5118	15.4064	15.2406	15.6062	16.7677	14.5283	13.6629	14.9842	16.1285	18.3292
ACTR3C	17.9953	16.1493	18.6776	18.8667	15.2156	13.6893	14.9012	16.6727	12.905	12.7334	15.9954	14.0626	14.9775	15.9359	17.3008	15.949	14.1815	15.6951	16.5267	16.2354	15.8518	9.25001	14.9952	12.8823	15.0212	15.9948	13.6605	16.4436	15.0716	13.8154	11.8803	13.8017	15.2721	15.8085	14.5881	16.5032	13.7576	12.3076	17.8499	13.4027	15.7581	15.9218	16.4965	17.3951	15.419	14.5537	15.8746	17.0189	19.2196
ACTR5	10.3332	11.043	12.4742	14.0366	11.152	10.7457	11.5257	10.4331	10.5018	9.49875	10.3618	12.0934	8.72847	11.4868	12.3191	10.9328	10.5411	10.6422	11.6892	8.32193	10.9284	11.0486	11.043	11.5228	9.89742	13.4184	11.5115	11.933	11.7587	9.99786	8.87803	9.74374	11.8813	9.70179	10.6165	10.819	11.9295	10.9859	12.3266	10.5335	10.9958	10.6869	13.0119	10.9419	10.5937	10.4066	11.5068	10.9791	12.602
ACY1	16.2619	15.2981	18.978	25.7854	14.6044	23.3472	17.6994	24.1093	12.2046	23.1316	19.2739	22.7632	11.8611	20.5556	18.6081	18.9134	18.1182	21.078	25.1429	17.3453	15.823	15.6803	19.1245	25.2053	19.9849	17.2378	17.5173	17.2578	11.0967	15.5528	15.6128	15.1846	14.0684	15.049	16.4145	24.7125	26.2297	13.8222	17.7036	17.9491	15.0097	16.9946	13.3554	18.0776	14.1172	24.284	18.45	22.7376	21.6474
ACY3	15.3817	15.4177	13.3276	18.0672	11.2877	18.2539	14.2727	18.3403	11.3634	18.4703	16.6892	17.621	12.3581	13.8108	13.7649	12.8265	12.6839	13.3895	19.8132	12.1142	20.3151	13.2866	12.9801	18.0902	15.5609	19.2031	14.9146	14.3749	15.4582	13.008	12.93	11.5783	14.1238	20.7018	13.6783	16.4107	19.3721	10.0537	19.3446	14.5765	16.5615	15.0538	15.5801	18.4421	13.5676	17.3158	14.9939	15.9647	13.616
ACYP1	15.16	13.9685	13.887	17.0127	13.0084	13.7035	13.464	15.194	12.4305	14.6568	15.292	13.4409	12.0515	13.4396	15.7767	16.598	15.5003	15.4412	14.5864	16.7212	18.1024	16.5236	18.0379	15.5249	14.5596	17.6636	15.2596	16.843	16.1416	15.3947	14.4351	15.7099	14.7531	16.4699	16.0291	17.5799	15.7121	14.0743	16.2374	16.3816	17.2337	15.1035	15.7105	17.586	18.1619	16.6453	16.2641	15.6254	14.1409
ACYP2	19.3991	14.6396	16.026	17.1779	15.5951	14.4246	15.0689	12.6027	13.9558	15.8996	15.6712	14.7916	13.2958	14.8479	16.8473	16.2356	14.471	14.2718	15.3584	13.2707	12.8137	13.9585	17.2686	13.8095	14.0473	12.5837	15.5299	16.4601	13.2599	14.5385	12.8403	13.4577	17.2079	14.5156	14.6959	10.5422	14.2267	12.305	14.7472	16.5663	15.9149	17.0993	13.7711	16.0791	17.0085	16.0977	17.4288	14.3297	15.2218
ADA	16.8433	16.1811	21.0025	13.7148	15.7469	14.314	16.1984	12.9284	12.279	14.1579	12.8158	13.6828	11.7185	13.9604	15.0036	14.6427	14.0198	15.0549	15.1155	11.4564	15.5265	11.9366	10.7398	12.6817	13.9403	11.3163	12.9837	11.8138	12.5192	13.2152	12.7099	11.4147	13.5068	14.26	13.9041	11.5216	13.0851	12.4858	14.4383	13.2152	11.5793	15.2688	13.179	12.8514	14.1994	12.8	17.0102	13.3554	15.3074
ADAL	11.4263	12.8269	13.8842	12.5861	13.4992	12.4987	10.1548	14.3123	10.5279	12.5824	16.341	15.2375	9.12652	15.3786	14.2031	13.5386	12.7747	12.0476	13.8658	10.4818	13.4389	10.2123	15.6726	14.5508	13.0701	14.0342	13.3373	15.4856	15.6222	14.5772	15.2571	10.5343	15.1186	14.951	11.8611	14.0058	13.9897	11.0576	14.26	11.502	12.7547	14.3903	13.4798	15.4332	14.7981	10.6257	12.9907	13.105	13.5687
ADAM10	9.86109	15.0672	17.3677	18.4588	15.6904	16.8336	16.1735	18.5763	14.1228	16.2668	17.066	15.8748	12.8396	16.9745	17.9349	19.7046	16.9385	18.0404	16.9291	15.6731	11.9694	13.1892	13.8918	13.9549	13.1341	8.40939	10.8994	15.9897	11.2121	12.6795	11.6926	11.4666	15.392	12.9837	15.8991	17.12	12.5043	12.6795	12.2348	11.5216	13.2688	13.6246	15.0722	13.997	13.6937	15.5077	13.3813	14.4615	12.7334
ADAM15	8.7735	10.974	11.667	9.85969	11.7668	9.36632	10.2288	8.65058	10.2992	7.23694	11.6708	10.3229	9.15767	10.9253	9.51175	10.8842	11.7189	12.6314	10.5331	10.9375	9.77727	12.6161	12.2819	12.072	11.6104	7.09096	12.4625	12.4934	7.42265	11.5517	11.4764	10.1723	13.6663	9.91405	10.9754	10.0005	9.53363	8.7012	10.2543	11.5397	11.5651	12.7271	14.0084	12.1034	12.5918	10.0089	12.2819	11.1359	12.2148
ADAM17	11.9069	8.96578	12.3078	12.8328	12.3191	9.86109	14.5049	12.3268	12.7916	10.8985	12.9549	11.9293	8.84549	10.8057	13.8108	12.7586	14.2666	9.3443	11.5926	10.6165	12.7929	12.927	12.1055	11.1288	12.0768	10.2644	10.8765	10.0498	10.318	10.7394	11.5246	8.88302	14.0093	11.9293	12.4014	11.3925	11.3824	10.7901	12.3163	11.5944	13.9926	13.4001	12.8198	12.5603	11.491	10.697	13.3636	12.6461	10.5699
ADAM9	10.3749	10.7903	9.40812	10.1221	8.81378	9.87043	11.1234	9.90145	9.23694	9.93929	12.4278	10.0355	7.94684	12.6862	12.2378	10.3772	7.90689	11.529	10.1716	9.1718	9.64386	7.90689	10.1799	9.96434	9.96578	9.70058	11.409	10.6771	9.67732	9.88012	10.5107	7.59481	10.9192	10.1253	9.1307	10.0577	10.0541	7.47114	10.1097	9.8704	10.2134	10.831	9.21058	10.1357	10.9794	9.89311	10.7995	10.0884	12.1497
ADAMTSL3	9.37089	8.21495	9.82073	9.54151	9.25093	8.27573	10.3403	11.5348	8.69726	9.9962	9.8485	9.2982	6.20777	9.93723	10.6356	9.85294	10.1202	7.84549	10.4304	7.92635	10.7232	8.00099	9.22534	12.9264	8.83394	9.47167	9.66272	9.69277	7.71172	8.77683	8.70361	7.43508	9.76884	10.3067	9.40582	7.49185	8.33131	6.00422	10.4818	8.76516	9.42333	10.018	9.24319	11.9575	9.62674	7.51062	9.53254	5.62604	9.62509
ADAMTSL5	12.3185	11.0034	15.0094	12.1693	13.7675	9.95129	13.2755	11.2795	13.0669	12.4278	10.4342	12.7313	8.42157	12.1281	11.3512	15.5323	11.0985	11.7731	11.7524	9.64271	12.4014	12.7638	9.84569	11.5322	13.9318	13.4402	12.1373	14.2911	11.5275	12.8995	11.5846	10.4276	13.9604	10.571	11.4714	12.4226	12.0162	9.82881	11.2167	11.1995	11.9181	13.9143	11.1005	12.2127	12.3486	12.1458	12.0331	11.9256	12.1455
ADAP1	12.4767	12.1066	11.8057	13.0995	10.7895	10.697	12.7834	11.5603	10.7649	10.8842	12.1321	11.5651	11.3656	10.4094	14.8918	13.2467	9.32193	10.484	10.9293	7.95758	11.4615	9.9602	12.0994	10.7519	10.2527	10.9369	11.3832	10.4844	13.7776	10.6043	11.236	9.43838	13.6759	12.8435	12.041	10.42	11.4931	8.16661	11.9181	10.0224	10.0768	8.49185	10.4512	11.4653	11.6198	15.5152	16.0128	13.3261	13.8307
ADAP2	12.5483	11.4946	11.8765	11.9993	10.8611	9.47167	14.2415	11.6303	10.8297	10.9513	12.0944	11.6348	7.86436	10.4818	12.4969	13.3177	9.38802	12.4734	11.0014	9.38368	17.5324	7.88016	15.5361	12.1844	10.3219	14.0362	12.313	14.4786	10.225	10.8632	11.078	11.1196	16.3878	12.9144	13.2763	10.4919	11.728	7.60228	12.5746	11.5167	10.1421	8.56986	12.158	12.0084	13.6522	16.903	13.9864	15.0967	14.2613
ADAR	16.0265	16.0237	15.7324	16.5257	15.0818	16.0851	17.1547	14.1564	15.2164	14.317	16.2864	15.2913	12.8087	15.7492	16.0928	14.9658	17.1076	15.5299	14.6953	13.2198	17.8789	14.5817	16.213	15.0284	13.2213	14.8528	17.248	15.6872	13.628	12.7164	14.5781	11.4147	15.063	18.9943	16.0926	15.5995	15.0456	13.2359	16.3067	15.577	15.446	16.1261	15.6789	15.8317	15.4922	14.8228	15.2877	15.2114	13.8188
ADARB1	12.06	12.4186	13.91	12.2952	8.17991	10.9832	12.0236	10.8583	10.7433	11.4367	10.9801	12.0182	11.2503	12.0934	14.5627	12.7459	11.5008	10.6494	11.6698	12.5158	12.8252	11.9934	13.9676	11.8611	11.8416	10.8415	10.5314	10.5029	9.71468	12.053	11.629	8.39168	11.9007	12.4276	11.2419	12.2802	11.8021	11.2343	12.7787	10.0404	12.8027	12.0855	9.61856	11.9528	10.1421	11.3647	11.6407	11.3826	14.0128
ADCK1	13.254	10.3219	13.5615	13.6877	12.2258	10.1626	12.1517	12.7793	13.7153	11.9293	15.246	11.5887	11.4257	15.0864	18.1947	15.5972	14.7008	13.2167	15.3927	12.7484	14.3893	11.1167	14.663	10.6439	13.0102	11.7977	14.8252	11.8218	12.2046	15.3765	14.2267	10.2329	13.377	13.2556	11.8416	14.2004	12.9423	10.3443	12.1339	11.1195	15.6983	14.5332	17.4035	13.9321	13.5839	11.4409	15.9274	13.6114	11.8572
ADCK3	13.1923	10.6073	12.6484	16.4748	14.2393	16.9571	12.7785	16.9993	11.2644	17.7265	18.2586	15.4608	14.3864	14.2834	18.4661	18.5071	16.8387	16.1145	18.1635	13.4615	13.5426	14.1752	15.3505	15.6422	16.2523	14.5049	15.3035	14.3718	13.2717	12.5603	16.016	11.9064	16.0868	12.5342	12.1954	16.9242	17.4653	12.2335	14.3021	11.2348	13.3228	17.3374	17.6478	12.8218	14.7579	15.7842	11.933	17.1301	11.888
ADCK4	12.5667	11.3261	14.9648	14.1123	12.1293	9.91855	12.0868	11.5821	9.38802	10.8376	15.8984	12.2674	9.17191	11.6386	13.2152	14.8543	12.6119	14.3247	11.8803	11.2167	12.2076	10.6795	14.3533	12.3772	10.0084	11.5068	12.6729	14.183	14.9033	13.3567	13.4692	11.263	11.3663	11.7355	13.0868	12.6659	12.1521	8.95346	10.8611	12.6553	15.813	13.6275	11.9625	15.4091	17.9364	12.2331	15.2424	12.5357	12.4942
ADCK5	15.1019	11.9293	11.1548	11.556	12.7399	10.1421	13.6673	9.47167	14.0352	10.7212	12.0634	11.6961	9.77444	13.0549	12.8258	13.535	13.8047	9.90689	11.4305	12.6163	13.381	11.6885	12.0362	11.7608	11.1274	9.6532	13.0026	10.8138	12.4456	12.8765	12.8411	10.7816	12.2602	13.2898	10.7977	11.2618	11.2455	10.4325	11.8775	11.3312	11.9849	16.1218	15.0014	12.6636	12.0408	9.19436	14.9237	9.82773	12.9675
ADCY5	10.0458	14.8772	12.5877	12.3957	11.7749	9.40939	6.78136	11.7022	8.88798	12.0396	7.96578	8.02237	6.3117	11.1825	12.6188	11.584	10.1033	11.5684	11.5976	9.09164	12.7533	11.842	11.755	11.871	10.7314	10.6478	11.9176	11.9823	15.7047	13.5859	11.583	8.95709	14.3952	11.8998	15.2294	11.267	12.2874	10.1055	13.5007	10.6952	11.7473	12.4335	15.5785	14.0877	11.5518	11.5407	12.5095	11.8999	11.8884
ADCY6	13.6295	11.9457	8.56986	13.1573	12.9274	10.5322	12.7711	10.8888	9.27612	11.9549	14.0826	12.1228	13.8641	11.0084	13.7711	12.6573	9.76487	8.45121	11.3569	11.6835	12.8165	12.1859	12.1272	11.8138	11.9468	10.0196	12.6006	12.888	11.4115	11.0354	15.6761	10.1143	14.3878	11.5901	8.53138	10.4353	10.6322	9.31495	10.0362	12.5981	12.577	13.7089	12.5721	10.3547	12.2107	13.9516	9.62571	11.6386	13.4448
ADCY9	11.223	5.93607	10.1163	10.4816	6.15787	8.45993	11.253	14.1325	11.0793	10.2797	10.8455	11.8308	4.81798	9.58872	15.9728	10.2046	8.75791	10.4192	8.49185	6.52587	11.1333	7.7635	8.40769	9.56986	8.1278	10.4981	10.2193	10.1915	10.3296	12.26	9.569	7.96578	9.64975	11.7396	10.071	8.87068	12.0327	4.48365	10.5814	7.41199	10.2434	12.2567	10.6446	12.3254	13.3898	8.31881	9.98777	10.8025	13.3813
ADD1	18.1765	16.1981	18.0815	19.8979	15.9481	17.5703	16.6788	17.6202	16.5279	17.2979	18.2803	17.6224	15.2072	18.6481	16.9926	17.0602	17.4482	16.8025	18.739	14.6657	19.6598	15.1094	16.1333	17.3972	16.0874	14.5817	15.3947	14.6314	13.6718	13.7824	13.0901	12.1706	15.7956	15.0093	15.365	16.7429	18.0855	14.3613	15.2015	15.447	15.7656	15.1369	15.3629	15.7371	14.4856	16.8263	15.4795	17.3727	17.4729
ADD2	15.841	16.6646	15.9602	13.4487	12.5864	12.7121	9.53138	14.5501	15.707	12.6416	13.8835	12.0293	14.571	13.744	13.6177	14.0128	13.6795	12.8451	15.2848	14.2069	13.1002	14.6337	13.0224	11.7024	9.24775	13.4767	11.7649	9.47167	13.7926	11.3554	12.0148	12.0668	13.0956	13.9492	12.8803	12.9792	13.3049	10.1163	13.1804	13.6223	13.4992	12.3772	12.1858	13.3786	15.3467	10.1163	12.8559	12.1014	12.8113
ADD3	17.6123	16.3326	19.1409	18.2245	15.7778	17.6451	18.2732	18.5748	13.4831	17.7665	18.4065	18.3088	15.9246	18.7674	19.6479	19.3016	17.6052	19.1989	20.1724	15.2027	17.2568	17.0558	18.0992	17.9702	17.064	15.1768	18.4273	16.2679	16.7747	19.5743	16.1383	15.1643	16.711	18.0941	17.2021	18.5518	19.5119	16.6887	17.8233	16.7524	16.4829	15.876	16.9858	16.9181	15.3529	17.499	15.3159	18.7916	17.6828
ADH1A	20.9519	13.2994	15.2462	15.6825	13.3869	21.7835	16.9187	18.4963	9.88156	20.7129	15.8134	21.2876	9.93253	19.3767	11.1674	18.4949	14.9457	14.9354	19.4347	13.5675	20.5859	11.9513	12.3987	20.1205	15.548	18.1838	19.7679	16.3047	17.067	18.8939	16.9513	11.9927	14.345	20.427	10.6477	17.979	19.9427	9.59507	19.9709	15.392	19.1842	14.8951	15.4311	18.9957	17.5693	20.3156	12.7566	21.8992	16.4236
ADH1B	20.8915	11.3909	15.0218	15.1552	14.3782	22.2958	17.4354	19.3398	9.66178	21.9237	16.0428	22.7595	9.71661	16.6616	12.3134	19.1474	14.6757	15.0983	20.1631	15.4402	20.7557	15.2107	13.9952	20.1868	15.5805	19.2044	20.7053	17.2101	17.5834	17.299	17.5757	11.9327	14.271	20.8878	11.7009	18.9868	20.8285	15.6315	20.4857	15.6433	19.9673	15.3853	16.3718	23.153	19.424	21.2398	17.1773	22.6621	17.0243
ADH1C	16.0816	14.7103	15.3351	15.5381	14.425	21.094	15.6731	17.9512	12.3058	20.4172	15.0382	20.6782	7.2714	18.0428	11.0224	16.9581	12.9668	12.5683	18.3155	13.1877	20.1309	11.1033	12.2556	19.6599	15.0689	17.9624	18.9148	14.1768	16.7748	18.9724	15.3195	10.9702	13.4357	20.1044	11.7452	18.1553	19.932	8.73424	19.5753	14.8233	18.8022	14.1706	13.7956	20.7598	17.531	20.0015	14.118	21.3026	13.8523
ADH4	11.9375	12.7126	15.6773	14.2544	11.6143	13.6695	9.3443	14.9431	9.07645	14.3981	15.028	15.2251	11.356	13.369	14.6025	14.5751	13.2099	11.1991	12.9031	9.60733	16.0051	9.10329	12.6925	16.2112	11.7013	13.2863	17.8184	7.71425	11.1485	11.7544	15.822	11.5434	15.3573	14.0876	10.9315	10.6707	13.4512	7.53852	14.7793	9.32193	13.7377	13.6417	13.4525	13.9258	12.7078	14.535	13.3567	13.384	17.1982
ADH5	19.9361	16.8036	20.8497	21.3687	18.307	20.4216	19.964	20.8421	17.7827	20.9158	22.1593	19.3026	15.1172	23.3818	20.942	19.686	20.187	21.3325	20.9161	18.0162	18.7447	18.5796	19.5196	18.7068	19.7899	18.2193	17.9219	17.7611	17.3966	15.9908	17.2307	15.2721	18.2323	17.3491	18.8695	19.6218	20.4742	13.0718	17.962	16.9462	18.7273	19.181	15.9249	18.1804	17.1888	18.5668	17.1503	20.0289	20.4454
ADH6	15.6217	11.2187	14.4589	18.4632	13.6327	14.9158	18.535	18.1955	14.1033	17.5117	15.4209	14.2834	9.89074	19.3365	15.0689	12.8044	13.5591	12.4538	19.2825	12.2848	16.9946	13.0553	15.7029	17.8073	17.9112	16.0788	13.8115	15.5482	17.5079	13.2544	14.084	15.0995	17.3149	19.5726	15.8436	17.0129	17.8545	13.4912	18.1843	12.8337	18.2714	15.1985	14.2303	14.037	15.3921	17.7706	15.0327	16.3391	17.2263
ADHFE1	13.5598	11.608	14.2821	16.5353	13.2516	14.897	13.8641	14.7292	12.1042	15.664	11.4305	13.7607	10.5208	13.2744	15.7625	13.9801	14.8956	13.6618	19.2211	11.388	13.857	12.577	12.4767	15.2553	15.3839	16.821	15.1017	13.4775	12.7855	13.9348	13.8963	11.8148	14.2281	15.6833	12.2524	16.4069	15.808	12.6184	15.8526	13.2096	16.5655	17.1787	13.877	17.4235	11.2935	15.6632	14.3874	14.8138	14.4397
ADI1	14.5405	13.635	15.4295	16.4389	17.2134	16.3679	15.9113	13.3219	13.388	16.2665	16.9945	15.8633	12.3907	18.096	18.6794	16.5521	16.0051	18.3497	18.0187	12.4793	13.952	20.2675	16.7672	9.29921	8.49185	21.3326	13.9357	14.4659	15.2307	14.9707	14.3859	11.6839	15.5899	18.8821	18.3105	12.6751	15.5185	12.7545	16.2794	12.0701	12.9366	19.625	18.1246	20.155	20.3519	20.1747	18.3925	18.5538	17.6846
ADIPOQ	13.7824	9.81359	13.2087	13.9746	12.2228	11.679	12.4305	13.1101	10.8868	12.2228	10.9261	12.6738	9.47795	11.8218	12.4175	18.4555	12.6871	10.8424	12.7895	12.3481	15.6425	12.4109	13.3746	13.3565	10.8776	12.3233	14.2623	13.7213	12.2322	14.1167	15.1783	10.9223	13.6981	15.9335	13.0753	13.015	13.7082	9.23842	13.1472	16.6441	11.7773	14.5246	13.3386	14.6395	12.6419	15.5707	15.4575	15.3429	13.6746
ADK	16.8494	14.6795	16.4788	12.4409	17.9524	16.1544	18.5351	17.6364	16.175	18.3522	18.8652	17.7743	13.4265	20.3853	18.641	17.9221	17.1335	18.221	17.5533	13.8258	15.156	15.5887	16.9908	17.3949	18.1422	12.4893	12.5289	13.8248	11.2877	11.5934	18.3654	14.844	15.8347	14.8908	16.1301	15.6131	17.5223	9.74819	15.8168	16.774	18.5724	17.2853	17.812	18.1472	18.5927	16.1629	16.8452	17.012	19.4246
ADNP	9.27612	10.4331	10.5793	14.2692	10.7985	12.3049	11.8057	12.6207	11.442	9.26849	13.9088	11.6795	9.62434	13.8455	12.1611	12.2052	14.24	12.8474	13.2555	8.27612	13.2423	9.36632	11.8376	11.2425	10.3772	9.29921	10.8994	12.664	8.45121	11.1051	11.3693	9.0458	12.256	11.9228	11.7482	11.2408	11.6221	8.1949	14.7361	10.2713	12.2198	13.5628	13.4678	13.484	15.5875	12.897	13.6359	15.8108	12.4784
ADO	20.9015	17.5609	16.677	13.5216	14.9458	9.82972	15.8115	12.7313	14.3113	16.6641	12.6484	12.6707	11.3634	13.8504	17.8095	14.4183	14.2935	13.6607	15.4567	9.92825	12.3247	12.1508	13.183	12.7249	12.7586	13.8708	12.6926	14.9996	12.359	12.7087	12.2497	10.2761	14.2195	13.7271	12.8861	11.2537	12.8746	10.3004	13.7271	10.6439	13.262	15.7437	13.6041	14.3607	17.1035	13.0854	13.934	13.7428	14.6807
ADPGK	11.5314	15.3173	17.7479	15.5817	15.1791	13.4331	17.0954	12.7773	16.1092	14.1603	16.1	16.5599	11.1861	16.5182	16.9145	16.4409	18.3535	15.1357	14.8133	13.5817	16.1534	9.27612	13.7586	16.7391	12.5957	14.8514	16.0342	15.2004	14.2754	16.3505	14.6719	14.122	15.2084	15.1417	13.5204	15.1954	12.408	9.12928	14.2527	12.2076	14.6517	13.1	12.7035	13.9944	14.9635	12.2198	15.5253	14.0163	16.2639
ADPRH	14.8153	9.22882	16.7793	15.9762	12.464	12.3106	13.9828	12.049	10.9658	13.1622	12.0668	13.1908	13.6904	13.9595	14.993	13.5992	15.5672	15.3046	13.9566	10.7313	14.9045	12.3777	14.5435	14.2755	13.3106	14.6291	14.2326	17.9256	12.628	15.4061	16.326	10.9658	15.2905	12.3498	14.4659	14.8103	13.1781	9.56729	13.8937	13.0224	12.9012	15.5513	16.9901	13.0139	13.1877	9.98014	15.0141	12.4147	16.9725
ADPRHL2	18.9238	14.8664	17.1432	20.0561	17.7748	15.6841	16.1588	17.6616	14.7849	16.6959	16.6809	16.2331	11.7855	18.7098	16.9027	17.5791	17.7188	17.2617	16.955	15.0864	15.6145	14.2228	17.837	16.9924	14.9134	13.7185	16.3979	17.783	14.9134	15.436	13.8918	13.6325	16.0829	16.7964	17.9502	16.811	16.5247	10.7813	17.5632	14.973	16.6817	17.7588	15.7102	16.2171	16.0117	15.5707	18.5242	17.081	12.2467
ADRBK1	11.0701	11.7099	14.0336	15.6635	12.1611	9.69697	15.6388	12.4192	10.9513	12.0768	11.8494	14.4147	9.73132	11.2877	14.7212	15.1289	13.535	11.1611	10.3554	11.2607	15.2322	12.3256	12.3745	12.6738	11.9029	11.4869	13.4055	14.6194	15.9745	9.90606	12.761	11.6875	13.8218	13.8842	12.0934	13.5006	13.0373	11.9737	12.7461	14.5846	14.1293	13.9495	13.2438	15.5176	13.8078	11.2527	11.7936	13.7597	11.2062
ADRBK2	11.0701	8.95111	11.7155	12.4611	12.4691	8.02237	11.0224	11.3932	11.3772	11.8054	11.2167	12.5603	8.1523	8.81378	12.3276	10.1923	13.711	10.1548	13.3585	11.2343	14.9279	10.5443	10.8297	13.0595	7.05313	14.2889	11.4953	14.5241	11.6815	6.11108	10.8213	9.97141	13.4473	13.4767	10.3554	12.0464	12.2275	13.4593	12.7461	11.2673	11.2348	14.0276	12.1643	14.3373	12.2615	11.6746	10.5603	12.3106	10.2877
ADRM1	15.6342	14.1977	17.2924	20.0776	16.6142	14.9855	16.8905	17.5049	15.0409	15.4441	16.2765	17.139	14.7659	17.3242	18.7289	17.0357	17.8739	18.2529	16.1992	15.5182	18.5932	13.8484	15.1477	17.3238	15.5372	15.1152	17.5627	17.6782	15.3759	15.4821	16.0104	14.5955	17.1117	17.5989	16.9925	16.0372	15.8763	14.1041	16.4496	16.8103	17.4254	17.6337	15.6877	15.7453	16.6824	14.7067	16.3685	15.8913	14.4975
ADSL	16.777	13.8178	16.8807	16.356	15.8411	15.1694	17.1439	16.2262	15.2453	15.2213	17.4962	17.6732	15.7885	18.2098	17.5685	14.9974	15.4596	17.8154	15.3318	15.5594	17.893	15.579	17.1106	16.4644	17.7694	15.9316	16.4876	17.4953	14.9617	17.846	16.419	14.6718	17.2269	14.1651	16.7536	14.9775	14.9644	14.1745	15.0084	15.3024	14.2805	13.6948	15.2389	14.1357	12.7013	14.183	14.9279	15.1678	19.1517
ADSS	18.3755	17.3329	18.4498	17.4443	17.6442	16.5231	20.0381	17.325	17.844	17.3597	16.5758	17.0537	13.6562	17.4414	17.983	12.4226	18.0387	17.4073	18.8034	16.4881	17.3904	18.4662	16.8891	16.4986	17.9467	16.2929	19.2906	18.9115	17.3938	19.8918	18.5068	17.8733	17.8261	18.5059	16.5783	18.2013	15.9741	9.49185	18.8145	18.2242	19.8326	20.5596	18.4329	19.6198	18.6614	15.4428	19.7898	17.4279	18.0701
ADSSL1	16.5058	12.0918	12.6551	18.4292	15.2902	15.1988	18.4372	15.2042	14.4525	15.4647	15.479	14.4912	8.93664	15.279	17.642	9.97317	13.2167	10.8688	18.6719	12.2659	14.2333	13.4448	14.8518	18.0498	14.2107	12.2288	15.738	17.6934	14.4415	17.665	18.9839	14.6618	16.4328	13.6595	13.5093	16.5405	15.4599	5.95519	14.0802	16.376	21.4357	17.3164	15.8686	17.3537	18.115	14.4824	19.7714	16.1381	14.3684
AEBP1	16.4573	15.337	12.3664	15.0297	14.7539	16.1331	18.7393	14.1293	16.0267	16.1963	14.5006	16.2397	8.81378	12.158	13.6673	17.4282	14.1603	13.108	14.1596	11.4717	18.1305	15.9768	16.4012	15.8359	16.8093	17.5679	16.9747	16.8972	18.4446	15.3748	17.875	13.9721	16.4375	18.8788	13.2378	17.4686	16.9654	13.8108	16.5176	16.0338	19.4273	19.333	17.6758	18.8775	20.8503	15.9295	17.0364	19.0259	15.6148
AES	14.4107	14.8242	16.6578	13.2897	13.2015	12.6729	12.3021	12.5623	12.8803	12.8823	12.2288	16.1265	10.7309	10.9801	14.8842	14.3926	16.1043	13.5981	13.5844	13.8308	12.8484	12.7609	12.9229	13.616	12.6386	12.8118	13.2407	14.7169	14.417	12.5971	13.8057	12.1364	11.7159	13.6595	12.5027	10.5401	13.2796	12.4171	12.5043	12.9939	12.4147	14.555	12.027	12.4761	14.5786	12.8618	15.3747	12.7826	12.6701
AFAP1	9.71425	10.2215	14.0795	11.6454	10.6798	11.1923	9.77448	11.0878	10.0923	10.6257	10.7552	11.8791	11.795	10.8183	12.3045	10.8119	11.2663	11.7949	12.893	9.43144	11.2107	9.67961	9.47167	11.3293	11.4404	10.532	11.4484	11.4858	10.4617	10.5055	10.4275	9.86109	13.392	10.8927	9.17925	10.9519	11.6006	7.55417	11.5028	10.493	12.1393	8.74819	11.7731	12.6677	11.4101	11.3011	11.0819	11.7164	10.7142
AFAP1L2	14.5369	12.7607	16.5561	14.3085	13.5563	13.5155	11.1799	16.4671	8.64769	11.6795	13.4895	12.1548	10.5433	11.8438	13.5045	10.8218	11.8317	10.0388	11.584	9.40939	11.7773	12.0478	12.4768	9.84549	9.22882	14.1974	11.1737	11.0224	12.9634	10.7086	10.6188	9.06241	15.5262	13.0154	13.3535	12.8746	10.5314	7.89232	9.32193	10.6943	15.0878	11.5118	11.2808	14.8111	10.8765	9.58872	11.5801	13.6177	12.253
AFF4	11.7142	8.91395	10.6528	10.2844	9.52348	9.08358	10.7921	9.23157	9.43623	9.41208	10.0901	9.8712	9.02983	8.07682	14.7956	12.8095	10.5118	8.45121	10.5202	7.64113	10.0306	9.71264	10.3663	9.53159	9.58423	8.27332	11.4038	11.1661	8.16239	9.52239	10.0805	8.53395	11.6027	10.2992	10.2167	10.0634	9.95988	6.52001	10.2248	9.96016	10.7195	10.6165	11.3244	10.3489	9.59748	9.1918	14.491	10.1232	13.4961
AFG3L2	15.3377	15.0905	16.8848	18.6456	18.8937	18.1312	18.3017	17.5215	17.3526	18.8021	18.1822	16.7146	9.55075	18.275	19.3867	20.9204	18.8566	18.6166	18.6552	15.601	15.2504	14.7159	16.9012	16.6516	15.6059	14.4428	16.0543	17.6427	13.973	16.1125	14.889	13.8057	17.408	14.788	18.9068	17.5236	18.4259	15.2794	18.0711	16.5784	16.7047	19.6519	16.9008	17.7068	16.8876	17.4843	18.9355	16.5318	16.6075
AFM	14.8557	12.8258	16.8601	13.6607	14.5549	15.7638	16.8032	14.5411	15.6012	15.4612	13.6143	16.2908	12.3332	16.1461	15.0097	16.6403	15.6855	16.4602	17.9289	14.9177	16.6526	13.711	13.9864	16.528	13.5314	11.8727	15.7185	13.8128	15.1345	12.2844	14.8138	10.7056	13.8946	15.0693	12.5957	15.0897	15.4691	12.5043	14.0481	12.664	14.5746	10.0084	12.1548	13.9116	17.2097	15.6413	16.9274	15.5222	12.3691
AFMID	14.7152	12.224	16.4797	20.4628	17.1153	16.506	13.4615	15.0132	10.7081	16.8226	16.1491	14.4893	12.1518	16.6011	12.2556	11.2935	13.3987	15.0271	17.3412	13.0021	18.3375	15.1281	16.9193	18.2094	17.4788	18.2176	16.0326	15.4486	16.5893	12.3387	14.6295	10.5732	17.5731	17.3858	11.5265	16.8379	17.2811	10.3889	16.4541	11.9031	16.6517	14.453	15.5217	17.9725	14.8669	16.3974	12.1892	15.7432	18.685
AFTPH	11.6119	15.6573	17.4993	12.3998	12.9979	13.9339	16.6467	9.86001	11.7855	14.7078	13.6573	10.697	7.60744	14.3359	13.8347	9.27612	15.682	10.9837	12.1357	14.356	10.7814	11.7169	15.3598	13.1806	10.8984	14.0871	10.8455	12.6948	11.3994	8.90865	11.7808	11.9218	13.347	13.9055	15.5191	10.1721	12.1001	7.35237	11.769	10.0498	12.0189	12.6937	11.4717	14.038	9.93864	12.0154	7.75736	12.2509	11.0224
AGA	16.2672	15.4008	16.947	15.4115	15.1647	14.7121	18.0305	14.9859	14.2761	15.3957	18.9069	15.2761	12.9695	16.2931	17.364	14.4805	15.5155	17.7249	15.2541	15.1361	14.6512	17.4203	17.1886	18.3245	12.9065	16.0321	15.1686	15.9768	11.0634	12.3377	13.2992	15.0596	14.7981	13.5793	17.4644	15.7672	15.1896	14.4285	15.7808	13.0189	16.8375	15.3349	14.508	13.887	14.9376	14.2892	17.9182	15.7516	12.2228
AGAP1	12.8146	10.5363	13.5161	13.9339	8.94426	10.2992	15.1627	8.72085	9.37191	10.1449	15.246	10.0781	9.84006	14.2519	9.17991	13.0621	14.3711	14.329	12.4441	10.9249	12.9649	11.0077	13.7251	11.6547	11.697	12.2168	11.3608	11.4305	11.7213	11.2703	12.5652	10.3799	13.7318	13.2764	11.7254	10.0768	9.95129	8.79265	12.2346	13.2256	12.0823	14.6378	12.3857	10.4409	13.9682	11.3834	10.7552	11.0457	12.8057
AGAP3	14.8202	11.7371	11.6348	12.7731	12.7961	14.7685	11.9286	8.04888	12.1345	12.1846	13.2761	14.4337	12.4805	13.7875	15.3247	12.8828	10.1674	13.1693	12.6125	12.6163	9.78777	13.374	12.3718	10.8141	11.8695	11.0179	13.1601	12.1228	9.88718	12.2001	15.2365	13.2397	14.2572	9.32629	15.0374	9.95704	12.0674	12.2525	8.87652	12.1905	11.4615	14.5633	13.2095	11.8138	12.0532	10.7292	15.5834	12.0839	13.0224
AGFG1	15.2133	14.3574	17.6491	17.2187	8.99435	10.2877	17.3797	17.0896	18.3361	14.2884	17.872	14.5204	8.96557	16.7534	15.7599	13.9467	18.089	18.1997	13.8679	13.5805	14.1861	11.0701	13.4014	15.601	15.6251	10.4615	15.1481	12.905	11.5216	14.8474	11.744	14.1477	16.3071	14.5992	15.5405	14.1776	13.3633	5.9371	14.664	13.0413	16.36	14.2438	14.9586	15.4183	14.7742	13.7324	15.8193	15.3505	17.3042
AGFG2	10.9351	10.7332	13.0635	16.07	12.3781	11.9801	17.0362	15.283	10.5118	11.2877	13.5531	13.5793	9.78317	13.2955	13.964	16.8353	12.9549	14.008	16.2843	10.5849	13.4628	10.1163	11.9446	11.2527	11.6866	16.6199	12.2877	12.5114	12.8406	12.217	11.6707	10.6735	13.1888	12.3213	15.3794	14.8287	13.478	9.59035	14.701	12.2059	13.1341	14.1216	11.2935	14.3784	12.0464	9.66178	12.9329	13.6596	14.354
AGK	17.8568	15.5329	16.4769	12.7249	17.8195	16.4259	17.5035	17.5267	17.2317	16.8531	18.0204	15.5633	12.3304	18.1318	18.2974	19.4663	18.5969	16.9316	18.2557	15.7212	16.845	13.7875	17.0678	16.0141	14.3056	16.3288	14.2175	18.503	14.9563	16.3319	13.3947	12.5338	17.1049	12.8357	15.1049	16.8478	16.1045	13.5105	14.9833	13.9567	18.1493	17.6789	15.6579	15.9394	15.5213	14.997	18.6364	14.2076	16.9429
AGL	18.2388	16.2685	16.3651	12.2015	18.0271	16.1072	17.0917	16.153	15.301	16.7811	19.2777	16.0598	14.4285	18.8131	18.3872	18.4656	17.4462	20.24	16.7464	17.7748	15.9904	16.5031	17.3158	16.4752	19.0566	15.5543	16.8259	17.7872	14.0818	13.4318	16.6106	14.4672	14.1737	14.0119	16.993	15.7395	15.8979	11.0701	16.4948	15.0473	17.6898	18.0264	15.3711	16.5632	15.4047	16.2845	14.9815	16.3648	21.1962
AGMAT	16.7053	15.5448	15.6073	22.892	11.2348	22.4372	16.472	23.0499	13.5782	22.1939	17.1611	19.8151	10.7256	17.9017	18.3462	17.7982	16.4047	14.8181	23.764	16.6506	15.4131	17.0122	16.741	23.7593	17.1063	15.4492	18.2109	17.194	16.1486	18.0975	13.3141	12.6557	17.1111	19.1323	15.2171	24.6636	22.6719	15.3065	20.2495	13.0504	19.6058	16.9369	18.2463	18.4293	16.1024	20.3131	15.7054	21.9027	18.2341
AGPAT1	10.6073	11.8826	16.1255	18.1862	8.56986	12.8726	12.0014	12.9766	12.3887	13.2076	14.8322	10.2046	9.40939	15.2974	15.0097	15.3571	16.4339	14.0802	15.7893	13.384	16.311	13.1752	14.8904	17.0531	15.6396	14.4887	15.8951	15.1049	15.0693	15.7273	12.1984	14.3981	16.0219	15.3426	13.5852	15.7466	14.0084	12.5109	14.0992	14.7403	14.4531	15.9177	11.8218	14.1033	12.8591	12.1228	15.0897	15.3622	16.5328
AGPAT2	13.0724	10.4818	14.4398	12.8673	17.1247	14.2393	15.0847	13.5179	12.7589	13.5265	12.6257	13.0258	10.5085	13.2949	11.0362	16.3537	11.9069	13.0035	13.2095	13.7704	13.2782	11.9508	11.9622	13.5561	14.222	13.1997	12.5214	13.0924	12.3846	11.2736	12.9541	12.3198	13.438	13.0852	13.02	12.717	13.0134	11.8774	13.0299	12.6099	13.4393	11.9832	11.1493	13.4605	13.1914	12.9515	13.2766	13.6074	11.6484
AGPAT3	18.0842	19.9861	16.5102	16.4752	21.9671	14.6405	19.5812	17.9647	21.229	17.8005	19.3702	16.5536	15.3028	19.8257	21.4733	21.8741	22.6248	21.7295	18.3584	17.5318	18.2087	16.2967	18.8717	16.6552	17.6524	15.5654	15.2057	18.4523	16.3356	16.7193	18.4004	17.707	14.4717	15.4972	17.031	19.0468	18.4682	13.5543	16.5965	19.5808	16.1163	18.1195	16.684	18.4027	19.6241	17.614	19.8064	16.6651	18.9754
AGPAT5	11.6756	8.45121	12.605	15.8999	15.5034	15.4557	16.9513	15.1349	13.9088	13.8327	16.2901	13.242	10.517	14.464	16.4791	16.9614	16.8125	14.6991	16.6591	12.6926	8.84549	10.966	12.412	16.5962	16.9597	12.6861	13.9153	9.73132	13.1421	16.7918	15.4229	13.9558	15.5308	14.4513	15.5978	12.3304	13.7241	12.5483	13.697	14.2497	11.4094	15.6237	13.4538	14.9412	15.8846	14.4001	14.26	12.1706	15.6475
AGPAT6	15.8944	10.944	13.8707	12.904	14.9725	11.6112	14.5277	11.3219	13.4818	11.8727	13.1033	10.4919	11.2644	14.3325	16.6173	15.8295	15.8394	16.2331	13.6108	11.3219	13.7408	11.3943	13.0302	11.8416	11.9933	11.4726	14.8813	14.1884	11.5507	14.6584	13.3874	13.3934	16.9945	11.698	12.9766	12.7205	12.7103	10.4247	11.8637	12.6757	13.3006	15.242	13.0828	11.5265	15.6899	10.7142	11.8416	12.4058	13.7935
AGPAT9	13.9469	13.639	14.9513	14.8357	14.4925	18.5107	13.2268	16.2736	12.1838	13.2408	11.8318	16.1117	11.9403	13.6303	12.0668	13.9412	13.8098	13.7721	16.8295	11.4852	16.0589	13.3608	13.524	17.4473	11.8341	15.6976	15.2585	13.1704	14.497	11.2837	13.9623	11.5592	14.8875	15.9579	12.7996	16.2805	17.4211	12.8529	16.4262	13.3938	16.8642	13.9668	14.4374	18.0797	13.5544	14.79	13.5839	14.2378	14.5901
AGPS	16.5661	18.7242	18.534	18.8608	17.8505	13.9504	18.2947	13.5043	17.0413	13.031	16.2314	16.3455	14.3353	17.8016	18.9285	17.0447	19.1335	16.5485	16.4775	12.7628	15.5195	15.9595	17.4132	16.5843	18.4382	15.3439	16.2805	15.9545	14.3326	15.7939	13.6806	15.0756	16.4211	14.8889	17.2928	15.528	12.6461	13.4499	15.9799	17.1562	17.6547	16.8988	14.2949	13.5241	13.7239	13.6393	15.6559	14.3269	16.0845
AGR2	16.3006	15.1831	17.0205	14.9804	12.5607	12.9453	16.2686	14.3071	10.9741	10.4717	13.0151	15.1321	9.12157	16.2974	15.2631	15.252	14.6938	13.8785	14.2608	13.0994	15.4334	14.0439	15.1668	14.977	14.0922	17.8885	15.9474	15.1273	14.641	12.0764	16.367	12.2843	17.6599	12.7875	13.9727	15.6475	13.9763	12.2917	15.0932	16.7544	15.6097	18.1422	14.9093	13.9837	12.8553	14.8483	16.2236	16.3304	16.0074
AGR3	15.3072	13.565	14.4692	16.34	11.1287	13.4568	14.5855	15.4825	7.47729	10.1548	14.1531	14.0942	7.64376	14.6212	16.8497	14.1562	12.8283	11.6965	16.5024	11.8288	14.0267	13.7217	16.907	14.8025	14.1113	16.97	15.6254	12.6867	13.9116	20.6674	16.0452	15.3854	16.4586	12.4666	11.7005	14.8727	13.9967	7.26651	14.0958	11.7788	14.2564	12.5122	14.0575	13.0464	12.5338	12.4165	15.632	14.0973	13.2604
AGRN	17.5897	16.1707	17.8505	16.199	17.5019	18.9287	18.4441	17.9626	17.8759	18.9011	17.7215	19.4269	16.7128	17.7591	18.6794	18.5786	18.3516	20.6463	19.1094	17.3804	19.8495	18.0888	17.298	19.528	18.1422	17.6001	19.063	16.9125	15.818	17.3962	16.1975	16.7821	16.156	18.8988	18.8733	19.6569	19.3068	16.0069	19.9556	17.5474	19.1678	19.3707	17.6121	17.1644	18.4304	18.6055	18.4253	20.0873	19.7144
AGT	17.2769	15.4875	19.5318	16.5513	17.3973	18.657	19.5519	17.3175	17.6664	16.489	14.7078	17.9185	14.5875	16.5594	16.8326	17.0594	18.0345	18.4666	18.5449	18.6067	19.3763	17.7792	17.0583	17.9089	15.7094	17.3103	18.8701	17.8921	19.6263	16.1805	17.9008	16.3085	15.0839	20.1446	15.4173	20.5154	18.7303	13.0379	18.4326	16.3626	17.745	16.3596	16.9547	18.9386	20.9034	17.3746	18.8136	18.79	16.5581
AGTRAP	14.949	14.6551	17.4391	17.4857	16.0014	13.76	12.4767	12.3772	10.9586	14.0362	13.4931	15.208	15.0145	17.0238	15.871	13.8842	15.9362	16.9573	15.3947	15.9581	15.3198	16.8187	16.6602	14.3648	11.7936	15.0511	15.5981	15.4638	18.2619	15.8892	14.5453	15.3505	14.7207	14.5443	18.112	14.7783	15.4101	15.1804	13.9667	13.6795	14.7721	15.253	15.1299	13.5758	15.0909	14.216	17.0983	13.8258	13.5855
AGXT	14.0448	12.7748	14.539	13.6904	13.913	15.329	15.1099	13.0018	13.3047	14.3436	14.5695	14.2855	10.5695	14.667	15.4343	14.5744	14.868	14.6841	17.5699	12.4577	16.6861	12.5397	13.8849	15.5441	13.4548	16.5486	14.3654	14.3984	17.3768	13.3921	13.3116	11.9179	14.482	15.8545	14.0831	15.3765	18.1247	10.3459	15.413	13.3793	13.2398	14.7557	13.9045	16.1683	14.3259	16.9032	14.2224	14.2667	14.324
AGXT2	13.3082	10.5686	12.6484	19.0313	14.5	16.8988	12.7967	17.4928	12.1342	18.8999	15.2644	15.5995	8.65694	15.6105	16.2471	13.4473	14.6601	9.38765	20.5061	11.0574	21.4845	12.947	14.0901	19.5948	12.3498	16.5475	13.4506	15.1847	15.7022	12.2453	14.1186	9.81753	15.0677	18.8829	12.1517	17.4154	18.6339	8.37264	19.4963	12.7855	18.9186	15.5616	13.3107	23.1405	14.3886	17.8558	19.3289	14.8386	13.0276
AHCTF1	9.12928	8.9685	13.3134	14.5183	8.22882	9.40939	8.53138	13.1265	9.15482	9.22202	11.5459	10.2644	6.74585	11.2935	12.584	9.07682	13.7545	12.3636	9.73132	7.40939	10.9873	9.91287	8.67948	10.7895	11.2288	7.48916	13.7926	11.8842	12.2063	11.0498	8.60733	10.8864	8.32193	9.43045	6.90689	9.60796	10.5314	9.32335	12.2408	9.57777	12.1421	10.8994	9.55075	8.78136	13.6049	9.12928	10.1421	10.6439	11.2992
AHCY	19.1423	18.0007	21.0003	22.5149	19.0172	20.8705	21.3691	20.9865	19.0513	21.7923	22.2431	20.2265	16.7207	21.8876	21.2063	20.2561	20.6288	21.1698	22.4321	17.7653	17.6608	19.1554	21.129	20.6549	21.255	16.2576	19.2889	18.2111	16.1601	18.4504	17.8127	17.8284	19.656	20.1304	21.1916	22.3543	22.4344	17.7418	20.9488	21.0408	20.8134	21.6808	20.037	18.9439	20.4743	21.7834	20.7692	21.586	22.083
AHCYL1	18.1989	15.694	19.4973	18.9382	17.911	17.686	17.9269	17.2238	16.9788	16.9339	18.4028	17.6106	15.4137	18.525	18.5935	18.1625	18.4225	18.6094	18.4403	14.3941	16.5928	15.4081	16.1977	17.1401	16.8135	14.8543	17.6049	18.9669	13.8813	13.1517	18.0329	15.9237	17.3667	16.0486	17.3825	16.5485	17.4264	14.3191	16.6464	15.5837	18.8375	16.2799	17.3636	17.986	13.5056	17.2916	14.2906	17.3674	19.0031
AHCYL2	18.1106	15.3775	19.3097	17.8742	17.6433	17.4667	16.6791	17.5034	16.7126	16.5594	18.0932	17.6039	15.2743	18.2447	18.5548	17.9671	16.8272	18.0312	18.2021	14.9698	19.0313	14.6623	13.769	15.923	17.2473	13.0195	12.0258	15.4402	17.0702	10.9144	12.5722	12.7586	17.1539	16.5962	16.4272	17.997	17.3878	14.1799	16.0762	15.243	18.2117	15.5372	15.4944	16.9265	13.7103	17.1243	14.2348	16.9214	17.0244
AHDC1	11.6428	11.1423	16.5617	12.5487	12.3512	8.1137	13.3387	9.97036	9.82373	9.3476	13.5261	13.0785	10.4699	11.8312	13.6366	11.8671	11.3276	11.5883	12.7484	9.99611	10.7335	9.96126	11.8833	12.674	11.0445	12.5901	10.0224	8.36632	8.90689	10.9136	13.1566	9.70136	14.8499	15.4337	11.9218	8.95761	10.666	10.8898	10.3581	10.8993	14.7062	12.8218	14.8625	12.2415	9.98014	9.93237	10.8257	14.7169	13.0946
AHNAK	20.1396	17.482	20.3617	18.3586	17.8513	19.519	21.0348	15.1662	16.6124	18.5259	20.4497	20.0866	15.6422	18.8022	19.3765	18.4792	18.0313	20.3845	19.1624	18.0394	20.1817	16.8448	17.3691	19.2534	18.2266	18.7416	19.8059	19.0529	18.452	14.2564	18.8336	16.5778	18.9262	20.8275	17.9993	19.9114	19.1331	10.8688	20.2928	16.8567	19.6925	17.5419	18.4653	16.5651	19.9567	19.1703	18.3377	20.6734	18.3344
AHNAK2	18.1615	19.1404	15.8645	14.04	20.055	7.96578	22.599	10.3487	21.132	9.3443	18.1817	7.84549	10.5171	16.3177	20.1176	16.2803	21.4157	16.2336	13.99	6.49185	11.0768	14.0379	16.1441	10.8918	17.4686	15.5793	16.9821	18.7702	12.3359	17.7531	14.2243	20.5835	18.2948	9.87652	18.564	10.8533	11.6732	10.0726	7.49185	20.234	14.7737	22.631	19.4418	18.0104	17.9528	8.38554	17.4795	14.6396	19.7757
AHSA1	16.7452	15.8918	19.5045	18.7102	16.802	15.3031	19.2497	15.8165	16.7064	16.2602	17.0184	15.7064	12.4067	19.3913	17.1068	15.7806	18.305	17.2636	17.4269	14.9306	17.6012	15.2924	17.5375	17.317	15.1289	15.0922	18.3442	19.9356	15.9267	19.0304	17.267	17.9482	14.8248	17.2318	16.9633	16.5376	17.2285	11.9855	16.98	16.1879	18.7834	17.5943	17.0361	18.1113	17.3773	15.6784	13.7895	16.1479	18.5977
AHSG	16.6662	17.0206	17.3269	21.7317	17.3647	18.4833	18.762	16.8651	19.0132	16.2772	16.9084	19.2071	14.1752	16.0926	16.215	18.879	18.3529	19.0552	20.4756	18.5313	20.4229	18.6216	16.7357	18.8518	18.024	18.2887	19.5991	19.304	19.5463	17.6101	19.0398	16.8118	17.0832	18.8339	15.1615	20.1349	18.329	14.8965	18.2664	16.8255	17.712	16.0674	17.5646	19.0367	22.2214	19.7423	19.687	19.0306	15.9311
AHSP	13.9864	13.6911	14.7832	16.706	14.8248	13.8138	15.1794	14.08	14.0617	15.2164	16.0511	14.5435	16.8421	15.2099	13.4919	15.2846	14.923	15.9004	13.4726	15.777	14.3185	15.0814	14.7726	13.9968	14.9492	14.2578	14.1659	15.2171	14.2646	14.2409	16.401	12.8823	16.3439	14.6419	13.1908	13.1596	14.3725	15.4223	13.6926	12.7977	15.1905	15.1668	15.2371	13.9476	16.8463	15.5843	15.4324	14.6161	15.145
AIDA	15.0747	12.4278	17.6591	17.0329	15.464	14.6607	17.3976	14.2482	15.9064	16.1433	15.4311	14.8421	12.7843	16.0117	16.0632	13.8416	14.7239	14.0558	17.193	14.8794	18.1622	15.3718	15.3944	17.6976	18.0306	16.2699	19.8433	14.9209	18.6064	18.1961	14.7762	17.5287	15.6413	17.4827	13.8178	16.415	15.037	12.5839	16.7914	14.9116	14.8143	15.0739	16.9251	17.0467	18.4628	15.5908	17.9149	16.2099	14.9775
AIF1	19.0076	18.8785	19.6213	17.0935	14.5706	14.339	17.0021	14.9495	15.3523	20.1062	16.7086	19.8078	13.6303	16.8671	17.7705	18.5651	17.3657	15.0045	18.4799	13.2243	20.1191	14.5167	13.7916	17.8115	16.7036	16.2635	17.7181	17.9376	16.4214	14.4956	15.3209	17.6531	19.0665	18.8712	14.1204	16.2309	13.5911	13.2481	16.8476	15.7029	16.0795	16.8104	18.7232	16.511	17.0076	14.9055	15.9897	17.1344	17.5507
AIF1L	16.8658	13.1716	13.1892	15.9913	13.6684	21.0043	14.3434	15.8671	13.8548	20.8876	20.6177	19.5246	16.1945	17.3034	20.1351	18.8063	16.7567	15.6334	20.9496	13.3979	10.5699	12.2761	16.3767	15.9109	14.9725	12.6839	17.6303	13.6543	11.892	14.9016	18.6985	12.0669	16.9649	13.4708	14.4717	16.4082	16.2169	14.7225	15.5702	11.8688	12.3718	15.8961	15.2507	16.6872	16.1503	18.4147	14.2622	18.545	11.7013
AIFM1	19.834	19.614	21.5209	22.8828	21.031	21.1742	20.2835	23.3001	19.0581	21.0395	21.5739	20.2707	18.4827	23.0007	22.9616	23.9751	21.1962	22.7397	23.8123	19.2955	19.3964	20.8169	21.1104	22.8794	20.0866	20.2083	20.2742	20.3645	19.9666	22.0653	19.8042	18.3208	19.2575	18.3709	22.8855	23.5999	23.7426	22.0391	20.2264	20.0861	21.9283	20.2151	19.1618	17.9332	21.4935	22.3656	22.8558	21.6906	20.9362
AIFM2	11.4873	11.1053	14.4278	11.8218	12.9495	14.744	13.4338	11.8999	13.8347	12.8853	11.4963	7.72033	12.7669	11.3934	13.9882	10.6165	14.367	11.5136	12.0736	10.1002	12.3794	11.8407	11.5651	11.7707	11.2691	10.7408	13.6925	12.7237	10.6373	12.4721	12.1389	10.5603	13.6858	12.41	12.4341	12.3734	10.1485	8.74415	11.9675	12.1372	13.09	14.0215	12.2065	12.6905	12.6132	12.4297	16.6177	12.406	12.5178
AIG1	16.2186	15.2248	15.6559	15.784	17.4167	13.2467	14.6131	16.5456	15.2497	15.8347	15.7941	14.5513	11.8626	15.9076	17.7727	15.3615	17.8568	12.8017	15.2883	12.5513	13.7579	14.8923	15.1809	13.6433	16.3035	13.2403	17.2373	16.588	14.5303	17.0339	14.5137	13.1027	15.1224	15.8863	14.1987	15.1504	14.7472	15.0666	12.645	16.3218	16.5616	15.5898	15.3793	14.827	15.9786	14.0054	14.6735	14.9638	16.6002
AIM1	10.5304	8.12928	11.7449	13.4707	12.2497	13.0102	8.74819	9.20457	8.73359	12.5675	13.0751	14.7659	10.5507	11.5265	11.8765	11.3934	11.9658	7.78136	10.9144	4.3491	11.3163	8.93076	8.17991	10.3106	10.9331	13.8985	8.71425	11.177	11.5181	11.7712	9.76991	10.1012	10.2167	9.86109	11.7753	11.3663	12.1228	6.54602	13.1489	8.81378	11.6986	12.2541	10.4143	11.2992	11.2703	9.96578	7.21154	9.51175	10.8717
AIMP1	17.8591	16.722	18.9535	17.6655	17.2056	16.6715	17.5775	17.1084	16.9076	18.1549	18.38	18.1517	14.6093	19.5453	18.2228	16.8064	17.998	17.7889	16.8818	15.722	17.012	17.3085	18.6412	14.6165	16.7579	16.681	17.8378	18.226	15.9415	15.8484	17.9318	16.0942	17.282	16.4024	16.8424	17.8717	17.0643	13.2688	17.3694	16.7856	18.4594	17.7792	17.5199	15.9142	17.6884	16.778	14.7607	18.2729	17.6402
AIMP2	14.8837	13.508	17.1091	17.8933	17.3845	15.3656	17.3709	16.0573	15.7156	15.5277	17.2846	16.7495	12.2137	17.0867	17.6791	16.333	17.3523	18.1126	16.8754	16.5224	16.5988	14.3505	16.2044	17.9042	14.9228	15.685	16.53	16.5329	13.9106	16.7738	16.2517	15.1208	15.6053	14.3684	17.513	15.3056	14.3595	11.6898	14.5543	13.2761	17.2862	14.7292	14.1892	15.6626	16.1198	14.3366	15.8428	14.8823	17.0191
AIP	16.3051	14.6142	15.4881	14.594	12.0049	15.1651	17.5644	13.6085	15.19	15.0781	15.6143	16.0703	12.5238	17.0323	17.6824	15.4586	16.3092	15.7944	17.5959	12.9458	17.8578	14.7164	15.4875	17.5594	16.3225	16.3396	18.0205	16.7564	15.3127	12.0901	16.7487	13.768	16.6519	16.6938	15.2299	17.0984	15.0284	10.9107	15.7027	13.2644	15.3478	16.8711	15.7002	16.2654	16.6433	14.9608	16.7035	15.5648	15.0054
AK1	15.5606	13.9917	13.4499	20.5787	19.8662	19.1411	19.7421	17.7464	20.2945	19.8365	20.0467	19.4493	12.1163	18.9271	18.837	17.8716	19.9345	21.0692	18.9526	17.3679	18.1217	20.461	19.4542	19.5329	19.3106	17.0965	17.6655	20.1964	17.1066	18.9932	16.3663	16.3586	20.7736	20.319	19.3393	20.4756	20.1177	17.7365	20.0868	19.5601	19.444	23.8886	18.4286	18.1883	17.0393	19.2295	20.1041	20.2098	19.6468
AK2	18.2223	17.0275	19.7187	23.2271	17.5262	21.1443	20.1568	22.5087	18.7997	22.3374	20.0113	20.3405	11.7607	20.7857	22.3333	22.3357	19.7078	20.8536	23.7507	18.5501	20.1362	18.4382	19.2459	23.9431	18.9366	18.5496	20.7184	20.7616	19.1078	21.4024	18.7391	16.8976	20.478	19.6721	20.9521	22.7368	22.7136	18.9341	19.1537	18.4764	20.9992	20.3894	19.0396	18.9748	20.8128	22.3379	20.2314	20.3887	20.6026
AK3	18.2339	18.3865	18.7488	12.7875	18.1013	18.9036	20.0048	19.2629	18.4987	18.6981	19.0123	19.238	12.6303	19.9576	19.0843	19.8538	19.4745	18.2933	20.4445	16.1051	16.9028	17.6068	18.6265	18.0761	18.629	16.9505	18.0298	19.5944	18.2995	21.2924	16.4519	17.1605	19.0312	18.4438	20.1205	19.393	20.5026	13.6974	18.198	19.5176	16.7542	22.1989	17.3501	17.023	19.2351	19.4809	18.7955	18.9752	17.8182
AK4	14.6062	15.4017	16.4163	18.1186	15.6863	20.5643	17.9978	22.2455	13.8679	20.9695	18.7565	18.9621	11.5654	19.3316	17.1935	18.3852	14.9458	16.0193	22.4001	12.8396	14.0194	9.67948	17.1481	20.9037	16.3774	13.2258	17.1259	16.4355	15.2648	11.6751	12.584	12.0566	17.5684	13.9831	17.3367	20.5428	22.3749	12.1163	17.0421	17.1595	16.4865	17.2367	15.5453	16.6214	16.3462	20.3236	18.165	19.438	17.3806
AK5	18.1449	19.1268	17.4024	19.645	16.464	15.2341	15.5195	13.2348	14.3519	15.0319	18.0842	15.9431	11.611	17.1789	12.7419	12.7249	15.2866	17.8257	17.2947	13.7783	15.2074	14.8317	17.8599	16.7209	17.144	14.7276	16.164	17.6261	16.4015	14.809	16.8516	13.7533	18.4766	18.525	17.0734	17.4897	17.3236	14.8088	18.0317	17.3054	15.983	21.6079	15.4761	15.1445	14.3394	15.6174	11.5793	17.2506	18.2011
AKAP1	10.7129	10.5314	11.9031	12.0296	10.1033	11.0901	15.5957	11.0828	13.7403	11.0573	9.98014	11.3849	7.63359	11.933	12.0634	13.5364	15.3987	19.2204	13.2992	9.99435	6.96953	10.9366	11.6813	9.96343	11.444	10.2211	12.6662	13.4126	12.0803	11.0797	14.0985	9.52653	14.2065	13.9284	10.7785	9.62571	11.7378	11.507	12.0835	11.6219	11.5089	12.7445	9.82082	12.3359	14.5847	12.0532	17.8822	11.0464	14.1934
AKAP10	12.8608	11.8455	11.8758	13.0613	13.1098	8.81378	9.76487	12.0835	11.3759	11.8218	10.5314	12.1706	9.89178	12.5265	13.9757	11.9433	12.605	10.4919	12.59	10.6618	14.0183	10.7174	13.6143	10.4146	11.7906	12.5644	12.3627	12.1228	10.4248	11.4511	11.3484	11.6951	15.0332	13.693	11.4295	17.553	12.0755	8.82902	12.1768	11.1984	12.5722	12.4577	12.9549	14.8616	12.5026	11.6266	14.8407	11.069	14.751
AKAP11	11.2846	10.695	14.2681	13.6633	7.74356	9.27612	9.78136	9.85454	9.32331	9.99366	8.65088	8.07682	11.5515	5.26693	11.2377	11.1333	12.5934	11.2897	9.74037	8.11595	9.24925	8.23284	9.74819	9.29588	9.53737	7.909	11.2107	11.0162	7.7195	9.79766	10.5507	7.34655	15.3106	11.8994	9.89129	8.33751	8.43558	5.1056	8.67948	9.42966	9.02237	12.1339	7.00239	8.93577	11.8455	9.70644	10.6315	10.4874	11.4094
AKAP12	17.9575	15.0254	19.5834	18.1126	8.93664	14.5573	14.6274	10.2167	16.0982	13.3457	18.7347	16.359	16.1938	18.9345	15.8839	16.4592	14.4628	14.42	17.4139	15.9424	17.0814	16.1894	17.9022	17.2779	20.2231	16.8267	17.4631	15.4682	15.7183	16.7558	16.5485	13.8057	13.7576	17.3934	10.7398	17.6325	15.7067	14.3477	16.2185	13.6257	16.0776	14.6657	12.6948	10.3332	16.2836	15.1717	14.571	18.2725	19.4508
AKAP13	11.3663	11.2431	13.2935	10.9069	10.0362	7.12928	15.4314	7.90689	10.9586	9.59379	11.7142	11.6257	8.74675	14.4061	13.5447	10.6618	12.7956	14.5603	12.9565	8.99435	12.9979	13.3567	11.3106	12.2935	13.0172	11.6926	13.2659	12.9125	9.47003	10.5314	11.6257	8.92027	10.4615	11.8138	7.40939	10.3554	11.3175	8.34196	9.92184	11.7356	12.0868	12.2644	9.66178	12.6096	13.4717	6.12928	14.2137	10.1799	12.6795
AKAP17A	11.1859	10.8693	11.4544	14.0402	10.3443	8.73892	12.0189	10.4865	11.188	9.62571	11.1674	11.788	10.94	11.6243	13.7356	12.6532	12.2992	9.95128	11.9488	10.3654	12.3762	11.3677	11.8017	10.3185	11.9808	12.8509	10.8918	11.7313	12.4368	11.5517	12.3307	10.7392	11.0567	14.3206	10.6528	11.8727	11.313	11.1246	11.0084	10.9293	11.9361	12.0605	11.6469	11.3049	12.5361	12.2114	13.0541	10.7228	11.3443
AKAP2	15.0951	14.8371	15.354	16.0025	11.9069	13.0851	15.8408	12.8297	14.3332	15.0338	14.8332	12.6096	10.8112	17.4547	16.4007	10.7398	14.0362	13.7356	14.906	9.27612	14.9297	9.56986	14.8813	15.4464	14.8474	10.388	14.0067	15.3931	12.6371	10.2644	11.7398	13.0327	13.0498	15.6934	12.1357	15.1556	15.603	10.5807	14.896	15.6283	14.9721	15.6765	11.1923	11.8956	14.6073	16.9641	14.9078	16.0507	14.4987
AKAP8	12.043	13.2906	13.5447	17.8028	12.6774	8.71425	13.8591	13.0529	11.6073	12.6815	14.1309	14.1867	9.97519	14.5899	10.5314	13.1147	13.0014	15.5403	12.5651	11.4025	12.7736	10.6733	7.49185	12.4919	12.3578	16.0539	15.9919	12.2839	8.99435	14.2759	16.2495	8.40939	13.7545	13.013	14.8233	11.8688	11.888	12.4247	15.0132	14.9042	14.3731	12.3961	11.9581	11.9253	14.3344	15.3474	14.2615	14.4761	14.5271
AKAP8L	14.6308	11.8494	13.9172	16.0104	12.4202	10.9069	13.4691	10.8428	11.8765	9.71425	14.9218	9.79625	9.7476	14.9948	13.9012	15.4067	14.249	11.3276	11.1354	11.3121	10.9658	12.7556	10.7228	9.6463	12.06	7.71486	13.1469	14.2228	9.18711	12.0864	12.4793	11.4357	13.5764	11.1051	10.4717	10.152	12.6935	12.2708	10.8218	12.0757	10.3443	11.5136	13.8023	11.2391	11.7409	7.99302	11.6264	9.77436	11.4013
AKAP9	10.5411	5.32193	10.6618	13.8494	13.3526	13.2453	11.6707	6.90689	12.9385	11.7313	14.3615	13.3786	4.32193	14.1572	14.3853	10.7228	11.4564	12.3636	8.78136	8.40939	13.8027	9.82972	10.6073	10.8138	13.1892	7.64386	13.1325	11.8017	10.9469	13.7313	10.4305	11.1611	11.4252	7.6028	12.5043	11.3772	8.56986	4.07622	13.0447	8.36632	14.5887	13.711	9.78136	11.319	8.69031	11.1098	11.1228	10.794	12.5934
AKR1A1	19.4114	19.6023	21.7475	24.0842	20.4864	22.6758	20.8329	23.3373	20.142	23.2963	23.4155	22.7077	15.3254	24.023	21.3747	22.543	21.2914	22.3079	24.9361	19.4235	19.7366	17.9028	20.8327	22.1846	21.9331	20.0791	19.2427	19.8017	19.0554	18.1525	18.761	18.7913	20.5167	21.0363	21.2803	23.2515	24.9294	15.1826	19.4704	20.5708	22.2246	24.6853	19.8891	22.7115	21.1397	23.6763	19.184	24.0093	22.8559
AKR1B1	21.7804	19.2079	24.8836	19.4868	20.0583	20.9449	22.3488	16.9969	20.3292	18.8062	25.4248	18.9477	20.3412	23.6057	21.667	20.8348	20.5208	20.1168	17.8643	19.1577	20.1313	17.728	23.2489	21.0917	24.9793	20.6731	18.1422	19.5544	17.6677	19.7623	23.3617	20.1727	21.9512	17.7039	22.882	22.5698	20.4558	16.9903	20.6242	21.5344	23.6859	21.6005	21.6833	21.7451	19.4984	20.5227	18.8857	20.8753	24.9596
AKR1B10	15.5475	13.4525	21.2561	17.2952	17.0114	12.4666	23.0827	9.10329	18.7247	12.1805	15.8015	10.5507	12.0154	17.8901	18.7481	20.637	15.0258	23.1259	15.6388	19.3059	21.3309	11.7039	16.5594	12.3076	16.1238	20.9203	17.8729	16.3122	18.6742	19.0639	19.6019	18.8794	17.5079	13.9196	22.6576	11.4578	14.9776	17.5079	16.4594	19.8813	22.0301	21.7594	18.025	16.89	13.4431	8.83182	14.7586	10.2877	21.3772
AKR1B15	11.9476	12.0532	20.7113	20.6444	14.5111	12.9961	18.8527	10.5118	14.4987	10.5699	16.6271	10.4818	11.1923	14.4493	16.326	18.624	13.7555	10.5018	15.6248	12.8194	17.1303	12.9664	10.1674	18.4384	22.4716	19.3316	15.0938	13.8314	16.7513	17.9779	18.7352	15.3318	17.435	15.3632	19.1856	14.9815	14.1349	14.4887	12.3663	18.7532	19.834	14.697	17.3364	14.9734	13.9683	14.0517	14.6883	15.0835	20.2233
AKR1C1	16.6134	13.8775	20.2593	17.4611	17.8433	17.434	20.1654	16.2004	18.5779	17.0575	18.0559	17.2999	7.22882	18.8567	19.5316	18.0832	18.2937	20.5143	19.0747	17.331	18.8305	12.9622	17.8039	16.4544	18.5018	15.7456	16.3697	9.62571	13.1131	17.5241	15.2288	14.7276	15.1869	15.952	18.5335	15.3961	19.6125	13.2527	17.677	18.9743	20.0786	16.0005	18.4163	19.1802	11.5216	17.3188	15.8504	17.4827	15.977
AKR1C2	16.2071	11.6119	19.0858	14.0826	16.0528	15.3226	17.1182	14.5793	17.4473	15.5954	16.1795	15.3443	9.82555	15.2415	18.5474	16.8681	18.0908	18.7416	16.3858	12.92	19.6426	11.5402	15.4647	16.1153	13.4856	15.5948	16.8256	10.2315	13.8514	17.3165	15.2564	14.4551	15.1741	14.2763	17.6283	14.5087	18.0715	12.8994	14.4742	17.9982	17.4741	14.0014	17.0848	17.8155	13.4671	15.0084	16.5458	15.4444	10.5981
AKR1C3	18.3168	16.4597	21.1638	20.2734	19.1432	18.082	20.9997	18.8265	19.3926	17.9734	19.2152	18.251	9.38802	20.236	20.5563	19.4438	20.0706	22.238	20.8758	19.2889	20.5259	13.92	18.6375	19.4969	20.4494	18.5777	20.8836	9.96578	17.8409	20.4487	18.0387	18.2887	16.8803	20.1882	19.3428	18.5639	20.4247	14.3269	19.9344	19.5948	21.7668	16.2536	18.6328	19.9764	11.865	17.772	17.5767	18.2558	20.3268
AKR1C4	14.863	12.8178	18.7886	18.9065	17.2181	16.1455	19.919	14.9935	18.3787	16.6907	17.5289	16.7855	7.22882	18.5794	18.4231	17.4936	17.281	19.9601	18.4011	15.0835	14.2747	11.3826	17.2001	14.9041	18.2671	14.9022	13.2122	9.62571	13.2553	16.6046	9.43045	9.78136	15.0241	16.5096	17.9427	12.5068	19.3837	12.8158	17.213	18.7959	19.8237	15.9837	17.139	19.1353	11.5216	16.7367	12.1517	17.1401	15.8208
AKR1E2	12.5199	19.5114	21.2213	20.9083	15.3077	11.0498	16.4492	13.9101	14.8799	14.685	14.8138	16.0106	9.15885	19.4631	14.1603	16.3319	15.2666	11.4564	16.2958	10.6792	17.2771	12.4716	12.8337	13.7875	16.5579	14.3384	15.433	18.2869	14.1529	14.9671	13.7696	9.73132	18.1875	18.1793	18.6763	14.1784	21.494	13.2541	11.7855	17.3164	17.5372	21.9355	17.4633	17.9144	13.6257	19.4712	12.6257	19.5524	17.8796
AKR7A2	18.9847	15.1884	23.2241	21.054	20.8581	19.8002	20.0342	21.323	17.2872	19.922	21.6297	19.5139	12.6371	20.2289	21.0177	19.568	20.7573	22.7264	21.7177	19.4204	16.3309	17.2133	20.3339	20.6114	20.1825	18.3142	17.8707	18.2139	16.7189	17.5443	18.2693	19.2289	17.665	18.663	18.9377	21.7351	21.92	13.5253	19.3667	18.6953	18.7438	20.1048	17.8116	17.9106	18.578	20.0042	17.9995	20.2884	21.9159
AKR7A3	19.8712	17.7419	16.338	24.2391	21.988	20.4665	19.3939	22.1479	13.6817	20.9438	19.7554	19.2905	17.026	21.567	20.8515	18.0163	20.5875	20.8989	22.2978	17.9344	14.1524	15.6223	19.8166	20.9962	21.3454	17.7199	14.7951	15.2053	14.2438	16.244	18.3505	19.7844	14.154	13.6484	20.3432	22.0435	22.3457	14.3809	15.6464	19.8723	16.831	19.7148	15.0124	14.8842	16.1799	20.2858	15.7495	19.766	21.9051
AKT1	12.7814	12.892	14.0575	14.0768	15.9454	8.81378	14.3332	11.6672	8.07682	13.5253	15.4531	14.478	10.6707	15.5916	15.0036	14.4742	15.2519	14.4818	11.8533	12.248	16.1653	11.42	12.5483	14.9288	15.1756	12.8707	15.4761	15.4602	12.6143	14.2999	14.7079	12.0289	15.292	15.2311	12.1066	12.5981	13.6701	13.9907	14.287	13.7589	14.0067	13.5579	15.0839	15.9855	14.178	10.0084	19.4349	13.3021	16.8085
AKT1S1	12.2615	9.36632	17.2784	16.2582	15.0515	13.1999	16.4072	11.6926	16.24	14.9453	14.6433	11.2348	12.501	17.8761	17.1236	15.7485	16.4897	16.3462	13.9982	15.2787	19.0072	13.4666	15.6784	15.9123	15.4044	15.5158	17.5056	17.575	17.9088	15.6183	14.1994	14.3961	15.9514	15.7348	16.2084	15.0705	12.5746	12.3038	16.0959	12.7793	18.3416	16.4089	14.2205	16.2722	15.4653	14.4596	17.1873	17.4479	15.178
AKT2	13.9926	17.9689	18.0001	13.7434	16.166	11.5362	15.8518	12.8537	14.877	13.6893	16.0424	13.5093	12.5471	15.2423	17.2998	14.1365	17.6781	14.8518	12.6618	13.9134	16.5542	12.8078	14.9389	13.1073	15.4027	14.6268	15.0387	12.3745	10.8455	13.957	14.0084	9.73132	15.3373	13.2467	13.4014	13.4836	11.3663	14.9697	11.2992	16.3078	16.9937	11.944	12.0634	13.8277	17.4462	12.8201	10.2761	13.6073	16.9721
AKT3	8.45121	14.3484	11.8178	12.8824	12.4305	8.87652	14.3981	13.5158	12.9622	13.0918	14.7164	12.9694	10.7087	14.8538	14.9339	13.745	14.271	10.9513	11.9293	10.3044	15.9012	12.2218	14.1212	12.4378	14.8851	14.9768	14.8363	13.6777	12.6051	14.6093	11.49	10.2837	12.2877	13.3261	10.0868	11.5603	12.7637	11.1479	10.5887	11.8394	11.5887	11.2174	12.1098	14.6286	13.8066	12.1793	15.3619	12.8533	8.87652
AKTIP	13.8017	9.25267	13.7292	12.7426	11.9181	12.2674	12.343	13.2077	10.0768	10.7398	12.7195	12.0354	11.8354	13.2659	12.7814	16.1147	12.0532	13.6016	13.1625	12.3914	14.3691	12.2793	11.5085	11.7441	11.9918	15.3349	14.2038	13.0965	12.175	12.8394	12.6684	11.0729	14.8081	12.3526	11.0959	13.8562	10.5603	12.4019	12.7013	9.01233	13.6371	13.4788	13.54	14.6986	12.7493	12.17	13.5289	12.7334	12.4457
ALAD	15.8165	17.2484	18.0995	20.6616	15.9272	18.3095	17.9403	20.5389	16.6174	19.7363	19.067	19.0463	17.9793	19.4237	19.5507	18.2015	18.5433	19.8555	21.6017	18.6584	18.2688	18.4143	18.7747	19.0724	18.2962	18.6841	18.4782	18.3618	18.7804	17.3435	19.3006	18.1946	18.1836	17.2301	17.1778	20.7288	21.5609	17.7157	17.6766	18.3572	18.3248	18.8518	17.613	16.8966	15.5817	19.3971	18.2438	19.8182	18.5557
ALB	28.7145	27.6781	28.8275	26.9543	27.9015	29.3745	29.6517	28.0212	29.1428	28.8024	26.6379	29.1869	25.6533	27.9801	27.4573	28.9623	27.8623	29.2918	30.8517	28.5462	29.8084	27.6162	26.4611	29.6148	27.8115	27.4692	28.0784	28.2766	28.8727	26.047	27.3705	23.6358	27.5371	28.6852	26.3663	28.789	28.3751	26.3475	27.1198	26.7396	27.8338	27.2888	26.645	27.7375	31.0948	29.001	28.3179	29.0337	27.3778
ALCAM	15.0831	11.2703	11.6027	14.6612	17.4749	17.0525	17.8528	16.7175	16.4107	13.1082	16.4652	17.2711	13.8721	15.1119	17.5693	15.3887	15.5323	12.0084	19.1428	12.088	14.405	12.1998	20.7811	7.22882	11.0701	12.914	10.6165	17.1783	12.8058	14.3145	13.2526	11.5603	14.8111	12.6393	16.3566	15.193	14.2564	13.8156	17.5262	13.3448	15.8868	15.1954	14.4265	16.6483	17.4402	15.6841	13.4805	14.1846	14.5258
ALDH16A1	17.0692	16.6817	16.1873	13.9613	14.9311	15.4522	15.5755	15.9732	14.8659	14.7814	15.2486	16.2254	12.6371	15.9144	15.9235	15.6509	14.1822	17.0543	17.1559	16.0189	18.153	14.3608	16.2754	17.736	16.6718	14.8133	17.6098	14.6623	15.7427	16.8621	15.4522	15.9012	13.3512	17.5983	15.8736	17.0853	16.3991	10.3987	15.6601	16.3117	16.0458	15.7773	16.3956	16.5965	16.961	14.6455	16.5972	16.195	18.3569
ALDH18A1	18.3665	15.6354	16.3545	17.0861	18.3511	15.1623	18.3088	15.1877	16.9294	14.8514	16.3441	18.3933	9.53138	15.2848	17.9835	18.211	17.3264	15.7742	16.6495	11.8455	18.4346	17.3547	17.3764	13.1244	14.5928	13.5957	17.9243	17.6881	17.5378	20.518	18.8406	14.3533	18.2443	16.2114	17.801	17.1499	15.7602	10.4105	17.8285	17.695	17.0238	17.8186	16.8202	16.9814	19.8848	16.6976	17.2441	14.9935	15.8787
ALDH1A1	22.1995	21.2636	24.2983	25.9552	23.4461	22.3015	25.2216	22.2553	23.4817	23.0215	24.7261	23.1392	19.9464	24.9738	24.5394	22.1519	23.6504	25.0854	22.2724	22.4799	24.1658	22.3179	23.6282	24.1087	25.3196	23.8002	23.6594	18.1705	22.1171	24.4276	22.8484	22.6827	18.7429	20.3555	24.9408	23.3702	23.181	18.9593	23.7716	23.7697	24.0682	22.5679	21.8973	21.3189	18.2432	22.5678	23.3984	23.1386	26.586
ALDH1A2	15.5084	14.1201	17.6083	16.6925	12.3021	16.94	14.1333	15.7487	12.3163	16.2469	13.3106	17.6884	15.8635	10.4615	13.9996	12.9069	12.1799	21.0778	16.5527	18.9956	15.878	9.62263	11.9908	20.3635	20.1299	15.0777	15.6108	14.6206	15.9104	17.9262	12.4944	12.769	14.0583	14.8489	15.8085	18.0698	18.1546	13.0617	15.4071	16.6254	18.3706	16.6784	13.92	15.8803	19.0244	19.1012	11.888	18.7087	20.5941
ALDH1A3	14.203	12.7482	18.1862	13.8098	17.6925	13.8861	18.2931	11.7936	14.2519	14.587	16.1387	15.2322	12.3745	19.7177	19.0553	16.3596	14.6745	13.5018	14.8148	12.2167	18.2589	17.3541	18.9054	17.7488	21.5076	14.8396	23.0913	15.6806	20.2002	17.7484	11.9837	16.1016	16.2776	16.9426	13.9513	15.3339	15.7703	12.9622	8.71425	17.652	16.0568	14.2999	16.1906	18.1614	21.1312	18.6157	20.8879	16.7439	21.0265
ALDH1B1	16.366	16.8986	19.4489	23.4417	16.8407	17.5099	17.6226	21.1345	13.2288	18.3821	16.8086	18.0263	14.4232	18.1329	21.8921	22.209	20.41	21.9211	20.5116	17.7909	17.4774	16.657	16.5489	20.8876	18.9936	21.7463	18.117	18.6171	18.8599	20.216	15.8877	17.3886	15.7602	18.162	20.3154	22.0826	21.3034	14.5781	17.1837	17.724	19.482	13.8337	13.5411	16.4052	18.4113	20.7323	16.55	20.1797	20.6006
ALDH1L1	13.2963	13.3745	20.8266	23.2134	18.21	18.9279	15.605	20.5687	16.2266	18.9954	20.5078	18.7489	12.8017	21.6827	20.7914	19.3695	19.974	21.7355	21.8179	19.3314	16.0095	18.1156	19.1695	20.9654	22.0266	18.8994	18.7529	15.8386	16.2798	18.6278	17.9582	16.2985	15.0681	11.2992	13.1066	20.7581	21.7853	10.013	18.0277	12.6393	16.5441	17.1194	17.1009	17.3135	17.2211	19.8049	18.6822	19.0862	22.5666
ALDH1L2	10.8138	13.3049	8.36632	11.941	14.3567	15.9123	12.6751	17.9132	15.3311	17.2828	19.0683	16.5731	9.42253	15.9311	19.0554	16.7235	16.1463	18.8479	18.3635	8.40939	12.0189	13.0918	14.7414	13.9748	14.8621	11.9256	13.2363	16.6304	16.2562	12.9961	12.0498	13.3392	16.8131	15.0967	10.6439	17.0154	17.1887	14.5804	15.3006	9.25267	13.5969	13.2615	13.6348	14.0541	14.6899	14.3408	11.6483	15.6206	15.8238
ALDH2	18.8519	18.8079	22.9571	25.4408	17.2512	19.0188	19.9966	22.1779	19.5076	23.4074	21.4273	21.6334	17.3166	22.1164	23.191	21.5742	21.0268	21.8426	24.9163	17.2798	20.1488	18.2757	19.017	23.0133	20.7269	18.2733	18.7402	18.8103	19.5365	22.0008	19.6394	17.6444	19.1906	20.2066	21.5215	22.5324	23.0922	14.0319	19.0499	19.7033	20.3084	17.7812	21.6347	21.3298	20.4742	23.6155	22.6556	21.1911	22.5524
ALDH3A1	13.3346	12.2137	12.5981	19.3984	12.8238	15.3377	13.9549	16.8815	11.7356	14.7142	13.9246	13.3415	8.7066	12.4094	14.0609	14.6942	15.1281	13.5326	16.2099	10.1802	15.7474	10.6757	11.1539	12.7965	11.5863	13.2142	15.0184	12.4051	11.4595	11.5276	12.2174	10.0543	10.4409	13.2439	12.2784	12.7455	14.3247	9.20833	15.1694	14.9534	11.4818	10.3977	9.15437	14.0648	12.4098	9.10329	9.37876	13.8828	10.1548
ALDH3A2	15.1981	16.0712	17.0859	15.1799	18.6577	20.7857	18.4803	20.8333	16.0385	20.5666	20.609	19.0731	12.4014	17.6949	19.6995	18.7983	18.1569	19.9377	20.6387	16.8914	14.9576	15.1865	15.8123	18.0359	14.2674	17.3178	13.9106	15.7086	16.4214	12.2877	14.6478	12.2076	17.1049	15.6484	20.3796	20.4247	20.2115	15.1297	19.667	13.7408	19.7698	18.1403	20.8848	16.1027	16.6294	21.0617	10.5216	18.1916	12.0868
ALDH3B1	14.2586	15.7568	13.8975	18.6198	14.3738	15.4318	17.6224	16.9754	11.8297	14.844	15.9295	14.0541	12.7731	14.5308	15.9399	15.8396	17.1412	14.1188	16.3037	12.998	13.745	10.8765	12.2732	16.6853	12.8662	13.0885	14.8312	13.0396	12.1076	13.569	12.7372	11.3731	13.7597	14.3941	13.9379	12.6573	15.208	9.83442	13.4755	12.5191	11.5746	13.6268	14.7633	15.6542	10.8057	10.7398	14.9348	12.888	10.2527
ALDH3B2	13.5265	12.4067	12.7895	17.4114	13.4691	15.5305	15.9556	17.0742	11.9293	14.9069	14.5852	13.7977	11.7123	12.9256	15.1102	15.0909	15.4887	13.7249	16.4026	11.4171	12.9876	9.55939	11.3044	13.2609	11.862	18.3352	13.7563	12.0668	16.2801	11.0631	13.1197	10.8236	10.6348	12.6573	13.2046	11.7895	14.787	10.093	12.4486	10.8057	11.6751	11.6926	12.5118	14.5265	10.8994	10.8376	13.8406	12.3236	10.3443
ALDH4A1	20.7082	17.1995	21.8399	24.5845	22.6267	21.5965	18.3416	23.8297	18.9405	21.8974	22.9216	20.3748	15.5561	23.6193	22.3429	24.9777	21.6603	21.9739	24.419	17.483	15.4786	20.9675	22.7225	23.4361	21.71	20.1567	15.5489	21.0657	19.2958	24.1896	14.9676	20.5472	19.0051	16.3431	22.7698	23.9432	23.5713	11.9069	17.6956	20.4092	15.9721	22.4657	18.8264	16.3714	21.132	21.8797	20.5558	21.4514	21.6184
ALDH5A1	15.9174	12.8277	13.905	17.5155	16.8213	17.8445	16.6789	17.8714	15.7469	17.6891	16.3209	15.6531	11.1098	17.3529	18.5685	18.8684	18.1128	17.6534	19.3365	4.32193	12.3415	14.9599	16.2727	17.939	16.7997	13.6371	14.7716	16.442	14.4957	18.189	14.8479	13.6784	12.7398	11.3049	16.1415	18.1116	19.4607	9.16391	14.6657	14.4805	17.0433	16.1717	16.2499	14.4396	13.8832	17.7813	14.9223	17.1658	16.6814
ALDH6A1	17.0709	16.7899	19.7451	24.7644	17.0617	23.8932	17.2229	25.1524	16.8143	24.057	20.1738	22.3139	15.6997	22.3726	21.0924	20.5927	19.8581	19.715	26.5654	16.603	16.9389	16.4824	18.4114	24.3467	17.2185	16.9498	17.4183	14.4704	17.4012	19.0472	16.3258	15.7519	15.9946	15.6328	20.6175	24.7454	25.9461	10.2288	17.5905	15.6197	18.759	16.2324	17.3444	17.8988	16.0398	24.1524	18.1135	23.6724	18.7435
ALDH7A1	19.5603	16.1461	19.1438	18.3676	19.3657	21.8386	20.5366	23.366	20.3019	22.2535	20.303	21.194	13.8553	20.626	21.282	20.9042	21.1546	20.9006	23.813	18.1937	19.042	17.9873	18.8901	24.0705	20.6645	18.4314	20.1148	18.3787	17.6031	20.6289	18.2747	16.3014	18.1504	18.4938	19.125	22.6735	23.8485	12.2198	19.4527	17.734	19.3882	19.3447	18.9404	19.7589	17.7251	21.3878	21.5134	21.3383	21.8781
ALDH8A1	15.5383	17.0862	19.6113	20.3662	13.9855	15.9125	17.5994	18.4805	12.5832	16.0167	15.4612	16.3131	15.2249	19.0085	17.4877	13.6872	15.9281	14.9269	19.8775	15.9797	20.6393	15.3805	18.0982	18.5021	17.6136	11.2761	14.5969	17.5087	16.52	15.3907	14.5652	14.158	17.3847	20.7115	13.8533	18.4141	19.1406	15.1734	12.1517	16.9749	19.6748	18.1473	14.0198	20.8426	18.605	17.9781	15.7078	15.9113	18.3153
ALDH9A1	18.3637	16.4785	18.5806	15.3279	18.6287	20.2066	19.2219	20.825	19.7572	20.8565	20.1626	19.6273	15.0868	20.2411	20.0157	20.805	20.0376	20.3427	21.9911	17.6271	18.4784	19.3006	18.5571	21.239	21.0991	17.3085	18.6779	18.4152	16.6756	20.2365	18.5069	16.013	17.2148	17.7081	18.6605	19.9714	21.3509	14.8243	18.7101	19.1697	19.6337	18.1447	17.9909	19.4006	16.1879	20.2972	19.822	20.7201	21.6616
ALDOA	24.374	22.584	22.8834	20.4679	21.6178	22.1424	25.5336	21.6928	24.3708	22.0869	23.6236	23.0128	19.8932	23.8275	23.3833	23.9198	23.0595	25.2204	21.856	21.5131	23.055	24.4653	21.1472	22.1152	21.5911	21.7778	24.8871	24.2114	22.3062	25.3114	26.481	22.8201	21.3947	21.9733	21.559	22.1072	21.8869	16.3502	22.9911	22.1044	24.3277	22.2736	22.3082	23.0803	23.2915	21.132	25.5511	22.4423	22.2481
ALDOB	14.2541	13.118	16.4986	27.0869	14.3071	24.4478	17.4887	26.4422	10.6883	24.5635	13.7576	23.2022	9.92712	19.1334	14.5746	17.1796	17.2888	16.2328	27.0575	13.2159	25.6812	14.6837	18.1927	25.6222	13.8337	16.3017	15.69	17.6163	16.7748	14.2123	12.6951	13.9449	13.9251	21.2422	14.5914	26.5189	26.8913	13.288	22.4382	14.1929	19.7438	14.2805	15.9563	18.3773	14.1815	24.4768	12.0532	23.7504	17.6862
ALDOC	17.1961	15.4081	19.72	20.2368	15.3595	16.7991	18.8315	14.4232	17.9661	16.2685	16.4782	17.4169	15.4981	18.1552	17.9003	17.4962	18.2294	18.9733	17.7023	18.3708	20.426	20.7503	18.3415	16.4942	19.2218	19.1491	21.1866	20.5065	20.4062	18.6543	22.9763	18.8538	18.8948	19.6856	19.4284	17.893	17.8799	12.0498	20.1564	19.9413	21.1175	18.9302	19.68	20.1178	19.9683	18.3179	19.783	18.9593	17.5334
ALG1	14.768	14.6811	15.2441	13.4176	16.3904	12.888	17.9173	13.3106	11.4305	12.522	16.7367	14.7121	14.3035	15.4147	17.1138	15.9281	15.8337	14.8813	12.7271	10.8533	13.1571	12.7001	13.3731	12.6447	15.1762	11.3527	17.0261	11.5314	11.2388	16.1025	9.73132	11.7566	15.8748	13.4329	12.0934	16.3997	10.1163	10.93	12.8158	16.07	13.9576	19.1036	14.1904	18.6501	12.4435	12.2958	16.5759	13.2522	14.4717
ALG11	14.9728	14.276	16.766	16.914	15.4396	10.8918	14.2482	13.9549	14.0835	14.3269	14.9283	13.5435	9.84549	15.4865	15.4064	15.5624	15.5393	14.1556	9.87652	12.5338	13.3722	11.8372	14.4538	15.1656	11.2802	12.0735	13.4473	13.9549	14.5653	13.9851	12.9207	11.8662	14.5585	15.5	12.5699	12.985	13.2303	7.22155	14.0532	12.5071	11.42	14.271	12.21	14.6668	14.4542	12.0498	13.7796	14.521	11.2761
ALG12	14.5946	17.2279	17.8723	13.8974	13.9041	12.6484	13.7783	12.3292	14.5375	12.6143	11.6211	17.7289	12.7551	12.2303	19.3426	14.0549	17.459	14.1322	16.8306	15.6976	13.604	7.64386	13.9806	12.5832	13.5464	13.657	13.3275	12.3599	12.8288	12.8823	12.8416	11.0919	14.1923	12.863	10.4818	13.1725	16.7818	9.13915	14.1803	12.2527	12.2848	13.6359	12.2604	11.9421	12.4564	11.3219	19.7288	11.7424	14.1718
ALG13	12.9952	12.1089	11.4094	14.0898	11.9944	12.9163	15.3759	10.8841	13.1658	16.031	16.0426	12.2874	9.03853	13.7974	18.0132	19.1733	14.049	14.0549	16.7685	11.9031	15.11	12.7659	13.2116	15.0791	14.0549	17.3552	14.4429	13.2312	12.6105	12.9684	21.2367	12.7986	14.8761	14.4612	17.8491	12.72	13.8636	12.7001	13.2332	12.4893	14.3078	20.0049	10.8688	13.9971	12.6692	10.6348	14.1244	14.4306	11.3106
ALG14	12.6733	13.0354	14.438	14.9249	14.6096	12.4611	14.263	14.489	11.795	12.7823	13.7142	15.904	11.8142	15.3484	15.3202	13.3786	11.8842	12.4818	17.2923	12.7668	15.1174	15.2534	13.8796	14.5652	11.3045	12.7998	17.4999	14.0972	12.6825	13.5408	13.743	13.4863	16.7846	16.8628	12.7562	13.4082	16.0023	13.329	14.5934	13.5303	14.6206	14.4911	13.9046	11.697	16.1035	15.256	15.0993	16.4453	14.9229
ALG2	12.6096	15.346	15.548	16.7078	17.5698	15.5761	17.9063	16.1754	17.7669	17.359	17.3366	17.9938	12.8803	17.0646	18.6862	18.251	18.2068	17.9828	17.3048	14.7793	17.9037	15.4834	16.1133	14.7281	16.9268	14.1815	15.2205	16.3787	14.7281	16.169	14.3346	16.5187	18.2224	16.6092	16.7581	13.6651	16.3221	11.584	12.6165	17.2703	17.89	19.7974	15.7677	15.2619	20.8597	13.0241	19.1591	17.0758	17.0312
ALG3	13.4344	13.3078	13.1658	13.3995	14.1784	10.8994	15.6467	13.6393	11.4512	12.9403	15.0258	13.3663	11.1611	13.6795	14.845	14.5775	14.2534	14.6251	13.3595	10.697	12.863	11.0154	13.7917	13.5882	11.9698	11.1033	14.5059	18.2305	13.6806	13.9414	16.7993	17.4593	15.9972	13.1147	12.5387	14.3615	13.2731	11.2046	13.2896	10.4615	12.664	13.7906	12.6883	12.7136	13.5069	12.2083	14.0232	13.3368	15.1796
ALG5	14.9499	16.4951	14.7972	15.7273	16.437	16.4021	16.812	15.9177	11.6119	15.7199	16.7503	17.0046	12.8842	15.5975	17.4801	16.8105	16.9897	13.1244	14.1261	12.2198	13.1737	13.8765	15.6168	13.9769	10.1611	13.7279	12.9622	12.4767	14.0718	15.4634	12.8376	12.2341	16.986	16.5195	13.1228	13.4602	13.8376	13.654	15.2949	11.3163	16.7708	16.3804	14.7508	15.3426	12.7228	15.5699	13.8128	13.8455	15.3049
ALG6	14.9195	11.6027	14.2898	14.5278	14.8937	10.4512	10.7142	12.9658	10.2046	11.6751	11.6795	12.1548	10.8741	14.3187	12.2674	14.7819	14.4856	13.9748	13.4014	11.5411	13.742	12.4672	11.5746	13.0877	14.7377	12.2956	14.3903	12.5887	12.2258	12.254	13.0914	11.7632	11.9218	13.8115	13.692	13.368	13.3573	10.6933	14.1014	13.1578	11.388	13.5	11.5068	14.791	14.3363	12.8738	11.1883	13.1354	14.3508
ALG9	12.9313	15.3664	14.5198	13.21	12.2438	15.1393	12.7586	12.3062	10.2992	9.74387	13.5215	11.4092	9.9307	15.5084	14.5099	13.0152	12.628	13.0997	11.3443	13.6846	12.3668	12.5325	11.2527	10.6842	9.64413	10.56	12.1367	12.4772	10.4892	11.2962	12.566	11.4954	13.5662	12.292	11.474	12.0233	11.6362	11.5216	11.2326	12.0357	12.121	13.7988	13.5451	13.0523	16.5518	11.1461	12.8271	11.5449	12.5507
ALKBH4	15.7903	13.5626	16.3479	17.6981	11.3118	11.5244	16.414	12.9913	13.3331	11.2935	10.9293	13.056	14.3194	15.0001	14.4795	13.9804	14.3344	15.01	14.2657	12.4386	15.2397	12.3158	14.835	12.8622	12.8819	14.6324	14.3822	14.4241	12.7605	17.0753	13.4618	10.1906	12.6682	13.8138	14.2795	13.8446	13.628	12.3766	14.2957	13.4238	13.312	14.8956	14.4963	14.6734	14.6164	12.9566	14.4487	12.7832	13.2798
ALKBH5	15.7182	12.8361	13.8698	13.5758	11.1485	12.6165	13.0298	12.0568	11.4065	13.0032	11.8727	12.9403	13.0752	12.4793	11.0835	13.8343	14.2942	12.4557	11.9218	11.9908	12.6795	13.4464	14.0464	12.4969	12.9348	11.6165	13.7513	13.9012	12.0856	12.6407	13.1293	11.9181	13.8999	12.6997	12.8511	15.2397	13.1276	11.0377	16.4904	12.6305	15.1623	13.7195	14.1637	13.0481	12.2348	14.8342	14.1954	12.5118	15.7215
ALKBH7	13.7896	12.9577	14.2131	13.9134	12.0866	13.0626	13.1981	13.1772	11.329	14.0727	12.1055	12.1633	9.62675	10.4671	13.5781	13.8889	13.2944	12.8842	17.1473	11.6894	14.5909	14.0332	13.2228	13.4906	12.5065	12.4348	13.513	12.9348	16.1708	14.7675	18.3711	10.9144	10.9069	15.4828	12.7249	14.851	12.5265	12.2515	16.7715	12.7381	14.6082	18.487	12.7753	15.5937	12.883	13.1464	12.9801	12.7287	14.8474
ALOX5	15.7297	16.5618	14.9325	17.899	15.6723	12.1193	17.8186	12.7235	12.2378	11.2205	13.6795	15.1029	13.6981	13.7482	17.9665	16.9275	18.3481	13.6689	16.8136	10.2408	16.008	11.6439	16.482	11.1548	12.6188	14.3954	15.9088	15.2769	14.24	10.2992	15.6472	13.571	17.0574	16.2082	14.5241	10.7142	14.3155	13.5495	14.0293	14.1188	15.2103	10.697	16.4236	18.5653	15.2145	12.2378	13.4993	10.9944	14.416
ALOX5AP	17.5564	19.1634	16.925	16.092	16.0351	15.7236	15.7002	16.3046	15.8135	15.8124	19.7433	15.7292	15.5582	15.8416	18.7528	18.8376	17.3022	14.9031	16.4503	13.9961	17.7651	16.9343	15.3936	15.1498	15.9418	16.1743	18.1864	16.9986	15.093	15.7019	15.6193	12.1066	17.3782	16.3231	16.3546	15.9823	15.1305	13.5507	15.5432	17.9546	17.9524	18.5607	13.7142	17.4154	16.6615	15.6856	16.5551	14.312	11.8585
ALPL	17.9733	16.7353	16.7424	15.3106	15.6458	11.4564	14.1588	14.8548	17.0571	12.8956	13.1815	10.5981	13.8765	15.3981	16.4901	19.7593	17.3129	15.6413	14.8875	15.9716	12.4919	12.4067	12.1357	15.2677	13.2805	19.1317	14.6427	16.8118	13.9467	15.6621	14.1682	16.1515	13.3743	14.5734	14.245	13.1309	13.7239	9.6866	15.2837	14.3873	9.96578	21.1867	11.5603	12.3772	12.412	15.5021	13.4589	11.953	14.3325
ALS2	11.6293	14.9819	9.82972	9.80478	13.6039	6.7488	14.7377	7.87952	10.6348	7.12928	12.2877	10.7098	13.1341	13.4054	15.6556	14.6972	11.9031	19.1954	9.50953	10.6165	9.60061	14.4921	9.12928	9.67948	11.246	8.18749	12.2961	10.2408	11.0324	14.0456	14.2717	9.74819	11.7574	9.07344	17.1452	10.9126	7.54174	11.3233	9.20896	9.51175	11.9366	11.446	14.5207	8.36632	9.62571	9.38869	11.1972	9.5509	12.5706
ALYREF	17.9517	16.6239	17.7196	20.6483	17.5608	18.5985	17.948	16.3726	18.4057	16.9761	18.2713	16.2819	11.2935	17.3856	18.3207	16.6342	17.9256	16.5491	17.3632	16.1582	17.198	15.5696	16.7215	17.8543	18.0976	16.5138	19.0604	17.5133	15.7223	17.5737	18.0998	17.3158	17.3887	17.3849	19.6571	17.2735	17.231	15.3081	19.6154	17.5913	18.4845	17.5081	17.6899	15.7255	16.5273	17.0542	15.3974	17.9775	18.1971
AMACR	19.3033	16.5245	15.4602	18.5183	19.6304	17.8454	22.9073	20.238	19.9361	18.4833	19.505	17.445	15.504	17.8458	20.2481	19.7256	20.4465	17.5363	20.0878	14.5173	15.647	17.0993	20.9545	18.0309	15.7395	16.226	17.8667	18.163	14.0701	14.9761	17.9398	19.1471	18.1083	14.1596	22.5337	20.9477	21.9244	12.6371	17.7793	21.3271	18.5068	20.0829	19.3882	21.0106	15.9186	18.9007	17.9929	18.7273	18.6617
AMBP	19.3119	17.886	19.1514	16.9701	17.0051	19.3374	19.2555	19.0072	18.1097	18.5702	15.1228	19.3175	15.9316	16.6577	16.6711	18.1046	17.2454	19.1979	20.7689	16.8424	21.1536	18.7488	16.2438	20.8597	17.4652	20.5467	20.0099	16.4318	19.2332	16.3557	18.6799	14.7313	17.0018	19.2937	15.938	21.0095	22.4962	18.6392	18.5981	16.9651	20.8316	18.2019	18.2311	19.9984	21.1118	20.8279	20.3476	21.4929	16.888
AMDHD1	16.0128	10.0523	15.8568	15.1449	14.5453	13.4331	12.5821	15.6492	11.4604	13.508	13.6027	12.5459	8.4999	16.1383	14.2415	13.4512	14.9777	14.3951	18.336	9.94182	17.9287	11.506	15.6948	10.5793	12.9024	15.9223	15.8513	13.863	14.8455	13.9974	12.6839	10.5574	19.2048	12.5326	11.3937	13.9116	20.9763	8.15868	15.9914	11.1712	16.0277	12.6155	14.9224	17.0929	14.961	16.0371	14.7061	10.6439	12.6063
AMDHD2	13.292	14.351	13.8047	17.1181	15.1277	14.7153	15.8398	15.4219	13.7534	15.4919	17.8947	15.5884	10.133	16.3481	17.6591	14.418	18.1011	19.3356	17.2772	17.3314	16.0947	12.8918	17.9113	16.644	15.806	15.8248	16.3584	15.9884	16.2639	14.8669	17.6751	12.7583	13.1033	15.4438	18.8756	15.6447	16.4525	10.4025	16.709	16.9573	19.1612	16.6664	15.6526	16.4733	15.6439	15.1143	18.1383	14.435	17.3093
AMFR	13.5484	12.863	11.8178	13.9925	13.7669	9.9393	12.1506	11.7754	8.90689	11.8084	11.5017	10.9696	9.75423	9.55905	10.3106	11.9403	10.8376	11.2228	12.5011	9.82857	11.5515	9.91319	9.47167	11.215	10.8575	11.796	10.8873	8.44012	10.7398	10.7927	10.7097	9.27163	11.2408	11.408	10.8842	11.1485	11.4818	7.64948	11.8384	11.4041	10.5018	11.9979	12.7121	12.1799	12.9739	11.0098	11.6495	9.78136	12.0486
AMN	18.0147	14.661	15.4167	18.8233	16.069	15.6748	16.338	19.0506	19.352	17.3666	17.726	15.6765	15.0722	20.8965	17.7948	13.8198	17.9048	17.4877	20.7669	10.5347	19.5121	14.6861	18.8623	19.4945	17.7917	12.1954	18.0109	15.7017	21.5233	20.0408	15.3069	12.861	17.4444	18.5885	10.7228	19.7993	19.8835	17.1483	20.4818	10.7313	20.5478	20.1179	15.701	20.2857	16.9942	18.1337	12.5627	16.2972	19.225
AMPD2	14.6044	13.1784	14.3533	10.5118	11.7013	15.1151	14.8799	12.7377	12.1098	15.0258	16.6118	14.8832	12.7313	15.3099	13.1163	16.5789	15.826	13.4265	17.6505	12.6266	12.6461	11.5603	15.5059	12.0362	13.8908	13.6307	13.0768	11.2892	13.5443	12.7271	14.2152	10.8612	16.0252	15.5852	14.6263	13.8956	16.6835	10.6434	14.5198	11.4305	16.0327	10.7977	14.2258	15.9218	15.9327	14.9074	14.6855	14.7773	16.87
AMPD3	12.3718	15.0353	14.1228	12.8625	12.9311	12.8489	14.3042	17.006	12.7916	15.5432	14.7099	13.2258	12.7271	14.0206	16.7253	15.6598	13.8899	15.0663	10.1674	15.4083	13.3191	11.2046	13.384	10.8901	11.9476	10.9042	13.0119	13.203	10.7768	12.6662	13.4497	10.4817	13.8965	16.9401	11.5265	14.9743	12.8413	12.2992	11.7482	12.1651	10.388	12.3667	16.782	18.7786	13.5835	12.1976	14.9613	16.2707	14.9689
AMPH	10.9179	11.2167	11.3447	11.2095	7.32193	12.7895	10.5959	11.2754	9.64992	10.0768	12.8602	11.1469	4.71154	12.1003	7.96578	11.3699	9.04985	9.02393	11.791	7.8898	12.5961	11.4242	13.8794	10.4094	11.1706	10.2259	8.48221	16.3328	10.1592	9.80776	11.2614	7.34091	9.92184	12.2514	8.71096	10.3722	11.2409	8.31506	10.5504	10.9366	11.0535	11.7205	11.255	11.3752	11.4119	10.7787	18.2855	10.9586	14.0262
AMT	15.2321	12.9518	20.8245	10.4615	11.9513	15.7102	9.84549	15.8567	14.1493	15.872	15.6337	14.4422	10.8743	15.5754	15.008	17.6763	15.0901	15.3049	19.3723	10.8688	15.4734	15.9513	16.968	14.887	12.7078	16.785	13.3149	15.2582	11.9403	14.7539	15.0131	12.3738	18.039	15.2207	15.2641	16.5294	16.4583	10.6177	18.2847	14.8151	17.3394	15.6902	14.3609	17.7724	15.184	14.1115	14.5079	15.0392	11.446
ANAPC1	7.40939	12.7503	11.9979	10.8313	11.6883	8.45121	11.2761	7.12928	7.64386	8.81212	11.2586	9.66178	8.89172	15.3863	14.9599	8.17991	14.7377	10.6883	12.2647	8.27612	9.96578	9.02225	8.67948	9.49185	10.0219	11.8098	11.4868	12.5435	8.76849	9.95334	9.86547	7.10217	9.79766	9.10329	11.5651	10.0084	10.0119	6.62593	9.07682	7.78136	11.3554	13.0464	10.0901	10.4919	10.8533	9.48056	12.8238	10.1249	10.7731
ANAPC13	13.1098	14.0886	14.5847	18.5811	13.2718	12.9961	16.9507	13.5468	12.6592	11.8017	14.183	13.7607	12.6948	13.8679	16.0467	15.2261	14.8411	12.6416	15.1473	13.1969	13.9204	14.4899	14.5178	15.2087	14.9721	17.0326	15.5714	13.8057	14.1461	14.7145	15.8098	12.1256	15.6482	15.3119	13.8357	16.9331	15.12	15.2242	16.7212	13.388	19.3105	16.053	12.7356	14.4601	15.1253	15.3043	15.7016	15.4324	17.2567
ANAPC15	13.123	13.9491	14.3411	14.0211	13.8228	13.1269	14.9964	13.6108	14.3282	12.985	15.1126	13.9749	11.5656	13.7835	14.4099	13.9652	16.8002	13.7049	13.9118	12.6969	13.3567	12.6299	14.2007	13.0411	13.2541	13.6774	14.1418	14.1815	13.7691	13.2568	13.2086	12.3735	14.44	14.3362	13.7356	13.4035	13.4846	11.4316	13.5067	13.2491	12.9163	12.7488	13.5638	13.9576	13.5226	13.5973	14.2743	13.832	14.9631
ANAPC2	13.046	8.73823	11.1643	13.9868	11.8297	7.77498	15.3954	9.76774	8.45121	8.22882	11.0224	10.8918	10.8197	10.9218	14.4448	10.3332	12.3332	11.2228	7.44374	8.99435	11.8254	9.47167	9.96578	10.0261	10.2495	11.4036	11.3769	12.9186	14.3287	10.449	10.7783	9.73789	13.5015	10.0813	12.9801	9.32193	12.4055	10.7786	10.9178	10.4363	10.3663	10.5793	10.8138	12.4919	13.2726	8.32816	11.2723	13.5308	12.2554
ANAPC4	11.3772	8.49185	13.3432	10.9613	11.7271	10.1742	14.993	14.1351	15.509	10.3332	12.1066	12.2556	8.78136	12.2046	11.7482	11.9366	12.0967	13.2747	11.438	11.0038	13.0009	10.0976	11.3498	10.0424	11.124	11.4153	11.0768	11.0305	9.33288	10.6795	12.4512	9.60733	14.4172	13.0474	9.78136	9.89558	12.4793	10.8538	13.3388	9.39282	11.0912	10.9478	9.6295	13.5512	10.6378	10.2694	10.1448	10.2179	12.0362
ANAPC5	10.9218	12.3699	15.7279	11.2355	11.6119	7.64386	12.9163	10.1674	9.93664	11.5167	10.6257	11.6662	11.987	14.9899	13.5167	12.6529	13.6517	12.1984	11.4666	11.75	12.3926	12.9189	7.56986	11.0181	12.1554	8.45678	13.8372	12.6416	11.3458	11.3627	12.0078	12.7498	12.9992	11.7046	10.306	11.0666	12.9587	8.31401	11.0324	9.07828	10.6639	12.7274	12.1295	9.51175	12.2972	11.3761	12.1936	10.0765	12.9031
ANAPC7	9.93664	9.51391	11.7761	12.3434	14.8645	11.2595	15.2615	13.2209	9.43045	10.8829	10.192	10.7814	13.7797	14.2482	9.84549	10.1567	15.071	11.754	12.5803	12.1098	13.5006	8.84549	12.8158	11.7448	13.0172	12.0362	15.4875	12.8688	12.4969	11.3962	11.8769	9.85177	7.94386	14.2667	11.42	12.0498	13.7254	10.7583	13.7419	10.9366	11.2348	13.6427	12.7773	11.6439	15.2617	12.5241	11.891	9.56986	12.1433
ANG	15.2118	15.7236	17.4772	16.8139	13.2112	15.0218	13.384	16.6221	16.3944	17.1465	16.0648	17.0218	12.3997	13.2444	14.9671	17.6542	14.1752	14.7214	18.2677	13.5359	18.2918	16.1489	14.4401	17.411	14.3992	16.1389	14.7382	15.2149	16.3631	14.1314	16.7334	12.5527	14.7841	16.1902	12.6595	18.0021	16.5323	10.9366	17.8605	13.7538	14.9788	13.3961	12.9163	10.4512	12.7013	14.4748	15.7667	14.4127	15.4999
ANGEL2	9.60736	7.89214	10.8411	13.6165	9.31172	12.7837	10.0372	8.32193	8.25125	7.98691	7.90689	10.0901	6.7834	10.4212	10.5699	10.0319	9.3443	8.27612	10.0901	8.31499	10.7415	9.99298	9.07132	10.9499	8.42278	11.1584	8.72018	9.40507	11.4258	9.07292	9.00768	10.163	11.2405	12.8167	9.04069	10.7865	10.8665	6.60201	11.6256	9.18872	11.7128	10.7684	8.86107	9.82527	9.83036	10.223	10.26	10.9393	9.82888
ANGPTL1	10.7801	13.4206	13.8742	14.3254	10.9069	10.5168	11.1269	11.8187	10.8611	9.55823	11.8455	10.7814	8.30203	12.7065	13.3738	9.96578	11.895	10.9801	13.1662	10.4146	11.5411	12.5768	11.953	11.7576	12.8975	15.9803	13.5758	10.2644	7.96578	13.806	10.4512	7.64386	11.8154	10.6439	12.9761	10.6652	11.8083	8.06062	9.89226	6.92393	13.0413	11.4615	8.64386	11.6944	8.53138	10.0432	10.2761	10.9735	13.6948
ANGPTL2	12.8553	17.6117	12.5289	20.0747	15.7623	10.4529	14.4761	14.3912	17.0737	10.9337	11.42	10.5793	10.3106	12.5387	12.6751	16.3003	14.4993	14.2942	12.7793	11.3473	11.3387	11.4868	12.7909	15.4423	12.6991	11.8611	14.2084	11.7649	12.42	13.2068	10.2527	7.40939	12.5127	16.3775	13.2911	12.6623	15.9123	8.49185	14.4265	15.582	18.374	19.0584	14.2167	13.5482	16.4022	10.9502	16.1145	14.6223	13.4956
ANGPTL3	12.452	11.1836	12.6501	16.2859	12.8668	11.4217	13.2785	9.99489	12.9463	12.0725	13.4166	11.3168	10.9312	14.0102	13.8615	12.1301	12.2893	12.4993	13.1033	11.0482	13.6363	11.7141	12.1943	11.727	12.0443	12.066	11.592	12.7706	10.7305	11.927	11.8047	10.1153	13.5819	12.9562	12.1896	12.4752	12.4067	10.711	11.5683	11.9073	12.2202	12.5181	12.7095	14.7438	12.9935	12.1854	12.5663	12.7069	13.205
ANK1	15.8371	18.663	15.7422	17.1059	17.1886	14.2311	11.1861	14.7393	14.8163	18.4384	14.9586	13.8148	16.4562	16.1611	15.4824	15.854	16.7126	14.4007	13.4213	17.5956	12.0967	17.5462	16.5768	13.5241	15.3335	16.9698	15.7308	15.6105	17.5293	17.5851	15.9644	16.7737	11.1611	8.07682	16.0232	14.3867	14.2841	15.5256	14.6148	16.6178	14.4576	10.7814	17.7128	15.7992	12.388	16.0909	16.5775	13.5191	11.7895
ANK2	12.3078	12.2258	17.2342	17.092	15.6439	16.1377	16.4499	15.1497	15.0604	16.4671	18.7732	14.5356	12.5722	17.7475	17.6798	15.6314	16.8556	17.4984	16.9816	14.2899	12.5265	15.2171	15.9158	13.7303	14.6393	12.6729	13.9022	16.9391	12.0868	13.0532	12.1389	11.3276	11.3554	11.9106	13.5875	14.9935	17.3729	8.93664	15.806	13.3063	12.7956	14.8533	14.2167	14.8577	13.5591	14.9092	15.6668	14.697	17.4537
ANK3	13.7471	12.7752	17.1193	16.8333	17.1662	17.3066	17.4018	16.9429	15.2808	15.2356	16.4334	16.6308	12.5241	17.8622	18.567	16.1735	19.3828	20.27	18.6957	17.5659	12.6595	14.594	17.3055	17.0581	14.2666	15.909	15.9833	14.7628	13.2949	15.8398	13.3471	16.216	13.227	12.4868	17.2372	17.6443	17.7383	13.06	16.5881	16.2228	15.8173	13.7855	14.2718	14.4691	14.354	16.6124	16.3443	16.7521	16.7013
ANKFY1	15.0284	14.9617	17.1603	14.6079	16.6247	16.2915	16.716	16.1518	16.7412	14.9748	16.8885	16.6535	11.7482	17.6594	17.8424	16.451	17.5484	17.3706	18.0251	13.9191	14.8143	13.5603	16.2812	15.2935	14.4441	13.1721	16.9227	15.7765	14.9353	11.944	14.5799	11.8416	16.5522	15.6668	16.2708	15.1417	17.0337	9.3642	16.2761	13.1752	15.2578	16.9034	15.9599	16.0304	12.4538	15.0271	14.4305	19.0119	16.2173
ANKHD1	15.1702	6.49185	12.3471	11.0598	14.6729	10.9069	15.2714	7.90689	12.5864	10.4409	9.79766	11.9218	8.92842	11.7185	15.4438	11.6211	12.6325	12.6188	13.599	11.4305	12.5699	12.5118	11.944	11.2288	8.56986	10.6257	13.1658	13.6291	10.0634	11.7731	12.3772	10.388	12.3663	8.49185	12.2378	8.40939	13.2747	10.1897	10.9144	11.3608	14.5817	12.9873	12.4252	13.7153	13.571	10.3772	11.8017	10.3106	12.8435
ANKHD1-EIF4EBP3	15.0984	6.49185	12.2906	10.5348	10.1923	10.4717	15.0831	7.84549	12.3247	10.388	9.07682	11.5793	9.01222	11.6662	14.9631	11.2288	12.2497	11.9293	8.39876	10.5603	11.8138	11.043	11.0084	10.4818	8.53138	10.2288	12.4666	12.8037	8.53138	11.0362	11.5216	9.53138	11.3663	8.45121	11.7356	8.36632	13.2213	9.13431	9.32193	10.1923	14.2076	12.1706	11.0084	12.5603	12.1293	9.12928	11.7482	10.0084	12.2318
ANKIB1	12.0591	10.0957	9.56986	13.4666	9.14698	8.69806	10.6257	9.91137	10.6644	11.2675	11.5398	11.1947	7.72913	8.99435	14.1493	11.1611	13.0481	11.9766	10.6257	10.098	8.84549	11.1415	10.7801	12.7734	9.18196	10.5898	12.2167	11.6119	9.73632	9.88022	10.6719	7.15202	11.0566	13.9888	10.19	13.9485	10.1923	8.00856	12.3538	7.84749	12.8858	12.6724	9.45121	12.7371	12.9225	10.309	11.0701	12.4482	11.7583
ANKLE2	10.6736	9.04951	11.0159	10.4264	8.83206	9.15428	9.40939	9.31106	10.1597	9.50229	12.8975	9.98869	6.8823	12.8835	9.99435	10.5539	10.6015	10.6955	10.6762	8.74679	10.1575	9.49027	9.90689	9.6289	9.33511	8.29589	10.3019	12.3581	8.17837	11.6789	12.4435	9.41672	11.0174	10.4421	9.69697	10.1007	10.0826	8.37867	10.3633	9.4436	10.8874	11.0186	13.3166	10.4947	10.1422	9.26893	11.9181	10.2557	12.8844
ANKMY2	15.0062	12.4252	14.734	14.8484	11.6926	12.9549	12.3134	11.2819	13.5758	14.659	18.2875	11.3718	8.99435	17.6745	17.2947	15.7228	13.8823	16.9604	11.0084	13.7281	12.5675	12.5093	14.8182	13.9855	15.5114	12.7142	14.0206	14.2992	11.7977	14.2652	11.1674	10.0768	14.7273	10.3293	11.3663	12.4602	12.8292	11.7562	13.4767	10.8994	14.5934	16.0593	13.6165	14.2213	12.8707	12.9586	11.4409	12.8937	17.2919
ANKRD13A	15.301	11.6595	12.1799	13.1947	13.6981	12.3498	14.7029	10.7649	9.87224	12.7099	15.5597	13.0515	13.8248	14.2311	16.0571	11.2877	13.3731	13.8572	10.8611	10.7228	14.386	11.4969	13.2228	10.2872	12.8533	11.7589	12.0768	12.0701	9.07682	12.1357	12.6681	11.1712	12.1163	13.2674	11.8337	10.3219	12.2155	9.49185	11.7855	11.1674	12.4944	14.363	12.1512	15.9408	11.043	12.4147	12.1768	14.7371	11.1228
ANKRD13D	11.6687	13.7065	12.8657	15.0578	10.7649	9.29921	11.2703	10.6165	8.39713	10.6796	10.7977	10.7649	8.72953	10.3332	10.6073	11.1485	11.8017	11.3498	10.7142	10.5793	13.8118	10.1189	11.5362	10.4158	11.7313	10.4811	10.9366	11.8416	8.93664	10.72	10.6633	9.68043	11.1611	9.79766	9.79766	11.5639	11.553	9.3443	11.9069	11.3761	12.2797	9.12928	10.7427	11.6303	11.3785	10.2628	11.3615	12.6482	10.9801
ANKRD17	15.1236	6.49185	12.2992	14.4591	12.3663	9.36632	13.2863	10.3663	12.4969	11.2703	11.0566	11.5314	8.87455	12.1453	14.0549	10.6795	12.7936	12.5435	8.49185	10.1799	11.5068	11.1674	11.2877	10.4818	10.6165	8.81378	11.8258	12.0934	8.53138	11.5362	11.3987	10.1033	9.53138	10.2992	12.2258	10.0901	13.2288	11.0889	9.3443	9.81378	14.122	11.5411	11.0154	12.7855	12.1923	9.25267	10.2644	6.78136	12.1131
ANKRD2	13.2856	12.1425	14.9341	12.6416	10.9117	16.2097	14.2178	13.7922	11.5327	15.995	13.8485	9.68529	10.9746	12.8882	13.4987	13.3561	13.2068	12.7285	12.6326	11.8043	12.611	11.4305	12.3413	11.9218	11.7065	15.5661	13.1762	13.1462	11.8369	11.6933	12.5325	10.3812	13.4502	12.6091	12.6999	11.1754	12.545	8.94248	12.1444	13.1087	11.8442	14.0432	13.5549	14.4099	13.0201	11.2107	15.0647	12.2263	12.5274
ANKRD22	13.7324	14.8611	15.4534	12.9046	13.3625	12.4733	11.7376	12.9119	11.4199	12.4504	13.3961	13.221	11.0296	12.1027	12.0464	13.2107	12.043	15.4439	12.5291	12.3471	15.3293	12.4043	13.3429	13.0222	11.7714	12.0505	13.5601	13.0299	11.6148	12.9991	12.9158	11.9705	13.7595	13.8601	13.1127	12.3239	12.9247	13.8308	13.6889	10.3663	12.1737	12.4692	14.4596	14.8317	15.395	13.5276	13.5784	11.2617	15.743
ANKRD27	10.1165	8.88496	9.05682	9.22862	8.56684	8.8731	9.25267	9.22862	10.5877	9.7578	9.77278	7.04388	6.53321	9.17991	14.169	10.0317	9.45121	9.17991	9.47445	7.9179	8.78361	9.32883	10.7814	8.77519	6.98893	8.26528	10.2261	9.95752	10.548	10.2288	9.73541	9.09021	10.5497	9.37066	9.977	7.93891	9.48481	7.42408	9.14669	8.14327	9.97314	9.40436	12.5284	10.2254	9.30651	9.5588	9.49164	7.74655	9.57399
ANKRD28	12.9403	11.2288	13.726	11.9528	10.6618	10.2992	16.7654	10.4824	10.6257	9.70256	12.8218	10.8994	9.16862	18.2673	13.5627	11.0566	13.0583	14.4331	11.2297	12.5864	11.8903	10.6883	13.8582	10.1799	10.0224	8.93664	13.3987	14.2408	10.5411	11.6974	11.1098	11.9135	13.2228	11.7398	12.7482	12.9476	10.1339	11.2575	12.4919	11.4252	9.79766	11.0154	14.5079	9.56986	11.429	10.5542	13.4269	12.3595	9.25267
ANKRD44	14.4881	12.8899	15.0071	13.0294	13.6165	12.3247	15.3145	11.2272	9.58871	11.9473	14.025	12.7669	8.40939	14.5834	16.7862	16.7006	14.3028	11.8297	14.8351	11.3326	13.9458	11.6795	15.8413	12.1872	12.816	11.2408	12.2378	12.2674	11.5651	13.1995	12.4717	10.7977	12.9926	15.5056	13.3799	12.9513	12.173	5.71246	12.5387	14.8416	14.1606	11.0768	12.6211	15.7273	13.9178	11.5603	13.5043	11.4094	12.933
ANKS1A	13.6662	10.7456	8.45121	14.6695	10.6618	9.58872	13.2892	15.5374	13.2183	10.8145	10.9586	12.6883	8.66649	12.7142	13.5828	7.84549	13.1453	12.769	12.2294	9.98014	11.1485	11.1548	11.2288	11.5887	12.9961	11.8572	13.4054	13.5289	10.456	11.4305	11.3554	17.4173	14.39	12.0632	10.9513	9.89178	11.8079	8.45565	12.9421	8.40939	10.8376	9.81378	8.81378	10.6073	12.2732	8.74819	11.773	11.3987	11.3987
ANKS3	11.8684	11.8094	11.7744	11.6361	8.90689	10.9816	15.8509	10.1118	9.19844	10.722	12.8842	8.87652	7.63339	10.2288	11.7921	12.978	10.2961	13.5015	11.0099	11.416	10.6619	10.1664	11.6348	10.0168	12.1954	9.59968	14.1121	11.6438	10.6978	10.987	10.9095	9.56789	10.5118	10.6795	12.7607	9.88819	10.8344	8.05456	10.1616	9.52833	10.1163	10.916	12.8238	11.7142	11.8859	9.85836	12.634	10.7115	9.73132
ANKS4B	14.5515	13.0239	14.2193	17.2866	13.7949	11.1383	13.9359	13.2529	13.3219	12.2626	13.7807	14.6205	11.8267	14.1753	14.9134	13.8545	14.1279	14.0187	14.3602	13.0774	14.3171	13.1571	13.7507	9.92184	12.7528	12.668	14.592	14.9178	12.999	13.315	14.2258	12.0361	14.9404	14.0811	14.2138	13.9499	15.1992	11.6762	15.4486	13.2704	14.5955	14.5483	14.3539	14.6891	13.842	13.6062	14.3156	13.2621	14.5834
ANKZF1	12.6687	9.37394	14.3115	10.6731	6.25709	9.86954	16.5795	14.1763	15.1493	9.75318	11.1421	10.1078	6.58417	9.81131	12.9271	11.0924	9.40939	15.8253	12.3031	8.96578	12.2695	9.07656	11.2644	10.3942	9.11321	9.4358	11.2703	10.3663	9.3513	10.1549	13.7812	9.24773	11.5097	11.0967	10.0634	10.2334	10.5733	8.33648	11.1481	10.1387	11.9669	7.15478	11.1891	11.9181	11.3362	10.0689	13.7352	9.4905	12.2989
ANO10	17.397	13.2152	16.7932	14.1633	16.8484	13.2819	16.1226	14.6662	14.246	14.5012	14.5006	14.521	10.7142	15.1437	18.7297	15.8596	17.2025	16.1603	14.5234	12.5387	12.9996	12.5722	14.7659	11.0901	12.1737	15.3154	12.6926	13.7292	13.1405	10.867	14.4665	14.3519	17.7997	14.2137	13.6124	13.2978	13.9814	9.15172	13.292	13.3049	11.6751	13.9586	14.7062	14.0617	15.776	12.0901	12.1548	13.5663	13.42
ANO6	14.6545	9.96578	13.0751	14.6629	12.5957	13.4969	14.1349	14.0609	12.2467	13.7524	14.086	13.5957	11.4153	17.8629	15.0905	15.2322	15.4764	13.2363	16.6907	15.4564	14.9325	10.2992	11.3772	15.5834	12.5616	11.9334	13.437	12.5864	13.8765	12.4589	16.0644	11.1293	13.4383	14.0549	12.4486	14.6612	14.5204	10.5887	12.0768	12.1861	12.6662	11.388	11.8455	14.5946	15.596	13.9078	11.3987	14.9348	13.1564
ANO9	14.529	11.3663	15.3856	15.7881	16.7249	13.2766	14.0128	14.0161	12.1611	15.2572	14.8898	14.1728	10.3069	12.5088	13.4014	19.9235	16.6762	15.0743	15.7468	12.2031	16.2917	12.6494	10.9165	15.1016	12.2932	17.3061	15.0404	15.369	13.708	13.4175	13.6743	12.1531	15.4688	15.6449	14.9078	14.4323	15.0614	10.0546	15.7253	14.3704	14.4746	16.2331	13.1373	16.4712	12.2644	15.0443	19.7744	13.6763	15.8624
ANP32A	19.5328	16.2985	18.1517	22.2858	16.4915	20.2341	21.1286	17.351	18.8986	19.8494	19.6514	19.0334	13.7285	17.0586	21.353	18.3937	18.7388	20.5015	19.563	17.0967	19.9741	17.9411	17.814	18.5882	17.5546	17.0481	19.1431	17.9436	15.9725	16.5938	18.1106	15.4399	17.8786	17.2268	16.9145	19.738	17.5773	12.7132	18.4796	15.9837	18.5719	17.4366	17.6577	19.4243	17.8367	19.0635	18.2493	19.0802	18.9984
ANP32B	20.8752	18.62	20.0962	23.2837	16.458	20.135	21.497	16.9796	19.0466	19.8367	19.4408	19.5601	12.8376	17.0081	21.2696	19.6638	19.4766	20.2608	19.4582	18.0639	21.4954	18.178	18.4217	18.4644	16.6748	17.6458	19.3689	20.5618	15.6082	16.3055	18.0813	16.4659	17.75	19.3495	18.1201	19.7843	18.3706	11.1775	20.6523	18.9153	19.119	20.1673	18.9377	21.7538	18.8323	18.9397	21.3309	20.3272	18.1785
ANP32C	19.6341	16.4506	20.3172	22.639	15.6978	17.8887	18.9775	15.8808	17.5131	17.3231	17.904	12.7628	13.1904	17.1939	20.64	17.0165	15.1838	18.093	17.2845	15.9346	11.5887	15.1725	16.9265	13.8698	16.5681	22.0252	17.4786	14.8864	16.0915	16.028	16.2578	15.0017	16.9457	16.3509	16.5412	16.777	17.006	12.3506	17.8101	15.7393	17.3801	16.8039	16.489	15.7867	16.8285	18.466	18.0749	17.3894	18.1948
ANP32D	12.12	9.9644	15.5884	13.8088	11.0241	12.3219	13.7099	10.7977	10.5118	14.0396	13.3934	12.933	10.2273	10.9366	13.3219	14.1713	13.4147	13.8823	15.0049	12.2069	13.9744	12.6577	11.7754	10.8513	11.7553	13.4608	13.5933	12.2549	13.2632	12.3847	12.3232	11.2579	13.5449	15.8292	13.0299	13.5856	12.3718	11.8428	14.0923	12.3749	12.4886	11.0014	11.8681	13.7602	13.1627	13.0154	13.0193	11.7352	12.5771
ANP32E	17.9672	17.0428	19.7707	21.738	15.1481	17.7211	18.9063	14.8386	16.6171	17.4435	18.0207	18.7005	12.7669	18.2673	18.8326	16.0647	18.7739	18.151	19.9652	17.892	20.8631	19.2841	18.0444	20.6235	17.1974	18.4673	20.8909	20.6945	17.5051	18.6011	15.9111	14.7308	18.7254	19.6698	19.6712	18.7003	20.4327	15.0413	19.5997	17.4522	19.7021	19.2042	18.5332	18.712	20.8573	19.0857	18.2324	18.6331	18.1703
ANPEP	13.9775	16.377	17.7157	22.4166	15.3251	20.0866	16.8623	23.5412	13.4422	21.8058	12.3134	20.9028	13.292	10.4409	18.2733	18.6344	17.2014	20.5986	23.4262	15.6926	17.2032	12.1196	15.7191	22.6107	14.2578	16.0739	16.4568	13.5981	15.7196	13.6245	15.6918	15.1576	17.7235	17.9753	17.1641	22.5336	23.4236	9.43045	14.735	14.0439	13.354	15.3537	17.0672	17.2071	15.3836	20.9373	15.4337	20.5294	15.9373
ANTXR1	12.3175	12.5861	11.6041	13.8155	11.4982	10.4874	9.90689	10.8147	15.6271	11.931	13.3841	11.9476	11.9495	11.4914	12.329	16.5283	10.8244	11.2627	10.9015	10.2957	12.0901	10.777	11.8294	11.747	8.9941	11.232	14.5512	11.733	11.1645	11.1939	11.1165	9.25267	12.2415	9.80544	11.0566	10.0073	13.2867	8.5472	14.1318	11.1815	13.6291	12.5046	15.9177	12.1904	12.0914	11.9816	9.12715	11.8208	13.7964
ANTXR2	10.1787	10.0547	12.5385	14.7382	12.6684	10.6126	12.0967	12.1484	10.0219	11.1799	9.36632	13.887	8.10482	12.9676	11.2819	11.6165	10.1293	9.36632	11.1485	10.37	10.2046	11.6063	10.3237	13.0701	11.1143	15.5596	10.3443	10.5981	10.6149	11.2665	11.2108	8.19342	14.5447	12.1768	11.0801	11.251	12.4826	7.90708	10.7977	10.388	11.4466	12.1548	10.6883	11.5561	12.6751	10.6439	11.4924	10.7142	10.5314
ANXA1	22.9717	21.5915	22.6162	20.2843	24.1132	19.8029	24.1435	17.873	21.0637	18.9053	18.8479	22.1453	18.9184	20.4075	20.9577	20.4164	21.0771	18.1576	17.9059	17.7165	24.2597	19.502	21.5124	21.925	18.9443	20.637	22.9376	22.8865	21.4967	20.7876	21.2217	23.1305	23.2943	24.026	20.4405	21.4961	20.3168	18.5043	22.1258	22.7574	21.9039	20.9069	23.195	24.8924	23.0699	19.8056	24.5337	22.6331	21.5504
ANXA11	18.9918	18.57	19.0519	19.2206	20.095	19.1908	21.5748	20.3173	17.7343	19.7541	19.9856	19.5667	16.1194	17.9545	21.85	21.4769	19.9295	20.8447	22.8344	17.2564	18.6805	17.5812	19.5776	19.318	19.9473	18.43	19.4148	19.2994	16.6294	18.1679	18.6204	16.8612	20.6439	20.0853	19.8353	20.1059	19.9765	16.7659	20.7959	18.7488	19.8003	19.1892	19.4738	21.0706	20.4547	19.6045	19.2199	20.1303	20.7857
ANXA13	16.3006	11.0634	15.8868	17.2474	16.6555	14.4357	18.8152	14.5911	11.0293	15.6632	18.1811	15.3813	13.4067	14.5728	20.0345	18.8193	20.431	22.622	18.2101	18.0589	15.4793	16.2473	15.478	13.8669	15.3941	16.4779	17.4772	8.36632	15.4966	13.5423	15.4534	14.3907	19.7249	14.7354	16.2341	14.6422	15.4451	10.3332	17.417	13.0714	15.8039	22.3315	17.1469	16.5584	19.131	12.2167	17.7128	10.5603	19.4018
ANXA2	24.9886	23.8667	25.1942	20.8442	24.4788	23.4284	25.0048	21.9271	23.0288	23.3354	24.1516	24.6912	19.953	23.5104	24.077	23.4864	23.429	23.7312	21.8181	22.0251	25.3526	20.7664	22.5448	24.2846	23.7258	23.1567	24.9689	24.8652	24.5636	22.7662	23.0847	22.3887	25.8974	26.6563	23.7219	24.0262	22.6808	19.2251	25.3481	22.7671	23.7396	21.3916	23.5111	23.8121	24.8485	22.7808	22.5323	24.7837	24.4529
ANXA3	18.5896	13.5018	15.7607	18.851	19.1608	19.7923	19.8435	17.6626	17.1913	20.041	17.0029	19.3328	19.1662	17.3373	12.9421	16.0424	17.7961	20.4857	19.1191	13.3429	20.8	16.1562	18.567	18.2395	19.4841	15.5207	19.3717	15.4915	17.8666	17.4097	11.9144	17.6653	17.4085	17.254	19.5509	19.1786	18.5283	16.5335	19.8343	18.7334	19.4697	15.3307	21.0543	24.3106	21.8812	19.3171	15.6374	20.5021	19.2095
ANXA4	22.6208	20.0914	22.651	22.7181	24.2403	20.4119	24.4287	21.9676	19.9708	20.1117	23.4089	21.215	21.7225	23.5578	23.4194	21.3581	22.7541	21.5735	21.9551	18.3806	22.2867	19.1611	22.8583	22.845	25.0642	20.4077	24.7651	18.6737	19.3192	18.2943	19.7022	22.583	22.0105	22.6207	23.3802	23.0192	22.9115	18.7706	25.3827	23.2865	23.0251	20.3029	24.1708	26.4305	23.8257	21.7164	23.1352	22.1512	26.7365
ANXA5	23.8299	21.9947	25.7009	23.6585	24.2995	23.4492	24.4777	22.5417	21.7104	23.583	24.2292	24.2269	19.3571	24.7192	23.1158	22.9388	23.7437	24.638	22.3327	21.7557	26.1556	21.772	23.4688	22.8792	24.3507	22.3345	23.0727	23.8778	23.0204	23.1108	23.3291	22.3079	25.9005	25.3632	23.4908	23.9473	23.6913	20.2926	24.3488	24.1881	23.9589	24.5607	24.6382	24.8841	23.9682	23.3459	25.8549	24.5161	25.6729
ANXA6	22.7386	22.0569	23.5519	22.7988	22.9149	20.9106	22.2321	21.573	19.9793	21.4273	22.7402	22.7767	19.9056	23.3428	22.2862	22.8768	22.1702	23.6139	21.8883	20.8865	24.3898	20.8774	21.8403	22.3041	23.0275	21.163	22.7689	22.3647	21.0247	18.2999	22.2396	20.4265	21.3424	24.1375	20.6212	22.6989	21.9577	18.1044	23.1411	21.0597	23.5829	22.4532	21.7118	21.7019	21.0946	20.8421	21.2548	23.0817	24.424
ANXA7	19.4827	17.9412	20.6582	16.9385	19.7241	18.4922	20.3189	19.3946	18.5458	18.7552	19.1539	18.6998	17.8301	18.0844	19.759	20.1598	18.2786	20.6735	19.3798	17.0522	19.2972	17.6545	17.8344	20.2063	20.0712	17.894	20.0066	18.7261	17.3073	19.1141	19.4887	17.9104	19.8408	18.9657	19.009	18.8598	19.5441	16.2152	19.3066	19.2633	19.8114	17.9005	18.2944	19.1968	18.1139	18.7333	19.1965	19.4043	21.5911
ANXA9	13.762	14.5075	14.8377	15.3267	14.4583	16.3956	13.4782	10.9146	12.7667	17.7794	13.7424	12.9237	11.0353	12.4819	13.8068	14.5692	12.2848	12.6301	14.6334	12.0186	13.1817	13.68	11.6803	11.4919	15.4707	16.8732	13.3202	13.0185	13.0432	12.8395	15.19	11.6124	15.978	13.4602	15.8173	15.8854	13.1846	10.3038	14.0412	14.8349	13.0802	15.9049	15.1174	16.6326	14.76	15.1481	14.2761	13.2423	14.2126
AOC1	16.1828	13.2995	16.5932	20.471	16.6785	19.0003	17.9078	19.8855	11.0454	18.2904	14.5243	17.6026	10.9677	14.9118	14.2165	13.3214	11.5314	14.924	21.6196	11.8257	13.0189	14.3283	12.9563	18.904	13.2521	13.8681	12.5754	12.3236	13.8386	13.1668	11.6751	11.162	15.644	13.4256	12.3772	13.3636	18.6822	9.02398	12.1737	13.1784	21.4412	15.9348	11.1159	9.92184	14.4367	18.0967	11.3106	18.0108	13.0276
AOC2	16.5624	13.9293	12.3853	19.1323	12.7413	10.1923	13.3602	13.8916	12.2935	14.846	15.3546	13.9043	9.0565	14.6022	15.4334	16.0215	12.9061	11.4011	14.7492	13.8731	11.9549	6.78136	13.3087	18.3181	13.7855	12.7078	13.1115	8.81378	14.1493	12.2031	14.704	10.7967	13.3907	14.2349	11.5171	17.0434	15.4021	8.76791	12.6484	13.6268	15.2906	18.547	13.7062	16.5142	13.1016	12.9857	16.6163	16.0189	12.5754
AOC3	18.7636	15.5937	13.2848	20.7282	11.2877	17.9244	16.004	19.5793	16.2149	19.0272	13.9347	20.3841	7.99963	12.4564	18.7652	19.6079	16.0743	13.7249	20.4526	14.6839	22.9779	15.8193	14.3021	22.4514	17.9094	19.6875	21.6913	15.2794	19.6942	11.5651	23.2747	13.2142	15.4701	20.1359	13.8823	19.8757	19.2303	9.87652	20.9103	17.751	19.9904	16.8543	16.0833	11.3049	14.9979	20.3148	17.8798	21.2318	18.6938
AOX1	11.3443	10.321	12.4435	21.1655	10.4727	16.4216	11.6328	17.4672	12.8638	15.6718	11.3608	16.4026	7.33448	7.32193	11.1286	11.9543	11.3516	12.5086	16.7006	11.3336	13.0532	10.0761	8.34425	16.166	9.1698	14.8116	11.388	11.5975	13.0984	10.9642	10.8804	9.42826	14.7066	13.1016	12.7597	18.5454	19.0688	6.36364	15.8712	10.7244	18.1657	14.1478	11.2133	16.7841	12.0625	16.1445	13.0048	17.0063	11.6829
AP1B1	17.9679	17.4908	19.6657	18.1355	17.9778	18.1993	19.5045	18.4574	17.5912	18.4877	19.5218	18.9095	15.582	19.5834	19.4126	18.499	18.6632	19.3196	18.9575	18.3325	19.7989	17.0868	18.7147	18.6206	17.4017	17.3611	18.1531	18.2376	16.6297	16.3387	18.0972	16.2316	18.8551	18.666	17.898	18.2335	18.5213	13.2015	17.5724	18.2347	18.9685	18.8109	17.3498	18.3907	19.0303	17.0849	17.9541	18.7519	18.553
AP1G1	15.365	11.1737	16.456	19.1344	16.8754	17.2982	18.5663	17.4838	16.0145	17.4484	17.7844	16.7963	10.9873	17.8375	18.2209	16.8147	18.0738	18.0402	18.0623	14.2303	15.6643	13.5411	16.8772	16.9754	15.5164	14.0651	16.7513	15.4701	12.2586	14.8523	16.0245	15.5308	17.799	15.3636	17.4096	16.447	17.0743	12.5555	16.0951	16.4594	18.1816	17.7011	17.5761	17.8419	16.3524	16.6355	15.3755	16.6738	18.0034
AP1G2	14.5599	9.56986	10.5793	14.9357	13.0951	10.5981	15.2344	10.7649	11.0362	11.1293	13.4463	13.0379	10.733	12.3498	12.9012	11.6795	13.6607	12.1293	9.27612	11.2866	14.4519	10.8688	13.7334	12.0357	12.0154	11.1205	10.7482	13.8068	11.0398	12.1065	12.0332	12.043	13.1861	13.5447	12.7249	11.3554	12.516	11.1515	15.5648	14.2213	16.3398	12.1737	12.8178	14.4912	13.8277	11.5068	10.8765	11.2467	15.7533
AP1M1	17.4375	16.2576	19.9106	18.7918	17.8098	16.4531	19.0767	19.159	16.8039	17.4131	18.6639	17.8786	14.6342	19.5769	18.5917	17.5855	18.7568	18.3335	18.3245	16.3545	16.8873	15.1643	16.7916	16.0163	16.6723	15.7537	17.0422	18.1443	13.8533	16.2951	15.6111	14.8253	18.745	17.0215	17.8077	17.6533	17.6446	14.312	18.0033	17.9292	17.507	17.7523	16.6888	18.1576	15.9458	15.8555	15.4909	17.1213	16.8143
AP1M2	13.2015	13.9031	15.7284	12.0464	14.5734	17.4824	16.8561	15.8295	14.292	17.3456	14.5852	18.4191	12.0438	13.6872	15.5778	13.8851	14.8386	15.3691	17.2043	11.3305	15.8609	12.5411	13.4409	15.632	13.204	12.1706	14.041	12.8842	14.1139	13.525	13.8515	12.0761	15.4448	13.7196	14.6044	15.8915	17.1134	10.9801	16.4211	15.618	20.0233	15.1842	13.7721	15.9218	18.8799	17.3043	15.6349	15.124	15.4418
AP1S1	17.4752	16.7625	18.5126	16.4463	17.0922	15.7083	15.707	17.5478	14.7255	19.2737	16.8758	14.2061	14.0433	15.3522	17.6219	14.4081	17.7725	17.8939	16.2516	14.4519	16.2226	14.0524	16.804	8.87652	11.411	18.258	18.5186	16.706	12.0498	17.3686	15.3819	12.6892	17.5586	14.108	17.1406	16.3701	14.1501	12.5068	15.4486	17.3496	17.5606	18.9654	15.4602	16.2899	16.3668	14.5216	19.2118	16.0152	12.4187
AP1S2	18.6686	18.3337	18.2165	13.487	13.8357	13.0566	17.5957	15.9957	16.1819	14.2356	16.7989	15.8371	14.7067	17.1931	17.5958	15.8808	15.9515	16.4418	15.4865	13.3429	12.0418	14.5277	12.7207	13.9131	15.1927	13.1359	14.8223	16.4428	14.1509	15.1295	15.0484	13.6434	16.6654	15.6382	15.4774	12.0967	12.2167	11.8765	11.7228	15.4856	16.5053	19.9594	16.0747	16.4439	16.2423	12.6133	16.3865	11.7185	15.3832
AP1S3	16.6028	13.2691	13.6926	17.4602	15.3571	11.5018	13.3663	13.7389	12.446	10.8994	13.3021	13.2408	13.6682	13.954	13.9567	15.2149	14.222	15.2633	14.9076	12.835	13.3021	13.4331	13.165	14.3123	14.2602	15.0482	15.2408	14.6886	14.6325	15.108	15.7094	13.0069	15.9518	16.926	14.9513	15.213	14.0276	15.8843	12.7005	14.4461	14.4127	15.6045	15.9092	16.6659	15.7646	13.9348	17.1085	13.2978	14.3595
AP2A1	19.0109	17.5953	16.7375	16.1515	17.5591	17.4014	18.9713	18.1299	16.6715	17.7621	18.8563	19.0825	15.5438	18.1341	19.6033	18.5911	18.8264	18.999	19.1048	17.5703	19.4034	14.7921	17.8399	16.0321	16.668	16.1641	17.301	17.6448	17.0088	15.479	17.1206	15.3533	18.5519	19.1869	17.3229	18.5606	16.5947	14.5369	18.5698	18.7035	18.3767	18.8897	18.7052	18.4811	19.0699	19.3926	16.6464	18.3883	18.5511
AP2A2	16.7883	15.0822	17.2492	17.5639	17.5277	18.3113	18.9486	18.4301	16.9732	18.1078	19.3555	18.5667	13.9181	19.3423	19.4513	19.025	18.835	19.4893	19.3725	17.9592	19.2543	15.7811	18.1183	17.8939	18.1971	16.5062	18.2123	18.0952	16.222	16.4909	17.4836	15.7719	18.4045	18.268	17.7103	18.8444	17.7863	14.8332	18.5146	17.9227	18.6041	18.0032	18.4697	18.2862	17.3744	19.4891	16.9381	18.3891	19.7519
AP2B1	18.115	17.2364	19.4429	17.9463	18.4729	18.9426	20.1661	18.9077	17.4751	18.9662	20.0768	19.4921	16.8055	19.7298	19.6629	18.6562	18.9908	19.6929	19.288	18.2164	19.4296	16.159	18.8796	18.3131	17.942	17.1997	18.753	17.7816	16.5237	16.8035	18.4572	16.0091	19.3902	18.4027	17.7259	18.5102	18.6297	13.3907	18.537	17.5996	19.0408	18.7412	17.8124	18.004	18.2224	17.5014	17.286	18.9038	19.5231
AP2M1	15.5353	16.429	19.2555	15.4314	16.7939	15.8613	18.0879	18.0923	16.3166	16.7553	18.6117	18.2746	14.3934	19.4223	18.5734	18.3608	18.3386	18.8578	18.5482	16.2479	18.6842	15.6701	17.3932	17.56	19.5326	18.5514	19.954	19.2296	17.4322	17.9848	11.0634	16.7541	17.6353	19.349	19.6495	19.1038	18.2281	13.2732	18.6844	18.283	18.2446	19.1114	17.2546	17.9422	18.4654	17.8142	18.2935	18.1225	20.5349
AP2S1	16.238	17.4943	18.6655	25.9009	19.5057	18.5234	21.3286	20.5079	17.307	19.3946	21.0246	19.7513	13.5651	21.2512	20.1843	19.979	19.6499	20.2257	19.4059	19.1542	17.5955	17.5982	20.1387	21.9833	20.3204	15.0481	15.4605	18.9161	16.4709	20.2144	18.5167	19.7941	19.7876	19.3101	18.2932	17.7339	19.0727	15.0289	18.4943	18.9796	19.5134	19.764	16.6908	18.5844	13.2761	14.5234	15.9207	19.6473	23.4632
AP3B1	18.2958	19.0762	17.3184	17.2999	17.2843	18.1104	19.5959	16.4319	17.4924	17.0179	17.0994	16.9031	12.4742	17.3975	18.4661	18.3304	17.5585	17.6727	17.9207	15.0847	13.8258	14.4454	16.3175	15.0128	15.3373	14.7387	16.7197	16.4747	9.82972	14.6839	16.0293	11.7013	16.5584	15.6348	16.5461	16.0185	16.3344	12.0853	15.3237	18.4704	19.7441	18.9674	15.9232	18.3243	19.5273	16.92	17.3174	17.2202	15.9777
AP3B2	12.5912	6.78136	11.87	13.7303	11.5411	11.5167	7.40939	8.40939	9.92184	9.12928	9.32403	10.973	12.2198	9.81378	13.3261	7.78136	11.2703	12.3247	12.1485	9.15482	10.5138	7.56986	8.51342	10.2761	8.84549	9.03587	10.9366	7.96578	14.0361	8.74819	10.3554	7.90823	9.67948	7.71425	10.477	8.36632	14.7916	6.04316	9.86109	9.64194	8.17991	10.4094	9.8692	13.6096	10.765	11.8765	7.63065	8.96578	11.9366
AP3D1	15.6297	14.004	17.5965	16.6844	17.3945	16.2095	17.2947	14.9662	15.93	16.2681	17.2156	16.1021	14.5148	16.683	18.1001	17.8597	18.2581	17.362	17.262	14.9111	16.6144	14.5858	16.1942	16.0454	14.8913	15.0001	17.2323	17.2673	14.8406	15.7209	16.0814	14.3156	17.1397	15.7783	16.5306	16.5125	16.0148	11.3163	16.5292	15.5465	16.9759	16.6229	14.9008	16.2298	16.793	15.7539	15.8213	16.1055	15.9901
AP3M1	16.3389	14.0456	16.5948	16.53	17.7755	16.4734	18.8772	16.6881	17.1531	16.9642	17.3941	17.8146	13.4422	18.0509	18.1418	17.7272	17.9332	17.9968	17.2445	14.6303	15.4396	15.1658	16.3598	13.865	13.1437	13.4173	16.4667	15.6337	11.7271	14.9008	13.388	11.5887	17.9264	17.1538	16.7466	14.4428	15.2393	10.8376	18.0589	17.222	18.0143	18.7921	15.1977	15.4509	16.6091	14.1066	12.9873	15.9336	15.7928
AP3M2	16.2587	13.4486	16.1265	16.0942	16.2817	15.2917	16.4647	14.5471	13.4067	15.457	15.436	14.8494	13.0102	16.6161	16.2644	16.5337	16.7047	17.5564	16.1269	11.1485	13.8042	12.8206	12.1261	14.7395	10.3775	13.6629	10.9586	9.62571	12.3943	11.771	13.4586	9.18693	14.2637	13.8108	14.6607	13.1616	12.8688	11.127	13.4976	13.6405	15.0102	15.6932	11.4564	15.4056	12.2761	11.8841	15.0616	13.2863	12.4538
AP3S1	19.3702	18.0577	20.0821	15.9813	19.013	13.2718	17.1731	13.1115	16.4608	13.9712	15.2	17.8579	12.4034	14.6932	19.4724	17.0584	17.1533	14.8538	14.6039	16.5624	14.8094	12.3443	14.6102	16.382	18.0665	14.7726	14.1082	15.4846	13.0785	18.26	15.6221	14.9846	14.1674	18.0821	16.8715	11.2586	14.5922	15.2769	12.1923	14.8951	17.0725	18.4165	13.7555	16.6188	16.1393	15.1916	19.987	15.645	16.6145
AP3S2	12.8918	10.9801	12.8746	14.0218	15.5855	14.6762	14.9833	14.1846	12.6348	13.4067	16.1303	11.6883	10.1421	15.3629	15.5099	15.213	16.1184	15.386	14.1946	15.1477	13.1681	14.3443	16.5366	13.4381	12.1325	16.9332	15.252	15.1004	13.2964	10.509	13.1763	9.60486	14.1074	14.5281	16.6793	15.7669	13.723	12.4752	13.5708	14.1413	13.4357	12.6662	11.03	13.1797	13.2808	13.863	15.5416	11.9144	14.6381
AP4B1	10.1648	9.7009	14.9823	10.421	10.4919	9.88391	11.2107	8.99406	10.1646	9.46002	11.9251	10.107	7.71801	11.9148	13.0067	13.2483	11.5746	10.2288	10.2246	9.54976	10.2692	9.48953	11.9433	9.50369	10.9358	8.98578	12.9567	11.1608	10.4197	10.256	10.1487	11.2046	12.3805	9.60616	10.6073	9.28799	9.67997	8.84582	9.74819	10.2445	9.45501	10.9577	11.9798	11.1448	13.6729	9.15349	11.0025	9.38222	11.733
AP4M1	14.1052	13.8933	13.2213	12.5082	12.196	10.9718	14.2408	11.2232	11.0634	10.9924	10.9194	9.27612	13.4148	13.3178	11.3934	12.8266	14.5793	13.7925	13.0627	11.2189	13.8901	12.0371	11.1228	13.5722	11.5554	12.3096	14.3313	12.744	11.1961	12.4357	13.0137	10.7923	12.1548	8.25307	13.5862	12.6646	11.4232	10.0239	10.4512	12.827	13.6738	12.8704	15.8882	12.9293	10.2761	12.3065	13.6167	11.998	12.2716
AP4S1	13.5858	14.0356	14.6346	12.6574	11.6407	11.1737	16.7208	12.2935	12.7402	12.191	12.1737	11.5529	10.6817	12.0595	13.2834	12.4919	14.3127	13.1437	12.7793	11.7953	13.9935	13.244	13.1162	11.5273	15.5082	10.8237	13.7633	12.9692	11.5228	13.244	13.7369	11.6528	14.6792	12.2987	13.1805	12.493	12.4839	10.5227	12.5278	13.0049	12.451	13.5417	12.8739	12.9014	14.9635	12.0732	14.2008	12.1176	12.4844
AP5B1	9.95129	11.0554	11.1228	15.1691	13.1373	8.53044	13.9766	9.97694	12.697	7.49185	14.3846	8.78136	10.5919	14.2251	15.3467	9.74819	14.7062	13.3429	11.2484	10.3443	10.3554	12.7715	13.6915	13.5851	13.0965	9.49185	12.871	13.7814	9.3443	9.86044	10.8805	10.3097	12.2732	11.4223	12.8494	9.49185	10.7977	7.9433	10.0084	10.7814	15.318	13.9586	11.3219	14.9288	10.8994	9.9377	12.7013	9.39618	16.3445
AP5M1	13.1483	13.7879	11.823	13.8759	14.7099	9.45121	14.8885	11.9414	12.6165	12.5632	12.8258	10.7313	9.35157	10.4512	14.6079	11.3498	14.2688	13.4383	13.7002	10.6257	12.5872	10.9792	12.2497	11.6618	12.1033	9.95173	15.8106	12.6164	12.8363	12.8848	13.3585	11.438	13.1242	12.5109	11.5362	15.236	10.7502	9.13593	12.2211	11.0901	15.5296	15.4359	12.4137	12.089	13.371	11.9116	12.3078	13.4732	13.62
AP5S1	10.1674	14.0488	11.4331	16.5611	15.052	11.9301	12.2167	11.3715	12.3644	16.2654	14.0178	11.7029	11.3998	13.4944	13.1244	12.5507	12.0768	14.7308	13.7632	8.91161	13.0488	11.7485	13.0117	14.2747	12.8474	11.9229	13.3593	14.118	14.0006	12.4668	13.0484	11.2245	13.3853	13.929	10.4512	11.3826	12.2167	11.8245	12.0566	10.7398	12.8474	12.8277	11.0084	13.123	12.0715	12.274	14.8733	9.87982	14.6568
AP5Z1	13.4278	13.9116	14.3894	11.8572	13.9739	6.90689	14.9837	11.2196	11.4512	11.3979	12.4409	11.2527	9.68469	15.253	13.9458	11.8178	14.5975	14.7029	10.5314	9.76487	13.5476	11.13	12.6684	11.4474	10.7984	12.5018	11.6303	12.8533	11.9549	10.5411	12.6662	9.73132	11.0901	13.2747	16.3946	8.91105	12.2129	9.38136	12.4717	8.71425	12.8218	12.8297	11.9366	9.76487	15.125	11.1894	12.9574	11.8463	13.2992
APAF1	9.32289	7.25463	8.74819	12.6165	7.22882	13.1082	13.7239	10.9458	5.80746	11.1561	10.9505	14.4843	9.55075	10.9658	9.32193	9.18631	10.5985	8.22882	18.5883	8.92824	9.43045	8.95594	10.7312	12.6646	8.14981	12.149	10.4717	10.039	12.0103	7.67797	10.5274	5.43527	9.99207	11.4856	10.1579	11.2499	9.52027	7.95011	9.61094	6.94429	11.3491	11.2722	9.02237	12.1421	8.97601	10.7251	9.48068	13.0936	9.57103
APBB1	15.1977	13.4388	14.3261	12.5338	11.9944	14.2536	12.0084	13.7432	12.3923	13.5143	12.8994	13.3455	16.0147	12.1892	14.1992	16.5998	13.6234	11.9586	16.4274	15.701	16.0492	15.2282	14.8712	15.5281	13.7742	16.5908	17.499	17.5692	15.1717	10.7768	13.1691	14.4936	13.384	12.1519	13.4545	12.6598	13.4239	8.67689	12.8572	11.5202	16.3899	16.2067	15.1539	14.4147	18.7964	12.3394	17.875	14.219	12.8975
APBB1IP	14.5669	13.7345	16.232	17.7143	14.2579	14.5523	16.153	13.4039	14.0902	16.7886	12.1261	12.8727	11.4851	14.2198	17.2241	14.2152	12.3907	14.3907	13.2683	10.6348	14.6789	11.5793	13.8813	13.5262	13.183	13.3987	14.6844	14.9734	16.9978	15.8377	13.9967	11.1228	15.4305	17.1257	15.1143	14.2311	13.6918	11.6257	16.392	13.5781	11.4357	11.9476	14.9599	18.6778	12.388	11.7374	15.1803	14.3163	12.6904
APBB2	10.0347	10.3972	11.0222	12.1615	10.8273	10.5037	9.04985	11.642	8.17991	11.8192	11.2877	12.1098	11.0537	8.93664	12.5142	11.1458	10.7135	10.3987	12.277	9.32344	14.2666	10.7997	9.70613	10.8688	10.1819	11.1766	9.27612	10.3772	11.1223	10.8919	9.98014	9.58394	11.9917	11.1813	9.43045	13.3708	11.1783	9.37517	11.6704	8.57458	12.7629	11.6206	8.6509	12.1261	13.9494	12.2866	11.3772	12.8508	10.9302
APCS	16.7817	14.8923	19.5097	23.4836	13.3947	16.894	17.1088	14.7941	15.4366	17.1679	17.125	18.1002	16.1731	16.4641	18.3843	16.3922	15.4213	13.1421	15.1305	14.0793	13.1389	15.0163	16.798	18.1962	14.8032	18.2251	17.8987	15.7752	16.959	15.517	17.3133	14.2475	16.3818	19.9539	16.1917	21.5665	20.4258	17.7921	19.5293	18.7122	21.8986	18.2167	18.9286	20.6943	20.2968	18.854	15.0802	20.1771	15.3748
APEH	17.0088	16.7636	19.5797	20.2239	17.527	18.1945	18.9511	18.5146	17.8497	18.891	19.2823	18.9585	15.5834	20.1263	18.9519	17.8714	18.9188	20.4035	19.4838	17.472	19.2567	17.7433	19.2064	17.9322	18.4171	17.61	18.3696	17.9271	16.6478	13.9676	18.5111	16.4239	17.6554	17.7629	17.9481	19.3393	19.9799	14.8832	17.7145	18.2783	18.2392	19.2413	17.0738	17.2144	19.1394	18.6471	18.5436	18.6539	18.6498
APEX1	19.2488	17.9888	19.9698	18.3402	18.1247	18.5014	20.5422	18.1901	17.989	19.8487	20.2177	19.8071	13.5241	19.3255	20.4307	19.9758	20.0824	21.4071	20.5441	19.3354	19.5414	17.2198	18.9981	18.7864	17.6008	17.6632	19.2129	19.2636	17.4471	18.4718	19.713	17.3001	18.1985	17.7467	18.8121	18.9755	19.2123	12.7142	18.4375	17.1228	21.1083	19.6646	18.9901	18.994	20.7131	19.0792	19.1528	20.0264	19.7331
API5	18.2235	17.391	19.1741	16.3443	15.3533	17.0416	19.5494	16.8706	16.6486	17.6024	18.6581	18.65	14.6773	19.5483	19.1299	19.0895	18.3511	18.7871	19.5505	16.9539	18.118	17.0141	17.0554	13.3894	14.2586	17.8355	16.4602	18.0629	14.2798	15.5817	17.8127	11.8956	15.7086	18.0397	17.5003	18.6813	16.2868	15.6877	19.9988	15.4483	18.0183	17.9278	18.4049	18.1957	17.2334	19.4781	15.6004	18.1898	16.5827
APIP	14.9855	14.7571	15.7054	15.3272	16.866	18.2458	17.1189	16.7349	17.2361	16.4546	18.1103	15.9223	12.3359	15.5567	17.3234	14.2812	17.5957	18.4281	16.1002	17.2829	15.5148	14.9022	15.3003	15.9481	15.6433	14.0206	15.7916	16.0023	15.0106	16.6962	16.1704	11.9549	14.1548	13.8416	17.7062	15.2145	14.9617	12.2963	17.1144	14.6027	17.9294	18.4202	12.9819	16.0733	15.3261	13.888	15.0045	14.9343	17.2004
APLP2	12.806	13.7322	15.943	14.4038	10.6348	11.8138	12.2408	8.99435	9.45482	10.0362	12.5435	12.517	7.4519	14.2834	10.6883	10.9069	11.9476	11.0737	11.2992	10.2733	12.8046	10.8765	14.1261	12.7013	9.73132	10.3737	12.6551	13.3035	12.5945	11.2108	11.5981	9.73175	14.3588	13.161	12.1811	9.38802	11.7413	8.15448	10.6985	12.0076	10.2408	13.3826	12.4691	11.8961	11.2872	15.6492	12.679	9.96602	12.1458
APMAP	18.2333	17.5348	19.8188	17.8032	18.8777	19.3729	20.6415	16.2622	17.2756	18.7174	20.2944	18.8709	16.2128	18.2912	19.8956	19.6704	19.0869	18.383	16.582	14.1155	16.4723	15.6695	18.3625	14.3954	15.5271	15.4729	15.1946	15.7134	15.5311	17.5826	18.1886	16.9888	20.8229	18.3558	18.6805	15.4014	20.1164	13.8007	18.2804	19.1791	19.9638	19.7403	20.0329	20.8481	20.874	18.5422	18.9979	19.537	17.741
APOA1	23.8364	23.7627	25.496	24.6346	22.2908	24.8936	24.9713	22.7152	24.7175	24.4967	21.4928	24.9044	24.1037	24.3369	22.6284	24.0118	23.6507	24.3757	26.1761	24.3937	26.3833	22.9568	21.4263	25.9983	22.3251	22.7648	24.8507	23.7378	26.2159	21.9666	23.097	22.0169	21.3755	25.583	21.7951	25.7793	25.3855	19.9842	24.6038	20.8716	23.4782	23.3936	22.3461	24.6305	28.4011	25.6151	25.6723	25.337	23.4311
APOA1BP	17.577	15.4672	17.744	16.1924	18.4495	18.5724	19.5734	18.5895	20.6635	18.5379	18.1177	20.174	14.6114	18.3942	19.6885	17.6988	19.7488	19.8501	18.481	16.9336	18.2372	18.2576	17.8933	19.3866	18.0516	17.7816	19.1077	18.6308	17.3148	18.0786	17.2203	16.2116	14.4193	16.7338	16.7677	18.5808	17.9109	16.9365	17.3871	16.8874	18.2429	18.3843	16.2752	15.386	17.6833	17.3249	16.296	17.8806	19.9531
APOA2	22.684	24.4984	25.042	23.3139	11.9403	17.2726	18.9274	18.3827	21.8982	18.9265	15.1004	19.0492	23.7993	19.6409	20.7209	20.1893	19.0576	16.2985	20.3868	18.7983	20.358	18.0698	13.2992	20.1209	14.8827	12.9311	18.1439	17.8501	19.91	13.7345	20.0444	16.7	18.4634	18.0672	14.5241	18.5942	18.646	12.7262	16.0178	16.9338	18.8122	14.8611	16.5291	19.9578	21.4832	21.1737	18.5583	20.0772	17.5022
APOA4	19.2201	17.8378	18.5842	18.776	17.5011	19.487	18.8098	17.5789	18.1451	19.8321	16.7027	19.3349	17.7344	17.6405	17.1903	20.4752	15.2171	16.83	21.2416	16.1865	16.7521	16.3615	15.3415	17.5789	14.2393	17.0887	17.4735	15.1915	18.6053	13.3772	16.3603	12.9979	13.9567	17.2295	16.4986	19.757	22.3025	13.6393	16.5551	15.8683	18.164	17.599	16.3541	18.7284	20.3909	19.1663	17.7787	20.1038	16.4799
APOB	17.6505	16.4188	17.2384	15.5225	15.9043	17.0921	17.5352	16.0687	16.1797	16.0722	13.1954	15.5164	15.3605	15.5937	17.3708	17.2042	16.2593	14.9864	17.0379	15.5684	18.3407	16.6614	16.9699	16.5852	15.4107	14.2564	16.4647	17.6848	18.1103	14.3967	17.4305	15.5201	8.17991	17.0143	14.365	18.3371	16.6911	12.0634	15.7767	14.6365	16.5468	15.471	16.9687	19.0054	20.3681	18.8482	16.2665	16.8728	17.031
APOBEC3C	15.2624	12.582	16.6583	13.5267	12.8727	12.3369	15.1401	12.9731	13.8357	13.1259	14.8438	13.6165	10.6994	12.4468	13.9022	13.601	14.1936	14.1923	14.361	11.8138	15.8352	12.329	11.0967	13.4096	12.3529	13.3867	13.6418	13.4831	12.7164	13.034	14.9622	11.8147	15.7169	16.0417	10.5603	13.1938	13.0833	10.5144	14.2899	14.1253	13.9106	15.4805	12.8474	15.5831	14.3677	12.5952	16.7648	13.2152	14.0047
APOBEC3D	11.5441	10.2585	14.1266	10.6616	8.45121	10.2143	11.9908	10.2694	11.6027	10.3367	12.0753	10.5077	7.6547	8.9134	12.4357	11.2858	12.5206	12.0967	10.7495	9.66538	10.5671	10.4869	10.8911	10.3812	10.9469	9.91242	11.7913	10.1332	9.8711	10.8834	11.1886	9.39111	13.0293	10.6672	11.5118	10.5471	10.5408	9.79414	10.6394	11.0224	10.4919	12.2497	12.6222	10.6857	9.45994	10.2546	14.084	10.6016	10.7505
APOBEC3F	12.2785	10.9771	14.0233	11.7587	11.9801	11.051	13.8659	12.2652	12.1163	11.3582	11.4666	11.3569	8.71715	11.9873	13.3704	14.125	11.1984	14.2935	11.3951	10.4154	14.0042	10.7362	9.55075	11.3877	14.2109	11.602	12.2327	13.0768	11.3544	13.7898	11.8254	10.099	13.7398	14.5435	9.62571	12.8077	11.5285	11.3445	12.5897	13.5142	12.8861	11.9837	12.1348	13.9472	12.4173	10.7444	13.6427	10.9586	11.4751
APOBEC3G	14.9886	14.4981	15.4567	12.583	11.5521	11.1464	15.8594	11.6484	10.4305	12.1921	11.5118	11.2592	8.86428	12.9495	13.8813	12.8667	11.0154	14.5689	12.4575	11.3066	13.6314	12.0313	12.9495	11.444	11.8888	10.8808	12.9059	12.0327	11.6848	13.6452	9.72072	10.7895	10.2167	14.384	12.945	11.7604	10.9323	9.28344	11.2703	12.0464	11.0154	14.4489	12.7097	12.3663	13.4175	12.252	13.6946	11.0084	13.4763
APOBR	12.8784	13.5567	11.7936	10.0514	9.58467	13.2072	12.043	12.7072	14.2139	13.8871	14.7939	10.4512	7.19479	12.0858	11.9944	14.0744	8.67948	10.6719	15.6633	11.7936	12.9281	10.0362	15.6012	11.2934	13.2512	12.92	12.3961	14.1752	10.2304	11.1412	10.9794	10.7731	10.8842	12.759	11.1349	11.5075	13.4913	7.68133	17.1952	8.45121	16.9975	11.204	10.8809	18.9297	15.5209	11.8946	13.5968	12.0591	13.9999
APOC1	14.9251	21.2868	19.5432	18.5279	19.6986	18.2507	19.0116	17.8323	19.8078	18.817	17.2114	18.0513	20.1717	14.7721	18.0749	19.2976	18.9883	20.6225	19.5356	13.3554	18.825	17.6223	15.4903	16.8163	16.3325	17.3014	16.9792	18.3689	17.2521	21.4636	18.0281	14.889	19.9074	17.9236	17.2153	18.2629	17.2171	19.2105	18.3533	15.9026	16.5414	18.7069	20.3917	16.9223	21.9333	19.2612	18.0777	18.4719	18.1787
APOC2	17.1686	17.5146	15.1073	16.4655	13.6861	17.0481	14.8569	16.8291	17.0495	17.4349	14.735	15.4459	17.052	13.4173	14.8665	17.2841	13.9218	15.0399	20.7383	13.9562	15.1431	15.7462	13.9382	15.952	14.912	14.8458	16.002	15.1732	14.7483	16.6184	17.7128	13.8825	13.8017	17.4929	15.2245	14.384	16.8403	12.5864	16.3939	16.8048	13.7783	16.1249	15.3594	16.3634	19.2614	17.5468	15.9645	16.2036	18.4444
APOC3	18.0346	17.672	17.7124	22.2086	15.9527	19.2884	13.7783	14.7223	18.3126	19.2432	15.7924	17.1236	19.0868	16.1863	14.7435	17.6154	15.4047	16.6511	18.9174	16.1609	18.6226	16.5257	15.3619	15.2913	15.7259	18.6404	15.9642	17.8167	17.1856	13.4755	15.0457	12.3662	17.5003	19.4719	14.7855	21.3932	21.2243	14.5573	16.2477	12.5158	13.3786	16.6907	14.6899	15.6765	21.0726	18.2001	19.1912	18.7776	17.09
APOD	19.8103	18.8551	19.0039	18.7389	17.6893	21.3371	17.6497	18.3805	19.1532	20.7684	18.5241	18.7167	14.571	18.6533	15.9972	20.6469	16.212	21.1014	20.2687	12.6258	12.0668	16.0458	19.1365	16.8946	15.1873	13.0701	12.6027	15.107	15.0206	16.9577	14.3554	15.2852	17.6897	17.3079	14.5681	21.1925	21.5389	18.8266	17.3358	16.1387	14.0835	14.3853	17.7291	17.5033	19.4726	18.4909	18.7889	19.8358	17.8476
APOE	17.5035	19.7339	19.8962	17.5088	20.5559	19.1587	18.3898	18.1532	19.9392	18.8137	18.2133	18.0747	18.7375	20.3298	21.7153	22.0874	22.5965	27.6183	19.5923	21.785	18.1225	19.2312	19.08	18.0485	17.8708	19.8719	19.6401	17.8421	17.7799	15.0735	17.4629	15.216	17.3966	17.8469	19.8706	20.6304	18.8925	19.5666	18.3782	16.8483	20.7612	20.6157	16.2611	18.3819	18.879	18.526	16.0833	18.6826	18.8525
APOF	13.3178	13.2167	13.7437	13.6897	13.2042	12.9941	14.2357	13.0799	12.68	12.9402	13.77	11.6839	13.4931	13.854	14.5153	13.7742	14.0272	13.8688	15.6041	13.4278	13.5427	12.0207	13.18	13.2537	12.8094	11.5309	13.5941	12.7711	12.8337	12.7553	12.686	11.4849	13.6946	13.6983	13.3509	13.5116	13.5017	10.1301	15.1307	12.7443	13.9418	13.9305	13.1969	15.9209	13.56	13.0568	13.4709	13.5964	13.5585
APOH	19.8104	18.2319	19.3699	19.6356	18.5537	19.9334	21.6742	18.7303	19.2982	18.9263	17.1472	21.1809	11.1357	12.1861	17.837	19.1463	19.0492	20.7214	21.5007	18.5369	20.6821	19.6195	16.9631	17.1558	16.9517	18.704	19.5758	19.1627	20.2304	16.0047	20.2095	17.2037	15.1357	18.6599	16.3243	19.3845	17.9077	10.9873	17.0336	15.5716	19.0311	17.4237	18.764	21.4864	21.563	19.2601	16.1325	19.0514	17.0069
APOL1	13.997	11.7271	14.8118	14.4412	13.3205	14.3894	12.0532	12.0705	8.87652	15.3982	12.8628	13.4573	11.6257	13.031	14.5352	13.5687	16.4306	13.2963	11.2408	13.6998	13.5469	12.3543	14.7945	13.1385	12.7534	12.4725	13.2963	13.39	10.4684	12.0015	12.3728	10.7665	14.8976	13.6188	12.3609	14.8846	13.512	11.3046	13.825	10.882	11.2877	11.8533	11.6573	16.368	14.2942	13.5758	18.4316	13.2819	15.5761
APOL2	17.7658	17.9024	15.6217	14.7835	11.3443	11.3772	14.704	12.863	15.2145	11.5843	15.5149	10.8929	12.1261	16.3536	15.1965	13.6165	15.9123	13.1293	12.6795	8.67948	12.7997	8.67948	13.1421	12.1453	14.0224	10.901	17.1018	12.2288	11.5793	14.9734	14.5606	16.3922	16.8855	15.8225	12.6257	9.51175	12.764	10.5955	14.795	15.7102	17.3327	15.7898	13.2834	15.4906	14.8659	12.8937	12.0409	13.1501	12.3554
APOL3	14.6188	16.6467	14.152	12.5535	13.6675	14.7159	14.1251	12.2163	14.2521	12.4115	13.2407	11.5597	11.1919	14.2002	14.5093	14.5862	15.0927	14.6863	12.5636	13.2021	12.2556	12.7146	12.6973	12.205	11.8741	14.8431	13.6139	14.6579	12.0521	16.8169	13.3113	12.2341	13.7135	13.4318	14.1889	12.4828	12.759	11.019	12.2316	13.9766	12.5104	13.1493	13.9567	13.1841	14.0951	13.5007	11.2935	11.6211	13.965
APOM	11.2167	12.165	15.283	16.6291	12.2721	12.4331	15.0198	17.9122	16.2279	16.2608	16.4616	13.3063	11.1274	13.9513	15.8599	16.6561	11.5628	10.3663	17.3776	12.3509	15.2108	13.5603	11.562	15.2631	13.2086	13.8423	15.0336	13.8982	13.4435	13.3888	13.446	12.9194	14.0974	15.0972	16.214	13.3636	15.1147	13.5722	17.3308	12.5118	13.9979	12.9766	15.4291	16.5164	12.7822	16.6396	15.3857	15.6921	12.3044
APOO	16.9739	16.6701	19.6146	17.8934	18.9106	18.8189	20.243	19.7848	17.9546	18.6698	20.1315	18.2285	16.0102	21.3675	19.6353	21.4051	18.2646	20.4967	20.3329	17.7133	13.9513	16.1092	15.9739	16.9659	13.6651	13.2258	17.1263	17.3448	14.7236	16.3237	15.269	13.045	18.8617	15.0417	18.7498	19.2954	19.5773	15.7821	19.6865	12.3987	19.599	19.7672	14.8421	15.9242	15.4081	18.0447	18.8325	18.4035	17.7992
APOOL	16.1774	16.2935	18.1751	16.1174	16.634	17.9911	17.4625	18.0068	16.5585	16.314	16.9401	14.9485	13.1228	17.7293	18.3489	18.6351	17.4652	15.6765	17.8775	11.7977	12.2615	11.7398	12.9712	16.7196	13.6439	13.2776	13.964	17.11	15.7602	14.1025	11.3498	10.8276	14.3853	12.3799	11.0967	14.2438	15.8228	10.5507	11.8533	12.4373	16.2343	15.2967	13.0865	19.9183	16.2569	13.8484	13.7555	12.5459	14.5787
APP	10.9658	13.0668	19.9321	10.5314	15.8835	14.3042	15.8389	12.5216	15.8521	13.3731	14.6137	13.8975	12.7334	15.8168	16.0596	14.2754	16.5441	13.3567	15.4972	10.5314	14.5934	14.0642	16.2232	16.899	18.2594	12.9837	15.4216	16.6453	13.8956	15.7337	16.5138	15.2311	15.9806	12.6393	12.6573	15.6822	10.3772	10.0362	11.1293	12.1768	15.2699	15.0626	12.9745	15.4606	15.7024	10.3987	16.1283	13.3373	18.8877
APPL1	15.6122	13.9748	16.1637	16.6214	13.4666	14.1049	15.6632	15.5911	14.7721	15.1029	16.9795	15.5775	12.5136	16.3716	17.7146	15.4216	16.1884	16.8504	16.9043	15.4959	15.8939	13.2949	15.704	16.4961	16.8008	14.4337	15.9633	16.6795	10.7731	16.4106	11.8376	12.6073	14.6325	15.8374	14.9421	16.1157	15.6618	11.808	16.9091	10.3219	15.0889	14.1984	12.7377	14.9139	14.1269	15.3533	13.9658	16.0237	17.1869
APPL2	15.6249	12.2046	16.3356	14.0634	14.3318	10.5118	13.158	13.9403	16.0795	14.4499	16.9645	13.2527	11.3772	17.6733	17.1909	15.1992	17.4444	15.682	16.8648	13.6461	14.1532	14.6517	15.3728	12.7356	13.6762	15.4962	16.419	15.933	13.2408	14.9288	12.1098	11.5887	20.0192	14.109	13.5314	13.6629	15.3261	10.7416	15.419	12.7164	12.8937	12.664	14.086	14.4736	17.5424	12.1033	17.2617	15.2111	16.4009
APRT	19.6342	17.6919	20.5931	20.2111	17.1607	17.9747	20.5117	20.0657	18.4946	18.7089	20.3351	20.9307	15.0167	20.8485	21.2536	20.2228	20.6235	22.1366	21.1761	21.1108	23.5461	19.739	20.596	23.0881	21.7032	20.2501	22.277	21.2393	19.6994	21.682	20.8458	18.4212	21.5893	22.6464	22.073	22.5752	22.037	17.6203	22.6739	22.4264	21.1047	22.7214	21.5598	22.8835	22.0709	20.559	22.5884	21.6169	22.4658
APTX	13.5105	11.2975	13.1042	15.5185	10.9883	11.7203	12.8955	11.7445	12.8431	11.7794	12.4251	12.0729	11.1266	12.5864	12.3021	11.4666	11.7773	11.5181	12.9997	10.3554	12.3305	10.2943	12.8861	15.047	11.6265	11.7468	12.2855	12.1325	11.7164	11.5823	12.9978	10.5428	12.6238	12.6891	12.1325	11.7218	11.4247	12.5551	11.984	11.5732	12.8365	13.0901	11.9002	12.4905	12.5013	12.7152	14.7626	10.9163	12.2394
AQP1	15.4324	15.5532	16.0435	22.4037	13.6861	20.255	15.6453	16.1333	14.0607	18.4702	15.5775	15.0617	15.3751	13.8492	16.3001	15.4605	11.5651	13.2885	16.9904	14.018	16.9237	13.072	15.7821	17.968	16.603	15.5943	14.9918	12.8435	14.8733	14.1374	16.6537	12.8433	15.3539	14.5606	16.2059	14.2023	15.1973	13.1227	17.6989	16.2007	18.538	14.8224	16.7325	20.5456	18.049	16.1231	16.6146	18.5084	13.0684
AQR	17.8983	16.2707	10.4409	16.1469	12.2992	14.0975	15.1098	10.6439	11.5314	12.7916	15.1556	11.7524	11.5357	12.6165	14.9527	14.4014	14.7013	16.5691	13.4147	12.5917	14.3554	11.5603	14.2732	12.643	12.0989	12.8474	14.9622	14.5734	10.0901	13.5399	11.3772	10.5263	10.9586	12.989	14.6489	10.5603	10.2761	10.867	13.9988	13.4868	15.1369	15.5615	14.7207	13.6027	10.5411	11.1442	14.6579	15.1365	16.1052
ARAF	13.4931	13.2273	15.1822	14.2122	13.8553	13.3247	17.4842	14.0005	12.628	13.3078	15.5015	14.338	12.5105	16.7429	15.4097	13.9394	14.0642	15.1265	14.1643	13.5338	11.5699	11.8611	13.8688	11.6439	12.4067	15.7069	13.3595	18.2612	13.5338	13.0119	12.6188	12.1744	13.9163	14.2652	14.535	13.2213	13.3791	11.6058	14.5887	13.9694	16.5138	15.1029	15.3718	15.5561	13.5627	14.7078	14.2053	13.9819	17.8189
ARAP1	12.8396	11.446	12.3163	17.697	11.3663	13.4538	13.5142	10.2167	13.2776	13.0515	13.1923	14.0751	11.4252	13.954	16.5513	13.2644	15.8255	15.0241	14.1352	11.42	13.9403	13.1737	13.7906	11.1485	13.2556	13.5817	15.0211	14.2935	13.2848	15.4259	14.2453	10.4818	15.3584	15.7796	13.4252	14.4454	12.2703	10.6875	14.8827	11.6165	14.0751	15.3738	15.5755	16.0659	14.8923	15.2205	12.8317	14.2	13.745
ARAP3	7.64386	12.4722	9.946	11.7532	12.1033	8.54345	9.49185	9.2464	8.67948	8.43316	9.04027	10.0064	5.90371	9.41711	9.25315	12.5536	9.3443	10.789	11.4561	7.94997	9.70642	7.8029	8.27406	10.1835	8.49119	12.0438	9.78898	10.3106	9.47734	9.02192	10.5355	6.0003	11.8918	12.2282	9.29075	9.51645	9.62409	5.68814	9.47741	8.61223	9.02237	9.98014	8.36632	10.8145	9.75202	8.5373	12.2422	10.6073	8.498
ARCN1	18.1791	16.9786	18.1627	15.0383	18.3764	18.2327	20.066	17.9799	17.4636	18.6447	18.2445	18.5142	13.933	19.1285	18.9825	18.2526	18.7232	19.2744	20.3744	16.2466	20.694	17.6919	18.0279	17.4846	17.2574	16.8417	18.5702	19.4971	18.2069	17.0631	18.5948	16.8516	19.9294	19.3752	17.8313	18.1404	17.2714	12.1643	18.9619	18.1908	19.0966	19.7251	18.2248	18.6019	18.8591	16.559	17.1081	18.3875	17.5143
ARF1	22.0653	20.7265	23.6368	19.1013	20.9104	21.2361	23.4802	21.8782	21.5566	21.7839	22.3195	21.8752	19.192	23.7629	23.3749	20.7244	21.645	22.4491	21.6508	20.5477	22.7622	21.0252	22.143	22.666	22.1342	21.1981	22.992	22.883	20.628	22.0709	22.4417	19.272	22.2236	22.6295	22.266	21.6553	22.3994	18.576	22.5154	20.8215	22.8883	23.2575	22.3763	22.7698	23.4723	21.6561	22.934	22.5967	24.0891
ARF3	22.0653	20.7265	23.6368	19.1013	20.9104	21.2361	23.4802	21.8782	21.5566	21.7839	22.3195	21.8752	19.192	23.7629	23.3745	20.7244	21.645	22.4498	21.6508	20.5477	22.7622	21.0252	22.143	22.666	22.1342	21.1981	22.992	22.883	20.628	22.0709	22.4417	19.272	22.2236	22.6295	22.266	21.6553	22.3994	18.576	22.5154	20.8215	22.8883	23.2575	22.3763	22.7698	23.4723	21.6561	22.934	22.5967	24.0891
ARF4	20.7978	19.9572	22.0682	17.7483	21.2556	20.6385	23.4428	21.5244	21.2012	20.8218	22.0531	21.3592	17.3007	21.9628	21.7853	21.3202	21.4596	22.2988	20.188	17.2665	21.4938	17.9634	20.1304	18.62	17.4589	18.0005	17.3276	18.8921	17.7854	16.6548	17.1086	17.0392	23.9412	20.4308	19.3554	19.3726	19.2458	19.2134	19.7433	18.7563	20.4214	20.614	21.2481	20.6785	20.0802	18.6451	20.9626	20.7962	21.557
ARF5	21.1028	20.0561	23.0926	18.7434	20.4765	20.9594	23.1886	21.5165	20.6069	21.5504	22.0691	21.6352	17.8034	22.8714	22.9936	20.289	21.1422	22.2196	20.9482	20.2317	22.5526	20.7269	21.6834	22.496	21.9318	21.079	22.784	22.5972	20.1172	21.7741	22.2572	18.6991	21.903	22.2307	21.7601	21.3029	21.3474	17.7362	22.2126	20.3848	22.2898	22.9893	22.184	22.348	23.1985	21.2361	22.7458	21.8447	23.8759
ARF6	19.5209	18.107	18.4963	19.7899	18.5455	19.6446	20.0042	20.353	15.9604	18.9744	19.1419	19.6375	16.4077	19.964	19.4401	18.6732	18.5267	20.5094	19.5724	16.2987	19.8514	16.4989	19.1922	19.3085	17.6693	17.5646	17.5594	17.0049	16.3008	16.367	14.6444	12.1706	19.9036	18.7161	18.0992	19.0676	17.778	16.8006	19.1165	17.6215	20.0262	19.2102	18.6766	18.7221	15.2299	18.9149	18.7751	19.6813	19.6246
ARFGAP1	17.3025	15.8347	15.9913	14.6348	15.734	10.9293	17.0067	14.213	14.734	11.7013	16.8427	14.0918	10.8057	17.4209	18.5038	12.6461	16.7195	11.8611	14.3549	13.4748	14.9045	13.4564	15.271	13.0651	13.7638	12.3584	13.8851	16.4953	12.9694	16.242	14.9008	11.9586	13.2453	11.2348	15.7231	12.7249	12.2258	11.2943	14.0049	15.897	14.9988	14.7356	15.5096	15.3265	14.6188	13.6416	17.9702	12.6883	9.20457
ARFGAP2	13.7997	12.1	17.0593	17.4278	10.1293	16.4186	17.1699	17.1028	11.9549	9.55075	16.8111	12.6416	9.92184	14.3745	15.5775	9.74819	18.407	14.8073	16.8368	12.4564	14.0843	14.7482	15.9332	14.9886	12.8533	13.0464	16.6966	16.2451	15.0507	14.1349	14.6783	11.1674	15.213	15.9048	14.8861	16.0237	14.446	8.05061	14.8118	12.7855	14.7685	16.1035	15.5414	15.6651	15.0806	13.8746	12.8994	15.5164	14.1884
ARFGAP3	13.769	12.5793	14.5369	15.4617	14.2761	9.45121	15.9041	10.3106	12.7566	9.53138	11.9144	13.5228	9.79766	12.6119	15.3819	12.4383	12.6595	13.9667	14.1005	15.7592	13.1596	14.0293	15.1305	13.2959	11.6839	14.1123	13.2467	14.7169	12.3471	15.0693	13.8832	17.468	16.1785	17.2579	15.6257	14.9177	13.3813	11.4332	14.1325	15.2038	16.4069	14.843	14.1892	13.4486	12.5435	11.6707	12.4993	13.887	12.8158
ARFGEF1	18.0964	11.5362	14.6274	16.1727	15.6773	13.745	18.8988	14.3099	13.9757	16.0889	15.9142	14.6545	9.40939	14.5881	19.3398	14.1846	15.7385	16.2597	16.5629	12.3853	11.584	10.5018	13.7078	16.2884	13.7471	11.9944	13.4226	14.5283	11.8611	11.7977	11.8218	10.9293	15.3779	13.0498	13.2761	12.4969	13.535	8.36632	15.1232	13.4868	16.4501	15.1865	13.1131	15.2486	15.4698	10.42	14.8923	14.5191	12.388
ARFGEF2	18.0563	11.7356	14.3505	14.1666	15.6024	13.5687	18.9172	14.3233	13.4041	13.5817	16.2763	14.745	10.8688	16.3427	19.3299	12.8611	16.1379	15.7414	13.7196	15.9565	15.0141	14.0651	14.0119	12.8416	12.8688	13.1131	13.7013	15.7308	12.6991	13.7926	12.7121	11.2703	15.3991	14.0058	16.036	15.3491	12.905	7.78136	14.5805	15.6203	16.5706	16.6121	18.4838	16.1511	15.4464	13.4755	15.0119	14.5049	13.7164
ARFIP1	16.9946	16.169	18.0815	18.2335	14.6331	16.8746	17.3868	14.6125	16.4496	14.8163	16.5088	15.4615	14.3567	17.8341	17.0937	15.5702	16.8306	17.5809	13.5555	15.0076	16.2262	14.6712	15.8128	13.2378	13.8088	13.1147	14.0345	16.1908	14.0258	13.6861	15.4906	16.2147	13.203	16.9843	16.2307	16.3074	15.6997	10.2761	16.0492	15.188	17.9309	16.1319	16.4667	16.1186	15.7414	16.3836	18.5412	16.5641	14.2228
ARFIP2	12.8198	11.1163	15.7553	15.2521	11.9186	10.9069	15.3714	13.6709	13.7398	14.4723	13.8037	13.3908	9.82972	14.9153	15.9815	14.6547	12.1485	13.5289	14.4582	11.7814	12.3608	11.6574	15.3325	14.1333	13.6246	13.0853	12.1325	15.296	13.0176	14.1123	12.0084	12.8763	13.1098	13.6119	14.6015	14.1791	14.4041	11.6824	13.8068	12.4331	13.3002	14.0267	12.5603	15.3348	13.9739	13.6466	15.4278	14.3608	12.1485
ARFRP1	12.8861	11.0224	13.8562	12.5985	14.9209	12.2565	15.0818	11.2348	15.2171	10.6358	14.7249	14.1745	12.4097	12.7461	18.0602	12.4173	15.7511	15.9366	11.5651	11.1017	9.78635	10.4919	13.9907	12.91	12.1897	10.9977	11.0331	12.1421	10.9094	12.4226	10.6883	12.3806	13.8756	13.9087	15.8178	8.33135	12.3402	10.697	11.8669	11.9873	14.8741	12.2076	14.5406	15.9039	14.791	11.7288	12.3867	13.9044	16.0668
ARG1	16.0067	11.6382	11.7716	11.1774	11.0084	8.89071	10.1999	9.17253	11.2385	9.51626	13.5169	10.3906	14.9135	13.4642	12.863	15.0413	12.8803	12.1489	11.6264	11.9218	10.6941	15.2464	11.9691	9.74384	11.1163	7.34775	12.3234	16.8068	7.13651	12.1261	8.67904	11.4969	14.9917	11.2056	10.3941	10.592	10.5594	12.1261	11.0639	11.3148	12.006	10.2602	16.1411	20.0043	14.3586	9.51175	12.1261	10.8705	15.6277
ARG2	16.4231	14.0974	16.8751	16.4303	13.1908	14.9653	16.9885	14.2038	17.5388	14.1635	17.0448	10.6348	14.418	16.1251	16.5985	14.3163	16.9186	15.0988	17.048	14.0232	18.2095	17.2556	14.1082	15.1776	13.5851	13.6784	15.46	16.2505	12.9311	14.2341	13.1373	12.3652	16.8988	16.3812	13.462	15.3436	12.8277	11.1889	16.4967	14.1784	15.9474	16.5866	14.7819	18.5867	15.4994	14.0439	12.4331	13.9877	16.9634
ARHGAP1	20.0111	18.3103	20.0302	16.9428	18.4269	17.5094	20.3188	17.6417	19.5861	16.6534	19.1374	19.4416	15.2434	19.7822	21.2564	18.7579	20.4946	19.3119	18.9195	16.7325	20.5279	17.7888	18.5172	17.3097	16.5449	18.1938	19.7115	19.9986	17.4476	18.7379	19.2595	18.3973	19.6202	21.0283	20.1126	18.7424	18.449	13.5495	19.4762	18.515	20.4586	22.6154	19.1687	18.9864	18.8411	19.0865	20.279	19.6506	18.5865
ARHGAP10	12.4171	9.14846	9.69697	11.6393	8.12928	9.82972	9.96578	10.203	8.83094	9.25267	14.1	13.4186	7.73137	11.6484	11.4252	9.84549	12.5555	14.718	15.7558	8.93664	11.2189	9.64603	10.8111	9.21976	12.2258	9.31541	12.0258	9.45121	9.22846	7.90689	11.8926	8.98069	10.9993	11.388	11.2244	10.2527	10.6374	10.3813	12.628	10.0782	10.2324	11.3828	9.9568	9.82607	12.0799	14.2236	10.7824	10.6348	11.2288
ARHGAP12	12.7612	13.6946	11.5018	11.2288	11.8996	11.4272	10.4818	12.3087	10.8689	12.1653	13.9163	11.1178	12.1301	12.3853	16.441	10.4344	15.3311	10.1293	11.6948	11.0835	11.1935	10.5609	9.6122	10.8413	11.4011	12.3898	12.5367	12.2675	9.87473	13.4628	12.0227	10.8702	14.1675	11.2167	10.1594	11.6926	10.3222	8.53067	10.439	11.888	10.3987	9.35771	13.4352	10.7097	13.8403	10.9149	16.4594	10.9218	12.1992
ARHGAP17	15.3667	14.1729	15.0093	13.5179	14.7029	15.1584	16.6575	14.4969	12.5167	13.8679	16.4481	16.9465	9.8893	15.1892	15.0349	14.8208	15.5867	14.8842	13.7875	13.0481	16.7628	13.3894	15.2057	14.416	14.9325	13.3622	15.4573	15.9027	14.6937	14.4259	14.2906	13.6981	15.8332	17.4008	14.1309	14.1228	13.5805	8.48587	16.4357	12.0362	15.5308	16.2644	14.5633	14.9899	14.9454	13.329	16.0007	15.5699	15.4173
ARHGAP18	14.4993	11.888	15.0967	15.1147	17.1092	17.1571	15.188	17.2117	16.0345	16.9926	14.3408	14.0524	12.6765	16.3828	10.6257	12.9531	13.7035	13.6695	16.8185	10.5	13.8591	13.4717	12.4793	10.9218	11.2483	12.6125	11.3276	13.4717	13.9899	13.7514	12.7635	8.84549	15.508	16.6878	11.7228	12.2527	12.6573	10.4094	13.9237	11.6257	12.1674	13.3149	11.2586	12.0835	13.9667	15.8782	13.3049	16.745	13.9237
ARHGAP21	10.2676	9.02537	11.3619	9.95767	9.0629	11.6484	11.3163	9.32538	8.17985	11.6576	9.67948	9.25267	6.00122	7.12928	8.67948	8.39434	11.0293	10.2067	11.2405	7.65987	9.10329	7.90723	10.6707	12.5887	9.93664	9.73735	9.10329	9.04985	9.47167	8.73187	9.60733	7.30573	8.81378	9.96036	11.6165	12.3853	8.17991	8.1838	9.47167	12.0479	12.5242	9.86109	9.22757	11.7986	9.91566	13.0636	9.48683	9.86109	12.0189
ARHGAP24	11.6033	10.4013	9.69697	14.5792	12.0464	11.9218	12.1117	11.0701	8.71425	12.8956	14.3704	12.5699	12.0157	11.2527	14.1931	10.3443	10.1923	13.7013	12.1163	10.6165	14.8869	10.9662	14.0076	13.6268	13.2718	14.5056	13.2423	12.4363	12.22	14.4183	12.7778	10.2342	12.8286	12.5531	13.0276	11.4094	11.6257	8.84323	13.8967	11.949	10.6707	15.132	12.9381	13.6305	14.8273	11.4357	14.0346	10.9944	14.8002
ARHGAP25	16.83	15.7819	14.6651	14.665	9.3443	9.47167	16.0619	14.418	8.32193	12.7932	11.0967	14.2963	11.8172	13.4094	13.8287	12.1033	13.7793	11.5428	13.7368	11.4868	13.8425	9.38802	11.7814	12.895	11.9801	11.8688	12.9639	13.3163	16.253	11.9123	12.2711	11.8765	15.3574	15.3813	12.9125	12.4488	13.3478	9.2398	11.2107	12.8611	12.8258	9.69697	13.5663	15.2065	9.45121	10.5411	10.0084	12.2378	16.2684
ARHGAP26	8.64386	13.9522	10.3772	13.0909	8.27612	10.3365	11.0084	11.2866	13.7062	11.3192	10.4818	9.82972	9.6567	11.5167	11.2085	10.8629	10.5323	10.2404	12.729	7.31157	12.5339	10.3648	12.5603	12.9538	10.4717	14.6585	11.7332	9.8662	11.982	10.2068	11.7049	8.44668	12.0735	12.3691	13.2303	10.7244	11.752	10.1015	12.6911	9.80092	10.7155	11.7639	10.8138	13.3149	8.88663	8.40939	10.5575	8.71425	10.2408
ARHGAP27	10.2527	10.0909	17.5516	14.8032	15.7435	11.7543	11.7271	15.3666	13.5451	9.45121	13.3882	12.888	7.54696	9.23295	11.1799	14.5994	9.55075	11.1377	14.4342	13.1855	12.7669	11.857	7.8297	12.8332	9.44312	13.5808	11.8763	11.386	12.0745	10.8031	10.0124	8.5063	15.0739	15.2839	10.5411	12.4834	12.732	8.99369	13.59	6.48107	12.9162	11.7033	11.3941	14.8738	11.8802	12.5676	11.7609	11.6331	12.828
ARHGAP29	12.4278	8.5114	14.3042	12.2938	10.4409	9.17735	14.4363	9.89152	15.388	9.42867	12.9163	9.84549	8.76708	12.6119	15.6156	12.252	10.6442	12.4593	9.69012	10.7699	9.96736	10.625	11.933	11.1064	10.1548	8.55746	11.8994	15.866	12.5371	10.7938	10.8688	9.32193	14.418	8.68335	12.8551	9.52307	8.74331	7.62924	12.6988	12.7793	10.0084	12.1814	11.6839	11.2288	13.2615	8.8954	12.7867	9.15171	11.6441
ARHGAP30	11.024	11.1228	11.6303	10.1581	8.89249	9.14921	12.0901	9.80362	10.172	11.0817	10.7099	9.32193	8.12928	12.1959	11.1098	12.0466	9.56986	10.6666	10.4079	10.3168	6.90689	11.4471	11.1163	11.1531	8.02237	9.84549	8.67948	10.6795	8.03105	12.5192	10.4564	9.37738	10.9366	12.2556	11.557	7.02237	8.43459	8.1603	7.22882	11.9865	8.2373	7.84549	11.7056	12.7164	10.7977	10.3192	12.5994	12.3636	11.0039
ARHGAP31	11.8352	11.5665	11.865	12.4716	10.9808	8.17991	10.2126	10.9468	9.58997	12.3831	13.1841	7.78136	8.49598	12.9237	12.9005	13.0141	10.0084	12.932	12.1436	10.3091	9.64988	8.23425	8.50713	9.48004	11.8727	8.67468	12.0601	10.1293	11.8535	11.0756	11.917	8.02625	14.4876	10.6353	12.6583	10.8102	9.06437	7.86123	11.0506	11.4847	9.10708	7.12928	9.40939	12.2198	12.3592	9.71145	12.4793	12.1674	15.1537
ARHGAP32	6.59723	6.82425	7.79858	7.9802	8.33064	8.5289	6.85559	7.33988	7.13238	7.6885	7.83763	7.2501	7.02237	8.42624	7.40939	8.36257	7.70946	9.01948	7.68406	6.63832	7.46875	6.6864	6.83402	6.13837	6.90689	6.23152	7.56986	7.22882	6.15341	7.18625	7.13908	7.87005	8.73102	8.67948	6.48556	5.90689	9.37125	6.2666	6.12928	8.71573	7.76215	7.98589	7.48671	7.49185	9.22307	7.91239	7.67312	7.08861	7.73275
ARHGAP33	7.89004	7.48283	8.62364	9.19858	7.80583	13.4448	9.1856	7.01688	7.77187	5.98625	8.42042	4.32329	7.80647	8.63732	9.82709	9.34532	8.77784	9.35038	6.6881	7.71652	8.09712	7.45215	8.80905	8.7338	7.71425	6.42796	8.40939	8.07682	6.32942	7.99494	7.94372	7.05624	8.68896	9.51175	7.85949	6.64386	11.004	6.0552	6.90689	7.98677	8.19182	9.25529	8.32121	8.32193	8.8147	8.90601	9.64927	8.31251	8.68115
ARHGAP35	10.6073	7.02237	13.726	15.2779	13.1861	12.9837	14.5828	10.8297	12.3219	12.3663	12.0119	11.446	8.86715	10.9144	13.1147	11.8178	12.2348	12.7875	11.7099	10.1674	12.3507	9.10329	10.9366	6.49185	9.02237	9.45121	10.8722	11.4513	12.1459	10.8593	10.6165	8.94864	10.8297	10.5587	13.5639	9.74819	13.412	10.1566	12.8342	8.45121	14.7419	10.4094	11.2228	10.6073	13.711	9.02237	10.7575	12.863	14.4454
ARHGAP4	15.4288	14.2754	13.8386	15.3158	10.9586	9.60733	14.1261	12.2035	10.7977	8.49185	11.9154	14.354	11.2288	9.98014	13.0447	11.043	12.1131	8.40939	11.5431	10.2644	16.3221	13.3149	12.8514	11.3987	9.89178	13.2703	15.6551	14.1188	13.5746	8.78136	13.3177	11.0566	15.762	14.5259	10.7566	13.1846	11.3645	9.08331	14.847	12.9926	11.3106	12.8727	14.0005	14.1033	12.7035	13.4811	10.7313	13.1721	11.2167
ARHGAP40	7.56277	7.80221	8.60581	8.03674	9.02237	6.32193	8.81378	7.4181	9.82972	7.71425	8.27612	7.90689	6.36322	9.49694	8.71425	10.7328	9.30588	9.10329	8.17531	7.60367	6.28954	7.64882	6.71592	7.61527	8.98898	9.24885	8.84509	8.6568	6.78984	8.71425	11.076	7.24311	8.00561	8.49378	6.32193	9.2311	7.84606	6.2173	8.41807	8.19667	8.67626	9.09485	8.53938	7.55623	9.23508	8.94222	8.50521	7.02778	8.81317
ARHGAP42	9.67948	7.22882	9.43045	12.3559	9.32193	11.4307	12.9549	11.0081	11.3772	11.909	10.3772	8.71425	8.01888	14.5179	10.1799	13.0007	9.20457	13.8523	12.9226	9.33125	12.3643	11.8195	8.71425	11.8819	11.5068	11.8287	11.1163	9.29487	12.3527	10.6828	10.9369	9.24369	12.9044	10.7228	11.5346	11.868	12.1516	11.1833	12.2167	10.7153	12.9554	12.6839	11.6487	13.5822	11.1604	12.9032	10.9523	12.1784	12.2753
ARHGAP5	11.7313	8.36632	14.4428	14.2593	12.9694	12.0327	15.6833	12.7313	12.3663	12.0464	13.0464	11.3163	10.5378	14.8596	15.1317	14.616	13.8861	13.4291	13.2288	10.42	13.1596	10.7317	13.0293	11.6883	11.7814	8.64386	14.8794	14.2378	10.9806	14.4666	12.8057	9.58872	13.9935	12.2228	11.2467	12.2378	12.1552	8.05348	11.0634	10.746	14.7191	11.6528	11.4564	12.7628	13.9153	9.07682	11.2935	12.3163	12.9237
ARHGAP6	14.309	14.113	13.1849	10.3813	13.9343	9.17991	9.74819	11.8993	9.46082	10.468	10.6531	10.5613	8.12395	13.2466	11.1293	14.0949	11.0779	10.1056	10.9603	10.176	9.66178	9.77085	9.16888	11.0835	11.3197	9.57899	11.4419	9.93065	9.5108	10.4834	10.4161	9.25112	12.2059	12.519	11.0611	10.6883	10.6158	7.93701	11.3756	10.4727	10.3782	13.4331	11.4808	11.7631	10.2416	11.0566	11.7067	10.7162	12.1508
ARHGAP8	11.361	10.6298	12.689	13.8057	8.99435	6.34837	12.0084	10.54	8.58187	12.7814	11.3987	11.599	7.30857	11.9903	10.8533	10.3886	10.0741	12.9896	11.6951	10.1051	10.0937	11.0503	10.5887	10.7004	9.66119	8.84459	11.6414	12.7229	12.1856	13.0885	10.4417	8.84926	10.3268	10.1578	11.8533	10.7105	10.1778	9.30416	13.1181	9.55394	14.9513	9.92183	11.119	12.6168	15.1333	9.87652	10.2288	12.5359	11.8376
ARHGAP9	9.62571	10.3987	12.5853	14.6428	7.91644	11.4511	12.643	12.1285	9.97552	10.3971	11.8357	10.4904	8.32193	13.2292	11.4818	13.5288	11.412	9.36383	12.3896	11.1238	12.5746	11.0496	11.5459	11.0404	12.21	10.5998	14.3718	12.4457	10.5335	11.1458	11.0665	10.3663	12.8416	12.1737	10.7422	13.745	12.0506	10.086	11.293	11.1331	11.8366	11.5553	11.74	13.9649	13.5761	11.7099	13.2884	10.4286	11.7632
ARHGDIA	21.1782	18.3382	22.9934	21.9465	21.2092	19.8881	23.4502	20.3397	19.4814	20.7752	20.3144	20.4069	16.0005	21.5923	21.3548	19.7085	18.8182	21.0222	20.5515	20.1188	19.7028	19.2168	21.629	18.3339	18.0899	18.2977	21.298	21.5698	19.0844	14.8203	20.2171	18.6588	20.3678	22.4282	19.6882	22.0476	20.6238	15.9253	21.1604	19.1777	21.7929	20.3842	18.099	20.2724	21.1086	18.8581	17.8254	21.2097	20.1166
ARHGDIB	22.8363	21.7669	22.6855	18.6052	16.6968	16.9993	21.1183	15.6436	16.0735	16.4155	16.0824	17.781	19.8228	21.0027	19.0128	17.2651	17.4452	17.0746	18.4492	12.2906	19.5271	17.215	18.4049	17.5883	16.6413	16.2479	18.4255	17.8511	13.2703	16.5136	17.8439	16.4523	18.7043	19.6188	14.9966	18.3585	17.8793	12.3471	18.949	17.8323	17.6346	18.6751	18.6695	21.3852	17.6422	17.7402	18.9175	20.3064	17.4907
ARHGEF1	15.3742	14.8233	14.2863	13.7576	13.5362	12.697	16.0481	10.5981	13.7659	12.3554	12.905	13.8659	12.7482	13.9495	15.7108	14.0456	14.5519	14.1445	11.8494	13.3554	17.7209	12.5093	15.7435	12.7834	12.9348	12.7524	15.7618	14.8267	14.1016	13.1066	14.79	12.1066	15.8406	17.614	15.0528	16.271	16.6492	12.1512	15.941	15.3422	16.0942	16.55	15.4477	17.4007	16.2841	14.9153	16.668	16.0901	14.0826
ARHGEF10	13.2274	8.85981	9.71425	12.4392	10.4353	7.56986	13.8047	9.85869	11.3772	9.6726	13.392	13.3163	7.68359	11.9144	9.20457	11.7893	14.8158	14.1333	11.2956	8.96578	12.2992	10.4094	10.5603	9.82972	8.84601	10.2046	12.3691	12.3745	9.6144	9.82972	9.55678	7.64386	11.0224	12.0532	9.27626	8.81378	10.7255	7.45433	11.2586	8.2372	10.4094	12.6631	13.7926	10.7313	12.2674	10.2507	11.4284	10.1421	11.976
ARHGEF10L	13.0096	16.5012	14.6137	14.0362	14.7466	10.4919	12.8158	11.1611	9.40939	10.5981	12.4868	10.5411	7.96578	13.3078	15.5296	13.5068	14.3731	15.7703	16.6028	13.9274	13.9683	11.0413	12.0327	14.5881	12.0868	9.04985	10.0901	12.5338	16.6017	11.0084	12.8032	10.7895	13.1212	9.55075	12.584	13.2949	12.0967	8.68691	13.5971	11.4512	10.1799	10.9293	12.3554	13.9504	13.149	12.4843	13.5019	14.9539	13.263
ARHGEF11	12.7875	10.4919	9.58872	9.90689	8.02237	9.17991	14.263	10.2998	12.2107	8.56986	9.29921	11.2819	6.55535	12.6795	13.2992	11.3258	14.5627	11.0901	9.15482	9.69697	11.5887	10.4818	8.22882	14.7641	8.64386	9.49185	8.56986	10.9003	10.0981	9.38802	9.49844	8.12928	10.781	11.2935	9.19548	11.0104	10.725	8.68308	13.1054	7.12928	10.6795	12.1737	11.1485	14.0067	12.5258	10.2459	10.7005	8.96578	9.73132
ARHGEF12	9.79766	8.52291	14.1228	14.1708	14.3142	12.8037	14.7361	12.3049	10.7566	14.4246	16.7009	13.9003	7.84549	14.1946	16.1335	12.2348	14.3269	15.1163	16.3679	12.0768	9.79766	9.04985	14.7116	13.5131	10.2992	9.56986	11.1674	9.53138	12.3169	12.2178	13.1357	11.0087	13.508	16.1078	14.7148	14.9499	13.9576	9.16895	16.251	10.1923	14.6528	15.6745	11.7271	17.3657	14.2393	14.8068	10.7482	14.392	11.8142
ARHGEF16	11.8206	13.8194	14.5914	15.6036	13.8221	12.0396	14.4691	9.98014	14.5445	17.2962	14.6716	11.5068	9.71345	16.4558	15.9968	14.9952	13.34	16.187	12.8494	13.9659	11.2373	13.3868	15.9532	16.95	16.2999	18.3853	14.3874	15.29	14.0901	13.182	13.5641	13.5126	13.9295	14.1329	10.5018	12.3745	15.3639	11.2548	15.0098	13.8171	15.1826	14.8577	17.7147	12.1033	15.8799	14.4906	10.1923	13.2674	14.3272
ARHGEF17	11.4147	10.0498	12.7377	14.7435	13.169	11.697	12.3078	11.933	12.8899	12.5043	11.7228	11.0768	8.81265	12.1033	13.0293	9.40939	13.4742	9.25267	11.0362	8.49185	10.2644	10.1602	9.45121	12.3397	9.80001	10.6777	8.53138	8.90689	9.20457	9.67948	10.899	7.76011	11.944	14.1074	6.32193	12.4969	12.0566	8.06075	10.2288	12.4512	11.2167	14.2848	9.51175	13.9607	13.888	14.122	12.9748	13.3346	11.8679
ARHGEF18	11.7814	11.2202	12.6684	11.0418	10.6827	8.02237	10.3663	9.56551	10.8931	9.96209	11.6073	10.8412	8.86587	12.865	11.6211	11.6347	12.1066	12.0119	11.9096	10.6348	12.0084	8.02237	10.1674	9.32193	11.7319	11.3772	12.9476	12.132	10.0634	10.7399	11.4694	9.86528	11.5362	12.2761	11.5216	10.6053	10.3987	10.7661	11.0013	11.6493	12.2167	13.1373	10.8376	10.8138	12.3021	10.4996	9.97935	11.0768	11.5524
ARHGEF2	13.6371	12.4717	14.7972	17.6885	13.8068	10.7814	15.9721	13.8607	14.1236	14.4685	15.4027	13.9218	10.1163	13.0617	15.2567	14.6015	15.5124	12.2438	16.4314	9.55075	14.508	14.464	13.3934	15.1159	9.53138	11.5699	13.584	14.3078	16.528	12.7104	15.8384	8.56986	16.5104	15.4947	13.9504	13.8178	10.7398	7.32193	14.4799	12.8078	13.9549	15.3212	14.7757	16.7628	14.0241	12.8757	13.2318	14.0058	11.1984
ARHGEF37	10.7056	9.11749	10.9247	12.7021	9.78473	9.69091	9.55075	10.2881	6.68083	9.60849	9.92184	11.3798	6.61152	7.9051	9.66178	13.9056	8.64386	9.45121	11.4787	11.5068	11.0014	11.7641	9.32652	9.67412	11.9805	11.0566	9.3727	9.063	14.2088	11.5691	9.64919	10.8265	11.2652	11.8421	10.3107	10.1503	10.961	9.11488	12.5417	13.3458	8.75179	12.4707	10.0372	12.5861	9.5176	11.268	14.0502	10.1265	10.1293
ARHGEF4	14.529	8.76692	15.5127	9.43429	9.50684	9.64682	12.388	8.66191	9.40092	10.6716	8.96497	8.79994	8.90759	11.6302	10.8057	11.411	8.93664	9.36632	10.4304	7.22182	10.7895	6.68772	10.6257	9.68684	9.58058	8.82254	10.9944	10.3836	8.93682	9.50551	9.40927	9.39059	9.25267	9.76487	11.6535	9.23832	9.02779	5.86088	9.93664	12.2935	8.64386	11.137	12.4777	8.93488	11.0237	8.81401	16.5385	8.53138	9.3484
ARHGEF40	10.8994	10.1923	11.933	14.7511	12.6926	9.66169	15.3314	11.8584	11.8688	14.4647	14.3629	11.1033	6.91477	13.3608	14.7916	9.56986	15.6062	14.3261	9.02237	10.697	11.5459	10.1735	12.3359	9.99435	11.7099	12.8377	11.7271	13.2644	14.0169	10.1421	10.3161	8.87652	11.6618	14.3078	14.6416	13.0737	10.8138	1.92567	13.2527	11.8611	12.4993	15.7997	13.392	11.3934	11.6239	11.9837	13.9031	13.158	12.1892
ARHGEF5	9.09826	9.95147	9.82972	11.7012	8.56986	6.18637	10.9658	8.68114	8.40939	7.55385	11.5981	8.67911	6.32193	7.49185	11.2228	12.4309	9.98014	10.5664	11.5235	7.91415	7.71425	5.64386	7.81129	10.6257	10.3987	7.77045	9.80665	8.63052	9.60047	8.77386	8.69985	9.53138	11.7936	6.63483	7.49185	7.96765	9.3733	5.97116	9.87357	9.07682	12.3049	9.25267	9.46825	8.96578	9.633	8.19025	6.29784	9.37652	9.63133
ARHGEF6	14.6177	12.3134	13.7185	13.1015	13.3813	10.8765	15.9364	12.3031	13.8813	10.7056	13.5615	16.023	10.0084	16.7237	14.3629	13.2863	15.0592	13.7824	12.9908	11.9031	14.4173	9.04985	13.8611	9.71425	10.6348	11.5934	13.26	14.4186	8.90689	9.79766	12.7462	11.3554	16.2595	14.8932	13.0019	12.7814	15.1931	9.84549	15.3433	14.6154	15.7487	15.8991	14.365	15.3216	11.7228	11.0768	14.5699	14.9265	12.4392
ARHGEF7	14.4337	12.4252	17.2498	12.8707	15.0115	12.628	16.7016	11.6484	14.6484	13.2453	15.8693	14.5687	10.0168	16.511	16.8105	14.0067	15.7169	15.9775	14.926	14.1172	14.6331	11.6839	15.2149	12.973	14.7276	14.1365	15.5678	16.7756	12.8198	14.7921	10.5699	9.32193	15.9223	14.6991	13.7711	14.5289	15.4051	10.9069	15.8408	14.8984	16.1933	16.494	14.7602	12.8057	16.1662	13.8621	17.0207	16.0295	16.7572
ARHGEF9	11.172	9.9054	11.9491	9.91769	9.4584	10.3203	10.2607	9.14405	9.17689	10.6374	10.6191	9.2823	8.14474	10.1029	11.2992	9.63169	12.7834	9.86109	10.9154	8.75156	11.2819	8.67413	9.17991	9.95941	10.7976	9.30494	11.4818	9.89229	9.4194	9.26432	9.20862	8.24363	9.74819	10.2527	9.87538	9.7214	9.51053	7.32755	10.4305	8.90689	9.12928	10.1347	9.34522	9.41746	9.91086	9.2964	11.0008	9.02237	9.43857
ARID1A	8.45121	14.0741	11.4662	12.7461	7.71425	11.7228	9.49185	8.36632	9.37812	10.9366	12.4486	13.6981	5.90689	11.3554	12.7545	9.66178	12.3078	10.1293	12.4462	8.403	8.17991	10.3772	10.3772	13.7377	11.6844	16.3667	10.4919	10.0084	9.6529	12.0367	10.6899	8.40939	14.1902	7.12928	11.8497	10.6966	11.4383	6.09538	7.02237	10.0084	12.9435	12.5142	8.22882	10.8842	11.5265	9.60733	15.8936	9.45121	10.2017
ARID1B	13.5635	9.76797	11.5603	10.1293	7.02237	7.32193	11.8572	11.1464	11.3718	8.85971	11.1611	9.60733	7.57925	15.9362	11.8842	10.1421	13.2848	11.9106	10.617	9.16056	11.446	9.31405	10.7098	9.7301	10.3332	7.43716	8.74819	12.4132	7.34573	10.2438	9.37149	7.83431	12.273	7.12928	10.4333	5.4587	10.2496	6.50841	7.02237	11.5566	9.64386	9.89178	10.7977	6.32193	15.0851	5.64386	11.2086	10.7142	12.2288
ARID2	9.48398	11.1228	14.4756	9.92093	11.7293	8.97509	7.87548	10.2025	9.05034	9.44348	11.1485	8.45121	9.56626	8.40939	13.0299	9.04985	10.7731	14.2408	11.2134	4.69211	9.74819	9.45121	5.84732	9.82482	9.20875	9.75603	11.0835	9.65292	8.97374	9.14256	11.34	7.58747	11.9239	10.9032	9.87157	9.17951	8.53931	5.31809	10.6707	11.0084	9.53138	9.17991	9.68309	9.98014	11.2618	9.73718	10.0184	10.041	10.1257
ARIH1	12.8803	11.7313	13.9703	14.8008	14.8203	14.8133	15.5384	11.8057	13.6528	12.2852	16.7353	15.5633	10.4409	14.6684	15.1369	12.6551	14.464	14.3941	12.8198	9.66072	13.3001	13.7387	12.42	14.4627	10.4512	11.8521	14.0351	10.6707	13.5582	12.979	14.0121	11.5439	14.3212	13.1009	11.4818	12.4767	12.8705	10.0135	13.5093	12.9513	13.7313	16.1025	14.7762	12.9783	13.412	12.4067	16.8818	10.8138	14.0533
ARIH2	13.4956	9.20457	14.4514	13.6131	14.1253	13.5615	15.2479	11.1614	10.7814	11.6484	12.6528	14.3143	10.9021	12.7398	14.8148	14.483	12.6143	12.6073	15.0956	11.4041	15.1737	11.9476	11.1947	13.3106	12.7419	11.624	13.9531	14.5423	12.1131	11.9144	13.3335	10.3106	14.4987	14.3045	13.7576	11.9946	9.06534	10.3319	14.6986	13.697	14.6573	14.2053	13.884	16.3668	11.9069	13.3106	16.1534	12.1066	16.1967
ARL1	16.9586	14.7633	19.8788	13.2761	17.4806	17.3965	20.3809	16.506	18.0214	17.1175	17.8905	16.6544	14.5687	18.9797	19.6838	19.3295	18.381	19.4372	18.0906	14.5615	17.0893	17.2706	18.7379	11.5746	14.3415	17.1373	17.2971	18.857	16.7568	17.552	16.5009	15.3131	20.376	19.1877	18.2242	18.1835	15.5438	15.0847	19.6676	16.5603	20.2233	18.3778	17.7339	18.9728	15.8158	15.7966	16.1688	17.5591	17.0353
ARL15	13.5451	17.7669	14.6177	16.2937	13.6373	13.9012	14.5957	16.1141	18.5239	13.8514	14.0362	14.2519	11.5644	14.756	17.0018	18.8266	16.9324	14.9485	14.7324	12.8416	13.9747	13.6439	16.1946	15.4522	13.7711	12.0668	14.9757	15.9635	13.5776	14.045	12.7607	13.6538	14.7308	14.3819	19.2776	14.7706	14.6695	11.3679	14.2069	13.7035	14.6478	15.5669	15.12	14.9058	14.2497	14.3177	15.2963	13.7597	15.1603
ARL2	16.3974	15.2377	17.962	21.5266	15.0701	19.7149	18.097	13.4564	17.374	16.3267	16.092	22.5373	12.6461	18.7068	18.7294	17.639	17.0307	17.7319	18.6562	14.9899	14.9617	13.1212	17.3882	15.6094	16.4596	12.7503	15.569	16.7419	15.2205	15.9826	14.2928	14.5923	17.8112	17.0258	17.4084	17.9618	18.5553	15.1853	18.8481	16.0226	15.9996	19.8065	15.4726	18.8662	15.3366	17.0518	18.8354	21.4701	16.0126
ARL2BP	13.8213	11.6484	14.5855	17.5998	12.9125	13.0739	17.3402	13.4697	13.5852	15.0864	14.0626	11.9256	13.9923	13.2046	16.5564	11.5265	12.2848	14.0668	13.1276	10.8698	12.664	14.5799	15.4219	13.6145	13.5111	12.4277	14.9899	12.9996	14.8594	13.1	13.654	12.8933	16.4859	14.3574	13.4937	11.8915	13.7727	10.7336	12.3722	12.9739	15.1481	12.964	12.6004	14.7726	15.2827	12.6948	13.416	15.569	13.6716
ARL3	17.0543	14.471	18.3529	16.2727	18.1562	19.3822	18.8456	15.4047	18.9411	18.1418	20.0049	18.3294	13.726	18.7114	19.0773	17.2496	18.9845	19.8204	18.1619	17.3024	20.7139	16.3462	18.7637	19.5124	17.8241	16.7361	18.7546	19.0755	16.641	18.492	15.1596	13.2992	18.3519	19.4504	17.3467	19.5685	20.1428	11.6513	19.6804	16.9765	17.906	18.8059	17.5859	17.7102	20.0436	17.759	18.2358	17.8829	20.5788
ARL5A	15.0486	12.5461	12.9697	13.743	13.1715	13.1862	13.8097	13.2548	13.7649	13.3637	12.2615	14.1365	10.8565	13.1111	15.7075	15.0503	13.3318	12.4435	13.1212	14.4311	14.4861	13.4974	13.4691	12.4681	12.1386	13.9517	13.6974	13.2269	12.5333	12.7353	13.5855	12.9849	13.9251	13.9168	11.5216	13.1474	12.3282	12.457	13.6682	9.22202	14.2412	14.7773	13.136	15.3766	14.4517	13.5281	13.5201	13.9243	14.6759
ARL6	13.5924	11.9596	14.7916	15.4506	13.0684	10.4717	12.8337	12.4717	11.0835	14.102	14.6425	9.67948	10.21	11.0835	13.3159	13.4137	15.0511	11.8308	13.0029	11.3826	13.0733	13.1872	12.6948	12.5771	10.9504	11.6251	13.9327	13.3495	13.816	15.7434	14.3185	10.8092	15.063	13.0131	14.4213	11.7273	11.4357	11.324	12.6894	12.7888	12.0377	13.9926	13.1114	14.3958	12.5098	12.3156	10.7731	10.1256	15.1606
ARL6IP1	15.3305	14.3428	14.7712	15.1704	13.726	15.2906	14.8875	15.1135	14.1253	14.0861	17.7515	14.5642	11.0012	11.1098	17.7958	17.7798	16.1702	14.4805	18.0173	12.7945	17.3827	13.6194	12.6212	14.9924	14.0346	13.4431	14.5764	13.0549	13.1877	13.3301	14.4817	12.8784	16.0351	15.2423	13.312	14.2994	14.8917	14.5298	14.2234	14.7684	13.9748	14.973	14.422	16.403	14.4196	9.53138	16.3843	15.2918	14.5671
ARL6IP4	18.5907	16.3718	12.0084	16.0035	15.4681	14.6627	15.1651	18.4467	16.258	15.2601	14.4519	16.9381	13.5383	14.0517	13.7313	16.2101	13.539	15.0562	14.6492	14.1188	10.4717	14.1264	18.3361	14.6798	14.272	16.712	11.7607	15.4385	13.0008	14.2749	14.0951	11.5497	16.6782	14.2091	17.6345	16.417	16.6004	10.7909	17.6494	15.1592	16.6737	19.2183	17.0791	17.8356	15.3488	14.9052	12.9867	17.1781	15.3465
ARL6IP5	19.8531	21.2581	19.5338	18.6471	22.6864	18.5697	19.016	19.8629	19.5203	18.7136	18.8417	19.2839	15.1147	19.5618	20.6515	20.0626	21.2697	19.3715	19.5343	18.3247	25.2153	18.4786	20.2245	19.6295	19.0297	20.5127	20.2965	20.7481	19.0526	19.4352	20.0338	20.4946	24.3066	23.7485	23.1808	20.5412	19.5621	17.8834	21.3989	21.6733	20.1994	23.7389	20.5583	20.7235	21.4125	19.7438	21.6337	21.1773	20.0891
ARL6IP6	14.2388	12.7106	15.9837	13.8263	12.9321	10.8842	15.0232	12.4226	12.5411	13.3834	15.2157	13.4126	11.1673	16.5831	15.3721	11.1023	14.7221	14.1532	13.9461	11.8001	14.1071	13.5765	12.541	14.4995	12.6462	12.8051	14.0366	13.2403	12.7488	13.8523	14.6004	12.111	14.7555	14.7375	14.7223	12.5981	13.6615	12.9616	14.2213	13.1337	13.8736	13.685	12.6596	15.5616	13.6359	14.4252	13.3745	15.1513	14.5118
ARL8A	18.7402	17.8872	21.789	18.7769	17.8039	15.6396	18.1241	17.6344	20.9174	16.7875	19.3077	18.285	16.9369	19.5338	21.1117	18.9412	20.3342	21.129	17.7152	16.8343	18.2365	17.1126	17.7657	17.5878	17.5	17.23	17.7313	19.1793	16.3401	18.8713	18.3545	16.417	20.0363	16.1946	18.259	17.2013	16.3543	16.6755	16.4441	17.7049	19.184	18.0731	17.1325	17.8137	17.7272	16.3897	15.0751	19.5366	20.4264
ARL8B	19.3165	19.2574	21.843	21.0904	18.7244	17.4211	19.5566	18.9239	20.909	18.2931	20.0774	18.9243	17.4543	20.5075	21.5382	20.0616	20.9767	21.4644	19.5589	17.6102	19.0779	17.2768	18.571	17.4274	18.9773	17.7589	19.0354	19.4443	16.6486	19.675	18.3545	16.417	21.0824	18.4242	19.4636	17.9284	17.3165	18.38	17.3648	18.6287	20.1341	20.6882	17.832	19.9159	19.0905	18.2151	19.1293	18.6756	21.436
ARMC1	15.9302	14.8499	15.9901	18.4461	13.1969	16.7555	15.3039	15.8153	15.5441	16.8245	17.4422	16.3862	11.1984	17.9751	19.5518	19.7371	17.3165	14.9125	20.2112	14.0172	12.2408	15.701	16.7212	16.9534	15.1345	17.1434	17.4494	16.7651	15.1224	17.0772	15.3095	11.8803	14.1977	16.12	13.5277	15.9142	16.6967	11.6728	15.1297	14.2783	15.1984	16.5573	15.5458	14.9476	14.2578	14.8002	12.3247	16.4101	17.8892
ARMC10	11.5887	12.2408	17.0335	12.6662	14.8794	16.1405	15.4783	15.5799	12.0583	16.0751	16.3198	14.5986	12.1421	15.384	16.5099	18.0007	18.3238	15.6975	17.8365	15.6298	15.6257	14.5259	16.1052	16.3924	14.938	13.5006	16.9319	16.4134	12.5507	15.7334	11.6119	12.06	17.5487	15.9396	15.5188	13.5627	12.0014	11.3119	11.7649	15.0722	13.2497	16.5563	15.4915	16.2105	15.9392	14.1938	15.3219	13.7966	16.6637
ARMC6	12.0768	10.6767	13.4512	13.893	9.07682	9.10329	14.4363	15.3074	13.9135	15.5381	14.5136	11.8098	9.66511	10.2167	15.7519	11.4564	14.0532	15.3212	12.686	9.29921	12.3764	9.67861	9.56986	10.1275	13.3261	12.3359	11.3772	14.4298	14.9505	11.439	12.4123	17.8076	13.5006	14.1768	14.6618	12.8141	12.2566	9.44107	13.7803	12.9385	12.2527	12.2819	12.5216	10.6883	14.015	14.9988	15.4688	12.8118	15.4209
ARMC8	11.1293	12.1453	14.4232	16.3564	12.9604	12.7185	15.5158	9.20457	12.9801	11.7607	15.1349	12.863	14.0642	15.2427	17.0242	14.9689	16.5498	14.0876	15.9225	10.1923	15.1187	12.7249	14.6125	8.36243	13.0566	11.2348	13.5277	15.1204	12.0084	13.9191	13.3313	10.8057	12.1611	13.5781	11.0768	12.9571	12.4512	12.3118	14.1861	13.5957	15.3826	14.7008	15.4897	15.109	15.4849	18.1632	13.8098	11.3106	13.8307
ARMC9	13.3549	10.5401	9.96578	11.6224	10.3037	10.0516	13.6325	11.1644	10.1174	9.5253	12.1892	10.4512	9.52835	12.6998	11.3049	12.0998	10.4409	12.5378	13.3836	13.4396	12.0701	10.8297	11.1674	11.1776	12.1682	12.1095	11.8938	13.0901	9.40939	12.5357	12.0496	10.0084	14.0163	13.3745	11.0855	11.4408	11.4991	8.77411	13.8277	10.9796	11.8369	12.9696	13.9747	11.1228	11.4868	10.9768	10.5216	14.2478	11.3817
ARMCX1	14.043	12.2556	13.8659	15.9497	15.2118	14.1008	18.4185	12.2497	14.9531	17.3894	16.4224	14.4617	10.5983	15.1143	16.893	14.8875	15.8599	16.418	14.26	14.2311	16.4626	15.3897	13.8277	13.884	13.5623	13.9638	14.0566	16.9015	12.7916	11.2167	16.9318	9.89178	15.0349	12.1083	15.582	14.691	14.3213	10.3095	16.7586	10.6439	18.7483	20.7416	14.904	13.5722	13.4007	13.0396	14.2928	12.3549	20.6739
ARMCX2	14.8202	14.0909	13.7408	14.0925	13.2556	13.7812	16.0323	13.4021	11.5265	14.0331	17.4321	10.7142	10.6707	15.6902	14.4608	13.62	15.0947	14.9083	14.5104	12.7731	12.6707	14.1799	12.628	17.1454	15.7801	12.0293	14.8746	16.8635	14.3752	16.98	11.5699	9.63133	16.4247	12.6348	12.8098	14.5142	12.7793	10.9194	14.1025	11.5362	17.5513	15.6712	13.365	14.7491	17.2183	13.3679	16.1619	11.5118	17.0575
ARMCX3	13.4027	13.0684	16.6565	15.2445	16.4117	12.4147	19.0751	13.4318	16.7106	13.3567	17.3414	14.5167	14.086	15.3967	16.052	20.1591	17.1033	17.0153	15.6615	12.4893	13.7936	15.3272	14.9177	13.5379	13.3639	11.9766	12.6729	17.818	12.0798	13.3149	12.8337	11.0967	16.7236	15.535	13.5118	10.9586	12.8057	8.00825	16.2141	13.5864	18.8907	17.3682	15.9961	15.7363	13.7207	10.7895	17.3408	12.0224	11.1485
ARPC1A	16.3626	14.6348	19.0053	16.9286	16.9695	17.5853	17.4243	18.589	14.8391	18.567	18.0164	18.2342	13.7765	18.0958	18.2661	18.3406	17.8842	18.8394	19.5816	14.8528	18.5802	15.2899	16.7623	18.8039	17.6524	15.346	17.3159	17.3457	15.3429	13.8248	17.3393	14.3325	15.5222	19.1053	14.5834	17.2345	17.0566	13.0296	13.6143	12.8669	18.15	17.4016	13.9153	15.1674	16.4937	16.7126	16.3328	16.3924	18.5689
ARPC1B	20.2061	19.5941	18.8488	17.2658	18.2712	18.3614	20.6768	17.7414	17.4427	17.1638	17.9415	19.4479	14.6237	16.9058	19.0987	19.2828	18.946	18.3087	18.4099	14.1635	18.5994	15.0588	17.1233	15.3195	16.4178	16.2969	17.6279	16.7884	16.1487	12.3554	15.9064	15.8408	19.2111	19.4693	17.9165	17.139	15.7949	13.3276	15.2453	17.2442	18.8372	18.4747	18.5869	19.3513	18.3051	17.1131	14.9472	18.1866	16.3099
ARPC2	21.9474	21.0159	22.4283	21.21	20.0292	19.1916	20.5305	19.369	18.8374	20.0458	19.3933	20.7063	17.5739	21.0193	19.7952	20.3435	19.8904	19.4487	19.918	14.8381	17.5405	14.8899	18.0672	16.7005	18.6426	15.6188	17.6125	17.7848	14.1098	15.3564	17.248	15.5314	21.006	20.8095	17.7543	17.908	19.6359	15.4831	19.2004	19.9371	19.6378	20.8235	19.4961	21.4098	19.8458	18.7311	18.4661	20.4905	18.3445
ARPC3	17.1481	16.9468	18.7222	18.6762	17.542	17.3402	18.8075	19.1125	16.828	17.1748	17.8215	18.2642	12.863	17.5348	19.0753	19.177	19.1287	19.0919	18.7509	16.4547	20.0627	16.7771	18.4311	16.1548	17.2706	18.0073	19.3768	19.2657	17.2596	15.3198	16.8188	17.0809	19.3289	20.8694	14.7477	20.547	17.5178	12.0634	19.8083	18.7288	20.3426	20.0473	18.2928	19.7069	18.3006	16.9063	17.112	18.2347	16.1094
ARPC4	22.1451	21.1451	21.6794	19.8421	21.3419	20.4334	23.0636	20.2098	18.7452	20.2702	21.5412	22.7066	15.7877	21.2686	20.7814	21.1675	20.9038	21.931	19.627	17.5119	19.166	17.9685	20.3802	18.1404	18.8658	18.6282	18.3581	20.4404	18.8334	14.5465	16.0078	16.7585	22.3038	22.1612	20.4842	20.673	21.3011	15.2677	21.6104	21.9206	21.419	23.1981	21.7329	22.5026	21.4488	20.543	21.257	21.9394	18.7929
ARPC4-TTLL3	19.8539	19.3374	19.8115	18.0416	18.2066	17.4155	19.5597	17.7982	15.6393	17.6441	17.4806	20.0491	10.0634	17.8045	17.9714	17.8642	17.1764	18.9358	16.7982	15.7116	17.1914	16.1212	18.4436	16.2864	16.961	16.7715	16.4695	18.5961	16.919	12.7461	13.9576	14.9581	19.2164	20.1623	17.3887	18.7701	18.3444	13.1548	19.5066	18.1246	18.2455	20.4357	17.7255	19.5534	18.6382	16.8981	19.0435	18.7096	16.4295
ARPC5	19.9593	19.2632	20.793	22.784	18.7768	18.9088	19.488	17.5489	16.5881	19.627	19.5834	20.3359	16.6008	18.7112	20.0059	20.1775	19.3917	19.0017	17.7569	14.9153	17.1561	16.7502	17.3623	12.2198	17.056	16.2251	16.1599	17.1121	14.5817	14.2423	17.2997	16.0435	18.4572	18.5709	18.8767	17.4185	14.3547	14.1016	17.6153	18.508	19.1127	20.1091	20.2861	20.1431	18.6247	17.7499	14.6291	19.5013	17.7021
ARPC5L	18.2086	18.0775	19.0727	21.3097	17.2365	17.3024	18.0406	16.7171	14.9957	17.2414	17.2776	17.7326	15.3195	17.92	18.8222	17.8536	17.9074	17.8162	18.0072	15.243	12.3359	16.563	18.2235	17.4927	16.8744	16.5379	13.1049	19.5778	15.2091	16.8144	20.6975	21.3675	18.492	19.9644	17.5107	19.7437	19.04	14.4783	18.2913	17.2415	18.3942	19.5308	18.6208	16.3214	17.5753	17.9173	16.4019	18.0223	13.2
ARPP19	15.6359	15.645	16.1331	14.5372	13.8435	13.5957	17.0104	13.1953	13.4944	14.7097	17.2147	14.5523	14.0206	14.9944	17.2024	14.7942	15.2728	13.3191	14.4031	14.7921	13.0885	13.3049	16.8942	13.2657	13.8078	16.6487	15.5522	15.9373	13.926	13.5174	16.4258	11.4954	15.4467	15.06	13.0768	16.2475	17.824	12.2011	14.6439	13.7951	13.6981	13.7566	14.3333	18.0977	14.704	13.7035	12.3247	13.0951	14.7633
ARRB1	16.2234	15.7032	16.5633	16.7634	13.4291	15.0689	16.1333	14.2266	12.9766	13.7164	14.1188	15.6486	9.93664	15.4915	14.3429	13.8396	15.0872	16.2173	13.2761	9.90689	15.7387	12.1642	13.0172	15.6015	15.7811	13.1277	14.3304	13.0481	13.4278	13.9703	11.2992	11.4147	14.9868	16.3049	12.7586	14.7726	14.8178	9.15265	15.9281	13.8017	16.4186	16.4062	13.9421	13.2906	14.632	12.9996	14.5741	16.8089	17.1302
ARRB2	15.2765	11.3219	14.6482	14.5891	16.0364	12.378	15.5823	12.7158	13.9676	11.6276	16.3175	15.4786	11.2408	14.3359	15.2644	13.7482	15.2953	13.4541	13.2519	13.3013	13.2855	10.2644	13.1706	11.9457	14.4239	11.7724	15.3165	12.1923	13.4653	14.0808	12.6805	11.3312	15.9146	15.8875	13.5561	11.7187	12.4373	11.1228	13.8813	14.8197	13.2776	13.5167	14.4001	16.3097	13.5675	14.5699	14.2069	12.0498	15.6568
ARRDC1	10.0747	12.2076	10.6795	14.8861	13.2408	12.5323	15.9127	11.7482	11.1033	13.1131	14.7431	13.5387	8.82101	13.5664	13.06	12.9069	15.2152	12.2378	13.4948	11.2338	12.9216	10.6886	9.56986	12.2878	13.5957	11.9862	12.7284	13.4343	13.8457	11.4966	11.4203	10.0992	13.4981	12.9403	12.9559	12.1625	13.0991	8.60903	12.9568	13.6806	13.1984	11.2467	11.9823	13.1674	12.5168	12.5923	12.2836	13.7366	12.7405
ARSA	13.1768	10.1674	17.4886	19.5483	15.2266	13.4147	14.1293	14.4868	14.2851	14.8683	16.2305	15.3443	11.1548	16.7721	17.5197	16.386	16.1925	17.8128	17.6276	14.0327	15.4376	16.2462	16.3493	14.3779	15.1373	15.8979	11.7936	15.9595	13.4094	17.4006	15.4425	11.7013	14.5764	15.7479	17.9855	16.0001	12.4435	13.8757	10.0362	9.53138	17.1839	19.7802	15.6647	14.9536	15.4736	12.6143	17.9763	11.8918	17.8684
ARSB	11.6987	10.8882	13.412	13.5915	13.8158	13.8908	14.7956	16.0301	13.6131	15.3863	16.9512	15.06	8.53138	16.9604	17.4939	15.8815	16.7098	16.3498	17.6257	13.6337	11.2107	11.6531	14.9694	15.1135	14.5012	11.6436	13.6291	12.6647	12.4767	12.8438	12.8871	13.8317	11.2586	9.58872	12.2877	14.735	13.2107	8.18158	11.7814	12.1984	12.6325	16.0632	13.7264	14.1269	14.6754	12.9495	13.4881	13.7312	14.9671
ARSD	17.8744	9.95128	12.5512	15.1359	13.4147	10.4919	14.4824	12.6027	11.7936	14.8083	12.7142	11.3934	10.2877	15.9438	15.6514	13.118	16.0611	14.8322	15.935	10.973	13.7875	11.5865	11.1799	14.5214	14.06	16.921	16.2065	12.8784	14.0926	16.9206	13.4239	11.6161	9.45121	15.6579	14.1033	14.9106	12.4067	9.8818	14.9251	13.0362	15.3796	17.9923	14.8337	12.5957	13.1595	15.5161	14.3063	11.6207	15.6134
ARSE	9.10329	12.9748	12.6004	14.1588	16.0837	14.5216	15.7118	14.7916	14.4067	15.4226	16.4775	11.4868	13.2834	16.8956	17.0117	17.57	17.4439	18.0785	16.0178	15.7829	13.9112	14.418	15.6371	14.6534	14.959	13.5488	14.3056	15.0844	13.4603	15.5787	11.4252	11.1228	12.769	10.9586	15.739	14.279	14.9177	9.53463	15.7989	13.8178	11.9366	16.3983	11.6618	13.6119	13.0996	12.9908	17.4254	14.2499	16.3173
ARSF	14.2396	15.9458	12.072	14.7403	5.40157	13.6707	9.07333	14.8913	10.1293	15.0456	8.87652	13.1296	5.85854	15.1188	14.3608	12.4278	9.40939	15.3964	14.8875	11.5793	15.7167	9.02369	9.82212	18.2015	10.9513	19.6447	10.7452	13.5675	13.6959	12.8494	11.6611	8.0524	9.67948	17.2233	9.04985	15.2877	15.088	5.49928	16.9778	11.3818	10.3663	12.6021	9.73132	16.0657	8.73624	17.3576	13.1678	14.5543	13.326
ARSH	11.3863	9.83733	10.0613	12.5188	9.82128	9.23408	8.93641	10.6245	10.0768	12.0802	8.84549	10.8665	7.52718	9.73504	12.2877	12.3799	9.36632	9.48242	10.7482	8.82274	10.8105	10.2164	9.22783	10.7728	8.75014	10.986	10.1159	10.8953	9.26542	11.8762	10.0524	8.76995	9.62571	11.4994	8.99435	10.5103	10.4094	8.86398	11.5573	8.728	10.3219	10.6249	9.67948	12.0492	10.2132	10.9293	8.78209	11.2565	10.765
ART4	12.9898	12.5577	13.158	14.968	12.945	13.0715	13.3522	13.6381	12.738	13.5045	13.1684	12.8746	11.8073	13.2015	13.4626	12.183	13.2699	13.2074	14.7922	12.4498	14.4831	12.4777	12.9354	14.0212	12.7891	10.3289	13.0989	13.1101	12.6925	12.7677	12.7404	12.2662	13.1386	13.3894	13.0029	13.5814	13.8663	11.7313	13.8536	12.7634	14.6274	13.2317	12.9421	14.4347	13.0855	13.5711	13.0502	15.0346	13.0848
ARVCF	13.4226	13.1343	14.7048	15.3154	14.203	13.1309	10.3772	14.7803	9.41828	14.5185	15.4535	12.8357	9.47055	13.8307	12.1131	14.669	12.1548	10.8688	13.1485	12.7013	14.0284	10.4961	15.2145	15.4884	10.3352	13.2116	13.5314	14.7393	17.0667	10.2886	14.0652	8.99435	14.341	13.2091	12.1033	15.0697	14.2906	12.9788	13.3346	10.2046	12.3636	14.802	12.214	15.7133	12.2438	14.5998	15.7204	16.1421	12.4229
AS3MT	16.9381	14.9721	18.3096	17.9486	17.9312	13.0154	16.3846	14.2281	16.614	12.9748	17.6256	11.9218	12.0967	18.8051	17.6272	16.5353	17.624	17.4287	16.0297	13.9458	14.2296	15.7432	17.161	13.3191	18.2263	13.8078	18.0493	20.328	13.4801	15.0922	18.0741	13.7762	17.8244	16.2808	16.1911	10.5699	12.0566	12.912	16.8877	16.6804	17.83	20.8153	18.0038	18.3669	17.3135	11.6926	21.0164	11.8017	17.5148
ASAH1	19.8343	18.859	22.1781	19.3435	21.1267	19.4817	21.5044	19.0531	20.4321	19.5071	23.3429	18.9297	17.6503	22.7743	23.1826	21.1473	21.866	21.3949	20.1211	19.5494	19.9375	19.8842	22.0507	20.5445	23.1564	21.8307	21.5444	21.8058	17.1154	19.7773	22.7348	20.2222	18.2217	17.7714	21.7951	19.9238	19.5065	21.3475	21.0414	19.4335	23.1006	19.4888	20.1046	20.6376	21.5526	19.4606	22.5916	18.7876	22.7756
ASAP1	13.1532	10.7228	13.3261	11.1293	11.4564	8.64386	14.9116	10.0032	8.71425	9.66178	14.6125	10.2877	12.6119	10.5507	12.1325	16.3061	10.4305	13.9739	12.8872	14.9527	16.8474	12.8098	9.20457	13.4653	9.09375	17.9705	13.3233	12.8956	11.1845	11.7649	14.2363	15.2243	14.0634	13.7946	11.8709	14.734	12.0383	7.03653	10.1548	8.71425	9.60733	14.745	9.79766	16.0741	13.5852	11.1738	12.3078	15.1098	16.9803
ASAP2	11.2348	11.6009	13.0464	14.6579	8.81378	10.1293	12.8591	11.8691	11.2061	12.6684	9.37056	12.446	10.0445	12.7355	11.9399	12.5967	7.71425	10.6284	13.1516	8.99188	11.9031	13.0396	9.25267	12.4767	13.3772	8.87652	9.6938	10.7398	12.524	12.2619	9.02237	7.70764	12.3078	10.8688	14.3549	15.1819	12.5939	8.79023	9.55075	9.5555	13.1643	9.86109	8.6988	10.3106	9.96578	9.82972	14.8262	16.0394	9.10329
ASAP3	10.9495	11.1811	16.0403	11.4815	12.5934	11.093	12.1485	11.9209	12.8198	11.2451	12.6861	11.7484	8.95275	12.9458	13.4679	16.2202	12.4538	11.697	11.8456	11.9031	12.1924	12.1318	13.2659	11.7338	11.8683	10.677	12.8412	13.5018	11.9181	11.4767	12.5022	8.81378	15.2087	11.7975	11.5586	10.6961	11.511	8.72678	11.396	11.7919	11.8765	9.55075	15.426	10.388	10.9513	10.4679	13.5036	11.6387	12.1262
ASB6	13.22	9.93775	10.5271	12.7243	13.7394	11.0885	13.2802	11.5803	12.9097	10.8182	9.51595	8.71425	14.3726	10.9818	18.394	13.984	13.1891	11.1674	12.1798	10.7396	13.0117	11.2817	14.5869	12.1664	10.0634	13.4677	14.9081	13.1501	11.5339	12.5068	11.5032	9.67639	12.5957	11.192	12.4991	11.6615	11.7529	8.77076	10.9724	16.1146	10.6707	13.0477	17.0704	14.0102	9.91223	10.1862	12.491	9.67775	12.7977
ASB9	13.4682	14.234	14.0185	15.3446	12.0359	10.6073	17.8958	14.076	10.9873	13.8148	18.6412	10.973	10.5567	15.5305	16.1208	13.2541	17.7636	18.2106	16.2451	12.8198	15.7166	13.1437	14.7951	15.6226	17.973	13.1399	15.5498	13.5414	13.0453	16.8931	13.9357	11.2644	16.0006	14.4923	11.446	15.5951	15.2277	10.2936	13.5507	10.8533	10.9801	13.2325	14.0644	14.7249	16.3174	12.5817	15.7385	11.9873	19.2061
ASCC1	14.9426	12.3644	13.6907	14.284	14.2841	12.4158	15.1465	12.0084	13.1752	10.5793	14.7212	12.7035	10.6618	11.2644	14.5752	11.1861	13.1	14.7334	11.595	11.1611	11.8416	13.2703	11.1421	12.2982	12.8533	11.1984	13.2472	15.3667	14.2436	14.3991	13.0413	11.3608	14.4002	13.8523	13.3078	11.3167	11.9406	12.3782	13.4305	14.7491	10.9069	14.3779	14.3332	11.2592	13.6027	11.4374	15.8846	12.0476	12.8057
ASCC2	13.4019	11.9526	13.4213	14.5186	14.5734	12.9193	15.6306	9.90689	10.973	9.32193	12.3987	11.5934	11.0936	12.8803	16.2222	9.93664	14.7387	12.8688	13.65	10.3663	12.0115	11.7256	13.3581	11.3569	12.6092	9.77509	11.3498	17.5595	12.4618	13.9685	13.7566	12.9676	15.7313	11.8391	11.6439	15.5286	12.1211	10.1605	10.2992	11.3163	11.7228	13.964	14.3478	12.5651	14.1603	10.7398	12.6211	12.7956	17.4695
ASCC3	11.7142	10.1674	15.008	12.3581	15.0655	10.5699	15.7303	11.5404	12.2167	6.49185	12.6861	10.7649	6.32193	13.4969	16.4599	14.6899	14.6861	14.1365	11.6414	11.0154	12.5068	8.81378	11.9069	8.74819	12.0084	7.71425	10.6883	14.2534	8.27612	11.6618	15.7167	14.0851	15.2852	12.9088	14.6365	9.29921	11.4284	5.96842	13.0634	13.5483	12.8057	14.0676	10.5118	14.8794	13.0532	10.6956	11.5362	8.78136	13.118
ASH2L	12.4435	8.85696	15.5672	12.6573	11.7855	12.3526	14.4736	10.6165	11.2408	14.7711	13.446	13.3035	11.6549	16.7893	15.0814	11.8494	12.0119	10.3987	9.71425	10.5507	11.0928	11.73	9.86109	10.5642	11.3816	12.6015	11.6618	12.2963	11.6328	11.3265	11.7642	12.0589	13.8477	12.3287	13.9914	10.8318	11.7212	11.3589	10.1033	10.3772	12.0483	12.0532	11.8416	12.9442	12.917	11.8136	10.2761	12.1645	10.4513
ASL	19.1414	16.6904	17.4683	17.8167	16.784	19.0224	18.0743	19.7661	17.7815	18.8819	18.8472	18.5004	15.2866	18.3289	18.8819	18.6961	18.6219	16.2915	20.4064	11.6662	12.0634	13.0684	16.4309	18.1908	16.2241	11.7313	12.7936	13.0067	11.7013	14.3799	9.99435	12.2288	16.3743	13.3786	15.4383	18.432	19.2821	8.63417	14.9961	17.7882	15.2171	14.495	17.1996	15.63	16.8253	18.7365	18.6083	17.9046	17.8108
ASMTL	20.2193	8.22882	14.8198	15.2378	8.27612	11.1228	15.1524	15.6718	13.8679	14.571	20.2126	14.435	15.3725	16.1167	14.8357	15.0435	14.9635	13.9996	16.7637	11.8803	12.8118	11.844	14.5519	14.5222	16.7095	13.5265	15.9763	13.4001	11.42	13.0396	14.4047	12.6119	16.2676	12.7228	9.43045	15.2841	18.2082	10.8251	12.5387	14.3738	12.4486	14.5148	10.1548	12.1485	12.2438	16.6477	19.7647	17.2151	15.0387
ASNA1	18.6503	16.1157	19.8974	18.2348	19.2231	18.7278	20.0574	18.3391	18.2707	17.7419	19.2126	19.9872	14.4666	19.3713	20.7438	19.3073	20.422	20.306	19.5524	18.1652	18.7115	17.719	18.7384	19.0507	18.4582	18.8444	19.2739	19.2194	19.424	18.4567	19.5867	16.8461	18.6918	21.8259	19.7631	20.3631	19.0196	14.6033	21.0896	18.6509	19.3953	20.875	18.5028	19.5267	19.2236	18.9741	19.784	18.5179	19.3634
ASNS	10.6618	8.99435	8.93664	14.3765	13.8425	12.8583	14.4402	13.3757	16.184	12.6695	13.0829	13.7895	9.16014	8.90689	13.158	14.1041	13.7249	12.0262	15.0889	10.3951	16.677	16.1269	15.571	14.5245	12.4717	15.7798	16.0986	16.5746	13.7388	13.1154	14.6469	11.4417	16.6079	15.776	13.7657	15.0984	13.7405	9.65688	14.176	8.07682	16.9421	12.4305	17.2653	16.9274	13.1988	12.3991	15.339	14.2641	16.0016
ASPA	12.4894	13.3027	13.6211	18.0857	14.307	14.4906	14.4003	18.0601	10.1163	17.92	17.3925	15.9768	10.3397	18.5521	17.7103	15.8113	17.6223	17.504	19.6152	12.3526	14.109	11.0967	14.7711	17.895	15.2091	11.3443	13.0253	10.7731	16.2544	18.1508	16.8816	10.4205	16.8836	18.602	12.5118	18.2948	17.9281	13.314	19.9197	11.5931	17.5115	12.584	18.5698	18.8667	16.2642	16.1877	15.0323	16.7108	17.4531
ASPDH	12.0178	9.97874	12.8113	13.5507	11.8062	15.8085	13.7279	17.5587	10.8295	16.573	10.8533	15.5155	6.4381	12.2228	14.2487	12.8681	13.3395	13.0443	20.5571	9.46965	18.623	9.60131	11.761	19.898	11.0706	16.5353	12.5326	12.5856	16.45	10.9699	10.8407	8.60307	16.2944	18.2729	12.0794	18.8234	18.9176	6.07906	17.9118	10.9493	18.9637	13.1593	11.7925	18.899	12.4691	18.0413	12.3029	17.3372	12.4662
ASPG	16.2745	15.7006	16.4978	15.9564	16.2149	12.6002	16.7558	16.2749	15.94	16.6479	16.204	11.4512	14.7041	16.5289	16.9024	16.5138	16.6465	16.5634	16.2133	15.5573	16.9323	15.5944	16.2022	16.1141	16.4604	19.1573	16.4194	16.4343	13.0672	15.9795	15.9432	15.3134	16.4721	16.327	16.2918	17.1958	15.7157	14.603	17.2988	15.9737	14.6619	16.5958	16.2111	15.0378	16.4015	14.8745	16.3547	13.4895	15.9492
ASPH	15.6665	15.4291	17.9834	16.8381	17.683	16.601	17.9937	15.034	18.6309	17.0207	17.5418	16.7098	14.7175	19.1987	18.6066	17.4767	17.708	16.7248	17.2844	14.0693	16.5376	15.8765	16.3321	15.9701	14.7153	15.4428	16.9403	16.9875	17.3114	17.6516	18.3526	15.338	17.6664	16.8766	16.0535	16.3979	15.9242	11.3554	16.0932	16.5539	18.8211	17.9089	17.3052	17.2544	18.1812	15.1911	18.5468	17.0389	15.2992
ASPM	14.2303	18.0466	19.7426	19.2388	11.888	11.5992	13.6292	13.945	8.91456	12.7052	13.4817	10.2031	14.4698	13.4107	15.1484	15.5929	14.9319	10.4717	12.5288	10.5265	13.4232	12.7829	13.226	12.3519	9.12841	12.4862	12.9724	16.3691	9.63507	15.3835	13.2604	8.96133	15.1501	10.1033	13.6782	8.83564	13.364	6.97443	9.93227	12.0766	14.4591	14.5877	12.9265	14.4043	18.2043	14.1033	13.4947	11.1259	19.6397
ASPN	18.8146	16.4415	17.7612	15.3792	16.4842	19.3975	21.681	19.9378	16.8214	19.4225	12.7164	20.1994	8.66493	15.7693	17.8585	20.5795	16.3422	14.6433	20.3077	10.2288	18.0002	18.3436	16.6542	20.0363	19.3363	20.3972	18.4806	19.94	19.7836	15.3584	20.369	14.4396	14.1082	20.9167	11.043	19.6237	20.4575	14.6646	17.2399	17.5493	21.8739	17.2286	17.0188	15.5317	19.8543	18.5997	18.173	19.5528	17.6049
ASPSCR1	14.025	11.4094	12.3961	13.6883	15.2541	16.3323	15.7599	13.6427	16.464	8.32193	13.8258	14.5963	11.0881	13.5483	16.5823	17.8121	14.0084	14.1682	14.3554	11.9366	15.7571	13.4831	15.2397	13.0684	15.3426	12.8396	10.2877	15.4249	14.2129	13.6177	12.183	11.8624	18.1166	13.5423	15.2538	15.0228	18.1036	11.642	13.9302	13.0172	15.9941	15.3198	13.7659	14.8183	15.049	12.2992	15.6551	13.0224	15.1151
ASRGL1	15.0145	17.2534	15.9792	20.937	18.5567	18.8374	18.2227	16.0396	15.3951	18.4413	19.1588	17.8619	13.206	20.1715	19.2807	17.4061	18.9849	16.1214	18.0011	14.2564	13.9003	14.9005	17.4805	18.5234	20.058	16.5932	16.8783	16.1427	15.4815	12.7035	16.9149	12.9748	16.8783	21.2872	18.1506	17.1282	17.5135	12.0836	15.9513	16.4396	13.6314	18.3977	15.628	13.8435	14.8073	14.9158	18.9174	16.7348	19.2332
ASS1	16.6531	16.3919	18.6145	25.39	18.7512	22.2363	17.7416	24.6394	17.7923	22.4619	20.6236	22.0202	12.2935	19.8714	18.3233	17.823	17.5289	18.1176	25.3034	16.312	17.1586	16.0278	18.4747	23.6392	22.8419	16.4845	16.1409	17.4299	15.8185	17.246	16.5021	17.0269	16.1261	15.6623	16.1202	23.5427	24.6175	17.7169	15.5305	19.7264	17.884	14.7249	19.8123	17.7835	18.1121	22.9176	18.3736	22.3434	23.2934
ASUN	12.1	12.9293	11.9944	12.9207	11.0014	12.5651	15.2378	9.56986	12.4252	10.1033	13.9748	13.3622	9.22946	13.6751	14.5018	12.0396	14.5228	13.384	11.2228	10.4059	13.1244	13.1583	13.0189	10.7564	13.8406	10.848	12.863	13.0602	11.9835	11.9575	13.0498	8.93664	15.2555	14.8406	12.3691	14.6899	13.5793	9.95922	16.4162	11.9451	10.0768	11.3663	13.4739	13.853	11.8803	11.5378	13.1815	10.8688	14.6885
ATAD1	15.5176	14.8002	18.2125	17.5592	17.4774	15.4564	17.8624	15.26	17.7412	16.1499	17.2684	15.5648	10.0362	16.973	17.7029	18.2612	18.1266	17.2745	16.4054	14.8203	14.4659	15.2765	15.0159	16.1791	11.6393	12.7219	13.263	16.6885	13.9855	16.9036	14.086	13.2046	15.5375	14.3749	14.329	14.0532	14.5852	12.8078	13.7461	13.9003	15.4774	17.716	14.3512	14.0084	16.2617	13.4856	15.8163	13.4409	15.9399
ATAD3A	14.6331	13.6004	15.2556	15.4206	16.2821	15.5237	16.2252	16.4562	13.2718	15.9959	16.6137	15.1074	7.56986	16.5934	18.3793	18.0196	17.5007	15.7498	17.6101	11.1485	13.4956	10.2644	13.0684	14.1627	11.3574	12.8533	16.1463	14.0345	12.863	16.876	13.2615	12.6258	18.4075	12.1984	17.5727	14.7885	17.6122	14.6751	14.8732	13.8435	13.5663	15.8792	15.622	14.2877	18.6563	16.3809	16.3427	13.6517	12.8376
ATAD3B	13.2378	11.7099	10.5314	12.7503	15.7555	14.5031	15.0918	14.9274	11.3332	15.2198	15.8965	13.9712	7.1339	14.2783	16.2814	17.0755	15.4538	15.2978	15.6893	9.38802	13.3824	6.32193	8.60733	10.2644	12.5069	12.1402	11.8923	11.8178	12.043	9.95129	10.8405	7.83284	17.9609	13.9155	16.3899	11.7142	14.9385	14.5253	13.9069	12.7035	11.9944	14.7513	14.5338	13.7089	17.0992	14.2205	14.3252	12.3772	12.0529
ATAD3C	12.4564	11.5018	14.1822	15.5564	14.5489	14.1588	15.3947	16.3764	12.1357	14.756	15.0659	14.674	7.96578	10.697	18.2955	16.593	15.5477	14.7175	17.0899	13.1333	12.4527	8.70149	6.49185	12.158	11.9097	11.39	13.4868	12.3768	11.4018	15.7539	13.6607	10.4488	16.3982	12.5338	16.8686	14.4047	17.5831	9.78136	14.0642	13.1131	12.7398	15.324	15.6951	13.9302	15.4714	16.5299	15.0489	12.2848	12.3332
ATCAY	8.83633	9.97928	12.8455	10.5724	12.6572	8.67534	9.58872	10.0224	10.9237	9.73588	11.2442	9.9609	9.3404	10.6438	10.8918	11.4305	11.5366	10.2963	10.2079	7.71425	12.2348	11.1403	10.2883	9.81417	10.6177	13.0408	11.0695	10.7792	9.96359	9.47326	9.99243	9.43168	11.3608	10.5805	9.69993	10.4038	9.12126	8.42697	11.1593	9.67595	10.2362	9.27612	10.3824	9.47167	12.0054	9.97325	10.5171	11.1282	11.6887
ATE1	11.8376	10.2527	14.8352	17.117	11.4147	10.9873	13.0067	11.1799	11.0835	14.1236	16.2456	13.1098	12.3277	16.0507	13.5922	12.8956	17.2595	14.734	13.59	15.2541	12.2877	14.6062	14.5787	15.3877	14.9649	14.3156	14.7819	14.5326	12.4057	11.3387	14.6271	11.9212	12.9348	13.7659	15.7526	15.2659	12.388	10.862	14.7951	13.1721	14.6073	17.0878	14.8416	13.365	16.5878	13.1038	15.2018	13.2363	17.1701
ATG12	14.4401	14.5208	14.1324	16.0994	14.3914	14.0558	14.9707	13.8037	14.2798	12.9979	13.2303	14.4704	14.667	15.4017	15.677	14.2503	13.973	15.1493	13.654	13.0395	14.9504	14.5744	14.1603	14.0736	13.8922	15.6297	14.6241	14.0734	14.1547	14.1427	14.5228	14.7954	16.4583	14.3316	13.2024	14.2529	14.7733	13.3149	15.0066	13.0648	14.3501	13.5665	16.2669	14.2532	14.6573	14.915	13.1244	14.3118	14.8965
ATG13	13.6514	13.5636	15.5096	10.0338	11.1971	9.64809	11.4818	10.2847	10.5296	9.66467	10.3772	9.72142	7.52829	12.0245	12.8416	9.03243	9.51175	9.74819	11.936	9.60018	10.0656	9.33634	10.2355	11.1432	9.36522	9.64874	11.7369	12.7281	9.98125	13.9075	12.1771	18.8093	12.5138	10.697	11.6998	10.3	11.2264	7.2829	10.5603	10.6114	10.3443	11.2046	12.005	9.20457	11.322	10.6461	11.5366	9.66655	14.8321
ATG16L1	10.8138	11.9251	12.584	12.5976	13.8277	13.6506	16.7461	11.0701	13.0447	9.51175	16.2933	13.5615	10.479	14.2061	15.0613	16.0776	13.8128	12.6348	13.1178	11.8149	11.9144	12.0085	12.5575	13.5579	13.1723	12.3848	15.1906	12.5983	12.1845	12.6703	12.6078	12.6395	14.7024	12.1421	14.4047	12.2188	15.9868	10.3054	13.1969	14.1908	14.6489	12.4313	14.8017	15.7974	12.3471	12.2104	13.3149	15.0276	13.9979
ATG2A	9.98524	8.4487	8.44001	11.0999	6.12928	6.64386	8.06097	10.1805	8.94755	10.3381	9.79766	8.07682	7.61117	12.183	12.1	8.4775	9.92498	11.4217	10.0498	6.69588	11.5615	7.31022	8.62674	10.5952	8.77603	9.34368	10.1722	10.8399	10.9069	9.02985	8.95413	7.64209	11.2107	10.8383	9.68041	12.196	9.68102	8.28581	10.6242	8.02081	11.9641	10.3136	8.86342	11.5813	11.6114	10.1458	9.81148	11.6172	8.74819
ATG2B	10.8185	9.45102	11.0649	10.7329	9.84564	6.32193	9.60271	10.8028	10.9849	9.62571	12.5675	8.32193	6.76856	10.8107	13.0498	12.9396	13.5758	8.84549	10.3786	9.30967	9.44163	8.3612	10.4305	8.53204	6.90689	11.9092	11.369	13.888	10.2739	9.87107	9.78582	8.30874	12.7317	9.26508	11.4252	6.96435	10.3948	8.94446	9.77558	10.8612	11.8297	14.3654	9.27612	11.024	9.50001	9.26116	10.751	9.71425	10.8588
ATG3	17.1619	16.3074	17.2461	18.1899	15.9055	14.5963	17.0203	15.6822	15.8538	14.5253	16.1186	16.2307	13.6108	18.9887	16.9123	14.5136	17.5661	16.7791	14.3718	16.0853	17.6834	15.1188	17.6012	16.4535	16.5218	19.4021	17.7008	18.7057	15.5151	17.1521	17.2836	15.993	18.4566	18.2222	15.5696	17.5528	16.0345	12.9622	16.8716	15.3031	17.3753	18.9853	19.2369	17.8753	16.2668	14.5969	17.2457	17.0851	17.4158
ATG4B	15.2095	9.76487	13.3567	16.4706	12.7649	11.0362	14.5615	11.5018	11.7278	10.2992	13.9385	12.5411	8.90689	14.9554	15.249	11.888	14.4305	13.1517	13.3595	12.2527	14.5241	13.0444	14.6975	14.7992	14.9694	12.2408	14.844	16.0003	15.9288	15.389	11.4512	12.3021	14.7471	15.366	12.1799	13.5105	11.3332	12.4071	15.6579	15.3401	15.3415	15.5884	14.7233	15.2352	14.2053	12.8731	10.973	11.7936	17.0696
ATG4C	10.9252	10.8128	18.7759	11.1682	9.93664	9.27612	11.0084	9.3443	9.79365	11.388	9.96611	10.0634	7.33167	10.0337	11.7731	12.7133	12.4094	12.0634	9.52842	9.26219	14.4653	11.3805	10.9082	10.5252	9.94188	9.78838	12.8193	13.9319	9.72646	11.078	12.3738	8.71034	11.4041	10.3257	10.4409	9.77647	10.7298	7.10302	11.1799	11.1714	11.711	11.0498	10.7589	12.4198	11.1723	10.3011	11.0664	11.0634	11.1704
ATG5	12.5191	11.1033	13.202	13.9498	14.1846	13.7196	15.977	15.0477	13.4564	14.6125	13.9348	15.626	10.8611	15.2019	16.2296	14.0498	16.118	14.5356	16.8504	11.4041	12.4919	14.8974	15.9113	17.2902	19.1214	15.365	13.577	13.1309	11.2027	14.5062	13.3092	12.0551	13.3636	14.216	12.7649	12.8455	12.9106	10.9415	13.9748	15.098	14.0718	14.9316	13.7078	13.8514	13.9703	12.9106	18.3817	14.0464	14.6723
ATG7	18.4584	16.0649	17.5642	14.6433	13.2978	13.5018	17.4466	14.6137	13.4305	12.7586	16.064	16.4452	14.6399	18.4452	17.4366	14.3622	17.1605	17.0586	17.9082	16.1395	16.4493	10.7056	17.5672	13.9576	15.3897	15.7808	16.8478	16.8327	14.5441	13.4679	13.5887	12.8746	17.1545	16.6568	13.9134	14.5271	12.664	13.9855	13.92	14.3283	13.769	13.8736	18.1594	16.837	14.8842	12.8317	11.7228	14.4774	16.1228
ATG9A	11.6211	13.2776	12.2408	14.2829	12.388	11.6015	16.053	11.7625	16.2719	15.0097	17.4094	14.4357	14.8168	12.6211	15.944	13.2348	15.2069	12.0768	10.9873	10.3194	12.001	10.4376	10.3332	10.526	10.1981	15.314	11.1485	12.5528	12.4966	10.1838	12.2637	9.65072	13.645	12.284	13.8842	10.882	9.36095	11.9782	10.9944	10.8376	11.6662	14.0111	12.4147	14.5823	12.8899	10.2268	14.7255	9.37823	10.8765
ATIC	18.1036	16.7387	19.8539	19.8876	18.3827	17.3018	20.5015	18.0859	18.1499	17.8277	19.4503	18.6817	14.0684	19.9157	19.9502	19.2844	19.6714	19.6983	18.7991	18.4771	18.8066	18.4628	19.2756	18.9206	20.5268	18.145	20.4175	19.3013	18.3285	19.6104	18.568	18.0824	19.3617	19.8369	20.2621	18.4996	18.8489	13.513	20.1593	18.9015	19.5514	20.8876	19.5801	19.8229	18.9062	19.2952	19.8777	18.3452	22.0948
ATL1	10.978	10.5129	16.0703	11.1615	15.652	11.7398	14.5828	11.8994	11.4094	12.0119	14.6153	8.87652	7.90241	12.4154	14.5864	13.0224	14.1915	11.2331	11.0235	10.1375	10.3867	12.6633	12.6665	11.5414	10.402	12.5225	13.1187	11.1303	10.0636	11.2437	11.1484	9.49862	12.5338	11.1704	10.5053	10.999	11.0293	7.63769	10.1744	12.1453	11.3861	13.8068	13.4576	13.0498	12.349	10.5076	11.2348	10.4305	13.0138
ATL2	11.8918	10.0326	10.0362	12.6595	10.0768	10.9366	15.1265	14.7824	10.7572	10.2761	14.7675	11.5981	7.01673	18.5072	19.8506	17.925	13.1846	11.944	18.7899	9.59893	13.7551	11.505	9.79766	13.06	9.91077	12.6719	12.5817	9.9725	16.5255	11.6073	11.8416	11.1357	15.0255	12.4361	8.41606	11.6573	11.8837	6.71091	9.84549	10.8592	10.7184	10.0335	9.93272	15.581	11.0084	10.7466	9.5179	8.49513	14.2068
ATL3	17.8522	16.6825	18.2459	18.6424	17.4955	16.1582	16.2447	17.7543	15.9529	16.9282	14.4831	17.6515	12.5093	17.9702	19.3807	18.1753	16.8925	17.7136	17.0823	14.0076	17.8639	13.3485	15.1082	16.9733	13.8267	16.2508	18.317	17.9851	16.5789	12.6289	14.9948	15.6762	19.7128	18.6307	14.3974	15.9197	16.0598	9.40939	15.3205	13.9882	16.8959	16.9587	15.3166	16.9396	14.7361	14.8248	15.1102	16.7035	15.0668
ATM	10.4717	9.66178	12.8057	12.865	13.1938	11.9256	11.6707	11.2703	9.58871	6.64386	12.7461	12.3191	5.90689	17.3336	15.6374	12.2258	14.8253	15.3265	7.32193	9.12928	12.7099	9.47167	11.9031	13.9266	11.3987	12.0835	16.7708	11.9622	9.10329	11.3718	10.7915	10.4407	13.9106	14.7094	11.6883	11.9694	11.7309	8.56986	14.2747	10.5981	12.1861	11.7895	11.4736	11.7398	12.4589	11.1228	11.1861	10.1163	10.4409
ATOX1	21.7151	14.9497	19.2943	18.7655	17.7141	18.1756	20.7833	19.3526	19.9779	19.1603	21.0904	19.4781	13.0802	20.2885	20.6454	18.1072	19.8382	20.6968	20.1694	18.4575	19.0826	17.2059	19.0381	18.2704	20.8877	15.188	17.2039	19.5574	17.3362	17.4076	19.6203	17.9987	18.1684	16.4193	12.6484	18.9479	18.8976	13.2745	14.6872	16.3008	16.9798	17.7062	17.2886	20.0475	17.9717	18.8827	19.677	19.1325	20.3725
ATP11A	10.3443	13.0851	17.2241	16.3269	12.4357	12.043	13.4906	11.2586	9.3443	12.1163	15.4557	11.865	11.2228	14.535	16.9207	17.5293	16.2241	18.1375	15.4203	14.4818	9.18922	11.0701	13.5006	11.3663	10.2992	14.0583	14.7324	16.0501	11.9616	12.333	12.5362	10.3272	10.6073	14.3209	15.6441	12.9274	12.1984	10.3987	11.9181	12.0464	13.9012	11.7398	15.3158	13.8317	14.8381	9.02237	12.7731	9.87652	13.3035
ATP11B	11.697	6.73255	11.8057	10.6787	10.3772	11.4767	14.0014	10.3772	9.06713	10.1548	14.9027	11.4564	12.7855	14.037	14.7731	13.9979	13.0206	13.0172	11.7398	8.84678	9.33975	11.7396	7.96578	10.4764	9.61585	9.84901	13.2785	11.773	10.336	10.8851	12.3872	9.27857	15.0332	11.0701	10.8611	10.7801	10.3972	6.64386	10.8519	9.69697	10.6165	11.7356	9.90689	10.5887	10.9681	10.8115	13.1659	10.6757	10.168
ATP11C	10.0084	9.20457	12.1954	12.7591	13.654	12.1892	12.9125	14.8253	13.3191	12.4589	12.9712	13.6177	7.90689	11.9622	13.3498	14.0439	12.6461	12.4383	12.6257	7.86792	10.7154	8.9345	10.6439	13.3845	14.0839	13.9255	9.20457	10.7566	12.0695	10.9789	10.8884	10.5716	11.6473	13.573	11.0967	13.2333	11.9628	6.78136	11.0206	9.22882	14.4736	12.1228	11.9752	12.7522	12.0303	8.9686	14.3947	9.15482	9.81378
ATP12A	14.3134	11.5934	11.1163	16.0836	15.176	18.7975	15.2974	18.4452	14.8243	19.7999	16.3912	17.902	5.32193	14.1853	15.5699	16.2796	14.9041	14.8625	18.0493	8.236	13.0231	7.933	8.02237	15.9692	11.3718	10.1127	11.0938	9.45121	8.93924	12.7078	12.4583	9.87652	14.169	8.40939	12.1196	12.7271	14.1603	13.7333	13.8834	13.4551	15.6698	16.184	12.7997	14.574	11.1421	15.4091	13.6595	15.2149	10.5411
ATP13A1	15.7464	16.6256	16.2299	15.672	16.8342	14.8557	16.9652	14.9153	14.8357	14.2593	16.0263	17.2067	11.0084	16.4959	17.8644	17.3377	17.4081	18.0432	15.652	15.6839	17.6673	16.9701	15.814	14.1938	13.8927	16.1582	18.0056	15.6036	14.8078	15.3847	16.4515	14.2593	16.7017	16.8339	15.1791	15.3219	16.2241	14.1644	15.411	14.8396	16.5077	16.4134	15.2183	13.0668	18.0622	15.7949	16.9313	15.9808	13.6618
ATP13A3	12.6607	9.69697	9.38802	10.6043	13.5068	8.90689	13.3063	14.4981	10.3696	9.20072	9.71425	10.2046	8.25226	12.7099	12.5817	11.2487	12.8688	12.1706	9.22882	9.95334	12.3203	10.2441	10.0498	10.1175	9.55625	11.1105	11.9944	10.2992	10.9191	11.2864	11.1489	9.79162	12.3144	10.1106	10.9994	14.2226	12.116	10.3048	11.1198	9.22882	10.3987	10.1923	13.203	9.10329	11.7523	8.08944	12.5614	12.9882	11.7335
ATP1A1	18.2662	16.4947	21.1793	24.135	19.1195	24.1422	19.1691	22.5584	18.1834	23.9365	20.2696	21.494	15.4405	20.5071	20.6158	20.5721	19.6202	20.4379	23.1655	16.7435	17.9516	15.6883	18.0662	23.2078	19.2203	16.0615	18.6022	19.1119	15.5093	17.2518	17.8846	17.0232	19.1369	18.4937	18.3702	21.6821	23.2293	12.1923	19.0805	19.1008	20.746	18.9729	18.4473	19.4043	18.737	22.0394	19.9281	21.0606	19.822
ATP1A2	15.7164	14.7445	18.6481	21.2418	16.5076	20.6665	16.3547	19.8032	15.49	21.1062	17.0185	18.6179	10.697	17.4658	17.0139	17.3949	16.3926	16.7002	19.8748	13.5687	14.8337	13.4805	14.169	18.9741	16.427	13.7865	15.2978	16.2866	13.0818	14.0592	14.6033	12.9531	15.1548	15.2269	14.9904	18.0143	18.9164	9.90252	14.7445	14.8484	17.0003	17.3261	13.6027	15.9015	14.756	18.4389	16.3382	17.0475	14.2608
ATP1A3	16.0739	15.0159	18.7561	21.3316	18.0462	22.3541	17.531	20.7385	17.8668	22.3513	17.9355	19.2687	11.6795	17.6704	17.8461	18.6718	17.8941	17.8302	20.7783	14.9775	15.0528	14.8937	16.281	21.2218	16.9752	14.6131	17.1885	18.3439	14.9549	17.1484	17.192	15.7337	16.3858	16.1409	15.8371	20.0228	21.1802	7.64386	16.7847	17.0467	18.1894	19.7188	15.7134	17.177	16.256	19.8543	18.4224	18.5677	17.3334
ATP1A4	15.3265	13.7281	14.3994	15.5621	16.2917	20.4205	15.9795	19.7328	15.3495	21.0823	16.8221	18.5552	9.64386	15.1658	16.4402	17.0891	16.0649	16.2329	19.1372	10.7649	12.5675	10.5603	11.1611	18.4336	12.6234	11.0293	12.0224	13.8975	10.0768	13.9531	12.6303	11.9622	14.4061	12.0396	13.7356	15.4017	17.7812	8.56464	13.7419	14.1429	16.2863	17.1567	12.9996	14.9957	12.6257	16.7052	15.436	16.2148	13.0327
ATP1B1	20.1578	18.5534	17.4223	17.4521	19.4944	23.9524	19.2689	23.2861	18.3415	24.5319	20.4692	20.7292	13.954	19.7963	20.5918	20.9561	19.0864	20.4589	22.8558	18.016	18.1478	17.9705	18.7034	22.8587	17.1675	16.6738	18.5919	19.2326	15.4742	15.993	18.2087	16.3195	18.1522	16.7156	17.8996	21.8725	22.7337	15.5719	19.755	18.1509	20.1108	20.079	17.7534	18.8174	19.2678	22.5426	16.1214	20.804	18.7862
ATP1B3	16.7348	16.9875	17.6589	18.7058	13.7153	17.0811	17.2546	15.6997	14.9454	17.8172	16.9685	17.5614	11.6027	14.6872	17.4139	16.843	17.255	15.4127	17.0188	10.7482	18.0811	13.2834	11.9256	15.6357	12.963	14.4729	15.5237	15.9003	15.1272	14.726	14.4887	12.4723	18.8965	16.9443	12.9908	15.6348	13.7824	13.1517	14.6839	13.6981	15.1357	18.4971	16.2341	13.7324	15.2107	14.0676	19.3493	13.3359	15.5636
ATP2A1	16.0379	16.4252	17.2675	9.89178	16.2406	14.9246	16.2774	15.7064	15.2582	15.3887	15.1465	15.2307	12.0189	16.5302	17.032	16.3106	16.4475	14.5447	15.9387	12.9567	15.4269	13.8138	15.6288	12.9979	11.0154	14.4167	14.7228	15.2239	14.2992	12.4893	13.5253	14.1261	16.765	16.0824	16.0806	14.9316	15.2728	10.2046	15.0447	15.7826	17.0014	17.859	15.5591	16.6718	16.0674	15.1658	14.6981	15.306	11.6211
ATP2A2	17.6012	18.4027	18.6084	17.4892	17.9929	16.4507	18.0621	17.2097	16.9124	16.3852	17.7562	16.7039	14.8918	18.6251	19.1006	18.254	18.1428	17.4276	17.9045	14.691	16.4997	16.0914	16.9289	16.4181	14.7829	15.5728	17.3215	17.464	15.7946	15.7268	16.1012	15.7196	18.1805	17.5894	17.0067	15.9946	17.1968	12.697	16.86	16.584	19.2875	19.329	17.0559	17.9873	17.7572	16.1339	17.5198	17.7308	16.3035
ATP2A3	16.0375	15.9364	14.1228	12.9125	14.8381	13.9134	14.0566	15.1417	13.7089	13.6629	14.3191	14.8951	13.6662	14.6684	16.7464	15.5858	14.4774	13.0327	14.3792	12.9218	16.099	15.0847	15.4272	12.6165	8.02237	15.2895	14.3311	15.0655	13.8078	12.2732	12.2167	13.7377	16.351	16.3193	15.4557	14.7424	14.2213	10.5314	14.9223	14.2906	15.49	17.9367	15.1795	16.4845	17.1503	12.3636	14.6229	16.2361	10.6528
ATP2B1	19.6113	13.9467	15.9638	14.1228	15.7849	16.5077	16.0609	15.7419	16.1998	13.1147	12.8474	14.993	11.0768	14.3353	18.0392	15.4483	16.0532	16.0271	15.8599	15.8707	14.8002	11.933	12.2527	14.4101	13.5507	12.3745	15.0592	14.7695	12.7035	14.5543	13.2303	12.3332	14.4357	12.3443	13.4435	14.0396	14.2114	9.40939	12.5167	13.4107	13.5093	16.632	13.4186	13.4589	14.905	13.6223	14.0464	13.8317	14.3697
ATP2B2	12.1228	8.93664	12.9944	12.4069	11.3718	11.4868	14.3677	11.2527	12.973	11.6839	11.2761	13.5204	8.93664	11.1293	12.6234	12.0084	13.5969	14.0362	10.2167	11.6662	9.04985	8.67948	10.8918	11.7398	9.86109	12.8158	14.19	13.8007	11.769	14.0232	12.944	11.7566	13.3718	11.1098	11.4969	10.0498	11.8178	9.25267	11.6573	12.8078	12.7586	15.4301	11.7271	12.4538	12.1861	10.0498	10.5314	12.4041	7.22882
ATP2B3	11.6303	9.04985	13.2122	12.2348	11.1984	10.3772	14.4837	10.3106	13.5253	11.5018	12.1861	13.3691	6.64386	9.40939	11.7936	12.5555	14.2963	13.9209	10.3219	11.8337	11.8337	11.4094	11.5411	11.8494	11.6751	11.865	14.2776	14.0439	12.3247	14.2504	13.1357	12.1674	13.5722	11.6348	11.7013	10.8218	11.9766	9.36632	12.1984	12.9784	13.1908	15.6145	12.8994	12.7482	12.9106	10.1674	10.6439	12.9748	11.8218
ATP2B4	19.4928	15.5323	16.5422	13.7089	16.628	16.2105	17.6012	14.8998	17.3791	13.7534	14.8287	15.5335	12.3387	15.4087	18.1406	16.6147	17.7219	17.0692	14.6888	15.9286	15.7662	14.4849	14.2732	16.9085	15.0975	14.3071	15.5528	15.605	13.6673	15.0672	15.1588	14.6618	14.5957	14.7982	13.412	13.9385	13.6015	9.25267	13.9449	15.3971	14.7726	17.0639	14.9549	14.7414	15.7083	13.5277	17.0983	14.9172	17.0549
ATP2C1	9.49185	10.7482	13.9097	11.4615	14.7747	9.81378	15.434	12.2198	12.6926	11.8956	13.7067	12.0327	9.58871	14.367	15.4467	13.5699	15.0452	14.1784	15.2152	10.7142	12.8563	9.78136	11.8455	10.9455	12.91	9.43654	11.5793	12.7524	10.6825	10.6303	11.8495	12.0362	13.9069	10.7977	12.5934	11.42	11.9592	9.75169	11.769	12.1892	14.7002	13.9549	15.168	13.4576	12.7328	12.0327	10.1293	11.6751	13.7892
ATP4A	14.3401	11.6165	11.1421	13.7387	15.2023	18.824	15.2874	18.4067	14.6937	19.8098	16.4205	17.9284	5.32193	15.2471	15.7353	15.6612	13.8297	14.7916	18.0831	8.74582	14.2787	10.2472	9.83927	15.4812	11.3987	11.4106	8.79917	10.6568	13.2224	12.3934	15.4392	9.90689	14.1954	14.7321	12.1453	10.4717	14.1869	11.7801	13.8872	13.4818	15.8768	15.806	14.5549	14.8282	11.1674	15.6382	13.6861	15.2412	10.5603
ATP5A1	23.2683	22.7214	25.0162	24.5682	24.9907	25.5078	23.9335	25.2728	23.9722	25.4401	24.6965	23.735	19.5026	25.1086	25.3945	28.0451	25.1178	26.241	26.0675	23.7745	23.569	23.2378	24.3522	25.7766	23.5684	23.0755	24.173	25.3586	23.9034	26.9335	23.7367	22.1542	23.4602	23.2509	25.704	25.5619	26.4845	17.6264	24.0497	24.0011	24.5174	27.17	23.4876	22.7855	24.2298	24.7443	24.0116	24.4114	23.2642
ATP5B	24.2157	23.3428	24.919	25.7785	25.5123	25.757	25.4828	25.7197	24.2269	25.7786	25.715	24.8241	21.3363	25.5657	26.7885	28.9544	25.508	27.2209	26.8987	23.4806	23.8596	23.7025	24.6491	26.2373	23.6944	23.1592	24.092	25.3739	23.8859	27.0536	22.6601	21.044	23.4867	23.7658	25.7007	26.055	26.5055	19.6581	24.8774	23.8146	24.9123	27.1946	23.3928	23.7072	23.9699	24.3393	23.5735	24.7703	25.4118
ATP5C1	21.4164	20.7287	22.6477	24.0084	22.4797	22.3177	21.8083	22.9226	20.6995	22.9179	21.5596	20.7892	15.6467	22.4992	21.6455	24.6036	21.3129	23.424	22.1176	18.9419	17.6679	19.6114	20.751	23.035	19.2885	20.3017	19.7441	21.4263	21.6695	23.6458	21.0346	20.3538	20.2128	18.0318	21.0786	21.3271	22.7801	13.8287	20.5896	19.0937	20.5768	23.1368	20.3614	20.2229	19.7842	21.6821	19.3605	20.5488	20.3063
ATP5D	20.4933	20.183	22.0243	13.7628	18.7938	19.5547	16.9321	18.4555	19.0538	16.802	16.3819	15.9357	17.7149	20.6776	21.2943	23.2777	20.1807	19.5034	13.3247	16.8512	14.0693	14.6234	15.2685	24.3463	22.7403	9.78136	13.8228	13.9144	11.1674	25.6321	19.614	17.6119	18.3943	16.2799	18.0399	20.4012	23.2112	13.7046	17.9357	16.625	19.7363	18.9724	17.3349	19.7997	20.0628	19.9396	18.0144	19.4305	19.7569
ATP5E	23.923	16.0581	18.9775	22.4521	14.6291	12.9366	15.2205	16.2093	13.4437	16.655	11.7773	19.2125	17.3654	15.3262	17.6462	18.8424	15.9901	16.9953	15.846	12.9478	18.5493	14.6646	14.0788	17.2145	18.606	17.8183	13.9116	13.4602	15.5578	19.3734	15.8205	13.7142	17.2284	16.9367	19.1315	20.3661	17.2339	14.4875	17.2246	17.9198	17.5634	18.8897	18.087	16.4232	21.2225	17.5764	18.1321	17.7564	17.3364
ATP5F1	19.7166	19.2398	20.0123	15.7796	20.9946	20.6601	19.2736	21.7184	19.0677	21.5974	20.798	19.0671	18.0691	20.2078	21.7038	23.6893	20.4378	21.2369	22.3791	18.3764	16.5037	18.0129	19.3705	20.7034	18.8653	18.2939	18.6212	20.4666	19.5419	22.8588	19.1489	17.2522	19.2544	18.0884	21.3461	19.8753	21.8288	14.0793	18.9944	19.1578	20.055	22.5253	17.963	15.4001	18.5896	19.3267	13.3063	19.2108	19.1042
ATP5H	23.2689	22.4112	21.9565	20.6642	21.4481	20.7475	20.0853	20.0983	20.4269	22.509	21.2848	20.385	16.6616	21.0161	24.0452	24.5239	21.7427	22.2436	22.6618	21.8041	20.4834	20.5614	20.4937	21.7797	20.2398	20.3742	19.6373	21.7802	20.0856	23.4229	19.3936	19.5453	19.3378	18.0422	20.2863	21.3981	22.7758	14.0918	19.8851	20.8957	21.8316	22.0132	17.1174	18.2546	20.2664	22.4163	20.0775	19.8413	21.1712
ATP5I	22.2535	21.7176	23.3021	25.751	23.2934	23.7097	21.4876	22.8348	20.4832	23.8315	22.9811	21.5219	20.4449	22.3525	23.3884	25.2393	24.0511	24.0509	23.5719	19.6202	18.5245	17.7026	19.1342	23.9122	17.7213	17.1136	17.1051	20.0172	19.0249	20.2042	16.5504	16.8012	19.8572	19.0652	20.151	22.4661	23.904	18.9655	19.4783	16.2169	21.2811	20.4674	15.517	19.5735	20.9095	21.9681	20.5642	22.2175	17.7701
ATP5J	19.8042	19.6627	21.9317	22.4055	20.8799	22.654	20.3366	19.7846	19.8812	20.4437	21.3157	20.4589	12.3636	22.9794	22.9436	22.9317	20.5953	22.602	22.3657	19.6851	16.6605	18.7549	19.7212	18.1244	15.5253	17.3602	13.1405	20.2462	16.4247	18.0444	18.0893	16.1218	18.6613	17.5521	17.8409	20.1869	21.0178	15.8215	17.0487	14.2534	19.4664	17.5756	18.3859	20.3092	19.8286	20.0753	16.8498	19.2559	14.7742
ATP5J2	21.2139	18.8838	21.623	20.0556	22.0736	21.5373	21.856	24.3113	20.9861	21.4918	23.0523	22.3577	13.8416	21.9346	23.2487	25.8792	23.9836	24.3109	22.7967	21.2983	23.1661	21.4009	19.5063	22.0805	20.7279	21.8082	21.7732	23.2284	21.4789	25.1931	19.8723	20.2967	23.198	22.1028	24.5646	24.073	24.0154	20.2958	23.4366	21.8352	22.026	25.1183	20.8839	19.6968	21.9077	21.6372	20.7689	22.669	22.9554
ATP5J2-PTCD1	17.5653	15.2352	17.9743	16.4069	18.352	17.7675	17.9911	20.6627	16.4394	17.7747	19.3478	18.7098	10.1923	18.2859	19.4003	22.2003	20.3173	20.6622	19.0604	17.5862	19.5174	17.7523	15.8953	18.4502	17.0792	18.1596	18.1421	19.5842	17.8302	21.5456	16.2237	16.654	19.5611	18.4542	20.9159	20.4063	20.3668	16.6472	19.78	18.1866	18.3784	21.4664	17.1969	15.9574	18.2591	17.8663	15.5049	19.0203	19.3067
ATP5L	19.867	19.4991	20.3	20.2108	20.3147	21.8371	19.9996	22.0632	19.1934	20.352	19.46	18.2882	20.8199	22.0627	21.6076	22.8512	20.5493	22.1549	21.1844	19.4738	15.3646	19.2188	19.746	17.8145	15.5489	19.4912	19.4236	22.1113	20.0533	18.0354	18.4838	16.2929	20.9565	19.7777	21.4318	21.6042	22.5466	18.8419	20.0913	18.8061	20.3132	22.3412	18.3677	18.1728	19.6553	19.898	16.6754	19.6877	13.6393
ATP5O	21.1034	20.1639	22.3656	14.0934	22.0386	22.3223	21.5754	23.1407	21.6064	22.9433	22.1045	21.567	15.9211	22.5962	23.3272	24.9184	23.0701	23.2182	24.0167	20.5716	20.6903	23.4022	23.1111	22.0583	18.8049	19.7561	21.6616	22.435	20.9093	22.7922	21.371	20.882	20.8302	20.6942	22.1366	23.8678	23.6104	14.1776	21.9076	20.1888	21.4992	24.0623	21.0184	19.3837	21.3551	22.2672	22.781	21.2852	20.4788
ATP5S	15.2334	12.8554	15.7369	18.5677	13.7132	14.3028	14.6528	13.9394	11.8727	15.8143	13.6303	13.8908	11.4104	15.3039	18.5351	18.6998	10.3772	15.1429	15.0558	10.5157	14.2205	9.98477	13.6909	14.7489	15.4723	13.1851	15.9571	15.5537	13.3139	15.2714	14.3387	9.34588	13.5216	15.3312	17.4749	13.7628	16.5734	11.2877	13.1357	12.3691	14.0076	18.5274	13.9567	15.324	14.981	14.3035	13.2378	17.1134	15.6939
ATP6	13.7121	13.864	19.303	23.7	19.7612	20.0534	19.7982	20.2974	18.4481	21.8568	19.2006	18.7176	16.6629	21.2278	20.9799	22.0072	20.3496	21.9521	20.9891	17.6512	19.8356	12.7814	18.1514	13.2949	9.62571	17.1161	18.1746	19.6093	18.1875	11.7099	14.0468	13.3529	19.2995	18.0282	18.1634	18.9647	20.909	17.3844	18.2336	14.9204	18.2447	19.6705	16.361	19.2716	17.9191	18.134	18.9163	20.1405	9.67948
ATP6AP1	14.4589	13.2848	14.5549	15.439	16.1043	13.8248	17.55	15.7969	15.9378	14.2999	15.825	15.0705	12.6792	16.3124	17.6769	18.4552	17.5349	16.3457	16.1554	15.6251	14.7966	15.3205	14.9837	11.1421	13.0901	13.7803	11.7271	16.6241	11.1799	15.8815	14.312	11.2877	17.1462	12.8311	13.6405	15.5864	15.4318	14.2956	15.0124	14.2666	19.4473	16.89	15.5256	16.9447	15.3006	13.9667	15.8185	18.0716	13.2183
ATP6AP2	16.0638	13.7293	16.0289	14.0121	14.4232	14.0524	14.5981	12.7422	14.7716	12.697	15.8787	12.2497	11.1228	13.6108	17.1265	14.8103	18.0488	16.7404	16.0708	12.1389	12.6027	12.8098	14.7175	14.4666	11.1611	13.3511	13.6177	14.897	11.1611	15.0314	14.9502	11.0478	15.3584	13.1984	15.3529	13.7694	13.7559	12.9567	14.0464	16.0687	17.9782	17.0172	14.4001	16.9662	12.3718	15.2412	21.6671	14.7728	11.584
ATP6V0A1	17.8047	17.6009	19.2731	19.0156	19.3119	15.7185	19.1413	19.7024	17.5346	16.5108	18.259	16.7733	15.7284	18.2427	19.5712	17.6046	18.9517	19.549	19.8356	15.8108	14.4799	15.7324	17.4061	16.0347	15.9149	15.4653	16.6654	17.6699	14.4473	16.9807	15.5148	15.6646	16.5145	15.7999	19.3167	18.3527	18.3147	13.8037	16.9278	18.2011	18.4539	19.8381	17.3483	18.1042	18.5516	17.1754	17.727	16.7713	15.4431
ATP6V0A2	15.5409	12.9963	15.3598	14.0239	16.5314	11.8533	16.1588	13.8601	15.3223	10.7649	15.2888	13.2586	11.337	12.5314	17.5488	13.2091	16.3074	14.0241	14.1277	12.2459	14.7395	12.3291	12.9256	14.8614	10.5793	14.0782	11.8765	14.4962	15.5793	13.2732	12.8337	11.1799	13.9854	10.4409	14.0451	13.4792	13.7619	9.68357	13.2776	10.4818	14.4868	15.5133	13.3682	14.317	10.8837	13.1419	16.102	15.6131	15.066
ATP6V0A4	15.5354	9.22626	16.1773	9.87652	12.0513	16.3848	12.5692	17.2945	11.4252	16.7664	13.6075	14.8022	7.6721	10.1983	13.0651	10.3219	8.56986	8.53138	17.4114	9.14847	16.1023	12.3347	13.66	14.4583	14.8089	19.5879	11.2039	12.0405	15.4398	11.8603	12.9766	13.7679	13.1097	16.4802	8.17197	13.118	14.1389	11.1655	16.19	13.1951	16.195	13.9006	12.8981	16.0894	17.1995	13.8228	13.0924	15.0332	14.8227
ATP6V0C	19.3023	17.8064	18.3132	16.3762	11.7099	15.3846	16.0452	15.8775	13.9135	15.0739	12.3526	17.0314	13.0329	18.1553	17.1093	17.0677	17.4467	12.4993	16.8134	13.0345	16.5216	14.7371	16.7443	17.9502	16.5373	15.9944	18.6141	18.4708	17.1275	16.747	18.2129	14.4396	17.9561	17.248	17.4543	17.4213	16.8468	15.4213	15.1655	15.9251	18.6617	16.2933	14.8474	15.2007	14.7834	16.4207	18.442	15.2249	16.9004
ATP6V0D1	16.9199	16.226	16.0071	17.1271	20.02	17.3551	19.2977	19.2402	18.9898	17.562	18.7492	17.7466	15.6748	18.0015	20.625	18.1993	19.7046	19.0706	20.3389	13.2615	13.9293	16.3209	17.1878	15.7204	15.5277	14.1737	15.1151	18.0075	13.8784	17.6401	16.7064	14.6125	18.2255	16.6933	18.3365	19.1525	19.2862	13.4818	16.9889	18.1651	19.5492	20.074	18.7765	19.4821	20.2908	17.623	19.2549	16.9998	17.4329
ATP6V0D2	13.0727	10.9211	13.91	13.3457	12.8494	14.4186	14.8771	16.1261	11.8188	13.464	13.9616	11.7649	7.18516	14.1268	15.4267	13.9699	14.4673	14.1559	15.324	10.384	13.3377	10.5229	12.8018	13.0741	12.0732	13.5027	13.6159	14.0345	15.8689	11.9669	11.8307	9.46956	13.8134	13.9844	13.1377	15.3192	14.5567	6.80631	15.91	11.9452	14.7069	14.2771	12.835	16.9667	13.5489	14.3332	13.3735	14.6137	13.5458
ATP6V1A	20.017	19.6615	20.653	22.5091	22.3574	19.2678	22.0901	21.7889	19.7392	20.0461	20.9855	19.7247	13.9504	21.9321	21.5472	19.2087	20.8526	20.4967	22.1629	18.0948	18.8842	18.8326	19.8543	20.5133	20.906	17.7713	18.8915	21.3067	16.9365	19.8821	18.6508	18.9035	19.7395	19.2217	19.4208	21.1131	21.2435	14.1923	18.457	20.8655	20.1107	21.0895	19.6744	20.2452	19.9847	19.3189	17.9666	19.6515	21.6981
ATP6V1B1	16.222	14.2732	15.9015	14.4564	19.6722	17.8236	18.9561	20.4676	18.0795	18.2201	19.2219	17.5549	14.7046	19.2645	19.9888	18.6698	19.5746	18.9933	21.2606	15.2754	18.3507	16.5985	18.3019	20.9338	18.3657	17.0055	16.938	19.0605	16.1965	16.772	17.0815	16.0477	15.6391	15.504	14.9274	20.1889	20.1596	13.0524	15.3439	17.9587	17.5	18.1281	16.7098	17.8377	18.1498	17.9427	15.7553	17.7167	20.0514
ATP6V1B2	18.9378	18.179	18.5702	17.2876	22.1035	19.3158	21.6422	21.7598	19.9879	19.7653	21.0794	18.9229	15.3429	21.7787	21.5236	19.5916	20.8253	20.0572	22.0224	17.9668	19.388	19.3947	20.7377	20.994	20.3765	18.7224	18.1233	21.9483	18.6449	18.534	18.7596	18.1097	18.7218	19.1586	18.8569	22.087	21.0066	14.6523	18.2723	20.1601	20.1375	21.5206	19.2713	20.5991	20.5306	20.1298	20.7156	19.0246	21.3096
ATP6V1C1	18.7003	17.4514	18.0271	18.2473	20.9295	18.5102	20.3276	19.2759	21.5708	17.6677	18.9259	17.6725	14.7607	19.4044	19.9549	17.1761	19.6378	18.9043	19.556	18.173	17.2071	18.9926	19.0841	19.429	18.3884	17.6791	17.8451	20.7832	16.0135	19.5551	17.6965	16.6767	19.0217	14.0851	18.5736	19.1458	19.3744	15.805	18.4486	19.0407	19.1639	20.3128	18.7475	19.4123	19.146	17.4237	20.4294	19.6134	19.1196
ATP6V1C2	17.3302	13.0398	17.9659	17.5321	15.0314	13.6416	16.7176	16.108	14.1485	14.9586	17.0379	12.6773	10.1209	15.813	16.329	16.4008	15.4509	10.1293	15.4837	12.4775	14.3164	14.0168	13.9908	14.5567	9.69697	13.5362	15.3678	12.7525	18.5015	11.4717	18.4726	10.5985	15.5049	9.32193	15.4017	14.0464	15.5271	9.84175	12.5043	16.7808	13.4524	17.0768	13.7056	15.9435	14.8091	14.464	15.5666	13.654	4.90689
ATP6V1D	18.9668	17.0448	16.8733	19.6215	18.5445	16.2754	19.7771	19.0732	15.6323	17.824	18.1745	18.5419	11.5803	19.1866	17.7681	15.3937	17.3575	17.2687	19.1324	15.7767	19.1617	16.4733	19.3631	20.1635	20.758	16.6929	17.1372	20.1285	16.037	20.4472	19.0038	16.9644	18.6562	17.6839	17.1592	20.0331	21.0764	11.8416	16.4507	20.1656	19.4828	21.6826	18.3455	19.869	18.503	18.6446	17.2465	18.5974	22.0106
ATP6V1E1	19.7686	19.1857	19.9389	22.6078	20.837	18.7026	21.8144	21.8322	19.2569	19.2197	20.4629	19.3129	14.7524	21.7829	20.952	18.872	20.3084	19.6632	21.3845	17.4245	19.9772	19.6863	20.1668	20.5158	21.4311	19.0254	19.1345	21.2937	17.4986	18.9209	19.5657	18.7464	18.7498	18.4879	19.4327	22.0833	21.2106	13.2183	17.256	19.678	20.5692	21.1123	18.676	18.9655	20.1186	19.5497	18.4846	19.7768	21.264
ATP6V1E2	16.1165	16.3291	16.5182	18.8645	14.8572	14.0387	18.4765	16.1345	14.3519	11.7579	9.02237	14.3283	13.4691	18.5009	15.5713	12.7607	16.5452	13.7377	16.4821	12.0218	15.6231	11.5167	14.0975	8.02237	14.9311	11.4767	14.7157	13.7834	12.6258	14.8158	14.1673	12.8037	16.7537	13.8351	12.0916	14.9531	16.8193	13.0779	14.7949	13.8515	13.5031	11.8416	13.8211	15.6111	13.3905	13.7085	14.2165	14.219	13.4679
ATP6V1F	20.3876	19.231	20.4111	22.299	20.9971	19.5461	19.9878	18.9657	19.016	17.9046	19.3771	18.4737	14.6712	21.0018	19.9477	18.5745	20.5275	18.962	20.1362	18.2876	17.1624	16.7605	20.051	20.3015	20.0774	17.7112	18.8636	20.9376	16.923	18.7126	20.2441	18.351	17.4656	17.8302	17.6213	19.8694	20.2022	12.4383	17.0929	18.2443	18.973	20.1583	18.5483	19.5484	18.6257	18.8196	19.0589	18.863	20.5182
ATP6V1G1	20.1335	18.1013	19.3879	21.1201	20.7055	17.7629	21.527	19.149	18.6432	18.2407	18.8676	17.7028	16.6081	20.0184	20.346	18.3504	19.2845	19.8138	21.3096	18.7559	16.8952	19.6136	20.1746	19.3844	16.0001	19.5691	19.031	22.0877	17.9794	16.8466	18.7331	15.9647	17.7826	19.997	16.7287	21.8757	22.1737	15.5654	19.1459	18.4646	19.8422	21.3087	18.343	19.7463	20.083	19.4113	16.6148	19.3172	19.2679
ATP6V1G2	21.4995	14.243	12.7419	21.3336	19.2076	17.8576	18.8772	15.0084	16.0062	17.6958	18.4872	20.8149	19.6279	19.0266	18.6648	16.7164	15.872	17.3439	19.7972	17.9368	17.3332	19.7993	19.3472	19.5836	12.8455	19.2542	18.0144	20.2204	17.9086	15.4183	18.8794	15.7388	17.1769	18.8095	11.9658	20.5956	19.1378	15.871	17.4154	19.5734	18.8143	19.9528	21.482	17.6981	18.572	17.874	18.1987	17.6899	16.6188
ATP6V1G3	15.4997	15.087	15.6603	16.9501	15.4569	14.1802	15.8458	12.5507	15.2592	15.8856	15.6702	15.2964	14.3705	15.7019	15.9512	15.6718	15.7672	15.7075	17.5643	14.984	15.9879	15.0107	15.4478	15.8518	15.308	14.5941	15.6039	15.9919	15.6991	15.2876	15.2615	14.8086	15.6418	15.8751	15.5122	16.1039	14.4742	14.2978	16.3967	15.2835	15.0889	15.7308	15.4541	16.5535	15.5911	19.4627	15.5574	15.6861	15.5905
ATP6V1H	15.5151	15.6704	16.7464	18.9513	18.7985	17.2128	19.1201	20.0414	16.1307	17.7062	19.0642	17.1768	10.8455	18.6343	18.2061	17.2264	19.1528	17.6273	20.1987	14.9097	15.9359	16.77	17.9204	19.1426	19.5485	16.4134	16.739	19.1162	15.1984	18.1606	14.1082	16.1888	18.7758	17.3455	16.4573	19.2079	19.4522	19.3636	16.1495	18.376	18.1962	19.5209	17.2484	18.5525	18.7351	17.9792	15.9631	17.6452	20.3094
ATP7A	9.90689	5.43035	9.56986	11.5169	11.7956	8.17991	11.2167	11.1949	9.71425	8.99435	10.6389	8.81378	7.95321	8.99435	12.2527	14.5232	14.9815	13.3092	11.9359	9.82972	13.3044	9.90689	10.4075	10.2839	10.3583	8.43105	12.1259	11.8462	8.26083	12.7179	10.4384	9.69697	11.4842	13.1006	9.03844	12.686	11.019	4.54601	13.6736	11.0168	18.5456	12.9791	8.14813	8.96578	9.83528	9.84043	8.57253	12.3907	11.2963
ATP7B	10.0397	9.31154	9.22105	8.57648	10.0085	8.1647	8.67948	8.21545	8.38923	8.27735	8.78905	8.4348	7.96116	11.5118	10.973	11.7358	10.388	10.2285	8.65735	9.11738	8.48945	10.3861	10.3987	8.31833	7.80566	7.88683	10.1674	9.69697	7.84879	9.68956	9.04985	8.45294	10.7749	8.58158	9.71676	8.47106	8.46521	7.82422	8.55606	9.68171	8.72571	10.5246	10.0033	8.5986	9.86109	8.20181	8.19912	8.52123	11.0362
ATP8	17.6746	21.5407	15.9741	20.7982	13.7364	21.7135	14.2373	22.6148	18.6392	21.8261	20.7059	20.4207	10.4959	15.0789	21.878	24.3469	21.6979	17.1891	23.2415	15.687	19.1031	13.5791	12.925	17.7168	14.4259	17.6504	14.6883	12.7258	14.4184	14.9131	15.4653	15.0934	13.9078	22.3133	10.7273	19.7095	18.374	14.087	19.0572	16.1343	18.0999	14.574	16.0942	20.483	20.6134	13.9586	14.4604	15.5837	16.3715
ATP8A1	12.0967	11.8611	15.3708	14.2242	13.8317	7.23903	12.584	14.305	8.87652	10.1194	13.6348	8.81378	11.5746	9.07682	17.59	14.7567	16.3757	17.2125	14.7073	13.0481	9.69697	9.89178	14.3366	14.6503	11.7351	12.5459	12.9884	11.9106	9.14742	11.6487	11.538	9.6198	8.60733	7.78127	11.3049	11.1904	11.0838	10.1674	11.8174	11.6311	16.2241	14.8868	8.74819	14.1992	18.3632	10.7795	17.8568	11.16	12.9315
ATP9A	12.8569	8.87652	10.1421	13.7383	10.8138	10.6938	13.169	10.8078	12.4615	10.9467	14.0851	9.02237	12.4097	13.464	14.0967	11.8337	13.6211	15.018	11.8301	11.0084	10.0513	14.1397	12.5387	9.478	12.7241	10.0701	12.3247	10.2408	10.9801	12.319	11.0701	10.0768	12.4252	11.4094	11.6528	12.1196	9.38802	10.4717	12.7185	11.9658	14.2326	13.2333	13.9855	14.877	14.0345	11.0701	13.5043	11.2467	13.2596
ATP9B	12.1875	14.0307	9.17991	10.6255	10.8138	8.71531	10.6707	10.0384	11.2992	10.1295	11.1098	10.2938	8.24622	12.8435	15.5702	11.0182	9.55075	11.0566	10.6737	9.50269	10.5809	11.6997	14.3927	10.0668	6.4338	9.55576	11.7942	11.2465	9.05072	10.6702	10.6257	9.68196	13.4438	11.719	13.4538	11.2228	10.3847	8.79841	9.89307	13.3512	11.9807	9.78136	9.38891	11.2676	9.6676	12.2242	14.4985	10.1056	11.1588
ATPAF1	12.5579	13.4473	17.1722	19.4533	15.8894	16.2488	17.2412	17.6303	15.7075	17.6625	17.9746	16.6291	12.2167	17.8539	19.2356	19.5498	19.3105	18.5505	18.8129	19.8253	14.222	15.7651	16.298	15.8975	15.4487	12.8178	16.0115	17.2763	15.8145	18.4155	12.0701	11.6618	14.4265	12.1261	16.0609	14.7492	16.5654	9.92226	17.3797	13.2198	16.5385	17.4736	15.1053	18.062	14.1098	16.1813	16.6106	13.8148	14.3063
ATPAF2	12.6484	12.1022	15.1273	15.8645	14.4454	15.6568	17.5465	17.0304	11.9256	16.2758	15.9768	14.5805	9.84549	14.6822	15.7257	17.5959	16.4672	16.6171	18.6437	13.3373	11.0566	12.5483	15.3067	17.3168	13.5805	14.7196	13.3332	15.9617	15.756	17.9523	12.9317	12.3387	15.5049	12.888	15.8295	15.2397	16.3372	10.2756	13.6528	13.8504	15.1041	13.3177	10.2288	12.92	14.3731	16.6296	12.7164	15.2798	13.2637
ATPIF1	16.5505	12.9243	20.1861	15.9335	14.4833	12.8874	10.6963	15.7837	13.6016	14.0983	14.7134	15.052	9.63708	18.9971	14.6861	15.3639	11.9218	14.8347	15.1261	10.0113	17.7354	9.65662	11.8455	16.3584	14.3001	13.4581	16.8104	15.2525	14.6241	15.2963	15.9371	12.4626	14.0547	16.8956	14.0485	13.3552	12.605	9.31294	19.3768	14.2028	16.5215	15.9156	15.6812	15.3225	14.8269	16.4007	14.2169	17.1244	16.4115
ATRN	10.5514	9.68028	11.2467	12.9609	11.5793	11.6484	10.3554	13.6405	10.3219	10.3772	13.726	14.5543	9.76093	10.4409	11.9873	11.9801	11.0224	12.0566	11.6618	10.2527	11.1293	10.2527	10.1674	11.1571	7.24508	9.98014	11.2194	10.5981	13.1713	11.3113	10.0485	9.36861	11.0901	13.0868	9.97544	11.7013	10.8432	8.32193	10.9246	8.51401	10.388	12.1775	10.7287	11.3469	12.8861	11.2935	13.1976	11.7855	10.743
ATRX	9.99435	8.60733	11.8258	12.697	9.95129	9.43045	11.5068	7.78136	9.4527	10.3987	12.6211	13.3276	9.76487	13.0224	13.8297	9.15482	12.5191	14.0549	7.71425	11.043	12.3049	9.29921	12.4717	9.925	11.7271	8.12473	12.8784	12.3772	9.25592	10.6304	12.7013	10.9873	11.3163	10.3362	11.6348	8.99435	9.76068	11.8084	12.1984	11.8036	11.5411	11.2228	7.56986	12.5142	10.9072	9.01565	15.1865	9.0492	11.6393
ATXN10	13.584	12.5093	15.306	15.6393	10.1421	16.0394	17.0565	14.2985	16.821	15.923	15.7747	14.4173	14.1325	17.549	15.8496	13.3498	15.6665	15.7239	12.1799	14.8213	14.8248	12.2992	15.7321	13.2076	13.2015	12.0934	14.7013	17.2489	12.4041	15.7062	14.3374	16.1172	14.5204	14.8611	16.837	14.3071	13.2198	12.3814	15.434	14.2978	19.5364	17.8618	14.7185	14.6662	15.1457	12.2107	14.7393	14.2453	16.7658
ATXN2	12.464	10.9437	13.7271	12.4355	12.2527	11.0038	13.1485	11.6333	8.99435	10.5018	11.8572	11.5296	8.89007	14.0163	13.1969	11.4755	12.0498	11.2107	12.8024	12.0817	10.6718	10.4272	14.8183	11.4444	11.6185	10.764	11.2408	14.1619	13.2432	12.235	13.8972	11.113	13.8448	13.5472	12.4742	14.1349	12.2941	8.68182	12.0066	11.5241	11.2348	13.551	12.7337	12.4392	14.2363	12.7056	14.2899	12.3772	11.1257
ATXN2L	15.2674	11.3718	14.3127	13.5035	12.0735	14.388	17.1195	12.6325	14.7255	13.768	13.3149	15.4327	10.8083	14.3198	15.0893	13.7185	15.3803	14.0984	14.7239	10.3554	12.6393	9.15482	13.9421	14.086	14.2341	11.584	13.4278	14.4213	12.0835	14.786	11.8296	8.99435	14.5828	12.1228	15.3311	12.9237	13.1861	8.76059	14.0802	11.4868	14.7539	13.5981	13.0014	14.4357	13.3853	11.4767	11.7895	12.5362	15.6503
ATXN3	15.8616	12.8533	14.792	13.4931	13.5245	13.5435	14.5639	12.2556	14.0357	15.4123	13.2659	14.2696	11.4339	16.1875	16.1871	15.5336	14.4363	12.865	15.5931	12.9979	16.2964	11.444	13.6506	14.9463	18.0134	16.6253	15.52	15.4557	13.277	13.548	14.5367	12.3592	14.3518	14.2696	13.011	13.9283	14.1613	11.3469	14.2532	13.0464	15.7685	14.8725	17.0038	14.6528	15.0416	13.6738	14.1699	14.6828	14.6795
AUH	14.158	12.863	15.1576	16.4987	17.2477	18.5011	16.4761	19.092	13.7185	19.1369	17.6457	17.6684	13.4256	16.5015	18.6544	20.4933	15.8305	17.2891	20.0216	15.5025	18.2267	13.3526	16.7996	14.3987	14.3297	14.7539	17.5273	16.2199	12.7377	18.809	14.9101	12.6262	14.4232	17.4668	17.0725	19.8293	19.62	8.78136	13.6257	15.1441	16.4873	18.0737	17.1502	19.7382	16.3078	17.8534	12.6573	17.1097	12.5241
AUP1	14.3401	14.5283	16.1232	19.7301	14.5704	12.9031	15.4021	10.8611	12.043	12.2644	13.9485	13.5056	13.6004	14.7726	15.7244	15.0284	15.3219	14.246	14.7803	12.0701	17.0208	13.4944	15.4618	14.8496	14.3401	14.6727	13.2438	13.3567	12.2979	14.4409	15.4266	13.2927	16.7793	14.5338	13.6991	14.3106	12.4843	10.9545	15.5283	13.9181	16.3509	14.3981	14.5277	13.8803	14.5603	12.0014	13.7056	11.8416	14.6251
AVEN	11.4428	11.0899	14.1906	14.1402	8.68542	11.0751	11.0293	13.0085	10.4242	12.2507	11.784	11.5851	9.101	10.4692	10.3772	11.9766	12.4278	9.7039	12.545	8.08924	12.6751	10.3024	11.7401	11.6367	10.4892	10.4322	12.0535	10.9366	11.5303	10.4777	10.3443	10.4094	11.6838	9.82972	9.79766	13.6361	12.9685	7.88415	12.9477	10.6598	13.4632	11.0967	11.4597	13.7059	11.2107	12.2378	11.6915	13.4161	11.084
AVIL	11.1743	8.75983	11.6192	15.3837	6.78136	13.2318	9.36355	14.0154	6.47736	12.0633	9.42691	13.1082	9.55151	9.77196	10.388	12.2467	9.269	10.0108	14.7361	7.65574	16.9257	9.40668	10.9093	14.8794	9.33695	13.518	11.685	9.00815	13.4151	10.0362	10.067	8.18093	10.6964	15.0883	7.65462	15.3622	15.0827	6.54182	17.1222	8.48995	17.4252	11.1728	11.1857	17.1249	10.1763	13.2805	10.0818	12.4014	12.2526
AVL9	13.888	17.0235	15.8526	12.9353	12.6416	10.1033	14.9311	11.0084	15.3491	10.2178	11.6662	13.7249	10.6179	15.0889	15.0357	18.4943	15.0332	14.0111	10.3406	11.6707	12.7501	12.4061	13.8657	13.1697	14.2046	11.4677	14.8005	12.865	13.3554	13.1797	13.0714	11.8418	13.4014	12.7566	13.9385	13.2626	12.9979	10.415	12.1485	13.3318	15.8408	13.9116	14.1931	16.4718	12.8098	12.138	12.6904	12.043	14.2742
AZGP1	17.6839	14.8022	15.8277	18.6133	16.7631	18.5824	18.7396	17.6872	18.4455	19.1678	15.5799	18.9442	13.4213	13.1147	16.2004	19.1271	16.6754	18.64	20.099	15.855	17.2516	15.4425	14.2703	17.8713	15.4947	16.847	17.8071	16.3543	16.8147	15.6745	17.1277	12.3961	14.9601	17.0185	13.4981	18.8583	18.5819	13.4551	16.8022	13.3731	16.7013	14.2091	14.9251	18.1607	19.5736	18.3444	14.2703	18.3	16.674
AZU1	14.3598	17.9464	20.26	20.3643	14.905	15.2245	15.3334	15.0601	13.9583	15.0247	13.3461	12.7419	9.91502	14.842	15.7527	15.5185	15.3796	15.7994	14.0446	12.9152	14.7001	15.2848	20.7023	14.1648	13.4508	14.1776	15.7796	16.2651	12.5838	13.8242	11.7524	16.1846	17.8641	13.3628	14.6695	15.1737	17.5481	17.4901	14.7789	14.5811	12.9163	14.6718	23.5848	25.3128	15.1175	13.6062	11.9873	15.6604	13.6423
B2M	15.0955	17.7982	20.4323	21.0478	18.5343	16.6389	18.9872	17.098	16.3129	12.4147	17.3454	18.0952	13.2339	15.391	21.8989	18.9486	22.1816	18.0926	18.9274	14.4448	20.1174	14.5969	15.8477	18.6918	17.6414	22.4646	18.8901	19.2188	15.5755	18.0091	18.9528	18.1711	16.388	18.2694	12.8198	15.9712	16.314	11.0612	17.2709	18.4767	17.2339	18.1247	17.9206	17.4322	19.2222	17.1537	19.0449	17.0723	19.3275
B3GALT6	25.2086	12.216	16.0393	16.8401	16.8312	10.6701	18.2874	14.7737	18.5666	16.7189	18.5859	16.333	10.1131	13.7638	15.893	20.0732	19.3548	10.7895	20.6782	18.8551	13.4864	21.0332	14.5247	16.5047	13.6279	15.3053	17.3183	22.6638	12.2504	15.3761	17.826	17.9605	14.5657	11.4512	17.1119	22.1814	16.1383	9.92184	18.2901	10.5699	16.3858	20.0555	16.7494	13.0971	20.9012	12.4818	16.6321	16.4916	16.9067
B3GALTL	14.3325	10.5096	18.5855	12.8052	12.3121	9.74819	11.7666	12.0901	11.6484	12.8474	13.4717	7.49185	10.4838	13.5758	13.7089	13.5663	14.9417	14.7885	12.4969	10.3106	11.2348	11.2165	10.3772	12.2939	11.6376	12.6551	12.7814	12.5722	13.9153	13.7208	12.5104	9.38607	12.8899	13.0086	11.3498	13.3519	12.5848	8.98785	11.2288	10.7621	12.6756	14.183	14.4408	11.2819	13.804	12.4552	13.2482	12.2006	14.1776
B3GAT3	15.6917	11.8775	17.9752	14.2588	11.8956	12.9074	13.8078	13.4455	12.0835	12.0735	13.7239	11.9801	11.9129	14.0951	16.2211	19.722	16.4402	15.7151	12.6371	12.6071	14.2593	13.5018	13.1826	13.3068	13.5277	13.7471	15.0443	15.076	12.5141	13.0362	12.4691	12.9578	15.0988	13.3191	10.973	14.1674	12.9069	11.1081	13.7324	13.4226	16.5597	12.8098	15.7796	14.3415	15.5009	11.1984	12.3758	12.5462	14.7822
B3GNT1	14.0467	14.5564	18.5366	16.4741	13.5058	11.8518	12.8149	12.2941	10.8765	11.8372	14.7244	10.7206	14.6126	12.905	14.6718	17.5163	15.3274	11.9172	10.697	11.4733	13.35	12.8791	11.4818	13.4334	14.234	16.6289	15.9515	11.3551	11.5809	13.1179	15.6285	11.5552	15.509	12.0894	14.0128	11.8613	12.914	9.88865	12.8277	11.2547	16.2917	14.5635	14.2181	13.2228	14.5177	13.5651	14.4786	12.8105	11.4305
B4GALT1	10.9218	13.0818	14.0137	16.0124	13.6325	12.7121	15.745	11.3663	11.6439	12.0189	12.7607	15.7644	10.3094	12.7855	14.5381	14.0447	14.3697	13.3772	12.6211	10.1421	17.6764	13.4999	14.1285	11.757	12.634	11.8926	11.5793	13.8098	10.944	12.371	12.279	13.0032	14.959	14.4723	12.3745	13.052	12.8147	13.0735	13.053	11.043	16.0924	11.4968	12.6198	13.997	17.2355	11.6185	13.2524	11.6662	12.5762
B4GALT4	12.4166	12.6739	12.9075	12.5847	9.17991	12.5806	14.711	13.2303	12.2549	11.3264	16.076	14.1956	9.65838	12.5547	11.8803	12.714	14.5867	14.3623	15.5358	12.2182	13.8239	13.8277	12.8057	11.1674	13.3636	15.4756	15.3619	14.2834	13.1839	12.3379	12.0141	10.9385	14.1087	16.7689	12.8793	15.1969	13.7565	9.05304	10.1744	12.3257	14.2794	12.6188	12.9106	13.8553	15.2128	16.4774	15.0594	13.7798	13.2226
B4GALT7	10.7391	11.483	13.9697	12.1204	11.7524	9.32193	13.0498	8.99435	11.8572	9.60733	15.2292	9.66178	8.91436	12.5662	17.3854	12.5603	13.5828	14.7586	11.3637	13.111	10.8572	12.1953	11.3206	10.8725	10.5556	10.7638	13.9151	12.0967	10.2312	14.8732	13.529	10.485	15.6053	8.79875	15.9276	11.6839	11.6597	8.65388	12.1414	8.81378	13.1846	13.9191	11.4148	13.3318	12.2908	10.5859	17.4557	8.99568	15.0888
BABAM1	16.4475	10.8611	14.8784	17.972	13.6915	11.8494	15.4771	11.5216	12.9622	13.8832	15.3053	13.9311	12.3518	14.9698	16.5093	15.7913	16.376	14.5161	16.2637	14.0258	14.5228	12.5285	14.2069	17.9184	14.5928	12.3443	14.3656	14.2593	10.42	11.3213	12.6119	11.8956	10.0224	13.5272	13.6246	13.8423	13.8295	11.5931	12.92	13.8965	15.1021	14.213	12.3636	15.1725	13.7982	11.6027	15.6229	13.4767	14.5905
BACE2	16.0308	10.4025	14.15	15.9787	12.7949	11.4012	11.3773	13.3687	12.6452	13.4788	15.9146	13.37	11.6751	15.2389	13.1163	14.3721	13.9608	14.528	16.5965	10.7053	15.0336	12.6769	11.1485	14.961	14.4073	17.1786	16.3045	14.4014	13.799	12.807	18.6675	10.117	13.9075	15.9957	12.4899	15.7185	14.7576	12.1196	16.0129	11.3792	15.129	15.319	14.654	15.7213	15.1941	15.2751	13.4831	13.8181	7.84549
BAD	14.1404	14.726	16.0199	17.6237	12.3663	11.42	15.2881	14.3738	11.9031	12.8746	15.1365	14.1791	11.9073	14.6444	15.2769	15.9078	15.2996	14.7255	15.4937	12.8553	12.3916	11.2167	12.7185	10.1621	15.0548	8.93664	15.6862	14.6258	14.1969	14.7388	15.831	13.2221	14.654	13.0006	15.4153	14.0825	13.4852	11.7324	12.6303	14.1051	16.1465	17.2882	13.5469	17.2981	16.0962	16.833	14.7329	13.6337	14.844
BAG1	13.6981	14.2023	12.464	16.1717	15.3049	15.8374	15.2167	14.5321	18.0429	15.8416	16.3159	12.9163	11.5118	14.8707	17.733	15.1842	16.8488	17.0649	16.5118	14.0447	11.1357	13.2702	16.1582	14.9064	15.7959	16.4027	13.3485	16.5764	13.4499	15.6455	12.9658	13.7586	16.7713	13.1163	15.9127	13.939	14.9704	11.1301	14.5296	14.9139	16.7941	16.924	14.846	16.306	14.9017	14.1674	16.2736	15.7581	17.088
BAG2	16.2611	13.0189	13.2659	14.9517	14.3656	13.7731	17.0972	10.9944	14.8885	12.8357	15.5492	13.5191	11.0498	16.3638	18.4911	18.865	17.7431	16.6072	17.3518	14.959	18.0438	16.5221	15.8899	17.0706	15.9399	15.456	17.5006	17.6576	17.1927	14.1658	17.4481	14.3189	14.9784	17.6919	15.3046	16.5185	12.4969	12.949	17.9246	16.5337	17.0909	19.3758	14.416	15.7175	16.203	14.8153	14.4659	15.5378	15.3028
BAG3	14.6365	12.3443	17.3737	16.8868	16.7122	12.0119	16.4428	14.1155	15.2798	11.865	16.1325	13.2776	12.8337	17.5445	17.4065	14.6584	16.0994	16.072	13.0362	13.7408	14.9613	15.4422	15.4586	17.4761	16.9825	15.3994	16.6514	17.5455	15.5678	13.26	18.8359	14.6027	14.5062	17.1624	13.6707	15.7669	13.5179	13.035	14.6039	16.1809	16.0764	15.3074	13.5603	12.5957	12.9604	14.3092	18.1699	14.1977	12.7207
BAG5	10.1421	12.9375	17.0635	15.5949	14.5531	11.8533	11.8688	15.662	11.8688	14.1434	12.6393	11.6528	10.8063	15.2065	13.6915	13.4742	16.8888	13.5734	15.1584	13.1861	14.6662	15.691	12.9604	12.4818	16.1066	13.4409	13.9504	15.2471	12.1325	17.0331	18.3163	11.2348	16.5279	14.176	14.2099	15.1265	12.5043	10.5901	13.3332	13.279	15.9719	14.2205	11.4919	14.7731	16.947	13.7628	14.0284	14.6899	17.1693
BAG6	16.256	13.0751	15.882	16.2111	16.6288	15.5549	18.8022	14.6778	14.8533	14.3519	17.1176	16.1664	11.5603	16.0724	15.7752	14.6584	16.6655	16.2683	16.5222	14.4736	16.7349	15.1489	17.584	17.0529	16.3363	13.932	16.7656	16.8939	14.1057	15.0185	15.628	14.9311	16.9762	16.3699	16.3974	16.487	15.4698	8.32193	17.5425	16.4246	18.4922	18.2508	16.6128	17.2451	17.5685	15.018	15.7008	16.7784	17.2103
BAI1	10.0393	16.3304	12.6348	16.1833	10.42	9.63842	14.0473	10.9085	9.42265	12.2309	9.10329	12.098	6.88117	10.0901	13.3332	10.8808	13.3554	9.59312	13.4669	11.9091	11.7019	8.06904	7.31993	13.1272	12.5461	12.6581	11.2084	9.39969	10.5338	15.2615	12.8408	8.78136	11.5478	13.0974	9.7886	11.4791	12.6401	11.3126	12.0743	10.8455	12.5508	10.1163	8.32193	13.1388	13.7669	10.9585	11.9234	9.92826	11.3594
BAIAP2	14.7062	9.40939	11.5068	15.4707	14.8707	15.7466	18.5289	15.0447	15.5031	13.9667	18.1462	14.4448	10.4512	17.7881	16.6046	14.3443	16.6789	17.2029	16.8253	13.4805	13.5734	12.0593	16.7681	14.9353	14.5746	10.7895	13.584	16.6328	11.1861	14.601	12.7814	14.7153	15.8007	13.7732	15.0005	15.6223	15.6345	9.25267	12.7461	15.1123	15.7276	15.306	14.5453	16.0267	18.1999	15.4044	19.6167	11.8572	17.184
BAIAP2L1	17.5317	10.1394	10.7313	9.94222	12.9754	9.50135	11.2644	9.55569	11.7895	9.86109	10.973	9.79053	8.70096	12.6129	11.7649	14.0342	13.9999	16.0874	10.0288	10.4615	9.84904	7.84549	11.939	9.66584	10.527	9.20387	12.0247	12.1131	9.16314	12.3608	12.2061	8.94591	13.5864	9.94767	12.1919	9.82935	9.82308	8.4834	9.92035	11.6198	10.102	13.0463	12.277	9.9659	10.9944	9.54109	15.098	9.88306	11.2761
BAIAP2L2	17.6515	12.561	14.2258	11.6132	11.5603	10.0812	14.8077	12.6966	9.10329	12.0042	14.7292	11.1014	11.4015	15.4422	14.6416	14.735	16.3564	16.6747	13.5741	15.2497	12.414	12.312	13.9139	10.3017	15.2726	8.02508	12.6875	13.5679	12.7121	13.3271	16.442	9.73702	16.3098	12.3205	15.5244	10.7757	11.2234	10.9143	12.5486	11.1799	12.3304	17.2723	14.748	14.2829	15.0171	10.0509	14.2761	10.7334	14.4369
BAK1	12.4512	13.7046	16.1509	17.698	17.2506	13.6562	15.6388	13.329	12.3608	14.5074	12.8435	11.9837	13.1235	13.2819	14.6223	17.6217	15.8085	15.5852	15.6556	11.9186	13.0651	15.1638	14.0855	13.1101	9.29037	11.9717	13.9263	11.618	13.2045	13.5242	13.8154	11.5819	14.7839	12.5387	14.9298	12.42	13.3096	12.5216	13.365	12.4331	15.5232	13.4843	16.2377	16.3858	17.6256	14.8366	16.7625	12.9545	14.7046
BANF1	19.9223	16.5331	20.9162	21.4507	17.3638	16.2699	14.4691	12.3745	16.0568	16.9151	17.621	18.3071	15.7654	20.1772	19.3885	18.0743	18.3661	20.1623	16.1931	18.6709	21.0771	17.5982	18.3868	20.7273	19.3665	18.7717	20.8565	20.2843	18.3177	18.5762	16.9187	15.4376	15.4444	18.7264	17.3289	20.2186	18.1965	12.6138	18.4965	15.1497	19.8558	18.2725	17.1761	16.9041	19.4255	17.7338	19.0104	19.1097	21.4789
BASP1	17.9746	17.571	17.9101	20.7496	12.1196	15.6709	15.1139	13.8956	12.1098	13.0189	13.5505	10.8765	17.7727	15.6824	13.3261	13.5179	13.1784	13.1984	15.3725	9.38802	15.9606	14.2708	14.8662	15.3951	15.9268	13.7835	14.0147	16.0226	14.4611	13.1409	13.061	11.6765	15.461	14.7566	13.1321	16.3949	15.8552	11.583	13.5663	13.1281	16.7782	13.5543	14.1735	17.5621	12.3825	15.0914	13.9656	15.3074	14.9865
BAX	19.2761	15.1188	19.0848	15.3772	16.7504	15.3209	18.9878	17.8468	16.7801	15.946	17.5823	17.2071	14.5483	18.5913	19.5491	18.8942	17.3664	19.4026	16.6352	17.9652	20.8154	17.3073	18.0663	18.172	20.0975	17.1635	19.2421	19.787	16.6062	17.1469	18.2114	16.8216	19.8829	19.9553	18.8814	17.8905	17.2202	16.7063	19.2627	18.2845	18.8019	19.6829	18.2652	18.7542	19.4081	15.9099	18.7642	18.7316	20.1502
BAZ1B	10.5887	11.9588	16.8488	17.0652	11.6883	12.6662	11.5507	8.67948	9.89178	11.9513	13.7946	12.2992	7.62034	9.74819	14.6883	14.0111	10.4717	11.4818	10.23	10.3219	15.6932	10.3987	9.73132	11.7311	10.6883	8.60733	14.2099	13.2863	10.7306	9.60733	16.9937	8.93664	13.4435	13.0032	9.38802	10.4094	12.2138	12.6358	14.7159	11.4319	13.1098	13.1564	12.1421	12.9712	11.5934	10.4409	13.4793	13.3567	14.4711
BBOX1	16.4056	14.6487	15.9689	24.7149	17.6255	18.2751	11.0768	21.2634	11.4973	19.1286	16.3895	18.6643	16.5823	21.4358	17.5714	17.8982	16.068	21.8841	21.1811	15.885	13.3581	15.858	19.6172	18.8699	14.7008	15.274	12.1737	19.1283	13.2022	19.6404	15.3011	13.964	16.1896	13.4567	19.751	22.0575	21.6869	15.97	14.4975	15.664	15.2645	18.2612	15.2693	15.3249	16.8422	19.9379	18.2435	18.9016	16.5731
BBS1	10.1544	11.0112	14.6751	14.9587	9.69697	15.2299	10.4707	13.4516	11.89	14.7281	16.0651	9.79766	7.50412	11.7855	11.4305	13.1048	12.5345	13.3063	14.119	10.2794	11.5259	9.33703	15.0751	14.8617	14.3498	17.5911	12.412	12.6712	13.5504	11.2966	11.2181	9.69183	10.6618	10.9694	13.6474	13.5451	13.6629	10.5578	13.9498	13.0162	15.6782	12.2677	10.2791	12.6439	12.3221	13.0377	13.0845	14.1129	15.4849
BBS2	10.1707	9.02155	14.7094	11.9873	10.5536	13.2455	10.7814	13.7431	8.35455	9.62571	11.4564	10.0224	7.61946	10.5887	13.7046	11.3922	10.4305	13.0828	11.4357	10.0759	12.9195	9.51593	10.529	10.9623	9.79766	8.6309	10.6169	11.5749	9.44055	11.4913	11.2837	8.80282	13.1391	12.9873	10.9366	10.3271	11.2909	7.21675	10.3903	11.7385	11.7643	12.0352	10.6242	12.9909	10.2533	10.7016	12.0243	9.84549	12.0241
BBS7	16.9821	13.464	11.5981	12.2167	13.4422	9.58872	9.82972	8.81378	8.59248	10.0678	11.2527	14.2497	7.58043	12.0934	12.8098	9.53138	12.8937	10.2992	8.41647	7.59643	9.93012	11.8448	11.44	13.5922	12.1699	10.104	12.3873	12.4336	10.5824	12.1793	14.1033	9.11836	12.3359	10.9831	11.7814	14.4284	10.633	12.8033	13.7237	12.1892	11.8753	11.4322	12.4236	13.5745	10.6531	9.84058	11.3554	10.1132	11.3608
BCAM	17.4507	16.7406	17.9241	17.3018	16.418	19.1134	16.9917	18.3158	18.2625	19.0201	18.2871	19.1589	14.693	17.0877	17.0439	19.131	18.0223	17.7193	19.3299	16.8644	18.2193	18.9724	16.1147	18.5814	18.2791	15.4937	17.4127	14.6866	14.0032	14.3987	14.8765	14.8223	11.9256	16.7946	12.1643	19.9572	20.2746	14.2888	18.0154	14.0726	16.7105	16.897	16.2343	12.4564	18.451	19.5579	16.5827	20.7984	17.3179
BCAP29	10.187	12.3036	13.7911	12.3656	15.4919	11.3049	17.3876	12.4843	13.8707	12.0566	12.2877	13.0327	10.5603	13.1817	14.1532	13.4881	14.6257	11.2288	10.9586	10.9801	12.7752	12.0258	12.5895	11.7616	12.9532	13.4872	12.8057	12.158	11.5231	12.8856	13.2728	11.5633	15.5855	13.7997	11.8918	12.2731	12.6066	13.6439	12.5459	13.1062	14.0684	14.1199	12.7347	14.4687	13.3543	12.0229	13.2773	12.183	13.4614
BCAP31	23.3212	21.5859	24.8952	23.3586	20.3597	17.5217	19.6237	18.199	19.1064	16.851	19.0666	17.4593	14.2963	18.5029	23.3968	22.434	20.0652	18.6048	17.4736	16.1064	18.2823	16.5507	15.5567	17.3792	19.2066	16.806	18.3432	16.9305	14.7067	15.1273	15.8275	17.5493	17.892	15.7521	14.0785	16.8571	16.3526	15.2171	16.3733	16.3987	18.1766	17.9809	13.3731	16.3865	15.8659	15.4027	14.9595	17.565	18.7614
BCAR1	9.99941	8.84486	13.4775	12.5534	10.7798	13.1131	13.4134	11.2281	9.90563	11.7498	9.79766	10.0768	12.3254	11.0084	9.96578	12.4898	11.7099	12.157	11.4305	9.22584	14.4074	9.34554	9.74819	11.1485	9.71425	15.5737	11.4969	11.2348	12.1272	11.0084	10.7056	8.97738	12.5179	11.9055	10.9218	12.3498	10.7142	10.7881	13.0607	10.1548	12.3498	11.8178	9.99435	10.7895	11.1436	11.3498	14.4666	10.962	10.7228
BCAR3	11.4666	9.60399	12.1914	12.0381	11.2733	9.43893	13.0286	11.1099	10.3811	11.269	12.2361	9.87236	6.3698	12.3791	12.5934	12.2433	12.6739	12.4043	12.2461	9.13897	14.2544	9.25923	11.232	11.3744	10.6014	10.2649	11.9368	11.9852	14.5168	14.9703	10.3914	8.34738	12.1078	12.8226	11.5228	10.8467	11.752	6.04183	12.8874	10.4905	10.0539	12.5092	11.2608	12.0293	11.8788	12.3557	11.727	11.1434	11.8761
BCAS2	15.0693	15.7529	15.6874	18.6043	15.734	16.3218	16.3247	13.1569	17.4322	15.1119	16.2203	15.8557	13.7961	16.683	18.4748	17.3368	17.0848	16.5504	16.5959	14.0926	15.6433	14.4469	15.7633	14.3471	16.687	14.6828	17.1689	16.4443	11.8727	15.2944	14.7228	14.8243	18.1001	14.6472	15.037	20.4257	14.0835	12.8352	15.6154	10.9513	14.8582	16.0737	12.2527	10.7649	14.2445	14.3873	13.8118	19.3547	17.9747
BCAS3	10.1674	8.96578	12.0293	13.8162	12.6861	10.1421	14.3588	10.3443	9.79766	9.40939	13.8188	12.8416	9.00829	11.8337	13.3247	13.4134	11.9586	11.6926	13.7721	9.25267	13.5639	10.2046	13.203	11.7936	11.5934	12.1674	11.5314	12.4014	10.944	10.874	11.2806	10.0762	13.0735	13.7669	13.7987	12.2318	12.1619	9.40823	13.0684	12.1799	13.7366	13.1066	10.0768	12.7977	13.0185	11.6432	11.3554	11.5068	10.7217
BCAT1	15.0132	14.7142	15.1391	12.1033	12.06	12.4065	12.7773	13.664	14.8811	12.5019	11.7649	13.3106	11.1543	15.39	15.8818	15.2479	12.8052	14.4245	13.6504	12.3572	11.9513	12.4226	14.3819	13.127	14.8083	14.0439	14.7429	17.5389	12.0412	13.6948	15.1493	11.9658	18.6272	13.997	10.2644	11.8819	13.0283	11.8098	12.9265	13.0812	13.4124	12.0142	14.2053	13.4045	11.1861	10.8842	22.0099	10.9839	14.616
BCAT2	12.6469	11.2935	16.2575	17.2585	10.1033	18.1552	12.5746	17.3966	13.2633	18.0204	15.8148	17.7885	14.0276	14.4653	19.4986	19.5014	18.5575	19.3878	19.5771	14.5037	14.6595	15.1159	14.2266	16.8428	15.9139	11.9513	17.6961	13.3571	15.2545	16.5759	14.4372	11.5768	14.412	14.1445	15.6056	16.8566	17.8243	9.27316	16.0932	14.9011	11.973	15.1582	14.3315	15.5702	14.7606	15.6385	13.8757	15.5522	14.8616
BCCIP	15.1273	12.5555	14.0973	13.6	12.158	16.3365	15.4834	12.6506	17.1856	10.2453	15.2011	14.3711	10.6289	13.8148	14.1706	15.6219	11.7814	15.7297	13.2273	14.8445	13.5948	13.9153	14.0971	16.2126	10.254	14.8887	16.4809	16.4308	11.7271	13.6673	16.4071	11.5314	16.5978	13.487	11.8533	12.6165	13.3433	11.0105	13.8455	10.2644	13.8208	14.1109	14.1142	9.89178	16.039	11.7376	14.6646	12.5247	14.3697
BCKDHA	19.0345	14.6229	18.0346	19.2625	17.1625	18.2495	15.457	18.754	14.9181	18.4266	18.1341	17.336	14.1943	18.1274	18.8518	18.5237	16.1998	17.1782	19.3271	12.8975	14.1532	14.1861	16.2241	23.0654	14.9195	15.7129	15.4124	10.7482	15.1377	21.0663	13.9683	12.1643	15.1674	15.0102	19.2498	18.3083	18.4023	8.63665	14.9092	14.9366	17.0223	16.8261	15.3602	14.2512	13.9531	17.7374	15.4993	16.9505	15.2415
BCKDHB	15.0129	14.5332	15.1647	18.5351	17.325	18.9997	15.1927	17.8684	16.4254	19.0873	18.8597	17.9422	10.7316	14.2415	18.4919	18.4892	18.2621	16.7056	20.2389	14.4047	12.7356	14.2776	17.7915	18.5698	13.5483	16.0269	15.7729	15.1291	16.0611	16.4527	13.5387	12.6551	15.3961	14.6762	17.9337	17.4903	18.0716	11.0298	14.5764	14.1509	16.3524	14.9195	13.5459	14.0258	16.4791	18.3361	16.7492	16.2017	16.1774
BCKDK	12.9181	14.7638	16.4573	16.8765	15.7377	14.0447	15.9389	15.9879	12.6948	14.9558	16.616	13.0498	10.9293	16.6619	16.4543	17.7483	16.5225	15.2699	16.8081	13.5992	14.6949	13.4448	16.0708	16.1457	13.2091	14.2273	15.3954	14.9527	14.018	17.7909	15.4383	11.6211	14.8332	14.7345	16.3498	16.3346	14.1627	11.2277	13.6472	10.5411	14.9613	17.3652	16.9702	15.574	17.2962	16.1331	17.5735	13.2761	12.6027
BCL10	14.6102	12.5018	11.4252	14.9202	16.2303	13.4075	15.7321	14.5982	11.7231	14.6647	12.5167	14.2564	10.8272	13.2288	12.5314	13.4027	13.77	14.3853	15.3161	13.8756	12.3934	14.2142	17.6367	13.6075	11.3527	16.8682	14.6399	18.3118	13.2982	13.6043	15.1969	12.1539	16.4127	15.9996	14.9944	16.0961	16.6622	10.6072	16.7912	11.8455	16.1811	12.9944	14.1084	15.1954	14.5609	14.6697	13.8572	16.5101	17.354
BCL2	12.3332	12.6719	17.1638	15.4183	15.6492	14.0456	12.9784	17.6178	13.4679	13.3051	12.0119	13.4001	11.2597	13.5106	15.3626	15.7542	12.0154	14.5471	12.4843	12.8297	14.3772	14.3212	13.0761	13.0851	13.1101	13.4422	14.1572	15.3749	16.588	13.0597	12.9864	10.6363	13.8218	15.2573	12.7607	13.7946	14.2766	10.5052	14.9904	12.4305	12.1984	14.4007	12.9035	16.6523	13.8103	12.7292	14.1341	12.7398	14.6297
BCL2L1	16.6793	13.1548	18.74	16.8574	14.8635	13.4409	16.3979	15.6374	13.8679	14.0777	16.4034	14.3745	13.9766	19.3751	16.574	18.3509	15.1904	16.7492	15.6018	15.6345	16.3332	13.7024	16.4396	16.9361	16.3326	14.8577	17.3341	16.0845	13.8803	16.1875	16.6989	15.2281	15.2299	14.7793	16.209	16.0598	16.807	13.5911	15.3426	15.3387	16.1425	17.11	14.8253	14.6795	17.2296	14.697	18.2164	15.5477	17.6073
BCL2L13	14.0617	15.7276	19.3943	20.0555	16.1349	16.915	19.138	19.6227	14.7524	17.8763	18.4581	15.4031	13.6948	18.3288	17.5009	20.134	19.4032	18.3487	20.4217	14.584	14.4972	17.3554	18.6121	19.1804	17.4323	17.4085	13.6246	18.6547	17.2709	19.4417	15.9667	14.6119	12.9961	15.5669	13.4666	16.0826	17.7684	12.5507	15.6955	16.0278	17.2749	11.5265	11.7056	15.043	16.3436	16.4922	16.8566	15.9723	17.6153
BCL2L2	12.3858	11.1978	12.5706	13.933	11.7228	12.4833	12.2107	12.6371	9.99435	10.6054	12.435	12.6076	9.54569	10.7409	11.5934	12.3718	13.3318	12.4041	14.5168	10.3346	13.6077	10.8696	11.5213	13.959	12.3941	11.6117	12.1941	12.5338	13.6484	11.9667	13.2958	10.2091	12.1747	13.6207	12.6004	12.5263	12.8187	11.2685	12.6214	11.2877	13.1453	13.4956	12.4143	12.6895	12.8615	13.9458	12.0003	11.2408	14.0987
BCL2L2-PABPN1	13.6131	12.7059	10.8611	13.0701	15.6151	14.7977	15.8371	13.2167	13.1892	14.3233	15.7916	15.8255	9.0121	14.8601	16.4527	16.8406	16.1192	17.145	14.5118	14.2475	16.8197	14.1057	16.0513	11.9513	16.602	15.2367	17.4318	17.3134	15.1748	16.4264	16.7602	15.2034	15.6234	18.0255	17.9282	17.2009	16.2699	9.15482	17.6558	16.1877	17.1778	17.9737	15.8413	17.4179	17.4767	15.1588	16.2855	16.9042	11.0566
BCLAF1	15.3775	13.2963	15.9302	12.5362	14.4209	15.6629	16.5981	13.5579	9.60733	14.5284	17.4685	13.8148	10.1923	15.1257	15.1647	13.6662	15.4714	10.4717	13.9899	12.7814	13.6348	10.2644	11.3106	14.5699	13.8017	11.7056	14.7829	12.1421	12.4618	15.9685	12.7773	17.8119	13.2378	11.4868	13.4717	14.0093	13.0413	9.3443	14.416	12.8317	12.4615	12.4717	13.8553	17.1356	13.2061	11.7773	12.3244	13.3867	11.1033
BCMO1	13.0258	10.8994	12.1421	16.996	10.3106	10.4409	10.9658	11.9766	12.1923	9.32193	13.9246	13.0549	11.343	14.4519	11.5887	13.4797	12.2527	12.6773	13.3474	12.3498	15.0524	11.597	13.981	10.4717	15.2902	10.9147	13.1898	10.388	11.5086	13.1823	11.3387	10.1923	15.3408	12.6112	14.3519	12.4125	13.4778	9.5682	11.5704	13.0189	10.6257	13.9855	12.5521	15.7096	13.1553	11.7004	15.5523	9.17283	15.2655
BCR	11.4094	10.6728	8.87652	13.7482	10.1293	13.4067	14.1066	12.9218	10.2288	13.7803	13.7834	12.3443	9.10073	13.1564	15.3931	13.4667	13.9458	12.9694	11.0835	11.2831	12.1562	10.9089	13.2243	11.9472	11.3663	10.8393	13.2526	13.5734	14.4836	9.41717	10.8057	8.60733	13.4653	16.1321	9.10329	12.0934	11.1548	8.24456	12.7618	13.7855	11.7814	11.3934	12.0189	12.3581	12.8238	10.6618	16.7153	11.2992	12.2615
BCS1L	18.1644	18.1766	16.376	18.3785	15.9193	19.1126	20.3339	18.8393	16.3321	18.083	18.1673	16.3576	13.0934	17.0588	18.3441	19.9581	19.1458	18.2122	19.9232	11.6707	13.3247	14.0868	15.3974	17.754	16.2527	14.2099	14.8118	13.5699	15.6512	20.2915	17.3508	13.03	15.156	16.6583	18.1162	15.1216	16.4554	8.71425	16.4467	12.1517	16.8358	18.3792	21.1685	16.1857	16.1637	14.1212	18.7723	15.3857	16.96
BDH1	15.3809	12.8669	18.133	18.5574	18.8691	18.6643	14.7819	18.7201	16.2881	20.489	18.0552	18.2166	12.6617	17.8066	19.6633	21.2625	19.8368	19.6147	21.0015	16.3274	15.7684	14.9797	16.1752	20.6489	16.7523	16.2467	17.0224	14.0032	18.21	21.0281	13.933	14.4849	18.3464	15.6059	17.3269	17.8844	19.8811	11.6618	16.777	13.685	16.979	17.2636	16.5624	17.1316	18.0783	18.2386	15.2758	17.1921	15.2877
BDH2	16.157	15.1143	18.4053	21.5721	17.4228	20.4758	15.2027	21.114	17.6502	21.0037	20.3717	20.2489	13.8465	19.3742	18.9428	18.5788	18.958	19.992	22.0044	17.6443	16.201	15.448	19.6454	19.1327	17.0463	18.8843	17.4159	17.9941	12.5531	19.4984	15.1127	12.9163	17.5617	17.1764	19.1526	21.166	22.4614	12.5435	17.3807	17.1425	16.9509	18.172	16.5623	14.3297	17.5165	19.8526	19.7268	21.2507	20.5207
BECN1	10.8134	15.5991	12.3554	13.1616	11.5885	10.3959	12.2198	14.8501	11.0293	12.2751	11.7396	13.1206	10.5114	13.5068	13.1453	13.4094	14.8679	14.4749	13.505	11.6303	12.2374	13.4064	13.0918	14.9075	12.6207	11.7593	13.2863	13.7303	14.8661	14.7613	13.1071	11.849	14.0835	13.8659	12.657	11.4295	13.8988	10.3479	14.2205	12.5672	13.657	13.5319	14.0097	13.6714	13.2827	12.5147	13.1818	13.0479	11.8747
BET1	18.8935	17.4573	17.5813	14.9236	14.7287	12.0735	17.7497	16.0108	17.5083	15.0405	18.7839	17.2284	14.6165	17.0363	17.0929	18.898	16.064	16.2661	15.0651	14.7444	15.7992	13.5627	14.0062	13.8455	11.7398	12.9784	17.2096	15.3384	13.6507	14.4226	13.5387	12.3021	17.5406	14.9325	15.7936	14.7392	14.729	15.3136	14.8879	13.2243	17.3935	15.5396	15.745	15.4001	16.0204	14.9572	14.7297	14.7966	17.3879
BET1L	17.2424	12.3985	16.7816	17.1866	15.4383	16.1834	17.0613	15.5564	14.1635	14.7459	16.8583	14.6017	11.867	16.253	16.5113	15.1039	15.1151	15.6758	14.261	13.2792	15.7473	11.8956	14.8088	15.3398	15.2691	17.4012	14.5438	17.7692	14.6573	16.8022	15.6307	14.419	16.7397	16.7874	15.3434	14.3615	15.018	13.6536	15.0726	15.3108	16.3994	12.472	16.4962	14.7201	14.9144	15.3535	17.8545	14.7001	15.31
BGN	23.5169	23.1798	18.3802	25.0332	19.24	21.9338	23.8821	21.6827	20.6646	22.6282	20.6315	24.4724	15.4122	21.6687	20.6828	22.8576	20.4801	20.7284	22.8622	18.806	25.6439	22.8939	20.2883	24.3918	23.8475	25.2851	23.2477	22.5798	23.8028	20.1172	22.9755	19.0066	20.0445	25.4936	19.0255	23.8469	23.4428	19.4273	23.1744	22.8962	26.0287	22.4585	22.7533	23.2894	26.8105	23.4153	23.1376	24.602	21.9901
BHMT	16.5878	15.0613	21.9128	23.3162	18.3432	21.1527	18.7482	25.0523	21.8578	21.8768	27.1075	21.4373	20.4821	27.5571	21.5394	20.6741	20.9304	20.5993	24.9774	18.4798	16.9028	19.645	25.6112	23.2147	24.9842	19.0687	18.4509	14.0992	16.0097	18.5686	19.7027	15.8394	19.5072	12.1421	19.3907	23.3541	24.416	13.1706	18.6722	16.6774	17.5792	15.3274	16.6152	16.9658	18.2535	21.9531	19.2705	21.5427	25.5093
BHMT2	15.7589	14.3028	19.3243	21.5956	15.7646	19.3918	14.8625	22.2713	19.3481	20.2203	23.2596	18.3887	19.0711	24.8467	18.9151	18.589	18.5364	16.4714	23.1248	13.5302	14.6209	9.92184	20.2033	20.1536	19.9887	16.8835	15.9392	16.222	10.9586	14.3028	13.7132	10.2877	20.2411	12.5323	16.7803	20.1953	23.7657	11.1163	15.5624	15.7217	16.3936	19.68	15.0343	11.5603	17.3847	20.7757	17.1152	19.2826	20.3435
BICC1	11.9144	11.3197	15.4631	12.4021	12.3799	9.58872	16.9386	11.4754	11.3554	14.1873	15.7605	8.90689	8.92785	16.9465	13.77	8.78136	14.5916	13.2879	12.2732	11.2774	12.1787	13.2635	15.82	11.7395	12.8861	10.6319	12.5216	13.3315	13.316	12.3008	12.5765	10.5216	14.8742	12.4152	15.5878	12.1315	12.1165	8.6853	12.8078	9.84549	12.1434	12.9567	14.018	13.4742	13.2571	11.6232	12.8898	9.69697	13.9041
BICD1	11.3615	8.34604	11.9801	13.5505	10.7649	7.75431	14.3819	9.5676	11.8842	8.15172	12.1676	11.5515	7.14933	11.2877	13.6673	12.6165	10.6073	12.4497	10.2111	8.34657	11.5362	14.9297	9.67948	8.75093	10.6173	8.71165	8.67948	10.5603	8.61257	11.8308	10.2992	8.63249	16.3543	13.7566	9.13364	10.5429	9.2774	9.93391	10.5889	10.6973	8.40939	9.75763	9.86528	12.6528	10.1548	9.38433	16.2665	11.0722	12.2279
BICD2	15.1349	16.9557	11.1882	17.4007	11.1357	10.0768	16.2512	10.9299	10.4872	12.8495	14.6424	17.894	8.27416	14.6027	14.4226	14.3718	12.2378	11.7524	13.1258	10.8192	15.7311	10.6347	12.2348	10.4305	12.5675	9.04196	9.92184	14.1453	8.8986	10.1799	9.38802	10.1293	12.7472	10.7814	12.635	9.38717	11.2216	8.00621	11.5887	13.8365	8.49185	12.7431	11.7815	12.9658	16.1429	11.651	12.6509	8.4793	10.2877
BID	14.9921	14.3684	16.1238	17.5981	15.3585	16.5235	13.0379	17.2707	15.4557	16.9059	14.7539	16.8081	15.1834	16.6883	14.1619	15.991	16.0037	16.9163	12.5411	14.9325	17.0545	13.7524	14.3608	14.4206	17.1624	15.6707	17.1034	16.291	14.8406	15.7923	15.6122	13.2152	15.9948	16.283	13.2122	17.1584	16.1733	12.4919	16.1421	13.5253	13.9979	15.415	15.7062	16.9448	18.1461	17.3584	13.1228	15.9134	18.8654
BIN1	16.3219	15.7252	17.0635	16.4084	16.9098	15.8083	18.6817	16.1493	16.8439	16.2798	18.0312	17.924	8.67948	18.4432	18.7209	14.571	18.1683	15.9364	17.5186	14.4239	18.4866	15.448	16.4331	17.9064	16.6565	16.4165	16.6314	17.2237	14.5283	16.3523	14.2423	13.9613	18.0844	15.8763	16.967	17.2869	18.0096	9.72038	15.9209	17.5124	15.3826	15.1655	13.5018	14.1698	18.1129	17.7587	17.1628	16.8069	17.1548
BIN2	12.4357	14.0049	12.9293	15.5371	11.2992	11.8546	12.8474	11.2748	10.1109	12.2935	12.8303	12.3415	9.04457	12.2198	10.9366	12.3498	12.2963	12.7681	12.0845	10.7561	12.6027	12.4556	12.1364	10.6439	11.307	11.9694	12.2746	12.9202	10.416	12.3105	10.1033	11.2375	10.1548	9.17991	12.096	11.5118	12.1662	8.84186	11.865	12.3247	11.5887	12.8553	11.6736	16.4592	10.943	10.2508	12.3558	13.0137	14.6532
BIN3	13.4519	13.5277	13.8427	13.6061	11.6566	10.1269	14.0188	11.7855	11.088	12.6371	13.2061	12.4993	11.3884	10.7142	13.183	12.4967	13.5277	13.2198	12.1664	13.5571	13.6495	13.3052	15.2988	15.6018	12.5886	14.077	13.0824	13.3397	13.8601	12.3357	13.0222	11.627	13.8098	13.4409	14.2347	13.1877	13.4608	13.3792	12.4357	13.0567	13.5598	13.6344	14.2366	13.4092	14.7308	12.1664	13.5574	12.6749	12.6741
BIRC2	11.3291	9.59146	10.4717	11.297	11.9031	9.94049	11.3163	10.1904	9.09901	10.3116	10.2527	10.0707	10.6639	10.3554	11.2703	11.1894	9.95129	9.90689	11.5379	10.2358	10.5272	7.75971	9.40939	10.8435	9.51175	10.4893	11.0509	11.1028	9.95949	10.2431	10.4192	9.12871	10.9579	10.1922	10.2956	9.92662	10.162	9.15164	10.7483	10.3935	10.1789	11.4153	10.9868	10.979	10.5219	10.0382	11.8803	9.21117	10.0264
BIRC6	12.1954	10.6469	11.3718	9.15482	11.9106	11.4094	13.7207	8.96578	6.64386	7.12928	11.3826	10.0901	7.22882	12.446	12.8746	10.8138	12.5362	12.8899	8.12928	10.4512	13.1908	9.40939	13.5615	10.5314	10.0084	9.27612	12.4512	12.0464	8.81459	8.84549	10.5793	8.49185	11.0084	9.56986	11.9069	11.3718	10.1799	6.07074	11.0967	8.12928	12.4041	9.82972	10.1293	12.8178	12.6773	6.64386	14.5018	9.79766	12.3163
BIRC7	13.2424	12.8751	13.366	15.1719	14.8108	12.1412	13.4457	12.4938	15.4415	13.3146	13.9989	12.7625	14.8844	11.7039	13.2978	13.3312	13.0818	13.8571	12.8847	12.2156	13.8522	12.6051	14.7314	12.7185	13.0299	14.0509	13.4068	16.5302	12.0114	12.9512	12.887	11.4214	14.0308	13.4459	14.6883	12.396	12.8164	12.3281	12.5847	11.9256	13.7255	15.0427	16.8736	13.4982	14.8984	12.245	12.8885	12.2315	12.8464
BLK	17.2739	11.3261	13.0523	14.4132	11.1325	12.3387	12.933	10.8069	9.36632	10.3987	13.6817	12.5483	8.60255	11.7179	14.7078	13.9517	12.6817	9.99435	12.9908	10.7766	14.6482	11.0358	12.6971	10.532	8.93664	10.7608	13.2906	11.3934	12.5123	12.0885	11.9891	10.2679	10.8947	9.1408	14.887	11.6632	12.4666	8.32637	12.1888	16.1224	16.3203	15.0579	14.2827	16.9117	15.2779	12.4969	15.8615	14.0984	8.67948
BLMH	16.5085	13.4486	14.8168	16.6092	16.4889	15.589	18.2623	17.2974	15.7474	16.5828	16.7592	16.7645	10.4919	16.3457	17.4363	15.9316	17.0392	17.8307	17.4263	15.1333	19.7703	15.5731	17.028	14.5062	15.0215	14.8582	17.5546	16.8422	16.0237	12.7524	16.8754	15.5752	14.4717	16.9616	14.5	16.5615	16.2785	9.47168	17.2541	16.2589	15.8445	15.3867	16.2819	14.7366	15.8989	15.6978	17.2065	16.8148	18.2763
BLOC1S1	16.5443	11.4252	16.6953	16.1779	16.2423	16.7735	16.6403	17.2336	16.7653	15.2834	17.3709	15.824	13.3853	16.923	17.9629	16.6702	17.6122	18.0623	16.0955	17.1316	17.4483	15.5003	17.4	11.973	13.9421	16.2781	17.0359	17.4881	16.0342	15.4331	17.6499	14.5471	16.8025	18.1174	15.7016	18.1681	16.3091	12.2467	16.2655	14.3163	17.5593	16.9745	15.3177	16.7369	17.1311	16.5485	16.4282	14.8401	13.5093
BLOC1S2	18.4259	17.3572	19.9871	17.3899	16.7414	15.9631	17.6386	16.717	16.5648	15.8115	16.8802	13.8088	13.4291	18.1492	18.1099	16.4321	16.1719	17.9295	16.4851	16.7205	18.607	15.4815	18.3886	16.1627	12.7013	15.4265	17.7097	17.089	15.5842	15.3074	17.5467	18.2925	16.3149	19.1293	17.7711	18.5795	17.0511	14.9216	18.3243	17.1241	18.2234	18.3107	19.436	17.413	19.4361	18.3602	18.1966	18.2713	17.2487
BLOC1S3	16.5338	15.2019	16.1758	15.9875	14.3226	15.3342	18.6026	15.9869	15.256	15.5286	17.4725	15.9864	14.2181	17.2427	18.1456	15.3684	17.3237	18.012	14.5543	14.9797	16.1337	13.9421	16.4114	15.5787	12.6926	14.6127	16.4818	14.4843	14.5276	12.2963	12.3873	15.4874	16.6383	17.8329	17.2562	15.9828	16.3972	13.1199	16.8284	16.7251	17.6898	17.4792	18.5747	16.9022	14.7524	14.4662	20.3017	15.5537	14.1611
BLVRA	18.5555	17.661	18.0229	17.8353	19.187	17.0202	20.5962	17.9553	19.5787	18.1183	20.5278	18.602	15.0979	19.4408	20.2087	18.4473	19.6197	20.0561	18.0444	17.8747	20.2203	19.1368	20.7043	19.0099	19.0778	18.506	19.8119	20.438	18.268	18.566	16.9754	16.4331	20.0716	19.9436	20.2931	19.6254	19.9181	16.984	20.6482	20.7775	19.979	20.6801	19.4918	19.5724	20.2384	18.7001	17.4805	19.6203	20.89
BLVRB	21.4662	22.3714	22.315	23.1484	20.7532	20.0066	23.2562	21.8042	22.4365	20.552	20.6299	20.5991	21.7313	22.1615	22.2797	21.0376	21.8764	22.2217	21.9657	22.4055	23.5425	23.5446	22.5461	24.0121	23.955	22.8057	23.4998	22.8735	22.9723	24.96	25.9253	23.1569	19.2162	20.181	20.1178	21.7186	21.0149	21.9357	21.3321	21.4734	26.1949	26.2199	22.6833	22.9427	21.3621	20.3851	28.11	21.2469	23.9289
BMP2K	11.3211	10.0265	17.1708	12.5409	11.6423	10.1853	11.3106	11.7987	7.53896	12.7136	11.8178	11.1726	10.5048	12.0045	14.9567	13.0142	10.9218	8.53138	11.7177	9.70325	11.545	9.78684	11.8572	10.7056	11.967	14.5404	10.8776	10.0634	11.1943	12.8244	10.8575	7.12928	12.2021	11.0164	13.6904	12.279	14.6986	6.96016	10.1674	10.1799	11.0362	14.1101	10.5093	9.67948	11.1581	10.6319	11.5021	11.3975	12.9837
BMS1	13.109	13.4765	9.87652	11.6761	10.7649	8.76576	14.8518	8.04718	12.1288	8.6754	11.2586	9.87652	9.88892	12.9011	13.6861	12.1389	11.9256	10.8376	10.9065	8.93346	11.7613	10.4099	11.2761	9.78556	11.536	8.79416	13.2805	14.0456	8.56986	11.2644	9.37916	9.91507	11.8803	13.3691	12.5579	11.13	8.40939	8.7008	14.2571	9.99435	11.7855	12.5314	10.6795	11.0293	13.4881	9.51784	11.6073	10.6165	11.7079
BNIP1	12.628	16.0802	16.4397	17.8872	16.9463	12.7185	18.6009	12.944	16.0135	13.7885	16.8703	18.0984	12.4611	15.5462	18.4282	14.7121	16.368	16.2902	16.4824	11.6303	15.43	14.3422	16.7735	11.8842	13.5595	10.6491	14.7239	15.9499	13.9909	16.3641	14.4569	12.6945	13.412	12.5338	13.3567	13.478	12.8017	12.656	12.2848	13.5781	15.813	15.2456	16.1961	14.6102	15.2794	14.574	15.4235	14.5037	12.9403
BNIP2	10.8002	9.87004	15.1349	11.8697	11.7398	9.72205	13.8158	9.78136	11.888	11.3573	12.4014	9.98014	7.70169	11.0429	10.6528	10.2527	12.3021	9.86109	11.6645	7.49185	11.9979	10.7154	12.0967	11.9394	11.2685	12.1999	11.5134	14.0626	10.3767	10.477	12.2211	10.3928	17.3291	11.7142	12.1726	13.6073	12.8558	8.78327	12.3826	10.1357	11.6232	13.2615	10.1605	13.5758	11.3952	8.38259	15.9556	13.1799	12.4044
BOD1	11.5993	11.3553	13.2917	11.8531	13.5535	11.4411	12.1768	11.4919	9.86199	11.5538	13.3363	11.7113	10.9246	11.4047	10.8688	15.3329	11.6659	12.2644	11.934	11.8835	11.766	12.8817	11.4854	11.5948	8.64089	11.1631	13.4235	14.0737	11.1251	12.0367	12.2325	13.5665	13.2397	11.8582	13.2497	11.7476	11.7417	8.67435	11.8326	12.0225	12.0024	14.7099	13.7416	11.8752	13.6336	11.4782	13.4283	11.7978	13.0654
BOD1L1	12.158	8.0485	9.58872	9.78487	8.94942	8.81244	7.89212	9.27433	8.46793	8.72541	8.36632	7.72903	6.30296	10.8218	10.5768	9.47296	9.58872	11.5332	10.3589	7.79752	9.60358	7.86242	8.92718	10.105	8.58679	9.94334	9.30754	9.33367	7.9652	8.53713	8.47346	7.37029	9.39983	8.17843	7.02237	9.52126	10.8106	6.12595	8.42478	8.52698	12.1989	9.6165	8.9427	10.5514	9.27625	9.13138	9.19433	8.93664	9.27481
BOK	11.3919	12.4917	14.0756	14.5907	10.7721	11.8857	15.4389	11.4127	11.7842	10.8455	16.0409	12.7731	9.06866	17.4392	14.0439	12.2586	12.8477	12.2526	12.9962	11.8362	13.0206	12.6437	11.0909	12.4255	14.3902	11.6932	11.1163	13.4972	14.3672	10.8075	11.7912	10.4074	14.7498	13.9218	12.5572	12.7151	12.6378	11.1672	11.584	10.9356	12.7657	15.568	12.6458	13.6855	13.2122	13.6461	12.7313	12.973	12.3697
BOLA1	11.7115	11.5413	16.9633	15.5406	13.8519	13.9431	16.4745	13.5536	11.9699	13.8641	17.9763	14.5857	10.4662	16.5928	11.3332	14.2026	17.2498	12.0014	15.8038	11.9979	13.4459	12.6257	15.5752	14.9864	14.1147	11.9218	15.1725	15.3258	12.1259	11.9256	14.691	11.8317	16.047	13.7878	14.0243	14.8523	12.1586	10.2397	12.9494	17.4069	13.4637	12.388	11.7974	13.4691	12.8798	14.5338	14.1653	12.5489	11.3219
BOLA2	14.8093	14.5179	14.3826	15.6427	13.7956	13.6607	17.3723	11.6211	14.674	13.4883	16.9996	17.489	11.9513	15.2284	15.9828	13.7875	17.942	15.4163	14.9044	15.9719	15.4415	16.429	15.2769	17.5923	13.3894	14.6778	15.4755	17.5273	14.3127	15.7137	15.7479	12.6817	14.246	14.9463	15.2156	13.9549	14.4506	12.0537	14.8406	16.4287	16.049	16.1172	16.3253	16.6464	13.9613	12.7347	19.1892	16.5527	14.5699
BOLA2B	14.8093	14.5179	14.3826	15.6427	13.7956	13.6607	17.3723	11.6211	14.674	13.4883	16.9996	17.489	11.9513	15.2284	15.9828	13.7875	17.942	15.4163	14.9044	15.9719	15.4415	16.429	15.2769	17.5923	13.3894	14.6778	15.4755	17.5273	14.3127	15.7137	15.7479	12.6817	14.246	14.9463	15.2156	13.9549	14.4506	12.0537	14.8406	16.4287	16.049	16.1172	16.3253	16.6464	13.9613	12.7347	19.1892	16.5527	14.5699
BOLA3	14.399	14.1274	16.156	17.2494	15.2719	13.7618	16.9582	12.0735	15.1904	12.7966	13.0785	13.5731	12.2062	16.7515	16.9181	15.6354	16.5545	16.0814	15.4327	12.9939	14.116	13.5249	13.8656	13.1334	11.0345	17.019	15.5131	16.2729	13.08	14.6652	12.6474	13.5082	16.9549	14.545	14.4714	14.5745	13.7748	14.6725	14.1382	11.5699	13.5697	12.6839	15.7775	14.4246	16.5017	13.1098	15.3885	12.6635	15.4771
BOP1	9.10569	9.65377	13.4278	13.8811	11.9908	11.4615	14.4493	11.4869	9.66178	11.294	16.3668	10.0224	9.41001	11.7936	14.744	15.0918	14.5899	15.5151	15.1045	14.3581	14.3399	10.4615	11.4512	10.8645	11.6439	16.8597	13.2378	12.3359	10.4855	12.5576	14.0642	10.9328	18.1182	12.4868	14.4679	10.8993	9.71425	9.16063	14.9389	11.8727	13.7503	15.0297	13.8248	14.2783	17.6199	14.2637	16.279	12.577	12.7078
BPGM	15.1756	18.4151	16.2672	15.8917	16.1433	15.3536	14.7895	16.3476	15.2007	15.7395	16.9419	16.4964	16.5234	16.4321	16.9313	16.4334	15.9626	15.999	16.015	17.5811	14.9362	18.1656	15.8265	14.7244	19.0732	17.0855	16.1908	16.7949	16.9448	17.1629	12.5265	16.2395	15.0967	13.9751	15.3809	16.1051	14.4127	15.7064	15.5721	15.1873	17.6222	17.3381	15.1623	15.3684	13.2213	16.8091	16.4807	14.616	15.2133
BPHL	14.26	14.6459	16.5184	21.439	17.1444	20.31	17.1699	21.246	16.8441	20.4452	19.3504	18.8135	14.1004	18.3812	20.1774	19.2849	18.6541	16.8297	22.4243	15.7091	15.9545	16.5801	18.691	21.5617	17.4531	16.8455	16.1686	16.3419	16.8389	18.595	13.8562	15.5693	13.7334	13.8601	19.8673	21.5994	21.958	12.3084	13.9899	16.6968	17.2194	19.8923	17.9157	17.9319	17.4461	20.6188	20.1742	21.0468	19.2472
BPI	14.1898	12.4787	11.7607	14.0058	16.2514	12.5865	15.8203	16.698	13.2196	12.7048	13.7395	13.4146	16.7285	11.1611	16.2458	16.0591	15.1441	13.6041	14.6713	13.7076	12.66	12.7356	16.8451	11.584	11.0665	13.0097	15.7507	14.0481	10.4126	14.624	14.8731	10.6618	14.9118	14.0309	13.2817	13.5651	13.493	9.49185	8.4228	13.324	18.1794	13.0859	20.2136	20.9915	14.6476	11.5854	16.8067	11.2173	15.6017
BPNT1	17.7669	14.744	16.7767	12.7013	18.4035	19.6152	20.79	18.7128	17.74	18.4816	19.0985	20.1756	15.0892	17.4716	20.0263	17.9689	20.5242	20.0628	21.3146	20.538	22.6591	17.6209	17.0193	16.9876	17.1646	17.2291	16.482	16.4748	16.0564	16.3987	14.9472	15.7265	15.6509	13.9935	18.0111	17.0896	17.8164	14.7341	15.3536	16.7865	19.9424	16.9519	15.4812	17.0415	18.526	19.313	17.7316	19.9633	17.6852
BPTF	8.84495	7.70077	8.45121	10.7193	9.48201	8.98572	9.59802	8.47969	6.70831	6.98661	10.3274	9.72136	4.70733	13.0891	13.4396	10.0691	9.58872	8.54911	9.52103	7.27036	8.43945	7.38167	10.178	10.2877	8.07682	11.3139	10.4717	8.02237	12.4	8.53874	9.13303	6.53771	11.5306	12.5166	7.50195	8.24812	8.80935	6.40991	8.45121	8.52134	9.43045	12.3751	8.78136	8.70055	6.23274	10.9823	9.66578	8.4373	15.3007
BRAF	12.8899	12.6662	13.1658	11.8803	13.0172	11.4512	13.0583	11.9069	14.7073	12.8474	12.3498	13.9801	9.33949	11.8918	19.778	14.2703	16.0949	11.388	13.0768	10.1548	11.5699	11.6839	11.5018	12.3414	11.8572	11.8594	11.2761	12.1768	11.9509	8.81378	12.6188	10.1923	13.7711	10.1548	11.6839	9.81378	12.0027	9.14099	11.5314	11.9908	14.3967	13.2318	14.5037	13.711	11.4717	14.7078	13.8601	12.043	7.12928
BRAP	12.598	12.4572	15.2434	12.6427	12.8057	13.5754	13.3636	12.1621	8.02237	12.1085	13.7764	10.5118	10.108	13.1365	13.4767	10.9724	12.7313	11.697	12.772	11.7546	13.9513	11.237	13.365	11.2107	14.1619	12.1838	14.2145	13.6337	11.4797	11.9958	15.4482	11.2348	12.7642	13.6991	12.1293	12.4742	14.4323	9.28426	13.0515	10.9801	13.986	12.3583	13.4762	13.9366	13.7913	12.1969	12.6147	12.3443	11.8265
BRAT1	10.9658	8.17991	11.4086	11.593	10.5739	8.9811	10.4094	14.2376	8.32193	12.6001	11.4041	10.2046	6.25588	9.90689	14.3233	9.29921	12.9012	13.7271	9.60733	10.6528	12.3247	9.49185	11.4817	12.3191	11.4008	11.1055	14.6015	14.0447	10.6528	11.4818	10.6257	9.61643	13.7313	12.3021	10.5699	10.944	11.9412	7.19699	12.8455	11.8279	11.7607	12.2761	13.3691	13.203	11.8745	10.7649	11.4357	10.9425	13.0498
BRCC3	14.1693	13.1008	16.6716	18.7488	15.2019	12.1917	15.2877	13.4318	12.9088	13.0276	15.4701	12.3332	12.8507	15.3408	16.0549	17.2208	15.1745	15.3209	16.4396	14.4666	7.71425	14.9045	15.0789	16.0619	11.5793	18.188	15.8065	13.3387	14.2307	13.5254	12.5314	11.5125	14.8849	14.2593	13.2992	13.0481	14.3143	13.0776	12.9106	13.1938	14.8923	16.4752	14.9676	14.1977	12.9784	12.861	13.1485	14.2997	14.9232
BRD2	10.2769	9.43313	11.4	13.8368	9.49146	9.20457	10.4512	13.5728	10.4174	12.9309	10.6975	11.2217	8.59087	11.6166	10.5507	8.78136	10.5763	10.2992	15.9327	9.1731	13.543	9.07701	9.92343	15.1466	11.7653	9.89921	10.2101	10.0996	11.6331	11.9068	9.36943	10.9593	10.9597	14.9691	9.97295	17.9365	13.4998	10.0726	13.7983	9.74819	13.8821	14.2371	11.4512	14.4153	11.5974	12.7022	10.5233	13.6695	10.1457
BRD3	13.2805	9.70651	15.1866	13.8027	9.82972	12.4538	16.3419	13.2949	8.22882	12.2438	13.1485	15.5151	9.62856	8.99435	14.7659	14.1049	13.9412	13.5899	13.9192	11.3772	13.2838	11.5533	15.3078	9.56986	10.8057	13.3933	11.9218	13.4686	11.5835	11.1872	12.3075	8.72599	13.4509	12.0327	14.734	14.418	11.0352	9.41009	13.3106	12.9935	15.5441	14.9022	9.56986	14.9627	12.9193	12.6601	12.6816	13.9014	13.2137
BRD4	13.7471	12.1094	13.4344	17.3563	9.51175	12.6861	15.6458	12.9694	13.7855	13.6337	13.6773	15.4114	9.95599	9.95129	14.4226	13.7793	13.9385	13.2644	13.5509	11.3772	13.1116	12.2014	13.1934	10.9513	10.4818	14.9027	15.049	13.3415	13.8034	12.7122	14.5975	11.2727	14.8372	12.0701	14.1938	13.1389	12.9416	11.3086	11.8178	12.6997	14.0756	14.1946	9.22882	12.0768	12.5445	9.22882	15.4758	13.1192	8.84549
BRD8	12.678	11.516	14.2841	14.1084	11.3229	11.6422	14.5013	14.26	9.82749	12.3812	11.0634	11.378	12.7339	12.3298	15.6523	11.726	12.7834	11.1674	13.5207	10.3676	10.8611	14.5456	12.3332	12.4277	12.1911	11.4905	13.8523	12.4173	11.4078	12.1393	10.9156	12.0654	12.7815	13.7752	11.9254	12.5651	12.7467	11.4277	9.15482	10.2949	12.8291	15.6029	13.7296	13.9832	14.4843	12.1746	12.7834	13.3517	12.4947
BRE	13.9467	11.4041	15.4704	15.8003	15.2126	13.2198	15.3924	11.0224	13.3976	12.8727	16.2758	15.1536	11.2321	15.0947	15.513	13.7906	14.1619	14.9458	14.6607	11.4041	14.7711	10.6795	12.964	13.1228	14.0885	12.5887	15.7589	14.3806	12.6027	15.2622	14.0194	13.6718	15.596	14.0951	14.1791	14.3894	15.0098	7.57167	15.3103	14.3471	15.4213	14.4856	13.5875	14.5846	14.7424	14.5585	15.9286	13.1658	15.5337
BRI3BP	11.6878	10.7814	15.4024	14.5788	13.292	12.3238	13.6662	12.726	11.2516	12.5794	13.1147	12.3694	11.0632	13.5302	15.802	14.6915	13.3663	10.3554	13.8775	12.1298	15.4862	13.4094	12.2963	12.871	13.8858	11.8956	14.6467	14.645	12.1019	13.863	14.2	12.9801	14.7566	13.3293	13.4451	13.1938	12.8586	10.8954	12.7557	13.1842	12.1706	14.1822	12.989	14.535	14.9074	13.3252	15.3439	11.0967	15.6014
BRIX1	13.3595	9.40939	12.2228	14.3255	14.6568	9.49185	15.4087	14.3813	11.4818	11.8994	11.7228	13.4041	9.12928	14.7638	14.4647	14.2167	16.4919	14.3318	12.6817	12.6164	12.1861	14.2124	14.6953	12.7229	14.6579	13.5013	15.7054	14.7803	12.4809	15.4044	15.9715	13.2541	14.532	14.4457	15.8479	15.7072	16.0351	10.556	14.9472	14.4435	14.3485	14.1501	11.388	14.1643	13.8003	11.1799	14.2119	14.9031	16.2194
BRK1	17.5655	15.8991	20.1	18.6962	19.2316	18.3253	19.3013	13.6246	16.0751	16.9167	15.3152	18.2146	14.5957	19.6734	17.6857	19.1343	17.9967	18.3346	17.3264	16.3168	20.1239	13.7566	17.7825	18.8236	17.7077	16.9639	19.4032	17.5803	14.8357	15.4094	18.0652	16.8125	20.436	16.292	17.1524	16.2322	16.7048	16.5852	16.9567	19.5957	17.3203	14.6251	14.7659	17.7908	17.9614	16.6582	18.2911	19.1318	14.7977
BROX	13.0851	11.1737	15.0967	15.8708	11.2348	13.768	14.9983	12.9069	16.4722	13.6062	15.4972	15.5068	11.8918	15.5456	17.0904	13.2213	17.2371	16.3165	12.8118	13.412	13.0481	16.5749	15.2352	12.0423	12.6829	12.0634	15.2655	10.7814	12.5989	14.2423	13.0785	13.9495	14.354	14.2046	13.7752	15.8125	15.7612	11.1799	16.0193	10.2527	15.4621	13.8717	14.4843	15.12	12.8168	13.8889	13.7271	11.5793	15.0439
BRPF3	9.55666	8.22518	13.9293	11.8921	9.51846	7.17606	12.033	4.73388	5.93081	9.72169	10.661	6.26926	8.67347	10.4496	9.51175	11.6753	10.8842	10.5021	8.49185	8.2003	9.29921	8.33492	16.4134	8.25813	9.8373	7.08853	11.3446	9.68843	6.95154	11.0433	11.3723	7.86	12.3435	7.81903	10.2401	9.11541	6.84418	10.9209	9.87456	9.71325	11.6369	14.2393	12.9487	11.2331	17.0215	17.0145	12.1201	9.79642	11.2643
BSCL2	11.0411	10.769	12.8037	10.8758	10.944	12.2277	13.4221	14.3873	9.67948	12.6563	12.8768	12.3381	10.3987	12.4893	14.4868	15.9558	13.2258	13.1016	11.023	11.3345	13.0632	10.5018	10.7977	12.5338	11.2167	11.573	13.5211	11.8128	10.7897	12.1349	12.3851	10.6134	15.6427	13.5011	11.7182	12.207	9.9197	9.83979	11.4666	13.6495	13.2228	12.8069	12.1212	12.0516	16.4852	12.1696	12.7604	13.2945	13.4793
BSG	18.2749	17.4887	21.8856	15.1846	19.956	18.4632	18.6591	17.8768	18.2202	18.0949	18.4406	16.6855	16.3949	19.7016	19.9835	19.7264	19.6337	19.7655	18.9008	17.2755	15.9163	17.0468	16.945	18.2126	18.1928	16.0023	18.6031	17.7513	15.0718	15.4402	18.8744	17.9392	18.0762	15.9127	17.9506	16.6213	17.3551	16.1206	16.3014	18.2489	18.7768	18.0816	16.7555	18.2396	18.5395	16.2602	18.549	17.7195	16.2288
BSND	17.1398	14.8983	18.5155	17.4633	17.1011	17.4646	18.3918	15.5136	16.164	18.3781	17.7318	14.3387	12.7189	16.8604	17.3175	16.9417	18.9485	16.2087	19.1398	13.5452	14.2016	15.0555	16.365	15.2292	15.214	15.3691	16.2538	16.2706	16.0592	15.7843	15.1614	13.7853	17.4313	16.3867	16.1111	9.92184	13.6223	11.7364	18.1412	15.5727	17.8797	18.263	16.2723	17.8022	17.0876	15.9644	18.433	14.4736	16.6559
BSPRY	14.3454	15.1194	14.1815	12.2751	13.3356	10.2046	10.7659	10.2713	12.1865	10.4356	13.5145	11.4286	13.6399	12.935	13.7793	12.4369	14.2213	7.78136	12.4975	11.4754	13.132	12.6533	13.3359	12.5944	14.2816	7.62491	11.9452	12.0608	10.8901	12.2783	12.1938	10.7306	13.4703	12.3971	10.2548	10.7096	11.9691	11.7703	11.0919	12.6603	13.0032	13.402	12.8162	13.3178	10.5411	11.8956	13.15	9.97211	14.2177
BST1	16.1754	16.8754	13.0441	21.6085	14.4081	15.8506	15.1361	16.4391	11.0701	15.4291	12.6729	17.421	14.7744	14.4637	14.5657	15.8032	14.847	17.373	16.8549	13.7638	21.0762	15.3042	16.7876	16.8512	15.0871	17.4994	18.6945	13.7303	17.6415	15.1207	17.6186	13.8313	16.074	19.4178	15.9748	16.6122	15.4856	12.0942	17.5613	16.6809	16.3794	17.5832	17.1302	17.5881	16.1469	14.888	16.8509	17.2212	15.1776
BST2	16.0858	17.0958	14.5625	15.064	12.944	13.6948	14.887	13.3974	11.2877	16.0113	13.9685	12.6573	12.4094	13.478	15.8401	14.6444	13.9395	11.8688	15.1636	11.8977	14.0989	14.5535	14.3435	11.8376	13.1605	12.7828	14.389	13.2718	14.7638	16.9767	13.3947	12.0686	12.3934	14.4886	13.5008	14.144	14.8688	10.5728	17.5103	12.7949	14.6319	14.9213	13.9587	15.2634	15.8207	14.6995	14.2137	14.0111	17.7373
BTAF1	12.1926	7.71425	12.7566	10.5714	11.8271	9.33093	13.1861	11.0853	9.58383	8.72436	9.51175	7.32193	6.43007	13.5326	12.605	8.93664	12.2046	12.5265	11.5213	9.82972	11.7142	8.40939	11.6257	11.7814	10.1163	9.12928	13.5056	13.7303	9.16381	11.9366	10.9873	8.36632	11.0014	11.7228	11.3663	12.0967	10.5154	6.04969	12.8178	8.56986	10.5018	10.5887	8.27612	11.42	11.1033	7.40939	12.4512	12.4278	11.7271
BTBD11	10.2975	11.083	11.7566	11.3555	13.7334	12.4717	13.0617	10.5944	12.9837	11.6795	12.2848	11.0832	9.17775	10.1674	14.6579	12.2198	14.9472	13.1575	11.5871	10.8091	13.9805	10.8799	12.2906	9.36871	13.3058	9.02237	14.1872	11.7201	12.5431	11.6164	11.8688	11.5411	12.3109	11.2845	12.7621	9.64386	11.0369	8.98454	12.846	12.2906	10.6193	11.9437	13.8953	12.8224	12.4231	14.9003	15.9718	9.1923	14.4609
BTC	12.1779	12.3851	12.0223	15.232	12.7831	12.7291	12.8802	13.7929	12.8104	12.9935	13.8255	13.3386	10.6153	12.6618	16.053	14.5506	13.3867	16.2945	14.5493	15.3094	13.292	13.8471	12.2198	13.0935	11.8904	13.6493	13.9234	14.516	13.4094	12.8805	13.2791	10.96	14.1207	13.3025	13.392	14.0089	13.3479	13.5717	14.072	11.4624	13.6823	13.6795	15.7337	14.4073	13.6299	12.1421	13.5469	13.4094	13.5258
BTD	11.3608	11.4985	12.2318	14.1057	13.0751	13.1768	13.6234	14.8616	12.8297	13.7164	13.2438	12.6991	11.3781	14.2061	14.19	13.3704	13.9549	14.0005	14.9055	13.392	13.7185	13.0668	16.3843	16.064	14.2423	15.3615	15.1127	13.2819	15.3927	13.1636	13.5711	11.7013	14.2266	13.4213	14.4878	15.3721	14.8813	11.803	13.4919	11.6618	14.312	12.7461	10.3772	16.6247	16.8188	15.5808	13.1658	14.8108	15.6767
BTF3	14.5459	14.4101	17.3541	18.4359	14.6679	14.1269	18.5914	13.5289	16.7785	15.8842	17.2922	17.5388	12.0869	18.4824	16.821	16.2065	16.8607	16.8565	17.2153	16.1983	16.7005	15.5743	16.4717	14.4428	17.1256	14.2527	16.7722	19.5163	15.0319	17.5879	18.6473	17.5124	15.4084	16.6926	14.2015	16.2072	15.2823	12.4014	17.1967	13.5946	16.8515	16.7722	16.0712	13.769	14.7808	15.3195	17.1728	17.9012	18.4344
BTF3L4	13.4969	16.7134	18.3349	15.9272	15.7765	16.0934	17.7589	15.8185	14.5555	16.0355	17.3247	15.6707	13.8083	17.5465	19.9547	15.4363	17.9269	17.9989	17.0879	15.4431	19.1842	15.3643	17.096	19.0513	18.5336	17.4958	16.2361	19.266	15.5353	12.7503	17.0438	12.4767	16.0651	15.5911	15.4107	16.3196	14.7233	13.0599	15.2209	13.4318	17.8416	13.6718	16.3977	18.7235	16.7929	14.2861	16.5752	17.2893	18.0573
BTK	10.9524	9.64905	9.02363	12.6163	10.1293	6.77857	13.3608	11.2282	8.1936	10.8442	12.6311	10.3401	7.38583	12.7893	12.1611	15.37	11.2819	10.7691	11.3512	10.931	10.5854	11.117	12.5909	12.4766	8.37316	9.16329	11.7728	9.21293	13.3433	11.657	12.3437	10.2072	12.7267	11.744	9.47228	9.97578	10.0176	7.15632	9.04602	12.6595	10.6348	12.9058	10.8085	11.1923	9.6773	9.16756	11.1347	12.4357	12.7124
BTN1A1	8.23791	9.11367	8.67336	8.76178	10.1138	8.314	10.2408	7.12928	10.0467	8.47523	9.61807	9.02237	11.9075	8.44124	9.35306	9.70125	8.97084	10.4275	9.83663	9.43211	8.8132	7.76202	8.81268	8.56986	9.07682	8.38915	10.8088	9.60733	6.97477	8.32193	8.86929	6.32193	11.1737	10.4633	8.62977	8.12928	7.82189	9.7842	9.03858	7.67624	10.2589	8.65112	9.07898	12.7575	8.94374	8.92267	9.52124	10.9709	10.9489
BTN2A1	12.1	11.5068	10.4818	12.6841	12.9125	11.66	11.8591	11.7204	10.1799	11.7941	13.0746	11.9391	11.1163	14.1965	11.9031	11.2467	13.4499	10.5872	10.8376	12.6928	12.4559	14.4958	10.0362	11.8429	6.43876	12.1806	11.8663	14.6765	12.4038	11.6128	9.8796	11.2373	14.5181	11.9002	12.4651	11.6165	12.1924	7.83096	12.2636	12.4093	12.4567	12.8878	14.6827	11.7006	13.6584	10.8376	12.6436	11.8802	12.7699
BTN3A1	12.1616	10.3987	11.6102	13.6717	10.8533	10.2796	12.5746	7.32193	9.64386	10.1421	11.0901	13.0413	10.2693	12.2447	13.5875	13.6359	13.1611	10.697	12.0646	9.87652	12.2527	10.8467	11.0293	8.74819	9.27612	10.5887	12.1779	11.5507	11.1163	8.53138	10.3644	6.49185	13.6154	12.2906	10.5969	10.5699	11.1421	10.1231	11.1674	11.0901	12.2449	10.6227	11.446	12.1799	9.60733	9.56986	11.1984	11.2408	11.697
BTN3A2	13.5519	12.9379	11.4631	12.4873	11.1674	11.6529	12.7649	11.4371	9.95128	10.8376	11.4041	13.584	9.68351	10.6134	14.877	14.6211	13.5031	13.2348	11.5149	10.1923	12.5651	10.1719	11.3387	11.6683	10.1639	10.9069	12.1355	11.3554	11.4305	8.96301	11.199	9.35439	13.5875	12.605	10.1641	10.5411	11.4512	10.0049	11.4818	11.3987	12.1232	11.4539	11.7566	12.4919	9.90689	9.87652	11.5118	11.5555	12.0119
BTN3A3	13.0768	11.4384	14.3059	13.6315	13.7067	9.29921	12.8765	7.56986	11.3443	11.0768	10.9293	13.7834	11.7215	12.0523	15.9151	15.0802	14.8946	12.9458	12.0164	10.5118	14.0743	11.1848	15.2069	9.02237	9.55075	10.4305	13.1539	14.154	10.9513	8.78136	12.0174	6.78136	13.5567	12.1293	12.9395	10.5118	10.9801	10.9496	13.7824	10.9293	13.3173	13.5749	11.4512	12.0189	9.43045	10.1923	11.0362	11.0835	13.4305
BUB3	16.468	20.9197	18.4589	20.3434	14.5501	18.4745	21.1035	16.2101	18.9325	17.0043	18.7155	19.78	12.2957	16.9506	21.2807	18.0396	19.7883	20.6535	18.5294	15.6294	12.6883	15.3318	16.0596	17.616	17.7465	14.9031	14.6595	16.256	12.7419	14.758	12.7669	10.8376	16.7382	14.726	17.2733	15.7739	17.3497	10.7482	15.7464	16.176	17.082	18.5009	17.244	18.156	13.6595	15.063	16.2059	16.1853	16.2918
BUD31	15.2006	12.7653	16.7729	15.8856	24.5785	14.5615	15.8989	13.42	13.4919	13.6573	15.7742	15.8435	12.7377	14.3833	15.7118	14.0353	15.7716	15.2217	15.85	14.7099	17.2197	11.9403	14.5669	15.4743	14.0093	16.6969	17.4381	16.2421	16.0048	13.8121	14.2467	11.8956	16.5501	16.0187	17.0061	13.6331	16.1289	11.134	16.3792	13.8523	15.634	16.6559	10.7398	14.7239	15.2747	15.068	13.1501	16.0703	15.4531
BYSL	13.4679	12.0901	13.5471	10.3106	14.086	11.0835	14.7649	12.3392	9.58871	11.1033	13.3457	13.3304	9.99668	14.3429	17.0431	14.9408	14.1204	15.4729	11.1861	12.5216	14.246	10.8842	13.8027	12.5096	12.5327	11.2046	13.1532	13.5006	11.7318	11.555	14.3084	12.123	14.7424	12.8118	15.1357	14.4021	12.753	12.2502	14.7271	12.2732	12.5068	13.1658	12.6729	11.9403	12.1098	13.1153	16.4421	11.1861	13.2967
BZW1	18.2879	16.8143	17.602	12.8861	16.2571	14.8557	18.827	14.8042	17.1788	16.8369	16.8613	16.2808	14.1611	17.7727	17.3744	15.8012	16.2427	15.6673	17.4897	15.2819	9.32193	14.222	15.3081	13.905	15.7469	12.2497	13.7503	14.3867	13.2703	11.0154	15.0676	15.8083	18.7475	16.1417	15.56	14.7778	12.9766	8.81378	15.9859	16.6049	17.759	16.566	18.551	17.9502	16.8296	15.9327	13.0885	15.7461	18.3051
BZW2	14.8022	12.7752	14.2703	12.464	13.8803	12.0967	15.7113	11.7566	13.5105	12.6528	15.0124	12.7752	10.2408	14.8994	17.3552	15.2296	15.9565	18.5148	13.3304	15.645	18.2877	15.5606	15.0154	12.5813	13.9041	13.6211	16.2249	18.0077	11.5507	11.6952	11.4409	10.9218	17.3364	14.9522	15.4301	13.7875	13.8378	8.67948	17.1824	14.6899	18.5482	17.1714	16.8054	16.7605	16.0866	11.4305	15.1834	12.9476	14.8253
C10orf11	14.1738	14.4135	14.0793	16.5505	13.6004	12.0246	12.0672	14.2519	12.7827	13.2079	14.9762	13.683	14.1575	14.5716	17.427	14.1309	14.574	14.9463	14.9041	13.1079	14.4932	14.5716	14.1305	14.0987	14.2393	16.1729	14.5958	14.1692	15.3745	13.7766	14.115	12.8823	15.7685	14.7056	16.8819	13.0702	14.0154	14.1153	14.6268	14.8499	14.9175	14.6853	15.7824	16.3816	14.7279	13.83	14.6225	16.9572	16.6554
C10orf116	19.4391	17.1131	16.334	19.5723	15.49	14.4134	13.1706	16.5396	14.3772	18.7344	14.3759	18.6908	14.6828	13.3799	13.6551	15.494	13.6062	14.6478	18.5613	16.3101	20.2006	13.6416	15.6133	20.4363	17.2145	16.9914	19.0665	17.1513	14.0102	16.1913	15.5102	16.7349	16.1913	14.4786	14.2838	18.4013	17.9641	13.4977	16.8064	15.6658	11.7228	18.3846	16.2612	19.33	15.0642	18.9676	13.7503	18.9777	18.8072
C10orf118	8.60733	9.29782	11.5035	16.4345	9.15127	10.6348	9.91296	12.1433	10.2246	10.8857	10.4417	10.0671	11.8096	14.3994	10.3443	12.3307	10.6723	10.7464	9.35346	9.04597	15.0406	9.1111	10.4717	10.1496	9.24575	8.89589	9.51175	9.29921	13.7005	10.4216	9.72426	8.36632	9.94938	12.0091	12.7013	10.3381	10.5763	7.3686	12.7302	10.4494	9.62594	12.6773	13.4012	11.2071	10.5298	9.10625	11.3388	6.25998	10.5284
C10orf32	13.1532	12.0901	17.7885	15.0111	15.2322	14.8292	15.4793	14.225	12.5055	15.3348	14.1309	15.0596	14.7902	13.6495	16.2521	12.0668	16.0245	17.7787	13.4083	12.4969	14.9695	13.872	16.1222	13.6146	13.7916	12.0134	14.5574	13.3247	12.436	13.3428	14.7853	12.6482	16.7027	14.5746	16.3254	16.7252	14.7688	13.2762	14.6504	14.3889	15.188	16.5116	13.5631	13.6499	14.9098	15.104	17.5868	14.8787	15.0118
C10orf54	14.2475	12.0678	12.1187	10.9076	10.3443	9.12928	14.0293	10.1974	13.2091	10.374	15.2884	10.3142	9.53736	11.5699	14.743	15.7359	18.055	12.923	10.9926	11.2893	11.9912	11.3654	13.9841	11.043	12.0464	9.67732	11.7528	10.8595	9.60946	13.774	10.7566	13.5828	13.7672	10.5251	12.9936	10.7118	10.7091	9.32986	10.4515	12.2837	11.3724	14.7223	10.3928	11.1814	14.4201	9.95785	10.7082	11.9718	13.5459
C10orf62	17.4458	14.3564	12.9834	12.2492	12.1064	10.2751	10.9609	12.3189	10.3886	11.1887	13.589	11.7192	9.74441	12.9493	13.3308	10.8739	12.644	12.2121	12.4674	10.9066	12.0358	11.5118	12.8688	8.60314	13.169	12.6439	13.4706	10.2644	10.4647	12.0154	15.0575	11.7394	13.1815	12.5537	12.0566	12.5261	11.2924	13.4147	13.1323	11.2228	12.0634	15.2541	13.2594	14.0767	14.5711	9.07059	14.3434	11.9244	13.1212
C10orf76	14.1493	9.27612	13.5411	12.8435	11.5216	9.55075	12.9908	10.5193	11.5887	9.31179	12.2378	13.5436	10.5482	13.7067	15.8873	13.8033	10.3987	13.1596	11.5656	9.86109	12.7013	8.74819	13.2863	11.0889	7.33852	14.0362	11.1357	9.04985	11.0014	10.8842	12.2877	10.0224	12.2213	11.1947	11.4919	7.69527	12.5121	8.20699	11.3118	11.4928	10.8688	9.74819	14.1089	9.69697	11.3387	12.3826	11.0362	13.3623	11.7201
C11orf31	16.5696	15.3177	14.3554	18.2837	15.4994	17.236	17.1832	18.328	15.6091	12.8028	17.8157	16.6963	16.8993	18.1846	16.9959	15.539	17.3222	15.68	12.06	13.1533	17.7706	15.0888	16.4007	15.5179	18.9154	13.9712	20.9023	17.7979	14.8664	17.1696	13.5093	13.745	14.5669	14.0777	15.9092	15.4599	17.7144	14.7854	17.4926	13.6027	14.641	19.2712	17.5398	17.4873	17.5223	16.5986	16.87	17.4327	19.0764
C11orf54	15.4853	12.5852	12.6717	13.6695	13.0634	19.5592	16.213	20.8935	16.4799	21.0254	20.6476	19.3275	10.8701	14.3947	20.379	19.6555	19.2896	20.1409	22.4387	17.2684	18.5826	17.8463	18.1671	22.5361	20.3673	17.3918	19.007	16.2322	13.9908	15.776	14.3941	13.7783	17.5305	13.5781	17.9621	24.0494	22.9797	12.0668	16.2615	13.4653	15.7043	16.9216	13.7175	16.092	16.5323	21.4182	17.3982	20.2473	20.9672
C11orf58	14.1915	13.7847	17.2546	14.748	13.7895	12.6595	14.6817	13.9351	13.6839	13.6912	13.7885	14.6557	12.7415	15.355	14.6307	15.0828	14.1524	14.9957	13.9547	11.8258	12.2644	11.2467	11.8218	14.2423	13.1309	13.33	14.7906	17.7753	13.2518	13.7024	15.6297	11.8337	16.7353	16.1423	13.9163	15.9458	14.9089	12.8937	15.3095	12.8691	15.5155	14.3802	13.3092	15.2303	14.6502	15.6909	14.6893	13.0049	12.6234
C11orf67	11.5118	13.8669	16.1287	17.6565	13.8679	15.5654	16.1791	15.1393	13.1674	20.5373	17.2865	15.6379	12.7038	16.6468	16.3944	16.2261	13.9988	15.9095	18.5515	15.5429	17.1933	14.3435	15.8247	13.6489	13.3304	14.9648	16.1458	16.1757	18.4423	16.6915	17.0306	14.5474	17.2243	16.3191	15.9306	15.1216	14.896	12.5011	15.966	16.2034	15.5219	19.1495	15.4922	16.8443	16.9244	16.8557	18.6665	16.0674	15.388
C11orf68	13.5817	12.0084	13.5435	14.9984	13.4564	14.5124	16.3595	13.2303	15.3314	16.1208	16.7219	15.9034	10.9711	15.2571	17.3176	15.9924	16.2895	13.7099	11.7649	14.2978	9.79766	13.2899	15.6926	8.71425	9.55075	13.3922	15.715	14.3636	14.7387	14.0749	12.964	11.9181	14.317	15.9624	14.3471	15.1501	16.2974	12.6306	15.7798	14.9458	15.9045	12.2497	16.6217	15.3564	13.1405	14.9172	16.7688	14.843	14.471
C11orf73	14.6915	13.2227	16.307	13.9239	12.8884	12.0014	16.0357	14.3168	13.0107	12.1906	15.0876	14.2114	14.5805	13.8634	14.246	13.203	13.8746	13.3029	13.8852	13.1996	13.4443	13.0836	13.5726	12.1323	13.815	12.5183	14.1641	14.0229	14.9424	13.0523	13.9965	12.7156	15.4074	12.6067	12.744	13.7695	13.6971	11.7852	14.1905	13.5805	13.7545	13.7916	13.2453	16.0543	14.7581	13.0276	14.0794	12.9766	15.0704
C11orf83	18.0666	15.5196	20.8392	21.3646	14.4499	16.3442	17.2252	14.7233	14.9198	14.7597	15.4824	14.8724	12.736	15.4491	18.412	17.7198	16.3769	17.668	17.1447	17.7585	14.8398	17.4079	16.964	16.7296	16.378	18.9862	18.0643	19.8242	15.5519	21.6135	18.928	12.5068	18.5344	16.7706	16.3338	17.3719	16.6389	12.4538	17.71	16.2826	15.4867	18.6409	15.7085	19.0726	16.1366	16.4373	22.6433	19.3842	17.4751
C11orf96	15.2652	14.4232	15.5928	13.834	15.1778	13.4651	15.9713	12.8087	14.7745	14.5208	15.6131	12.9513	12.9612	15.6777	16.1864	15.6163	15.8109	15.6891	12.6865	14.213	13.774	14.2674	15.1592	10.9253	14.8741	12.364	15.4777	15.4996	12.2829	14.8325	14.9545	13.8552	15.555	13.6177	15.2906	12.9778	13.7519	12.813	13.9738	14.824	12.5627	15.7365	15.1722	16.8184	15.4515	13.0354	16.0156	12.7875	15.4503
C12orf10	15.6365	13.7099	15.5099	21.6223	15.5764	15.6548	17.5629	15.6869	18.5883	15.3325	17.2313	17.3355	14.0616	16.8516	17.9353	15.6082	16.3663	17.1874	16.9506	15.1776	15.8579	15.0258	18.1474	14.0693	14.7737	16.0936	18.1423	18.6196	17.8192	16.427	16.6163	14.6108	17.1929	17.6254	18.8137	18.4832	17.3122	10.9295	18.2244	17.1328	17.9327	17.2894	16.3302	16.9927	17.6374	17.7411	19.5397	18.1893	18.0958
C12orf23	20.3431	15.3917	16.81	12.8198	12.4331	17.6379	18.7513	16.1807	14.9242	12.5793	16.3704	13.0583	11.4744	17.2013	16.8175	13.4609	16.8456	14.3014	14.7866	14.574	14.5283	16.2701	14.8002	14.9326	14.7883	13.3492	12.4014	18.3755	15.8492	14.4602	14.6119	13.3415	17.2102	16.7006	14.0494	13.6224	15.7603	11.2341	15.7534	12.412	17.7259	15.3003	17.0528	15.6632	15.9777	14.1837	15.3996	12.9694	15.2291
C12orf4	12.8277	11.4673	11.8994	12.2691	10.949	7.4664	12.9712	10.2877	11.2524	8.03804	11.2761	9.58872	11.8941	10.4418	13.1131	12.0869	13.2122	13.3134	11.7356	9.94767	11.3436	11.5282	10.6528	10.1571	9.93664	9.38896	12.6971	10.3919	10.552	11.3109	13.3499	10.3212	13.403	10.3157	12.3526	10.4305	10.4186	10.1209	10.4818	10.3554	10.8401	13.1373	13.0335	11.5265	10.7983	9.94969	13.7116	10.1799	12.7164
C12orf44	14.4353	15.4626	11.7271	13.6814	15.8565	11.2644	15.8155	11.3143	14.149	13.0117	11.5459	12.5864	11.2977	11.9256	17.1524	12.6551	14.4034	12.6729	12.5579	12.7275	14.941	12.7896	12.8494	15.6416	14.8591	11.299	14.419	14.1493	13.1804	16.7959	12.4993	14.3099	12.5289	15.747	13.9583	13.6696	12.2924	11.1283	14.3302	13.9012	14.5018	14.4676	13.823	14.2599	17.8074	12.3903	13.6048	14.3221	14.8428
C12orf5	11.6119	12.5411	14.3408	17.8563	14.5627	10.6348	16.9799	12.1737	16.3491	11.5068	15.5053	15.1721	11.9929	18.6499	16.9163	14.4538	16.0781	15.1509	15.3066	13.0035	15.6877	12.4564	15.8949	11.9304	14.5219	16.4208	13.9667	16.7307	14.4167	13.4473	14.2549	13.3443	16.2032	14.65	12.6707	13.1815	15.9024	11.5362	16.4149	15.614	16.8924	17.2671	14.9689	16.5136	17.6516	11.5507	12.7035	15.1686	15.3701
C12orf57	17.7106	13.7566	15.1536	19.3391	16.019	12.9486	15.8574	14.2238	13.9467	12.7121	13.1405	15.0947	13.9525	16.1111	17.2746	16.2563	16.123	13.0566	13.8457	12.0868	14.65	14.8386	15.7853	14.9626	13.9456	14.532	16.8543	14.1822	14.641	17.0065	15.7132	12.7601	16.285	12.8218	15.13	16.8123	15.0882	12.2671	13.5911	15.8637	18.305	10.9293	16.6665	12.7185	20.3767	14.4079	14.6562	16.6206	17.9988
C14orf142	15.1094	13.6154	18.5589	18.8694	15.4153	16.2659	14.1373	15.9629	13.7313	13.6579	15.7992	14.7623	11.0498	17.1805	17.6106	15.5477	17.8918	17.4813	14.7752	15.7268	19.8446	14.2725	18.107	18.6544	17.536	13.3894	18.1718	18.4644	13.8088	18.1142	17.0593	15.9839	17.0371	16.2473	16.8724	15.5669	17.1096	15.2026	16.1167	15.329	18.7208	16.3214	17.7358	12.8688	14.3907	13.4602	17.0133	13.4186	19.0931
C14orf159	14.3212	14.4101	16.7349	18.6265	15.7257	17.051	13.2805	18.2426	14.7961	18.3504	18.378	17.0838	12.446	18.2038	18.763	20.408	19.1004	18.851	19.7454	16.0351	14.8861	14.1954	16.8389	18.0262	15.5861	15.0435	14.954	13.2718	16.0528	18.019	9.22882	11.0154	13.5191	13.4448	18.3946	17.9984	18.0444	7.68274	14.6234	12.9311	13.513	15.1025	14.6828	17.7233	14.0023	17.0214	16.2294	18.5679	16.6447
C14orf166	19.4216	17.4753	19.5451	16.26	18.7828	18.7593	20.6488	17.4277	16.6701	18.285	20.0227	19.49	14.3491	20.957	19.6904	19.1286	20.1399	19.6204	18.7789	17.7296	19.8135	16.5501	18.3801	19.7457	20.0988	17.651	19.7766	19.6722	16.4195	18.3996	18.8752	16.7414	18.7353	18.0662	19.3688	18.2483	18.3409	9.99435	18.5274	17.9645	19.591	18.9935	17.8986	17.3074	19.57	17.7185	19.6539	18.4175	21.4845
C14orf169	15.1497	8.17991	12.1643	14.5727	14.4843	10.6528	16.5139	14.8221	11.7731	11.8218	13.6143	12.0836	14.3162	15.1954	15.329	14.8931	14.5501	15.3394	15.0292	11.7482	13.3381	12.2209	15.0918	12.7017	14.0206	12.695	14.2881	13.8037	15.3053	14.8203	9.32193	11.8853	15.6979	15.0669	14.4415	10.6454	12.5397	9.84529	12.7481	13.1309	15.434	14.9527	12.2848	15.6551	11.2475	11.9354	12.9931	12.6682	15.384
C14orf2	16.5168	15.972	14.2482	17.1966	18.1991	17.802	16.3006	18.3447	15.8277	19.8966	17.8013	16.4623	18.9109	23.2197	19.2304	22.1876	19.2153	18.7659	19.1421	14.2205	16.7613	15.646	14.3021	17.7008	20.3479	16.6383	18.523	16.8493	16.9058	18.3835	18.3097	14.7838	20.7342	20.1002	15.3867	16.1094	13.8601	12.4409	16.6493	16.8102	18.6771	19.0882	17.5623	19.2882	16.9377	17.522	17.9794	18.6343	20.8028
C15orf38	13.9899	11.6751	12.5746	16.5136	13.0564	14.6991	15.8344	12.7613	11.3363	10.2877	14.4167	14.4956	10.9022	14.3505	12.3359	11.4969	15.0076	13.3987	12.1737	11.0293	12.7138	14.4085	8.12928	11.7316	12.5699	15.7779	13.3956	7.96578	16.88	4.82346	13.3336	9.0331	15.3676	11.2935	14.1461	11.3443	13.5687	8.94226	14.8022	12.9712	14.0575	10.388	13.0747	15.3394	13.3415	14.7382	17.1559	16.0295	13.5423
C15orf38-AP3S2	13.7249	11.5265	12.8337	15.6138	13.8861	14.1115	15.3697	13.1196	10.6528	11.5746	15.2999	13.933	9.07682	15.004	13.7482	10.7814	15.3003	13.8366	11.4564	13.9172	12.2475	11.7904	14.4337	17.0905	12.5142	12.2647	13.8916	14.049	12.1867	13.9467	12.8269	12.1114	14.0243	10.5793	15.383	14.786	12.8514	9.83035	14.086	13.1674	13.9366	9.67948	13.4259	14.6229	12.6257	14.3085	16.4397	15.3478	12.8258
C15orf48	17.0286	18.7763	17.4097	13.6765	19.6748	11.8036	20.9117	12.9622	18.1113	12.3944	14.9833	12.9658	11.197	15.6618	19.3721	13.62	19.1657	19.1313	13.8307	16.0276	14.1123	13.3961	14.8659	13.2912	14.7642	14.5963	16.8351	16.8041	13.5719	15.3694	15.7695	16.4319	17.3103	12.6249	14.3765	13.1244	13.4948	14.7721	14.254	12.5459	17.1035	16.1886	18.9003	13.7228	18.4985	12.7977	18.9126	12.4793	15.3552
C16orf13	13.2453	12.0362	15.5716	16.4178	13.1615	10.2046	15.0596	13.7534	14.3318	12.6707	12.933	11.3049	12.4044	14.0464	14.5681	12.9218	13.9228	14.4679	15.0084	12.3304	13.0345	13.9917	14.4396	14.5893	14.0441	13.3661	13.5056	14.4723	13.4134	14.1643	15.7362	11.0679	15.4354	17.4223	15.4282	15.4441	14.4941	10.9119	14.5037	15.8669	14.5375	12.2107	14.6967	15.6593	12.8707	11.1293	15.9027	14.365	15.0074
C16orf58	10.4717	12.6926	14.659	14.8145	14.4849	10.7228	15.6393	12.0715	14.5447	15.1477	15.2852	14.3873	11.4147	14.9357	18.6794	16.2926	17.6588	11.2107	19.7134	12.579	11.0901	15.8349	17.0909	15.4567	16.3512	11.4147	15.0756	15.8002	16.5593	17.6698	15.9481	9.81378	17.3259	13.3276	12.92	13.6595	13.1532	10.7649	9.73132	13.0012	14.3711	14.7644	15.1357	12.3219	12.7834	18.0681	13.2	15.6885	15.9662
C16orf62	19.1838	17.9978	19.2651	15.0885	18.6354	14.1791	16.243	15.4875	12.7271	14.345	16.1463	15.5049	10.0362	14.62	17.0704	16.2823	16.3005	16.554	16.9008	13.2137	13.8937	14.1807	16.1253	14.9041	14.1389	13.8504	14.2251	14.8078	12.8098	12.6303	13.6795	13.3457	15.4486	17.026	16.8411	15.0554	14.92	10.9801	16.7989	14.7618	14.7716	16.481	14.0934	14.8078	14.9644	14.0206	14.4337	13.7207	14.8553
C16orf70	12.5673	11.0228	11.7356	12.6795	12.2318	8.84549	14.3415	11.3671	10.1548	14.1572	14.769	11.7649	13.0512	12.0701	18.0034	11.748	12.697	17.2504	14.5289	9.30768	14.9074	12.7226	14.5911	12.3603	13.2346	11.8972	13.6506	10.9944	14.0541	15.4109	15.3855	11.3134	13.4451	13.9802	16.3737	13.9059	12.671	12.1778	16.5551	10.4701	12.9759	13.4319	13.851	16.6781	12.4087	13.0766	12.333	11.4807	15.9916
C16orf80	13.1532	12.5947	14.1556	15.6947	10.5688	13.6986	17.7116	13.0594	10.7895	15.4192	13.8553	13.7292	11.2438	14.1822	13.4969	15.0141	14.1501	13.1627	14.3265	12.5627	14.3027	12.0868	12.9784	14.1269	11.5291	13.3445	13.7334	14.2906	13.296	14.0716	12.9835	12.8907	14.6662	14.3595	15.1631	12.9256	14.513	11.3498	14.7217	14.1357	12.2497	14.3927	13.8447	15.5037	14.2016	13.7459	15.4525	15.1651	12.8632
C16orf89	18.5609	10.9588	13.5567	14.0397	12.1452	12.9418	14.4599	13.0771	17.5373	13.2422	10.6707	13.6619	7.68106	13.7712	16.1422	14.6211	14.6551	14.5332	14.2553	10.0084	13.8076	10.6094	11.8297	13.3514	11.9696	12.201	13.323	12.7161	12.0996	13.0362	11.7567	9.68525	13.6633	14.0532	12.9034	13.7586	13.743	7.34867	13.9852	12.9281	14.4375	15.2938	15.4262	14.0986	13.2642	13.0408	13.1104	13.8923	13.2615
C17orf104	11.4346	9.98014	13.6095	12.6796	14.6246	12.1728	11.5362	12.2352	10.1349	12.3114	12.0109	12.5052	9.95128	13.1154	14.2677	13.8412	14.6241	14.0353	12.7792	8.8561	12.2438	10.7718	11.2273	12.3619	13.5967	11.8308	12.0567	11.6096	11.7839	11.6866	12.5793	8.45121	12.5241	12.6859	12.118	12.5499	12.5427	8.27612	12.6545	11.6728	12.8633	13.15	12.2365	12.7069	12.6887	12.2185	13.5659	12.6116	12.6867
C17orf49	17.9966	16.5121	14.8337	15.7475	15.9601	14.1405	17.1743	13.4856	13.7132	14.5746	17.0049	16.7029	13.0032	18.2152	17.4711	16.1631	17.2811	18.0493	15.6131	16.0282	13.6673	13.5228	16.2479	17.0906	14.8773	15.1236	16.9765	17.285	14.8183	15.4446	14.3933	13.2337	14.8712	17.9471	16.9332	16.1493	15.559	11.1611	16.1157	13.5675	16.5428	17.6787	16.534	14.4074	15.1942	14.571	19.0215	16.0998	14.2558
C17orf59	15.1679	12.9165	14.3813	15.9908	13.317	12.9701	12.7369	13.0385	13.907	11.4772	11.7013	10.5603	10.4564	13.1763	13.4435	13.2453	12.3443	16.1216	13.8276	13.8158	15.1553	11.6257	11.2348	13.1062	12.7691	17.064	13.6946	12.8494	12.0224	13.7706	12.6544	12.3955	11.5314	13.2674	12.5068	11.8151	13.1564	12.0181	13.4357	11.2761	14.4742	11.0224	14.1471	13.7207	13.0617	12.8032	12.3279	13.9504	14.344
C17orf62	16.0992	17.7416	18.1547	17.9595	16.2983	9.65544	18.2376	14.8022	13.2992	16.5587	13.8307	16.3937	14.8118	14.4053	14.0413	17.1077	17.0735	15.9542	16.4494	13.7136	15.4196	15.7273	16.0115	14.7614	14.9297	19.6432	15.195	14.9031	15.758	16.6151	14.5058	12.9622	17.0635	11.5715	15.2066	14.2157	14.6544	11.6611	15.4768	14.6093	14.5852	15.109	16.0565	13.1883	17.3616	13.3676	15.4288	13.4851	16.8857
C17orf75	13.2739	9.62571	14.0137	13.0607	10.4512	12.5722	15.3401	12.3581	10.6795	10.1534	14.1172	14.3269	9.07682	16.22	16.7825	12.944	15.8371	15.735	11.3663	13.2674	13.2243	13.5781	15.9309	15.7698	15.2194	11.3163	15.2329	13.7545	11.6556	12.6484	14.1682	9.84549	14.3408	11.4615	14.1915	14.1923	12.8458	8.62841	12.4818	10.2167	14.9316	14.9797	14.3554	12.4767	13.6817	15.0714	11.099	14.1946	16.2241
C17orf85	13.8591	12.309	14.6301	15.0302	11.9694	12.8746	13.2992	12.4475	13.9518	12.0931	15.6498	12.2556	10.5043	16.8602	15.9364	15.6177	13.8057	16.1936	11.6272	13.0345	13.2079	14.9563	14.8258	12.9348	12.8272	12.1033	14.3358	14.905	12.6261	12.8142	13.7435	11.9323	13.8556	14.469	15.176	15.7361	12.3276	11.3365	13.1564	12.8037	13.1325	13.5627	11.5411	13.2586	12.9274	12.7488	13.1768	13.7366	13.5768
C18orf25	11.7605	10.1293	14.0336	12.8163	10.5529	12.5715	13.7752	12.6017	10.4657	12.6385	14.5992	12.7321	10.2374	13.1261	13.194	13.6538	12.943	14.2301	12.8644	6.64386	12.7646	11.0337	12.4347	12.6628	13.7752	12.4063	12.9352	11.9586	12.3837	11.9215	12.7141	8.78157	13.5138	12.8193	12.9485	12.7536	12.7502	8.61165	12.8042	13.7801	12.905	12.1149	14.1724	12.8295	14.2184	12.5936	12.7862	12.7835	12.8921
C18orf8	13.9712	11.7025	13.9302	13.0236	13.7555	11.2046	13.863	12.1737	13.9837	10.2761	12.1293	13.1485	9.74374	14.3035	14.4305	8.56986	14.0684	13.6562	15.2765	12.1611	13.9191	11.4937	12.0224	13.2183	11.4893	12.905	12.8057	12.6325	11.0701	12.6595	14.5603	10.2927	12.3718	9.99435	12.9873	13.8317	12.8342	9.54511	13.6806	12.7731	11.6883	13.4881	11.9817	10.8994	12.6325	11.2924	12.7334	13.1784	14.122
C19orf10	17.7443	16.9376	18.5957	18.695	17.082	15.4291	20.8637	16.6589	17.5867	17.8446	18.9022	17.9077	14.1066	16.856	19.3624	18.0345	17.624	18.1167	17.8392	14.0439	13.9465	14.6039	17.9278	16.0082	15.0893	20.0732	11.0701	17.3569	13.9237	15.7314	13.2863	13.4653	18.8756	21.1697	17.534	16.5359	16.6253	14.2776	20.0842	18.7295	18.0711	19.4166	16.6872	15.7445	17.6002	15.7094	16.792	16.3576	17.1265
C19orf12	15.3977	15.582	18.5964	15.9467	16.0276	12.9195	16.69	15.0563	13.0753	15.1561	19.0908	15.3655	12.5375	18.0182	17.7078	16.4167	16.5341	16.3912	15.5161	14.1822	15.8108	16.4167	17.9816	16.0963	15.2853	15.7531	16.3677	17.5795	14.4654	12.9088	16.4263	14.4053	18.358	15.8778	14.4615	15.63	15.4589	12.2438	14.7796	15.5814	15.0456	17.6521	15.1497	15.5978	17.3554	15.0343	18.1362	15.0802	15.5933
C19orf25	13.9087	13.5579	15.1764	15.3448	14.4558	14.2523	13.2863	15.6331	13.4191	16.3068	14.6806	14.4266	13.0279	14.9882	16.3387	13.1627	14.7398	14.6888	13.577	13.744	15.832	11.1923	13.9088	16.6527	15.6981	16.2983	16.5346	16.3651	16.1341	16.5283	15.6171	14.5519	13.5992	15.4793	12.8017	16.6234	15.1446	12.353	15.5308	12.3443	15.7908	15.2761	15.4226	13.4717	15.4282	13.4843	15.5579	15.9875	17.4076
C19orf43	15.0018	14.5673	16.618	16.1131	13.6938	14.6359	10.5411	13.7055	14.0221	9.18047	16.3742	13.9637	10.5748	15.1961	12.9944	15.0364	14.844	12.8118	12.42	12.8404	12.0502	12.9548	14.8315	14.1313	14.2316	15.5073	15.5019	13.2215	9.53764	14.144	15.1069	16.6626	14.5665	14.3419	15.8775	14.8861	14.2076	12.9243	16.8645	15.1992	15.7326	16.8499	16.8297	17.618	15.799	14.9635	15.2327	15.1293	19.7687
C19orf52	13.6149	12.3718	13.5459	17.9994	15.4435	12.9513	13.654	14.9847	11.9069	10.9069	13.0084	12.1984	9.91745	13.92	15.4153	17.9533	16.3122	14.645	15.0726	11.9403	17.0167	12.1102	13.1721	14.0969	15.8839	17.2593	13.8358	16.1423	13.7724	15.4267	13.5601	11.4182	13.5579	14.0669	14.5828	14.0481	13.5922	9.66856	12.2819	15.2466	14.2725	17.0736	11.2243	15.2038	12.0464	13.6143	15.5356	13.1	14.0961
C19orf66	17.7214	17.2873	16.0949	18.7657	13.4931	11.4564	16.7304	12.3145	12.1131	10.9944	12.2258	12.5314	10.6339	15.1273	9.02237	16.3101	14.7456	16.4475	15.8884	13.4551	15.8707	12.7714	14.2309	14.0006	14.1242	13.0541	12.9748	13.5852	14.8179	14.8794	13.5668	12.0969	12.8138	14.6234	15.071	13.2102	12.0396	13.4155	13.4107	11.1861	14.0693	15.112	15.0274	14.6154	14.1163	13.745	16.8298	11.5224	18.6981
C19orf70	12.6948	13.6904	18.1884	18.9886	16.2493	16.4797	16.2906	12.5699	10.2761	17.2625	16.98	18.9353	12.9784	17.3119	14.3127	18.5932	17.5416	16.8467	17.1945	15.3584	16.7032	12.7099	14.6348	17.552	19.1155	15.913	17.9687	18.27	14.2928	16.7441	16.175	13.3063	15.0362	11.6707	14.8108	11.8994	16.5702	11.9256	13.6143	10.8057	18.4686	15.5902	12.6861	15.8687	14.1033	15.6038	16.2044	17.5554	17.2664
C19orf77	13.0293	11.676	13.5559	17.8817	12.8888	12.4094	14.1642	16.2258	12.2407	12.7099	13.5884	16.2534	9.32619	13.6923	14.5099	13.5936	13.9065	13.7106	16.451	11.3382	19.7241	11.4255	12.8589	15.8494	12.4007	19.0726	13.3709	13.4061	17.0799	12.3338	12.2481	10.763	13.4952	18.0285	13.0702	18.5397	18.5028	9.08791	16.2466	12.3202	17.8553	13.7869	12.8798	19.4553	13.3288	16.5911	13.2185	14.4054	13.3269
C1GALT1	12.2674	11.0498	12.1767	12.4564	10.2046	12.7822	13.7013	13.1627	11.769	12.756	14.7106	12.4335	9.52655	12.3415	14.4383	10.7566	13.3387	12.9348	12.7181	11.5118	13.2116	11.0854	12.3457	11.5041	11.6013	11.4305	12.3392	12.3772	11.3669	11.7598	12.3843	10.607	12.6221	12.322	13.0742	12.2963	12.397	9.34962	12.0327	12.1112	12.7739	12.5806	11.5934	12.4589	13.372	11.5779	16.1339	13.2408	12.4972
C1orf122	13.8727	13.1298	14.9237	13.6956	15.4909	11.7936	11.9873	12.5557	13.1671	13.1048	13.504	14.3439	12.745	15.4906	16.8281	14.8233	15.7716	14.3867	13.951	11.9491	13.4529	13.9819	14.3078	9.01453	14.8966	18.7674	18.2735	14.0353	14.9172	13.6075	15.6741	12.4669	13.4291	13.7117	14.8823	13.0337	13.3443	11.2506	15.3978	13.9972	15.8087	12.0735	17.323	15.5507	14.9297	13.6418	12.1393	13.4194	13.408
C1orf123	16.9994	16.1877	17.4008	18.3477	17.062	17.5415	16.0165	13.6393	15.0349	15.2805	16.5703	17.829	15.3001	19.5409	18.971	18.1482	18.2303	18.5305	16.8444	18.7384	19.3677	16.12	17.7302	15.5525	12.5793	18.5962	18.0656	19.3959	17.5256	15.3419	17.2574	18.593	15.9109	18.3362	15.8428	16.7906	16.2074	11.4147	16.099	16.3147	16.4319	18.0918	15.1445	16.1157	19.6506	17.5109	19.0037	17.5972	14.8312
C1orf198	18.0722	13.1475	17.9795	15.1045	16.3649	16.3538	12.5435	15.9372	13.3271	16.5766	11.7313	14.6938	10.6332	19.1585	16.4437	16.3569	12.4435	16.4445	16.5741	12.5459	17.2807	12.4278	10.4471	15.7948	9.84549	14.0473	16.5196	13.8553	15.8168	15.7368	12.1548	12.1706	17.3739	18.633	9.79529	13.7324	13.7855	13.5563	14.789	15.4438	17.776	17.1265	14.122	17.0598	15.7284	14.0751	16.5515	18.0147	14.9139
C1orf27	14.8297	16.2086	15.6402	18.8955	16.5519	14.9558	16.2279	14.9517	15.9348	14.7435	20.3402	14.6991	10.9184	15.2538	17.0424	17.2403	18.443	15.4602	17.6616	10.7482	15.6869	13.9357	13.9873	15.1942	13.2	14.5276	14.9435	14.6573	10.5411	12.4041	12.7752	13.0934	14.8601	14.2333	10.2644	13.0634	11.6799	14.1213	14.0939	13.354	15.392	15.5558	14.7336	14.9739	13.3485	13.5519	16.1807	10.6165	15.9631
C1orf35	14.173	10.3106	14.426	13.4362	11.7185	12.0224	13.3092	12.2682	10.5699	12.2021	13.2363	12.7757	10.373	13.1759	13.6154	14.6637	12.692	12.8518	12.7725	11.697	12.9208	10.5018	11.5507	12.5637	12.437	12.2534	13.0938	11.8533	12.6732	12.3921	12.8858	14.0069	12.9717	13.6461	10.6612	12.5362	12.1648	10.213	12.9764	12.3829	12.5768	13.0396	14.4067	13.5039	14.464	11.8756	12.9861	12.7905	12.9504
C1orf43	12.8733	10.2743	13.7388	12.0513	10.8487	10.4818	12.9009	11.902	9.44653	12.4109	11.4818	11.4924	13.272	13.2962	14.4969	12.9658	13.0617	13.3538	11.9312	11.7506	11.8182	13.5001	12.0768	11.8697	10.7744	11.7312	13.3489	12.2754	11.0975	13.2556	15.0026	11.6057	11.4683	13.8383	11.3443	12.8823	11.5093	11.9137	11.3612	12.9905	11.7586	12.3498	13.8237	12.5269	12.3397	11.3803	13.9541	11.6965	15.5059
C1orf50	12.4147	12.6861	14.4831	13.6584	13.8494	12.7545	12.7022	11.6858	16.7867	15.7695	10.7731	11.9069	13.9493	15.4331	16.9753	10.6883	15.2232	13.4486	16.3021	14.8062	13.2183	12.0844	13.9799	13.1479	12.8386	15.1719	13.4969	15.1892	14.0835	14.4278	12.8355	10.7814	16.994	13.0042	11.8411	12.9658	13.4384	12.0631	12.9846	12.5363	14.1036	10.944	13.4124	11.5603	12.5314	11.1485	14.457	12.8946	15.1811
C1orf85	16.6056	12.8742	14.141	14.3615	12.2089	11.1361	13.653	12.231	12.6124	12.3796	11.1357	12.5115	14.1848	15.1469	15.8501	13.4383	14.1509	14.6921	12.5776	12.1325	13.9792	14.2992	12.6079	13.952	12.0768	13.0455	14.1691	16.6047	14.8127	14.0911	15.9608	14.3436	14.1987	13.2714	14.5499	12.698	12.8306	10.2373	12.6149	11.4268	15.3081	14.4609	12.8861	15.031	11.8933	12.1983	14.635	14.105	11.3148
C1orf95	15.6963	16.036	17.43	16.6267	13.8819	13.4543	14.8593	15.185	13.0852	13.8907	15.1768	14.6872	16.1189	14.2549	16.6406	17.1327	15.1074	14.3163	15.0944	14.5651	15.8215	17.8121	14.508	17.0735	14.7885	15.5127	16.7966	15.7421	14.2348	14.0701	13.7855	12.9631	15.447	14.8312	14.5811	14.7344	14.8514	12.0661	15.5561	15.2985	14.1301	16.0803	15.8285	15.9067	12.7524	13.6248	17.2761	13.4447	15.8297
C1QA	14.049	15.2637	14.1815	14.2048	16.2121	12.7649	12.6143	14.7011	14.8062	13.0441	15.7868	15.558	11.462	16.2167	15.1667	12.8297	14.2387	14.0501	14.5651	13.2146	13.0984	13.2907	15.2645	14.0821	18.5176	13.206	18.6124	14.1458	13.9685	12.774	14.0072	12.7136	13.1752	14.7295	12.6839	12.9978	14.3181	11.2544	13.5106	15.9283	14.5099	16.1226	17.192	15.4379	16.3326	12.8178	17.5653	15.3006	15.8834
C1QB	16.3195	22.0339	14.4357	21.4578	16.4783	15.5603	19.3916	15.2027	19.0017	15.6007	12.9837	16.0089	15.3251	15.5311	17.1048	18.3775	17.8294	15.6408	18.6958	15.0319	10.7566	16.9725	18.68	14.269	12.8675	15.2084	16.9864	16.4832	17.9495	15.2801	14.8827	16.2277	18.0641	20.117	15.5925	16.3014	16.4785	15.0396	15.7672	18.8965	17.3983	18.9191	18.4141	18.4251	17.9618	13.2674	16.2582	18.2978	13.0821
C1QBP	19.9645	20.2942	21.9726	22.6543	17.3572	19.9769	21.178	18.4075	19.4795	19.3013	18.2	19.1431	15.9378	21.8615	22.9398	22.0338	21.0634	22.1475	21.8552	19.6176	21.4747	19.5385	20.5205	22.6781	21.4461	19.7136	21.3029	21.3651	19.767	22.5808	20.9869	18.872	20.4414	20.1873	20.5491	21.7878	20.6261	14.464	20.1367	17.7747	21.9202	22.0528	18.3055	18.4159	19.4422	21.2633	19.275	20.2177	21.6028
C1QC	19.2024	19.9526	15.6088	19.3635	16.5715	14.0032	18.4094	15.3017	18.518	17.0044	14.9522	15.1305	15.3049	14.6595	16.3429	17.525	16.9211	13.6607	18.2788	14.3632	10.3987	15.5594	13.0049	13.4805	16.3666	12.4818	16.4314	15.1473	14.9153	13.2819	15.8132	14.9013	18.7412	19.0422	16.9167	14.1333	15.6481	16.5049	15.8518	18.7241	18.2071	19.7576	19.6585	16.5323	20.7534	16.646	13.5191	17.7841	8.90689
C1QTNF5	15.855	15.271	17.7873	19.157	13.0668	16.1345	16.0049	16.8292	15.8305	18.8875	17.5448	17.7324	15.2126	16.3077	18.6641	16.7789	16.3836	13.8698	15.8528	14.9206	23.5322	15.7553	14.6764	17.1678	17.2193	20.5647	17.0286	15.2736	17.8076	15.9531	15.8642	13.3428	17.3333	19.154	17.8343	16.1076	15.9156	17.3017	17.1866	18.5519	20.7571	17.1921	19.913	17.7139	18.7308	13.755	18.5247	16.8375	16.9829
C1R	15.4324	12.4742	11.1033	17.1067	13.7207	13.0032	15.6526	13.5105	15.0806	14.0777	16.6009	14.5603	10.9914	12.511	13.1341	15.1357	13.77	13.4868	14.8366	14.2266	16.2473	13.7099	11.9144	12.4564	14.9367	15.0293	15.3408	16.2492	17.0205	15.2383	15.5438	12.3544	15.6433	17.1951	14.5945	15.3071	15.9022	12.6904	14.4376	12.9458	15.5516	15.811	15.2942	16.6296	16.9875	14.9757	12.7292	15.9144	14.151
C1RL	13.254	12.3433	13.0855	12.5021	12.3332	12.0967	15.7422	11.0835	11.9766	12.4818	13.1381	12.6618	9.28531	11.6567	13.0413	12.9163	11.6027	12.4843	15.5957	11.8138	12.3369	10.2408	12.0768	12.0122	11.0184	10.0224	13.0258	12.6964	13.0934	11.7322	12.0018	15.7891	11.8924	12.5118	12.4087	14.1405	12.2909	9.09144	15.6203	12.1803	11.9181	12.5218	13.5435	10.8376	13.0112	11.791	12.452	14.0984	13.385
C1S	17.433	17.6778	15.6174	18.4953	13.2978	13.7566	18.3266	15.1655	15.9346	15.2996	14.8776	14.5922	11.9801	14.0076	13.9586	15.4793	13.9721	12.865	16.1242	14.1445	16.768	14.4993	14.9671	15.6528	13.792	15.4024	15.6174	15.843	15.1232	14.3149	15.7035	10.6257	16.2816	18.9536	13.3608	16.3996	14.0049	11.5265	15.2534	14.6073	16.5299	16.0684	17.8725	18.5135	16.9458	15.6311	15.1385	17.2799	15.0507
C2	13.685	14.4298	14.1635	13.3401	16.8439	15.1361	17.6841	12.7545	15.5761	15.4915	10.8057	14.5928	12.1485	11.5265	13.8027	14.263	16.8934	14.9389	16.2051	14.24	15.2341	15.4758	12.3718	14.8198	10.2049	15.219	13.6039	15.7239	16.4987	11.6119	15.7949	11.8918	14.4402	18.0282	14.0768	16.6233	15.1037	11.446	15.8601	13.5253	16.6307	16.6191	20.9339	19.486	17.8241	14.6484	12.0668	17.6662	12.1517
C20orf27	16.9387	15.1931	16.3058	14.3549	14.9073	14.6745	17.2697	13.4117	16.2199	12.744	15.2604	15.9163	11.2761	12.2107	16.0082	17.1231	15.3279	14.4054	14.4431	11.9975	13.8317	14.2356	14.4075	13.49	13.3871	13.1522	15.2924	13.9172	11.9689	14.1079	15.0258	13.5507	15.2975	15.2149	14.5899	13.4071	13.3535	11.7037	15.6301	13.6319	16.0422	14.6588	14.7046	15.5579	15.2297	13.7015	15.5222	13.8983	14.7759
C21orf2	12.4705	8.37475	12.4717	15.2837	11.8707	9.32637	12.417	12.2208	11.3173	9.58915	11.6722	9.95845	9.17203	11.666	14.0877	12.3494	11.787	11.9656	13.0865	11.5957	11.7214	9.04985	11.3276	12.4978	11.1861	10.11	12.2359	11.9667	8.81378	13.0032	11.3854	10.8138	12.6461	15.3096	12.0081	11.0701	12.0167	10.1843	9.20457	14.2169	16.0942	9.38802	13.0041	11.7519	12.204	10.5019	9.9592	10.697	12.646
C21orf33	16.8587	17.0778	19.763	24.4397	16.4149	20.4884	19.1726	20.8094	16.0743	19.006	19.4096	19.1352	11.3826	19.1951	19.9002	20.6083	20.0672	20.2987	23.3139	17.4553	15.5118	17.2103	18.1908	21.4293	16.8694	16.9309	17.1351	19.342	18.8912	20.8382	18.9963	15.8528	15.7675	15.1208	17.435	20.3589	20.5707	10.7399	15.5375	13.2348	18.3492	16.6503	13.031	14.9362	15.4157	17.6306	17.5265	19.3451	18.4938
C2CD2L	15.882	12.3907	14.675	11.7144	10.0392	10.7748	11.9572	10.4293	16.0462	12.3796	12.7946	10.8573	8.59196	13.5412	13.5179	11.3323	9.15482	11.0456	11.9202	9.49759	13.3648	9.88495	13.3649	12.9476	12.3907	8.46256	11.5028	10.3532	9.8629	11.1931	11.0697	8.93078	17.0141	11.9208	9.722	11.4462	11.4313	6.5182	11.3896	11.1734	9.78278	18.8221	11.9794	13.5123	14.1877	12.5387	10.9523	11.1166	11.5357
C2orf43	17.2451	13.7377	15.8078	13.6071	15.0036	12.0934	14.659	13.6374	16.7656	14.5978	15.4628	13.3324	16.7149	15.672	10.1293	15.1123	16.2765	12.1453	13.7711	14.3294	13.0893	12.7628	13.3704	14.1651	14.4752	16.6601	14.245	14.887	13.3799	13.0751	12.8319	11.0374	13.7566	14.3648	14.7094	14.6274	14.6015	10.7623	13.1564	12.4014	13.4226	14.7875	13.6137	14.108	13.6629	12.8808	14.5726	10.9167	14.1425
C2orf47	13.8075	13.7067	14.2069	16.3403	15.6712	15.6825	15.6495	17.3111	14.3014	14.9431	15.0271	15.0469	11.1548	16.1287	17.2908	18.6921	16.7256	17.9199	17.1792	14.0693	13.5031	12.7711	15.2848	14.2076	14.7116	12.1163	13.9293	15.8135	14.0311	16.4502	12.5281	10.7142	12.3853	13.1606	14.8885	16.2521	16.9721	12.2258	16.4376	12.9218	16.6313	17.8889	11.1033	14.9045	14.0785	14.0023	15.0503	15.3495	13.0464
C2orf49	12.2467	10.903	20.0245	13.8307	13.7144	12.1368	11.8854	13.4009	9.73321	13.4877	15.5954	12.3219	9.81318	18.4836	14.9227	11.3917	11.5887	12.8334	13.4314	9.91823	13.1049	13.2605	15.7067	14.8136	11.8282	11.1905	13.0802	10.973	13.9136	14.8332	11.6334	13.4697	14.8038	13.6534	9.45806	12.8367	14.6394	12.6098	13.4467	11.7254	13.7645	15.7389	15.3221	12.8958	12.6944	10.1788	13.8318	12.2147	13.0106
C2orf69	14.1733	19.3733	12.6195	11.6035	14.2583	10.2207	13.0315	11.9682	8.48349	11.3852	10.2955	9.77343	9.07685	12.8251	11.6707	13.4672	14.4506	10.7062	11.8312	8.21277	11.6496	10.065	12.3586	12.9052	11.0084	14.0413	12.5566	13.1147	11.1861	16.8401	12.8972	9.23762	12.6497	11.8162	10.8842	9.79733	10.7335	9.66446	12.0408	14.159	10.5411	10.8765	15.6702	12.4041	9.9776	10.7478	12.3042	12.0988	16.3009
C2orf76	12.6211	13.342	12.3593	13.581	10.1799	10.388	13.7628	12.3137	12.0049	11.2966	13.6673	12.3078	10.7409	13.6405	12.8553	11.7313	13.3826	12.5068	11.7506	11.5746	12.8447	11.6929	11.8686	12.4522	12.0254	12.3047	12.575	12.8755	12.602	12.5043	12.0659	12.3078	12.4767	13.2143	12.1769	12.2015	12.5678	11.5185	11.6458	12.0985	13.203	12.9856	12.902	12.6707	12.5559	12.4523	13.1768	12.992	13.1288
C3	20.8275	20.1883	21.8034	21.6647	19.9257	21.0611	23.0514	20.2139	20.3483	19.6862	18.5176	20.5705	19.416	19.1542	19.5978	19.9199	20.1165	20.8705	21.6026	20.7801	22.4537	20.303	18.8406	20.9041	19.1596	20.2265	20.6735	20.4411	23.0889	19.5215	21.5227	19.6738	21.3827	23.6737	18.8678	23.2842	21.1455	17.7979	20.8684	21.2381	21.1179	20.8041	21.2939	22.1251	22.4418	20.7238	21.5681	22.4635	18.8914
C3orf33	11.1424	14.6166	15.7242	14.3758	14.6195	13.3991	14.6278	16.0102	15.5201	14.1713	13.0951	14.3699	13.5945	15.5847	14.8037	17.2121	15.3062	15.5303	14.5378	12.8794	13.6177	13.3042	14.223	15.1047	16.2629	15.5956	15.3838	13.7121	14.9961	14.4557	15.712	13.5536	17.5264	14.1654	15.1986	14.102	16.9684	11.189	14.2683	15.0259	13.914	17.2041	14.4444	16.981	12.3135	11.8951	14.8509	15.0696	14.1506
C3orf38	13.8897	10.697	13.8813	13.0744	11.5068	9.68579	12.4357	9.70755	11.3633	10.116	12.4343	11.5032	10.7406	14.4956	13.2732	14.222	13.6131	13.0496	11.2037	11.8084	12.492	12.7823	12.8899	12.0807	10.5187	12.7062	13.1861	10.4683	11.2069	12.6927	12.6371	11.0224	12.6371	12.6122	12.3437	10.7728	12.3761	10.6072	12.5795	11.0628	11.3332	14.54	13.013	12.0694	13.7334	11.8765	14.5274	16.6073	12.9803
C3orf58	13.1753	11.5507	13.8265	11.3478	13.5911	10.7545	13.1531	9.82047	11.8842	10.3758	11.6139	11.1652	13.6174	12.3115	10.5709	12.5934	10.6618	17.0368	12.3355	9.43849	11.9549	9.38542	11.5771	11.1444	11.9108	11.0013	12.7908	9.91315	11.3163	11.4774	11.9268	9.27105	12.053	12.0364	11.5919	10.4775	11.2828	10.425	11.7076	9.50881	11.3106	12.6888	14.5384	11.716	13.0305	11.0346	12.0035	10.8583	14.0544
C4A	17.0067	15.8851	18.2133	15.6453	16.2086	17.4567	18.2857	16.3838	17.4614	16.3297	13.8562	16.7894	15.6517	14.7297	16.7023	16.3131	17.038	16.6866	18.3203	16.9968	18.6696	16.84	15.9483	16.5311	14.7132	17.606	18.922	17.6153	19.4856	18.0125	17.9691	15.9218	16.5031	20.0635	15.9495	18.1483	17.2244	13.0049	18.5431	17.5671	18.2151	17.6056	19.4432	20.4783	19.1852	17.6163	16.9679	18.8407	14.5585
C4B	16.9864	15.7342	18.2358	16.0241	16.1092	17.4032	18.2579	16.3335	17.4349	16.3111	13.8317	16.6862	15.5817	14.7051	16.6821	16.2397	17.0174	16.6811	18.2636	16.8752	18.6681	16.7028	15.9258	16.0955	14.6888	17.4718	18.9918	17.5446	19.4146	17.7209	17.8085	15.7625	16.4922	20.0283	15.8717	18.0294	17.1249	12.9819	18.5356	17.5218	18.1952	17.5506	19.3924	20.4275	19.0859	17.5713	16.9058	18.7462	14.2243
C4BPA	15.9012	17.1535	15.8297	16.7078	19.32	19.0989	18.9714	16.9872	17.2154	16.9678	14.9828	16.1421	15.5441	15.2553	17.7893	16.6427	18.06	16.4331	18.9701	15.9624	17.946	16.7134	16.6604	14.6657	13.2467	15.0349	17.1718	17.6656	18.0389	15.3772	16.9654	15.3564	17.4782	18.8102	15.3314	17.426	15.6079	15.26	16.9011	15.6726	16.4655	16.6091	19.4363	20.5896	20.4995	16.9811	15.0106	16.7651	10.2408
C4orf27	13.4918	11.2434	13.0515	14.9939	12.5277	10.9726	11.5662	13.0126	12.1764	12.0828	10.9144	10.7731	9.21701	14.9421	15.8448	15.2323	11.7607	10.5411	15.4136	10.9513	13.8784	12.5886	11.9922	13.9485	12.3552	12.3715	12.3134	12.4457	13.6641	11.4524	17.2674	10.456	11.5793	14.2968	12.5387	12.6854	14.0893	11.3277	14.8774	11.7988	13.9618	13.0636	15.2775	11.2167	14.6384	15.3409	10.8376	12.2098	14.5
C4orf33	14.4157	13.1143	15.3722	11.636	12.9843	12.7281	15.8587	13.5489	13.0684	14.6855	14.6888	14.3684	11.6018	15.1588	13.9218	14.9584	15.1954	15.0705	13.8494	13.2541	11.7356	10.7649	10.9069	14.9996	14.9246	12.8591	13.2761	12.6188	12.1548	15.2209	9.96578	13.4576	15.8156	15.1611	12.9849	11.6795	17.3537	13.7563	12.3106	13.7303	11.8688	17.1375	11.9637	15.1886	14.7788	16.7798	14.1196	13.853	16.9356
C5	17.536	14.5489	15.4011	14.4589	15.5937	16.9009	17.4944	16.251	15.7806	15.6514	10.6707	16.8275	15.5059	15.5065	14.847	16.2222	15.0211	14.5887	18.7625	14.6937	14.6778	17.6273	11.7313	12.1674	11.8057	12.6773	14.4409	13.7731	15.3212	12.4793	13.7895	12.1954	12.7855	15.7406	10.9801	16.2361	16.742	11.1611	15.3254	13.1469	14.9992	14.388	16.2186	18.1906	16.7146	16.3349	15.8777	16.4637	10.0498
C5orf51	18.0056	13.9033	16.6115	15.4919	14.1354	12.3304	16.3811	11.7226	14.2949	14.1826	18.0126	12.7999	14.8002	17.7762	11.9181	15.355	14.0876	15.5755	14.228	11.4357	16.1303	13.0239	14.8679	12.9125	13.8765	13.8803	14.6523	16.1453	14.5549	17.2356	14.846	12.6371	16.8105	14.5411	15.2725	12.7936	12.2552	10.8636	14.6991	11.926	14.2371	16.4239	16.6915	14.0609	15.3574	13.4067	11.973	14.2318	17.143
C6	15.0668	12.7586	14.1188	16.1373	14.4602	15.7532	17.6136	15.0447	14.317	13.3786	12.4519	15.0362	16.896	13.2659	13.9558	14.0353	13.3078	14.5567	16.478	13.5663	14.4672	15.4157	14.2556	14.5429	14.6568	14.3063	15.3328	15.7775	16.2428	10.9801	13.9996	10.9586	14.5922	16.0916	13.3581	17.3193	14.8032	13.6119	16.4783	14.4987	15.822	17.0905	16.8944	18.1952	16.1433	15.5516	16.0237	16.2798	12.5911
C6orf136	11.8257	10.2539	15.4209	14.7272	12.5491	10.3585	12.3907	14.9922	11.3163	14.755	14.5595	14.1721	10.3994	10.9831	10.9658	15.2512	10.0634	15.9529	12.5864	9.86153	14.8902	7.84797	11.6274	13.7342	10.6129	13.3601	11.9896	11.8098	14.9505	13.3989	11.429	10.4356	12.8515	15.2635	13.2398	14.5669	13.8896	9.07682	15.8763	11.0021	15.0534	9.35357	13.1561	15.6448	16.0121	14.9599	12.0455	14.3677	12.8514
C6orf203	14.503	14.2054	15.5335	14.7062	14.2164	11.9513	14.2484	14.0663	13.7316	10.5018	14.6296	13.2377	12.8177	14.0926	13.1212	14.2311	14.6908	13.3573	14.1057	13.5934	14.5704	14.7571	15.6852	15.4134	15.6348	11.3387	13.5447	13.6573	15.6447	15.8623	14.4643	11.3985	14.0426	15.9239	13.2152	15.9274	15.1838	12.1864	15.6004	10.4305	13.9586	12.3826	13.2511	13.8775	13.9864	14.0241	17.1132	13.4818	14.7498
C6orf211	15.8579	12.973	18.9562	18.2197	16.4388	14.5781	17.6307	16.3478	16.2685	15.4183	17.0898	15.6441	14.4213	18.9091	18.7784	18.5043	18.8131	19.8999	17.0201	17.2053	16.5482	15.1269	16.5608	16.8256	18.5278	15.8277	16.9296	18.0511	14.7773	16.4901	15.6359	15.5329	15.5752	16.3919	13.932	16.5749	16.6877	10.2877	18.5735	16.3559	17.5353	17.8307	14.8591	14.8587	16.0634	16.6623	12.6662	16.3668	21.583
C6orf57	14.0276	15.9712	19.5556	19.0292	16.8361	14.9523	13.0003	15.3232	12.8178	16.5023	17.9574	16.3135	12.4767	17.5491	17.2029	17.1548	14.0807	14.7529	18.1086	12.6811	17.8964	11.5266	16.9277	16.0549	15.4358	18.1008	17.0236	15.3521	15.7053	14.8898	19.0079	11.6766	19.5245	17.1074	14.1404	16.9273	17.291	10.553	16.7915	14.6574	15.7953	16.7271	16.8249	18.1945	17.1379	16.4135	17.9663	15.4006	17.0773
C6orf89	10.046	11.9686	14.8012	13.6494	14.5118	9.37493	13.9996	11.0995	11.8098	11.8949	13.9954	10.7926	10.1161	15.1639	15.5099	13.2527	14.2586	15.3429	13.256	11.8651	14.4819	13.4427	13.3581	10.9533	15.4244	11.166	14.9738	13.5417	11.2455	12.4872	11.9859	13.0986	12.773	13.1177	12.5855	10.8158	12.5684	12.0644	11.9465	11.31	12.1918	13.2532	12.9176	12.9509	13.2716	11.5991	13.6953	12.3751	13.2718
C7	13.7618	13.7067	12.9069	16.1029	14.3505	16.0187	15.7592	16.4527	15.4843	15.2776	9.55075	17.9679	15.3049	15.4993	13.6246	16.9115	14.2681	14.4324	17.1821	12.9622	17.449	15.3836	15.0089	16.2441	14.5471	15.6286	16.893	14.0651	15.6673	12.3419	13.9136	11.1395	12.5911	17.3049	11.5699	19.6309	16.3457	14.7612	16.3696	12.3219	15.8253	13.031	15.871	17.2011	18.3569	16.2817	13.7503	17.5095	9.40649
C7orf10	14.3052	13.0879	10.9658	17.5292	10.7507	14.7126	11.0901	18.0348	11.2755	15.4232	17.1692	14.7013	9.70958	16.4876	11.0293	13.9144	12.1196	9.9591	19.1241	11.5226	14.2097	12.8154	15.1232	17.1195	13.2732	11.7855	13.9739	13.5173	14.3663	11.3772	12.2119	13.0676	14.1751	14.4315	11.4717	17.0102	17.0174	12.6999	12.9237	13.3838	16.1281	13.0137	13.3859	10.3443	13.5487	16.0558	11.8994	15.5636	15.6286
C7orf25	9.53138	8.53138	10.8138	12.9913	10.7098	13.6211	16.3288	12.0574	11.1357	12.2175	10.6528	12.6248	10.1338	10.1674	11.2068	13.4038	12.3772	14.7029	13.2005	12.8266	12.7662	8.99435	9.33944	12.3235	12.1548	11.2074	12.977	11.8317	11.109	13.2265	13.8813	9.8749	13.2103	13.0044	12.0947	12.7186	12.7034	8.42706	12.9384	8.91891	13.3773	10.8765	11.6393	13.0485	11.0484	12.0221	12.1325	12.8483	12.0993
C7orf26	11.5719	11.675	12.4164	16.1547	10.9197	12.4751	13.1414	12.3362	15.2276	12.4872	10.6795	12.5018	8.76611	11.8557	12.5911	12.5387	9.3443	10.5603	13.5028	12.8113	13.2198	10.3567	12.8218	13.2867	11.0956	14.0473	14.2175	13.279	15.7908	10.3554	10.98	9.58872	12.3413	13.7946	12.0614	11.4669	11.7464	8.58556	12.8899	11.0346	12.3406	11.1997	11.6573	12.8746	11.8008	12.562	12.4691	12.3113	11.7772
C7orf41	13.7671	13.4095	15.5946	15.9632	14.4455	12.4893	13.9976	11.8053	12.6513	13.7419	14.685	12.5864	15.619	16.7056	15.8035	11.4397	15.2703	14.457	14.4958	13.3622	14.7906	11.8258	13.4811	14.0818	16.7935	13.5495	15.205	14.3987	16.1403	14.1901	13.8982	12.6296	14.9634	12.8218	14.287	14.0797	12.964	15.0564	14.2363	14.1136	14.6959	15.3559	18.1117	16.2578	18.4117	14.3021	16.9617	13.5934	18.1899
C7orf50	15.1916	13.2461	14.4384	17.1335	12.8539	13.5991	14.1526	16.3002	13.6212	12.5722	13.8621	12.9873	13.3489	13.827	12.8098	14.5053	15.0409	15.2059	14.7931	14.1908	13.973	11.1033	16.4079	14.5111	13.0532	14.8538	17.3325	14.7196	13.5235	14.2372	13.8543	12.235	14.9531	17.5535	14.5519	15.1787	14.0918	11.4693	16.9145	15.0934	13.1784	16.2489	14.0388	15.8818	15.7445	14.2439	13.4906	15.3796	14.2254
C7orf55	14.4331	18.5264	16.1021	16.3484	16.0975	15.4412	18.1406	16.7746	14.5366	15.0893	17.1891	16.2131	12.6321	14.354	16.0426	17.0066	16.1201	14.9644	18.0317	14.2357	17.6068	14.2592	15.6439	13.8746	16.0954	14.829	15.6425	17.577	14.7452	14.0634	14.7459	14.2949	14.4881	18.7018	17.2672	16.6729	17.8316	12.5334	17.1636	14.2863	13.3799	15.8984	15.9892	17.9319	12.9513	17.2515	16.6723	14.6861	14.4082
C7orf55-LUC7L2	15.8118	13.9076	14.3907	19.7465	14.3581	14.4818	16.0747	15.697	14.1846	15.4602	16.7403	13.8659	11.1009	12.9766	16.8608	15.2761	15.2931	17.1944	15.5426	14.416	11.7895	12.1325	15.768	16.5903	17.1509	13.0481	15.311	15.2367	8.60733	15.2501	12.3276	12.2046	15.5966	15.7628	15.3237	15.9812	14.7212	10.5603	13.981	12.5507	16.5678	14.5507	13.4538	13.2152	13.464	15.4001	14.9371	16.0413	15.6362
C8A	14.6684	12.5651	13.2213	17.7394	13.8994	14.5387	17.002	14.9748	14.7576	13.4931	16.1304	15.0558	12.3934	12.8396	16.9226	12.3745	10.6707	14.4186	14.9961	14.3233	16.8682	14.4564	11.7142	16.8312	14.8889	14.624	16.2406	14.876	15.6907	10.3219	14.2652	13.508	11.1485	15.7108	10.7898	17.71	14.8683	13.118	15.1674	14.6393	16.7391	15.4912	16.0774	17.4785	16.5299	15.2205	15.5811	16.6575	14.7193
C8B	16.1898	14.6789	14.4512	13.6551	15.0562	15.0583	17.324	14.9567	15.2674	13.887	13.7433	15.8863	13.9431	15.6297	13.6337	16.1049	13.1596	14.8282	16.1653	13.6828	20.5284	17.0559	12.7228	19.0345	15.2415	15.7646	14.9913	15.8292	17.2108	13.6509	17.6123	15.6082	15.6621	18.1921	11.1033	18.3299	17.9934	17.3035	16.8165	16.2536	19.0004	17.1388	17.83	18.6351	17.9525	18.78	16.2814	17.6201	14.6595
C8G	19.4309	17.1536	16.5962	21.8556	15.1717	15.7416	18.2241	17.2013	19.7092	14.9712	16.3426	16.1137	17.1472	16.1047	15.0642	16.6231	16.5641	15.0549	17.662	16.9321	18.0283	16.0909	17.9197	17.1579	14.6953	17.4663	18.5761	17.5768	18.3953	12.2819	17.7752	15.9387	12.5459	19.9516	15.6549	19.0965	19.7441	15.6711	15.77	15.808	18.9763	15.6021	18.4365	18.1253	18.4908	18.4216	16.1576	19.1141	15.8504
C8orf44-SGK3	11.5174	12.0168	10.7615	13.047	8.07682	10.6212	13.0802	10.2408	7.12928	12.4525	13.6828	10.2992	10.8622	10.9873	11.4564	12.1462	14.4602	11.04	12.4538	10.7142	11.8295	9.7727	9.73132	13.0003	14.4691	12.3332	9.69697	10.3106	9.92184	11.6085	13.5014	9.45121	11.5314	9.78136	12.5675	13.571	12.1984	10.7782	10.6439	12.1485	13.5435	13.4537	10.1163	13.3947	11.8072	11.447	12.3316	11.5018	15.1524
C8orf82	15.2454	13.1248	15.6655	17.76	14.6866	15.9149	15.5341	17.1177	13.7987	16.7399	15.1603	16.456	11.0036	13.1784	16.2164	18.1843	15.8818	15.4077	18.7069	11.7398	14.7377	14.7762	14.8258	18.7476	11.446	13.9227	17.4648	14.6308	14.6807	16.3452	12.9256	12.3006	15.4967	12.1254	14.5087	17.1147	17.1437	10.7885	13.4868	14.4312	14.1405	12.7056	10.5699	13.4134	14.4691	16.3581	15.6303	14.959	15.6517
C9	17.4481	16.0802	15.6601	18.1636	18.0502	18.55	20.4333	19.3527	16.6307	17.5003	10.973	17.4582	18.5821	15.0111	17.7469	17.8088	17.3568	16.5744	19.2885	16.4443	19.9924	19.73	19.4669	20.9074	19.8842	18.8892	20.8902	17.8956	19.6899	17.586	18.2091	17.1093	18.0313	21.2789	15.0111	22.0341	21.7988	18.937	20.5478	18.1855	19.4987	19.0033	19.5097	21.392	20.1607	18.8942	19.6783	20.8096	17.5104
C9orf142	16.0882	17.0088	18.3265	15.4857	16.8759	14.6234	17.6596	15.2571	15.7132	14.6165	16.8049	16.4914	16.3325	16.2243	17.3114	18.0773	17.6165	16.8714	12.5911	16.1787	19.4107	17.1199	17.3107	16.2467	19.5422	16.0248	16.1257	16.5734	13.6268	16.997	13.4265	15.2167	15.6416	17.6158	17.2277	16.4214	17.0384	13.4815	15.1857	17.6398	19.4771	18.9342	16.9495	17.9285	18.853	16.2131	20.0857	17.1659	17.9157
C9orf41	13.413	12.6483	11.2791	10.3755	10.973	9.56393	12.7524	9.91728	12.4843	10.0529	12.1912	9.51175	7.72859	11.3936	12.0119	11.6027	10.1548	10.5578	9.29918	9.41749	9.79025	7.74064	10.1179	9.62468	10.3094	10.6804	11.2005	12.4278	11.1271	10.2533	10.8706	8.93471	11.2984	11.1448	11.0852	9.52104	10.2343	9.70868	10.5326	10.4996	11.1606	10.9513	13.2438	10.9289	10.061	10.2003	10.9959	10.5223	11.2403
C9orf64	16.4979	13.8553	16.4527	19.0525	16.7454	14.0093	17.3718	17.9579	16.1317	16.0141	17.58	16.6105	10.42	17.4511	17.7156	15.1053	16.6005	18.6291	14.7313	15.7516	16.5308	12.6795	16.4137	15.7334	15.8528	14.213	14.3772	16.6207	12.7398	15.504	13.0032	10.2167	12.0768	11.8688	16.088	15.499	18.0796	10.3106	16.4101	15.6308	15.3708	15.5474	13.6085	13.5567	15.5071	15.4057	16.02	15.3226	15.7303
C9orf72	12.5299	11.7441	14.0647	12.2589	12.9249	11.7275	13.0467	11.793	12.3269	11.8729	12.9125	12.0761	11.0969	12.3814	14.6707	13.2533	12.7761	12.5798	12.3633	11.9485	12.1466	12.6385	12.4008	11.9258	12.3926	11.3689	11.313	12.7607	11.3198	11.8829	11.7984	10.2703	13.6542	11.0498	11.9181	12.1229	12.1153	10.4425	12.2326	12.8323	12.4515	14.9027	11.043	13.0751	13.4822	11.7754	15.4739	12.1876	12.871
C9orf89	12.8118	13.3505	18.2127	15.2891	17.7944	14.0405	15.9309	14.2578	15.3304	16.513	16.1518	13.4881	12.1684	13.6049	16.3926	17.5244	15.3202	13.263	15.9472	13.7726	14.7867	12.8337	15.8205	14.5595	13.42	19.4761	15.7437	16.5591	15.0689	15.235	14.6565	20.9033	16.7349	15.7321	15.2296	15.0289	15.4321	11.9784	16.1336	13.3163	14.42	15.2326	15.3632	13.8435	15.9886	13.7121	16.8636	14.1172	13.506
CA1	22.0725	24.5545	23.2561	23.8768	23.0769	23.1623	19.8518	23.1056	22.6107	21.7694	22.649	22.673	24.5119	22.7615	21.1021	21.2321	22.268	22.1974	21.3949	23.0153	21.8346	24.079	22.7258	23.6881	24.4109	24.4497	22.8581	22.2963	23.8373	24.6344	23.3873	25.257	19.7237	18.7904	22.6588	21.4061	20.2574	24.7128	22.2716	22.9546	20.2603	19.3286	23.2129	21.0287	20.4808	23.5902	23.4031	21.7557	22.8735
CA12	13.9385	13.3337	14.5957	15.8977	14.2487	17.4072	14.6334	18.6601	12.7875	17.7828	15.4643	17.287	17.8454	19.146	11.1923	13.2403	14.9277	12.1892	19.732	16.1099	12.7997	11.5105	15.6007	18.0661	15.589	15.7925	11.2877	14.3706	15.7094	14.7037	14.1541	15.3775	14.6863	18.7175	13.9752	15.8361	17.518	14.9119	17.7203	13.7578	17.88	15.8851	16.4323	17.5617	15.2867	16.0284	12.8396	16.8902	15.9071
CA2	21.0809	21.0399	20.4243	21.1367	21.3334	23.8745	24.1894	24.3375	19.783	22.9337	24.1451	21.9301	21.642	26.0797	22.0245	18.2847	21.8584	20.4828	24.0316	22.6603	19.9145	19.9678	23.0587	22.9043	23.7829	19.7294	19.6248	17.6738	19.1319	19.4641	22.8377	20.1341	17.1981	16.0049	22.0123	22.8091	23.8912	20.5	20.9291	22.3235	25.0792	19.0211	23.8646	23.5589	20.3729	23.1417	22.4675	21.6978	24.6415
CA3	14.1445	17.3541	17.622	20.5567	13.3567	16.1801	11.3276	12.8474	11.3387	13.6303	14.846	12.2228	16.7414	20.8663	15.6098	13.912	11.9873	15.9706	12.0069	8.96819	13.2995	11.1009	15.2836	13.5495	13.7607	12.9996	13.6233	13.6689	10.0621	12.2786	12.1674	14.0362	18.9649	12.3418	11.7009	14.6225	13.4555	14.2512	16.0414	12.2609	14.0706	14.1626	15.7332	14.7357	13.5687	14.9846	13.4257	12.1083	18.4783
CA4	15.7264	12.7196	12.8861	14.6297	11.9739	15.3843	15.5343	16.1578	13.0254	15.6495	12.5751	17.0741	9.43576	12.5186	13.831	18.2242	13.3021	14.6119	18.2288	15.9921	16.6871	12.0214	13.1542	12.6188	13.2225	18.7179	16.6147	13.4492	13.6807	14.1643	15.5463	11.3305	15.803	16.4636	10.487	16.2199	15.2307	10.6143	17.9226	13.3431	15.5102	15.0931	14.1346	16.1387	15.2118	15.025	13.4164	12.043	18.0084
CA5B	14.7252	13.5955	15.1649	14.1097	14.608	11.9728	15.6727	12.3024	14.0669	10.0362	15.192	12.386	11.6338	15.2787	15.9613	15.1964	15.4575	15.294	12.3526	13.3134	12.4919	13.3864	14.583	12.2079	14.2005	11.5038	15.0105	15.0398	13.0468	14.1446	14.0731	12.8333	15.1142	12.655	14.7594	12.7217	12.4325	11.4349	10.479	14.1332	13.5338	15.3577	14.6004	13.9825	14.9753	11.9293	14.8832	12.0839	14.9737
CAB39	16.2754	14.9195	16.248	16.7109	16.1811	16.4006	16.6327	16.6482	17.1639	16.4223	16.8468	17.1608	14.1969	17.8627	16.9638	15.6765	16.8529	17.5193	16.6191	13.9988	17.1801	13.3233	15.521	16.3115	14.7116	15.4647	17.938	16.6031	15.7044	14.7659	15.031	14.5787	16.919	17.7303	15.6194	16.5468	15.5046	10.9658	16.9624	15.1441	16.7824	15.7903	16.6379	16.4019	17.1887	15.9102	13.3987	15.9944	17.1224
CAB39L	12.6781	10.7566	15.7946	19.3732	14.2288	15.3533	15.6792	15.7078	15.188	15.4859	18.0262	16.4699	10.2408	14.6773	16.063	14.222	15.5216	17.349	15.3677	14.3907	16.0938	13.4357	15.4001	13.0481	14.9293	14.658	16.124	12.6573	16.2073	14.5178	13.3894	13.2338	18.2633	16.3138	13.9855	15.9581	15.9328	14.0789	17.9283	13.1768	16.9517	14.7482	16.2251	16.96	13.1607	12.0934	13.5908	15.4698	15.3608
CABLES1	15.7243	13.8358	15.9149	14.8201	12.9426	15.0457	11.6027	14.9472	13.1982	15.291	16.7365	13.9453	10.2273	13.6234	13.5155	15.8547	9.95129	15.1389	14.9629	12.8727	14.4529	12.3673	13.8284	16.2201	12.5241	11.3443	14.401	10.2761	15.257	13.2931	13.2804	12.4564	14.3401	13.0795	12.1288	15.2659	14.6237	9.98439	14.6119	15.2958	13.653	14.7743	15.205	14.9986	14.2407	12.0446	14.3836	14.9744	16.0655
CACNA2D1	15.2988	12.1548	10.6257	16.9779	11.7356	15.0609	14.8533	15.9385	14.5477	14.7855	13.8302	15.3846	10.1096	14.416	15.0554	17.1036	13.4383	10.2167	15.4024	13.478	15.3346	10.6439	9.66178	13.8946	10.5216	10.1033	13.2978	10.5411	11.8956	12.9729	11.944	19.5251	13.7966	15.9985	12.5627	14.1745	15.8484	9.88277	13.8416	11.8918	14.7094	15.093	12.3021	15.1453	14.4265	14.7997	14.9649	15.6604	13.8738
CACNA2D2	9.18107	9.98294	10.4393	11.2677	9.25267	9.20457	9.89165	11.9431	11.3934	11.1861	10.1511	11.9181	10.2942	11.424	11.3443	9.9494	7.40939	10.1674	10.7649	8.51711	10.6918	9.49197	9.70474	10.8486	11.2784	10.1481	10.6403	10.4673	10.0863	9.97087	10.5355	10.4802	13.1212	13.2925	8.75094	12.5447	10.2167	8.53873	11.2346	9.57898	9.96578	9.96578	10.297	11.1507	9.1274	11.1923	12.8166	11.7731	10.9924
CACNG6	17.9463	15.4658	15.857	16.7145	11.3544	12.9504	16.3461	16.8527	12.2322	16.0176	15.3694	12.9586	17.2244	11.3749	13.0751	14.4206	10.9658	13.0224	13.762	13.088	14.1158	13.1971	13.7589	14.361	11.2527	13.8708	15.6533	19.016	13.7818	12.9059	15.3812	12.3927	18.7752	15.0307	13.7586	15.7309	15.2233	12.6188	14.4231	13.7025	17.35	16.0235	15.9533	15.8189	15.5735	16.4791	17.9964	16.5712	12.5086
CACYBP	20.3969	18.0734	18.5517	16.5185	17.2644	18.8099	21.0017	18.5481	19.2836	19.9591	20.7997	19.1789	15.4467	20.7931	19.7214	16.8476	20.22	19.8145	19.0113	13.8218	16.0644	13.0206	15.5133	15.5006	14.577	14.5998	16.8724	14.6188	13.9873	14.7586	14.9653	14.0336	17.2445	16.0234	17.32	15.3711	15.7252	14.9481	16.4293	16.2761	15.7984	18.2426	16.3441	10.8918	15.2189	14.7461	14.2688	15.5329	14.7921
CAD	15.8292	16.0284	16.8875	14.8932	16.9936	12.1737	17.6112	14.8703	14.2415	12.7356	16.5784	14.9707	9.38802	17.0065	17.4306	14.577	18.0965	16.0549	12.0532	14.0284	15.2386	13.8562	15.8837	14.9698	19.236	13.8946	16.934	15.8717	14.0507	16.6998	16.562	15.5462	15.446	15.9692	17.215	15.6203	14.4344	10.4624	17.2644	15.8317	16.8858	17.974	17.1717	17.1866	15.6137	13.6085	17.3535	15.4473	17.7824
CADM1	13.4041	12.8	15.0357	15.274	13.8823	17.1986	14.8128	14.2408	13.3006	14.076	18.8719	14.6194	12.8707	18.399	19.5755	17.518	16.4666	16.5771	17.1951	13.3078	10.7228	15.3188	14.6039	17.6308	14.8509	15.1904	17.8411	18.3292	14.3988	14.0861	13.993	13.5568	14.4622	16.1793	13.9311	14.1341	14.2504	11.9862	16.6615	13.6553	16.6466	9.95129	12.6073	18.1864	15.0735	17.3949	19.0572	15.0885	18.9897
CADM4	10.5201	12.8303	12.1654	16.1471	14.5758	12.043	13.8221	16.9144	11.397	14.8998	17.0299	13.9256	10.7745	13.7429	13.8598	15.1313	14.3142	14.9662	19.1495	15.3181	15.8956	13.9836	13.7721	15.9149	13.3134	12.6847	14.608	14.5157	14.0444	13.4058	15.3476	14.1332	16.5938	11.801	13.7505	15.9932	16.7095	11.3104	13.3247	12.4949	12.8727	15.0621	14.7382	16.211	14.0838	15.1946	16.1784	15.9091	16.4149
CADPS	18.0757	17.7635	19.8301	18.0596	14.2738	7.78136	15.1904	7.49185	13.2303	15.4829	10.3209	9.12928	7.57527	9.07682	15.5732	15.1199	14.4764	16.1754	21.3589	12.06	12.8435	11.9264	12.7482	15.8289	7.56986	16.9487	18.856	16.5044	13.9504	15.5053	18.8633	14.8942	15.3397	20.8327	17.5085	10.8057	16.672	8.19336	18.5824	15.0938	17.3852	14.6263	13.7591	15.3063	18.0822	13.6278	16.8269	17.5284	14.877
CADPS2	12.9242	7.71973	9.17991	13.1419	10.9058	11.9366	15.0035	14.4544	9.82528	13.5447	15.0323	13.7324	6.4834	8.60733	11.5507	7.40939	11.1227	11.6211	10.4929	11.9694	8.49185	10.3171	10.2146	9.71425	10.5507	8.17867	10.4409	9.81378	9.4621	10.0213	9.7202	10.5612	12.96	11.141	10.159	10.6707	9.91575	9.58911	6.11299	10.7017	11.5746	12.7834	10.9349	12.1129	11.3537	10.3325	10.7952	10.7853	11.3328
CALB1	12.2906	12.4438	14.295	20.6608	16.9866	19.8592	13.3663	20.7726	8.32193	21.041	15.1535	16.5642	9.8374	15.1102	13.1481	13.7466	10.4305	14.2988	22.0831	14.9054	15.3606	12.4868	12.3665	21.1309	12.2586	12.9378	14.8373	13.9712	11.0835	14.1192	13.3224	10.9705	15.3556	11.3276	11.1594	22.1312	22.2961	9.32761	14.1429	12.4976	13.7228	12.2015	12.2993	13.5745	13.4666	21.7285	15.7029	18.0791	15.6306
CALB2	13.3367	11.3304	13.5138	17.9056	12.145	17.9146	14.4634	19.514	8.07682	19.2762	14.0258	14.9828	9.61163	14.2589	13.1439	13.044	12.9979	13.9066	18.3311	13.6362	15.3504	11.4733	14.1048	14.1317	12.0208	11.1714	13.0547	15.0793	10.8218	12.752	12.2028	11.629	13.1512	11.0634	12.0186	20.8587	21.2308	9.40031	12.5338	14.5047	13.1098	11.9403	12.3403	15.4169	13.203	18.5294	14.42	16.4624	16.9335
CALCOCO1	13.9125	14.2167	11.3826	13.106	11.446	9.38802	11.1235	11.7313	9.86109	11.095	12.4139	12.7935	8.21088	11.059	10.6528	12.8823	12.2586	9.73132	13.0316	10.8948	14.063	12.6114	11.4169	11.3724	10.0634	11.888	11.9817	13.1082	11.3554	11.9293	10.8114	11.91	12.7838	11.4401	10.4911	12.3742	11.6614	9.83631	11.0343	10.7313	9.87652	12.4512	12.0802	14.5985	11.0783	11.0781	14.2508	12.1196	11.8218
CALCOCO2	12.9801	11.6987	14.5573	12.3064	14.4887	11.2586	11.0474	14.7138	9.66178	16.4998	13.3668	12.6325	9.64892	13.5828	15.3564	13.8851	14.5934	16.7006	14.9232	12.2288	11.8998	13.3919	11.5072	11.7575	10.9944	11.269	12.2198	11.8098	11.437	11.3163	12.3729	10.8551	14.4603	13.3325	13.6584	10.7991	12.0698	12.7653	12.0349	12.2605	12.8413	12.945	13.6551	13.8534	10.6934	10.2183	12.6263	12.2858	11.1674
CALCRL	11.42	9.58871	12.9296	12.4532	10.3554	12.8357	16.1319	14.5447	11.494	12.1033	13.1532	15.0477	8.4737	12.4326	16.602	11.985	11.7313	13.0173	12.7603	9.16152	12.6948	12.5792	12.1347	12.1807	12.165	11.6516	11.9363	11.7261	11.5968	11.5906	12.852	9.68264	14.2301	12.7276	12.3537	12.3823	12.4838	11.4965	12.951	11.4753	12.5464	12.5129	12.1564	13.05	12.3254	12.1048	12.5074	13.0646	14.7987
CALD1	22.1369	20.885	20.0002	19.2372	17.648	17.8372	19.521	16.7662	16.681	17.6426	17.8122	18.585	12.9567	18.9211	18.1992	17.9538	17.3195	17.2384	18.7247	17.1393	20.2142	17.9365	17.6435	19.7813	19.0551	19.6147	21.3247	19.6671	21.1738	18.4257	20.0213	17.8322	17.6537	23.75	17.9163	21.3431	20.5574	14.0411	22.2488	20.1274	21.6958	20.2535	18.7409	17.1235	21.7304	19.5132	19.1161	22.9627	18.0207
CALM1	22.8977	21.7664	23.6875	23.2622	21.0457	21.2086	21.6916	17.8924	19.9178	20.6998	21.2123	21.7365	20.6925	22.8318	21.6375	19.9693	20.8937	21.6182	21.0661	20.5162	22.0629	19.8586	20.8438	22.2972	22.1139	20.2338	22.5076	22.6438	19.8217	18.9133	21.2872	19.2767	24.4719	22.7905	21.2385	22.6519	22.7831	21.7412	23.1315	20.2448	22.7934	21.5187	21.3384	20.7573	22.4788	21.9842	20.824	22.5572	20.4219
CALM2	22.8977	21.7664	23.6875	23.2622	21.0457	21.2086	21.6916	17.8924	19.9178	20.6998	21.2123	21.7365	20.6925	22.8318	21.6375	19.9693	20.8937	21.6182	21.0661	20.5162	22.0629	19.8586	20.8438	22.2972	22.1139	20.2338	22.5076	22.6438	19.8217	18.9133	21.2872	19.2767	24.4719	22.7905	21.2385	22.6519	22.7831	21.7412	23.1315	20.2448	22.7934	21.5187	21.3384	20.7573	22.4788	21.9842	20.824	22.5572	20.4219
CALM3	22.8977	21.7664	23.6875	23.2622	21.0457	21.2086	21.6916	17.8924	19.9178	20.6998	21.2123	21.7365	20.6925	22.8318	21.6375	19.9693	20.8937	21.6182	21.0661	20.5162	22.0629	19.8586	20.8438	22.2972	22.1139	20.2338	22.5076	22.6438	19.8217	18.9133	21.2872	19.2767	24.4719	22.7905	21.2385	22.6519	22.7831	21.7412	23.1315	20.2448	22.7934	21.5187	21.3384	20.7573	22.4788	21.9842	20.824	22.5572	20.4219
CALML3	20.5286	18.5545	14.5037	19.5734	20.6552	20.7462	19.6262	17.2059	19.5818	20.1404	20.4797	21.4176	16.1057	18.4965	18.9452	16.8962	19.0969	18.7872	19.83	13.1596	17.4343	8.07682	12.4865	17.6935	15.657	15.6006	14.7951	13.384	11.2586	15.5099	14.735	16.3872	20.6787	13.7387	15.5353	19.0551	20.2647	18.2343	13.7773	15.981	17.5651	17.8827	17.3206	17.7087	13.5105	18.3814	16.1884	17.9509	10.0224
CALML4	14.2753	12.8572	15.1741	15.1317	13.567	17.2333	12.1737	16.6709	14.8138	16.1768	16.2486	15.7688	10.8057	14.457	15.8777	14.699	19.8093	10.7731	18.8125	10.491	14.9742	13.8009	13.3511	13.5651	14.7073	14.2377	16.591	14.5484	14.4983	13.393	16.8589	12.8969	15.7993	16.3777	13.1058	14.1312	15.7713	13.0258	14.9469	13.0294	15.5323	15.7369	13.1707	17.1957	19.2441	15.3467	14.5154	14.1691	18.8433
CALR	23.4413	23.2634	24.8065	21.828	21.7678	19.5625	23.2178	20.3846	20.4735	19.8006	21.1352	21.4353	20.2208	23.7158	22.8382	21.1564	22.3093	22.1478	21.4793	20.6865	23.2846	20.7579	21.5172	21.5627	21.058	19.1237	21.2946	22.3312	18.7943	19.4568	21.9281	20.0913	23.1102	23.4327	20.9393	21.7995	21.3703	13.9775	22.45	19.9637	22.7657	23.5295	21.2097	21.7102	22.7294	21.0698	21.8071	22.1258	22.8922
CALU	20.1138	19.4592	21.4897	19.4181	18.7106	17.7701	21.1762	18.657	20.269	16.7589	18.2567	17.4574	15.076	19.2453	20.3964	18.2312	19.6087	18.1773	16.1405	15.8467	19.278	17.8473	17.1734	17.8887	17.3498	16.3281	19.2061	20.8531	17.4752	18.6189	18.9683	17.1047	20.0169	20.0382	15.3701	17.2612	16.8234	13.2809	18.1537	17.1646	19.8083	19.0179	17.4132	17.9276	20.2091	18.5846	21.0533	18.4292	17.8969
CAMK1	14.5204	14.6123	16.1006	14.8538	13.8908	14.1706	16.321	14.6044	15.2072	14.5799	16.6657	14.5657	13.1485	15.1037	17.5713	13.7607	17.0047	18.0498	14.0926	15.5071	16.4715	13.5179	16.0562	15.7024	16.5412	15.2512	17.1046	13.6211	14.1226	15.6854	15.8965	13.674	16.9537	13.8435	15.2122	12.9979	15.1967	11.7429	15.9983	14.0345	13.9595	13.5627	13.5265	15.669	14.4864	11.7056	15.4987	16.153	17.1506
CAMK1D	14.8736	14.7936	14.1041	16.5921	12.7545	12.6203	15.275	14.0904	13.412	13.2776	15.447	12.9676	13.0276	13.4383	14.3063	13.1163	14.3907	16.1582	12.4305	11.3718	17.5732	13.2061	12.8435	12.9961	14.7855	12.0566	12.9944	13.9917	9.47167	14.4937	12.6888	11.4889	17.1923	18.413	13.0818	9.76487	12.1289	8.25751	14.7566	11.6751	12.7752	12.8098	12.3691	13.7597	15.1181	11.7731	13.3191	12.6348	17.3478
CAMK2A	13.7607	14.9088	13.8688	12.5579	16.0897	13.1548	13.9721	12.6234	13.329	13.0701	15.2091	12.6904	11.5459	15.4334	15.8376	12.7056	16.0484	15.0942	13.0049	12.0396	12.7711	12.0154	14.8942	8.81378	11.2761	12.2251	12.8611	13.989	10.9104	10.0224	11.8098	10.3987	14.4736	14.2884	13.7742	10.3772	13.203	8.25883	14.4081	13.0668	14.7669	17.876	13.2288	14.5167	14.2884	12.388	15.8032	14.5381	6.90689
CAMK2B	14.1269	14.8866	14.2534	12.4893	16.1033	13.3078	14.1365	13.674	13.464	13.2978	16.9903	14.6229	11.4767	16.9246	16.0411	12.8376	16.2013	15.3145	14.1421	12.4615	13.9458	12.8514	15.3071	10.7814	11.42	12.6883	13.9676	14.674	11.4357	9.95129	12.1228	10.3332	14.5006	14.3478	13.8784	13.0293	13.685	11.4289	14.4659	13.1373	14.865	17.8329	13.1611	14.4493	14.654	12.5507	15.7356	14.6039	6.78136
CAMK2D	13.7281	15.0036	15.1147	14.0137	18.0485	14.4628	15.7669	15.5672	15.0588	14.9992	17.6304	16.3166	11.5118	17.7596	17.9647	16.1493	17.9166	16.8617	17.5025	12.8861	19.128	15.3265	16.4865	16.4066	16.5509	14.9311	15.8115	15.4827	15.0027	15.5793	15.5498	13.8047	16.1106	17.285	15.664	15.167	15.9249	10.4848	17.1243	15.3646	16.8734	18.7331	16.1387	16.4155	16.1161	15.7801	16.0073	16.4552	17.8984
CAMK2G	14.3311	14.9172	14.9617	14.9191	16.3545	13.9567	14.5332	14.887	13.3608	14.1066	15.296	15.0137	11.5118	15.7534	16.4002	13.8188	15.7931	15.6918	15.8032	13.0583	17.9575	13.0785	15.3328	13.043	13.0464	12.7185	15.1493	14.6439	11.4666	9.99435	12.5314	10.3554	14.9531	14.8017	13.6773	15.4519	14.2674	6.57139	14.7094	12.2877	14.601	15.0621	16.0452	17.217	14.9195	13.8832	15.7529	14.926	14.1309
CAMK4	9.82519	7.8906	10.5781	14.0532	9.62442	12.3081	11.4477	9.8337	8.69779	11.8559	10.6245	11.9782	4.53134	10.773	11.9418	10.632	11.0792	10.7992	11.3351	7.40759	10.1799	7.5325	9.5816	11.3163	8.92654	10.9982	10.3136	10.3639	10.6206	8.83096	8.70843	6.5854	10.4912	10.7977	9.88365	11.4193	12.1311	4.19069	12.0035	8.81143	12.1692	10.9082	9.61148	12.0714	10.2534	10.9869	10.0957	11.2644	10.2506
CAMKK2	12.8738	13.8423	12.5363	13.5459	11.6707	13.6961	12.4085	12.4775	10.4741	15.6327	11.921	14.3011	10.6215	11.3608	12.6909	14.4667	13.8437	15.6306	15.5353	12.3791	12.6948	10.9983	10.2046	12.3852	11.9001	13.5459	15.7607	14.3318	12.295	11.8294	11.7389	9.55637	14.3066	15.3177	12.3305	14.6993	13.8793	8.40071	14.4251	11.315	12.9292	13.6377	12.891	15.5992	13.3555	13.0347	9.40939	12.2549	12.8784
CAMLG	11.7263	13.0951	13.2048	12.7065	10.1907	10.1861	14.6229	13.0811	11.3584	11.5517	11.8376	11.3122	12.628	10.8297	14.8582	11.9707	14.49	11.4055	12.0132	10.5964	11.6841	10.7098	8.91409	10.5683	11.1352	10.4422	9.62571	12.5919	13.1849	11.4325	14.3772	10.1826	13.2066	11.3987	12.4809	10.9725	11.2943	10.8747	10.6439	10.4615	11.7731	14.3799	11.867	12.6175	12.2242	10.6718	12.1365	10.3332	13.2064
CAMP	12.153	8.78425	14.5666	14.4669	15.389	13.2685	13.7613	15.4248	13.4266	12.8075	14.9539	11.6027	11.5459	14.2162	12.2228	13.4881	11.4147	13.1726	11.0154	13.2863	13.2615	13.9837	16.2298	14.6435	10.8968	11.4936	14.2238	12.6176	12.774	14.9005	12.7308	10.7561	13.4422	14.0931	13.5435	15.8565	14.208	15.3478	13.897	12.7734	12.5934	16.4523	20.2335	17.9928	17.2935	15.969	13.8384	14.8902	13.2013
CAMSAP1	7.56986	8.84549	11.277	11.156	10.1799	10.0833	12.7249	10.2155	9.21163	10.3767	8.84549	10.7869	7.80326	11.2228	11.2744	9.94558	10.3663	10.221	11.3666	9.455	10.9292	10.1992	12.0868	10.4835	9.3443	9.35943	10.029	13.0802	9.26033	10.956	9.8941	10.9801	11.4357	11.1692	10.1328	10.8813	10.8661	8.64199	11.1027	10.5216	11.8138	10.1644	10.3461	11.2136	10.6674	10.1799	10.5885	11.012	11.059
CAMSAP2	13.8323	12.2409	11.0947	15.0869	11.3008	5.29693	9.32193	10.1053	9.93664	9.71757	12.5216	4.39807	9.01011	13.6177	9.69697	12.3841	9.62571	12.0954	12.3151	10.0471	10.5179	10.3772	11.8533	12.6826	7.40939	17.2297	10.7814	9.99435	11.375	10.7556	11.6535	7.50126	12.8169	10.6235	11.3718	12.3879	8.56944	7.32515	6.64386	7.64386	11.5839	12.0119	12.0486	14.0648	15.8287	9.43255	11.6518	15.3272	11.6839
CAMSAP3	10.0467	9.46606	10.9504	12.8869	9.29921	7.12928	12.664	11.6844	7.12928	9.73132	13.3826	11.9894	7.37509	11.769	12.2674	10.4584	12.0189	10.6707	11.3163	10.0283	15.8636	10.4757	10.3612	12.0271	9.96578	10.5899	11.5746	7.71425	10.4632	9.91738	11.7935	15.735	12.2921	14.2729	9.04985	12.5358	12.7249	7.17366	12.5699	11.9293	9.95129	12.6766	10.5317	16.0461	9.80166	11.639	10.6652	14.2659	12.0498
CAND1	18.5874	17.6053	21.0675	19.7083	18.5574	18.3614	18.9354	18.3286	18.1699	18.3806	19.3273	18.8734	14.8851	19.347	18.9777	18.1222	19.1381	21.4456	18.2175	19.2184	18.8172	18.0346	18.2345	17.901	18.4281	17.0292	19.4323	20.3854	17.9253	18.4368	18.4628	17.3873	18.7967	19.1093	17.0225	18.425	18.6051	14.4291	19.4435	16.6898	18.7741	19.0303	17.9292	17.8804	18.7112	17.8956	18.7275	18.8789	20.8931
CAND2	14.6286	13.3471	15.4717	14.2198	12.3628	11.0154	7.32193	9.95129	11.9801	11.2046	11.4305	12.6926	8.90689	13.0102	13.1984	14.2107	11.7163	9.40939	11.496	11.0471	10.4612	11.7013	12.863	11.0701	12.2076	8.76818	12.662	11.1228	13.4427	14.3311	10.6257	10.074	14.7302	9.90689	11.8642	8.40939	10.1923	8.47365	11.6431	10.0498	12.4767	12.8861	8.24846	8.56986	14.4084	11.2371	13.036	11.0498	14.169
CANT1	10.4919	10.9069	12.1163	18.6341	12.3934	8.27817	16.0036	13.9825	10.0634	15.4437	9.04985	11.6122	10.8631	12.6234	12.1706	11.4701	11.3608	12.1537	8.11922	10.5791	15.3837	12.5661	11.4135	6.90689	13.4722	12.4488	13.329	11.6348	9.38899	7.90689	11.217	9.67316	14.8203	10.5506	13.0067	11.9321	11.9082	7.93175	8.65182	11.0768	17.0657	13.5089	10.5887	16.0598	12.8343	10.8317	15.8803	12.9348	11.1163
CANX	20.2123	20.5967	20.4283	10.5118	21.1841	19.0391	22.5651	19.2975	20.6768	19.2759	21.2613	20.6046	18.8393	21.8865	22.7573	21.4657	21.5537	21.8279	20.252	19.0264	21.076	20.6428	21.3089	21.9547	20.9471	19.0394	22.8325	22.5723	19.7173	22.1553	22.5752	19.4482	23.1055	22.6645	21.498	21.4677	20.9816	20.6705	21.8809	20.0426	22.8608	22.3348	20.9868	22.1295	21.4376	20.2434	23.294	21.2052	22.3057
CAP1	22.4681	20.4881	21.618	19.2689	19.2139	18.7083	21.4659	18.9666	19.1678	19.4245	20.0096	20.8803	17.2213	21.8162	20.926	20.0413	20.2273	20.7538	19.828	19.0613	21.7408	19.1028	19.1574	18.4515	18.6757	19.3882	19.623	20.787	19.9158	17.482	19.5563	18.2493	19.7004	21.7678	18.9291	20.1167	20.5214	15.1062	20.8102	18.6874	19.9392	20.2366	19.6705	20.6654	20.1861	19.0442	17.7439	20.3913	20.0071
CAP2	16.1055	10.4615	20.1133	17.0959	15.3021	10.1923	17.2362	15.3567	16.2935	14.8143	16.3519	15.3526	9.01966	19.2248	17.7163	15.7456	17.6344	18.2005	14.3765	16.3448	14.9279	16.5648	17.1536	16.059	16.9174	15.7921	15.7913	17.8041	14.6921	14.7482	14.8994	9.96578	15.805	13.954	15.5037	14.5049	14.1317	13.3636	16.0751	15.1911	14.4213	14.3149	15.2011	15.3286	14.5099	13.1776	11.1293	15.7414	16.4494
CAPG	21.7565	21.2	24.7902	18.2505	19.2535	18.9879	23.2777	17.1542	17.9427	19.177	20.0667	19.7726	16.0267	21.6962	21.1515	21.3077	20.9752	20.8217	19.1721	20.792	20.7976	19.4921	22.083	20.605	21.0944	21.6921	22.0936	22.8884	18.5324	18.0287	17.6229	17.7816	22.1269	22.7602	21.9675	21.0802	19.3332	19.7834	21.0826	22.22	21.8725	18.2537	22.3549	22.5321	20.9541	19.8395	26.2123	19.7203	21.5937
CAPN1	19.7528	18.3756	20.0906	20.6018	20.4116	19.1308	21.1251	18.3867	18.6358	19.3482	19.9681	20.0101	15.9366	18.9459	20.7402	19.7476	20.2363	20.6834	18.7513	18.5637	19.953	17.5818	19.5869	18.1345	18.9604	18.8268	20.2516	19.3762	17.9321	17.3293	17.9783	17.3788	20.5529	20.598	20.1799	19.5449	19.7581	17.032	20.0456	19.502	20.0585	21.1448	19.6401	19.3171	20.195	18.6445	19.1047	20.7445	19.9955
CAPN2	19.288	17.4968	18.5718	18.0514	18.6883	18.0599	19.8661	17.8907	18.4323	18.2261	19.2203	18.5336	15.563	19.6831	18.9505	18.2556	18.6571	19.1528	18.3252	15.9558	18.2164	17.5571	17.113	18.0343	19.1197	16.7312	17.5792	17.0565	16.2294	15.7819	15.7558	15.8695	19.3318	18.5128	17.8875	17.8591	19.8914	12.9766	17.6114	18.9608	18.57	18.6601	17.4608	16.0909	17.5756	18.6938	18.6213	19.7267	19.0786
CAPN5	11.6027	12.6839	12.4868	15.7419	13.4422	14.7094	14.7941	14.8717	14.5204	15.9048	13.169	14.9476	11.4767	13.6291	15.614	16.6437	15.1057	11.7908	16.2863	9.89006	14.6623	9.96578	12.0886	12.5018	11.8994	11.7356	13.0918	9.86109	16.8373	12.6659	16.1561	10.521	12.6684	15.8778	12.5387	12.8746	14.2703	11.687	11.4818	10.0224	14.1737	12.4094	12.1916	17.6041	11.7271	15.9106	10.5981	14.5787	13.2846
CAPN7	12.0396	10.1997	13.1861	13.6734	13.5687	10.973	15.3904	11.0634	10.1421	10.7895	10.2288	15.8042	9.39327	12.5675	13.8562	10.2288	12.0668	14.338	13.4027	12.1078	12.7438	10.9471	11.2992	13.2482	12.0542	10.7482	13.5088	11.0293	12.5262	11.5666	12.8722	11.3183	13.0885	13.5567	10.6795	10.8455	11.7566	9.22108	14.2415	10.3548	13.7762	11.8138	11.787	11.197	12.6992	11.584	12.3526	12.1033	13.2978
CAPNS1	20.3078	17.505	20.0921	19.3406	18.3811	19.2069	20.7203	18.3476	19.6693	19.0964	19.2692	19.9116	16.8158	20.4378	20.951	18.9818	18.6697	19.1405	20.0121	17.8483	19.8816	18.126	18.086	20.3297	21.1031	18.261	21.0209	20.8799	19.9307	20.5819	21.4401	20.1481	19.8716	19.0707	18.7934	18.7755	18.8117	18.1041	18.5968	19.6742	19.9292	19.0742	19.2488	18.6617	20.3377	20.6064	19.3297	19.9168	21.3781
CAPNS2	17.4227	16.528	16.4558	21.1844	17.9939	17.7422	19.9734	15.8499	18.1548	13.9685	18.4636	19.0775	12.0503	15.8047	18.6277	17.3924	16.8432	17.8694	16.6464	8.71425	18.8761	15.3301	15.3055	9.96578	14.353	21.0515	15.7067	14.8151	15.2657	16.0752	16.9085	11.8442	17.2778	16.4547	17.3304	16.0101	17.2505	17.1306	17.7401	19.0262	18.2384	17.766	17.4865	17.3144	16.9773	18.3182	16.9739	13.2333	12.4742
[truncated: 6,970 more rows]
[truncated: 82 more columns]

## Sheet: transcriptome
Symbol	tRCC_80_N	tRCC_36_T	tRCC_69_T	tRCC_81_T	tRCC_40_T	tRCC_80_T	tRCC_03_T	tRCC_06_T	tRCC_04_T	tRCC_07_T	tRCC_45_T	tRCC_46_T	tRCC_49_T	tRCC_05_T	tRCC_02_T	tRCC_37_T	tRCC_01_T	tRCC_39_T	tRCC_87_T	tRCC_35_T	tRCC_07_N	tRCC_23_T	tRCC_08_T	tRCC_11_T	tRCC_02_N	tRCC_04_N	tRCC_21_T	tRCC_03_N	tRCC_09_T	tRCC_06_N	tRCC_01_N	tRCC_05_N	tRCC_46_N	tRCC_81_N	tRCC_45_N	tRCC_39_N	tRCC_13_T	tRCC_12_T	tRCC_09_N	tRCC_49_N	tRCC_36_N	tRCC_12_N
[truncated: 13,313 more rows]

[truncated: 1 more sheets: phosphoproteome]
