# Supplementary material for: Proteogenomic characterization of MiT family translocation renal cell carcinoma
Source: Nat Commun. 2022 Dec 5;13:7494. doi: 10.1038/s41467-022-34460-w (PMC9722939; doi:10.1038/s41467-022-34460-w)
Supplement: Supplementary file 7 — Supplementary Data 4 [file 41467_2022_34460_MOESM7_ESM.xlsx]

## Sheet: Description
Supplementary Data 4, Differential analysis between tRCC tumor and NAT.
gene-wise	Gene-wise differential analysis of tRCC tumor and NAT samples at proteome and transcriptome levels
ORA	over-representation analysis of DEPs between tumor and NAT
pair-wise DEP	Differential analysis of paired tRCC tumor and NAT samples
signature scores	kidney scores, TFE3 and TFEB activities inferred using proteome data
biomarkers	selected biomarkers associated clinical annotations
TFE3-tRCC DEP	Differential analysis of TFE3-tRCC tumor and NAT samples
TFE3-tRCC ORA	over-representation analysis of DEPs between TFE3-tRCC tumor and NAT

## Sheet: gene wise
Symbol	protein Tumor	protein NAT	protein FC	protein adjusted p value	mRNA NAT	mRNA Tumor	mRNA FC	mRNA adjusted p value
A1BG	749322	1.0205e+06	0.734266	0.0413031	2.71896	6.90551	2.53976	0.0624817
A1CF	10320.8	26377.7	0.391269	0.000586498	10.624	2.76807	0.26055	0.0144083
A2M	1.11904e+06	1.78641e+06	0.626419	0.0903137	102.029	100.493	0.984942	0.851216
A4GALT					45.0051	24.183	0.53734	0.0133956
AAAS	49398.4	42888.7	1.15178	0.548888	29.2564	31.7818	1.08632	0.993445
AACS	21212.4	8365.1	2.53582	0.0330202	15.8082	16.5294	1.04562	0.965952
AADAT	16588.9	26462.1	0.626894	0.636222	2.5798	2.79622	1.08389	0.626785
AAGAB	47089.2	23481.6	2.00536	0.034845	11.8946	10.9684	0.922134	0.77685
AAK1	36362.1	35892.4	1.01309	0.874452	25.815	28.2956	1.09609	0.377701
AAMDC					11.1085	8.58775	0.773076	0.402437
AAMP	36053.4	32027.7	1.12569	0.548888	78.0396	46.8701	0.600594	0.00011056
AAR2	10985.4	7068.75	1.55408	0.649629	11.6549	12.4156	1.06527	0.523179
AARS2	59735	44265.3	1.34948	0.635258	7.70945	12.3561	1.60272	0.00155092
AARSD1	28335.8	22702.8	1.24812	0.917408	13.3255	15.9487	1.19686	0.237584
AASDH					5.07779	3.0413	0.598941	0.135335
AASDHPPT	67938.8	60428.4	1.12429	0.991513	12.4072	7.87749	0.634912	0.00925588
AASS	34245.8	110873	0.308875	5.59e-06	12.0173	6.02595	0.50144	0.00129539
AATK					6.48077	6.82772	1.05353	0.851216
ABAT	188539	5.98257e+06	0.0315147	3.66e-06	81.5011	13.7223	0.168369	0.000327122
ABCA1	2818.7	975.446	2.88965	0.966452	7.6435	23.0536	3.01611	1.39e-05
ABCA2					56.36	57.0394	1.01205	0.210655
ABCA3					11.2439	8.77998	0.780864	0.718026
ABCA5					11.4002	8.36012	0.733332	0.0369999
ABCA6	1069.91	1549.4	0.690535	0.817761	2.68402	1.93328	0.720293	0.228354
ABCA7					12.0333	24.687	2.05155	0.00532917
ABCA8	5413.57	11501.8	0.470671	0.00632079	4.97368	5.24164	1.05388	0.762206
ABCB1	93452.4	85327.6	1.09522	0.261086	28.0325	40.4242	1.44205	1
ABCB10	18986.7	13588.7	1.39724	0.862536	5.85624	5.87477	1.00316	0.866954
ABCB5					15.4356	27.676	1.793	0.733163
ABCB6	21913.5	20004.5	1.09543	0.770433	9.70543	8.66724	0.89303	0.671962
ABCB7	27834.8	17051	1.63244	0.535395	9.8543	8.70098	0.882963	0.626785
ABCB8	25283.1	35665.3	0.708899	0.367855	27.8752	29.8506	1.07086	0.718026
ABCB9	75869.5	27243.2	2.7849	0.217545	4.87403	25.0444	5.13833	0.000235475
ABCC1	17283.8	7651.34	2.25892	0.00655673	13.8288	41.0339	2.96729	0.000192676
ABCC10	1035.38	651.507	1.58921	0.779783	9.47765	20.1465	2.12569	0.00142421
ABCC2	21651.7	8519.9	2.54131	0.00777748	8.7327	23.6889	2.71267	0.106429
ABCC3	14296.7	5868.02	2.43637	0.375897	24.1508	21.7979	0.902575	0.806214
ABCC4	31690.8	15354.3	2.06397	0.654927	18.3561	9.5915	0.522525	0.00155092
ABCC5					17.9023	45.9953	2.56925	0.0191949
ABCC6	4823.83	25098.5	0.192196	7.55e-13	49.0696	25.9611	0.529067	0.122926
ABCC9	935.064	4355.12	0.214705	3.75e-07	4.08649	2.05337	0.502478	0.219204
ABCD1	70952.7	16443.7	4.31489	8.09e-07	7.77004	22.8689	2.94322	3.46e-05
ABCD3	119328	110482	1.08007	0.653755	24.542	8.07717	0.329116	3.01e-05
ABCD4	12046.9	9284.37	1.29754	0.775224	47.6975	44.2893	0.928546	0.415282
ABCE1	75687.8	72263	1.04739	0.800169	8.25996	6.46303	0.782453	0.330596
ABCF1	69380.7	66551	1.04252	0.884895	18.2039	30.7389	1.68858	0.00998573
ABCF2	65487.1	100818	0.64956	0.690696	10.6443	14.1585	1.33015	0.0416731
ABCF3	42791.4	48122.5	0.889219	0.739042	43.9519	39.3914	0.896239	0.330596
ABCG1					12.6249	21.7355	1.72164	0.0393535
ABCG2					2.88759	2.07864	0.719853	0.611646
ABHD1					1.35406	1.88091	1.38909	0.353689
ABHD10	1.03818e+06	2.30503e+06	0.450399	0.00353908	22.0272	10.7362	0.487405	0.000215188
ABHD11	305967	255481	1.19761	0.904521	26.4217	32.6005	1.23386	0.538064
ABHD12	67936.3	36096.1	1.8821	0.0586546	35.4294	39.6301	1.11857	0.910159
ABHD13	10863.8	848.528	12.8031	5.66e-16	2.21217	1.96153	0.886698	0.611646
ABHD14A					39.3308	12.6357	0.321269	0.00223249
ABHD14B	1.57445e+06	2.53868e+06	0.620185	0.00302945	78.4626	40.5822	0.517218	0.000652156
ABHD15					12.5677	9.05018	0.720116	0.0867845
ABHD16A	50644.1	65776	0.769949	0.829632	21.8425	28.181	1.29019	0.0416731
ABHD16B					8.79827	13.5959	1.5453	0.538064
ABHD17A					67.7894	66.5613	0.981884	0.611646
ABHD17B					7.64708	5.43771	0.711083	0.106429
ABHD17C					11.8903	4.73475	0.398203	5.92e-05
ABHD18					4.86902	6.5204	1.33916	0.276365
ABHD2					21.9639	45.0376	2.05053	0.00223249
ABHD3					4.52927	6.37293	1.40706	0.0191949
ABHD4	7904.37	6609.96	1.19583	0.00806017	20.7508	15.9716	0.769683	0.135335
ABHD5	13168.3	5556.93	2.36971	0.00101655	7.11954	5.24867	0.73722	0.0780357
ABHD6	79934.7	46645.3	1.71367	0.703666	19.2094	19.5651	1.01852	0.993445
ABHD8					14.887	9.8821	0.663809	0.0085643
ABI1	51198.8	53553.5	0.95603	0.852961	9.94606	14.9279	1.50088	0.402437
ABI2	65144.2	117250	0.555603	0.563345	30.5809	27.5429	0.900657	0.257151
ABI3	153273	202163	0.758168	0.420181	10.7381	24.3492	2.26756	0.000396424
ABI3BP	9897.37	18651.1	0.530659	0.0156026	18.7331	11.5525	0.616691	0.0740306
ABL1	4542.49	6981.58	0.650639	5.36e-06	30.2974	36.3542	1.19992	0.0589838
ABL2					6.75384	14.8595	2.20016	2.13e-05
ABLIM1	66878.6	61373.7	1.0897	0.711815	55.4662	53.6705	0.967624	0.821119
ABLIM2	27882.5	36969.2	0.754209	0.00625374	7.75289	10.6736	1.37672	0.896132
ABLIM3	8898.06	5936.09	1.49898	0.901857	15.2417	19.118	1.25433	0.56712
ABO					36.6332	76.8356	2.09743	0.185634
ABR	68603.8	18730.1	3.66275	7.86e-08	79.4237	672.03	8.46133	0.000212503
ABRACL	2.96046e+06	3.09605e+06	0.956207	0.231269	13.4408	17.0914	1.2716	0.702222
ABRAXAS1					5.91356	2.8713	0.485545	0.000327122
ABRAXAS2					4.16081	3.83112	0.920764	0.671962
ABT1					6.43055	9.06275	1.40933	0.111499
ABTB1					35.921	38.0722	1.05989	0.296797
ABTB2					17.2784	9.43501	0.546059	0.00267088
ACAA1	451836	1.54533e+06	0.292388	0.00113031	160.559	50.5947	0.315116	0.00187062
ACAA2	5.68265e+06	9.00574e+06	0.631003	0.0586546	109.079	33.1449	0.303862	0.00011056
ACACB	7799.1	4274.62	1.82451	0.00431911	71.8792	66.4464	0.924417	0.257151
ACAD10	74081.1	112075	0.660995	0.0015745	42.6464	25.8129	0.605279	0.0085643
ACAD11	60550.2	192524	0.314507	0.0256587	28.1895	19.218	0.681742	0.0961706
ACAD8	151033	306203	0.493244	0.103053	24.8861	13.4503	0.540474	0.0107437
ACAD9	105190	103322	1.01808	0.362107	24.4954	29.8416	1.21825	0.353689
ACADL	91652.6	132703	0.690662	0.0117447	14.7617	6.61175	0.4479	0.000967683
ACADM	1.02558e+06	6.17992e+06	0.165954	9.31e-05	50.2879	12.041	0.239442	4.8e-05
ACADS	790492	651389	1.21355	0.208882	49.0577	23.8691	0.486553	0.0144083
ACADSB	262729	1.76137e+06	0.149162	0.000402983	30.5056	6.11864	0.200575	4.3e-05
ACADVL	1.169e+06	2.02845e+06	0.576306	0.0180705	591.045	523.605	0.885897	0.118023
ACAN	41824	37697.5	1.10946	0.23974	1.23265	2.20579	1.78946	0.122926
ACAP1	3162.11	31385.8	0.10075	3.18e-15	6.25296	17.5375	2.80467	0.000327122
ACAP2	13657.5	17587	0.776564	0.654927	10.5481	12.3868	1.17431	0.228354
ACAP3					33.6093	52.7851	1.57055	0.762206
ACAT1	9.25624e+06	2.18462e+07	0.423701	0.00558747	204.492	67.5475	0.330319	0.00106806
ACAT2	105865	115868	0.913674	0.025369	5.1703	3.99858	0.773374	0.193721
ACBD3	106897	59766.4	1.78858	0.031197	9.99828	32.0818	3.20873	0.00796788
ACBD4					41.7721	15.5886	0.373183	0.000793479
ACBD5	80524.3	50184.9	1.60455	0.0286833	18.4971	14.1413	0.764516	0.030556
ACBD6	15138.9	5162.52	2.93246	0.0107433	3.48965	3.5059	1.00466	0.286602
ACCS					24.0757	44.873	1.86383	0.46779
ACD					13.2079	16.1726	1.22446	0.56712
ACE	90705	263675	0.344004	0.000323227	35.8711	42.8441	1.19439	0.790926
ACE2	671023	330145	2.03251	0.58661	24.4305	22.3849	0.916271	0.611646
ACER2					2.58278	3.75127	1.45242	0.148908
ACER3					5.63887	9.38464	1.66428	0.0867845
ACHE					2.50642	4.98775	1.98999	0.185634
ACIN1	65719.6	108809	0.603991	0.638454	65.8095	122.934	1.86802	0.00735045
ACKR1					4.29499	8.16643	1.90138	0.481288
ACKR3					5.29806	12.7081	2.39863	0.0442062
ACLY	633654	417728	1.51691	0.649629	60.7351	52.8398	0.870005	0.46779
ACMSD	13243.5	115273	0.114888	5.99e-18	62.1406	13.3008	0.214043	0.0107437
ACO1	2.51841e+06	2.33935e+06	1.07655	0.204476	36.614	22.4789	0.613944	0.193721
ACO2	4.74889e+06	6.35428e+06	0.747352	0.116496	161.013	95.6595	0.59411	0.0740306
ACOT1	323809	938163	0.345152	0.000737725	8.03875	3.5255	0.438564	0.0246811
ACOT11	49320.2	37709.1	1.30791	0.375897	39.5282	44.0029	1.1132	1
ACOT12					2.54842	3.38117	1.32677	0.611646
ACOT13	600972	2.24763e+06	0.267381	0.00777748	10.9439	5.10801	0.466744	0.00350227
ACOT2	263291	778146	0.338358	0.000885594	59.4345	23.7575	0.399725	0.000652156
ACOT4	11292.6	54992.8	0.205347	7.08e-08	5.52512	2.3346	0.422542	0.0205624
ACOT7	156034	289923	0.538192	0.100234	49.5988	17.1872	0.346524	0.0124488
ACOT8	51572.4	45709.9	1.12825	0.145038	26.551	16.8034	0.632872	0.00155092
ACOT9	178907	121604	1.47124	0.862536	7.69759	9.0404	1.17444	0.762206
ACOX1	75892.6	322924	0.235017	0.000885594	51.891	28.8971	0.556881	0.00678761
ACOX2	42469.6	170607	0.248932	0.000220945	52.995	19.0222	0.358944	0.0179399
ACOX3	41000.6	56751.2	0.722463	0.941932	15.1927	14.1216	0.929498	0.377701
ACP1	945120	682210	1.38538	0.332713	41.1729	35.5694	0.863903	0.657373
ACP2	89845.3	52143.6	1.72303	0.241251	36.0613	38.4519	1.06629	1
ACP5	1.15796e+06	1.03429e+06	1.11958	1.55e-05	72.0156	549.219	7.62639	0.00925588
ACP6	21528.8	38013.2	0.56635	0.00122133	17.1944	11.2859	0.656369	0.0133956
ACRBP					2.79428	4.64842	1.66355	0.0124488
ACSF2	144110	2.31055e+06	0.0623702	1.34e-05	191.036	53.2276	0.278626	0.00678761
ACSF3	51625.5	81639.2	0.632362	0.156474	27.1199	28.3267	1.0445	0.702222
ACSL1	1.8602e+06	1.34098e+06	1.3872	0.596276	75.552	51.8849	0.686744	0.0154798
ACSL3	90463.6	65088.5	1.38986	0.386988	16.3746	15.1402	0.924614	0.938461
ACSL4	76179.6	71035.5	1.07242	0.89248	18.2306	11.0462	0.605914	0.0326397
ACSL5	20890.9	5909.06	3.5354	0.398037	3.11953	4.59167	1.47191	0.0624817
ACSL6	43253.9	35011.3	1.23542	0.917408	3.75895	1.89079	0.50301	0.0251315
ACSM2A	1.38551e+06	6.76208e+06	0.204894	0.000441179	351.542	140.969	0.401002	0.219204
ACSM2B	1.5998e+06	8.12657e+06	0.196861	0.000267678	356.446	143.991	0.403963	0.210655
ACSM3	785124	778399	1.00864	0.0368262	40.2476	14.8644	0.369325	0.000967683
ACSM5	26612.5	18768.9	1.41791	0.932516	19.6234	25.0692	1.27752	0.687439
ACSS1	331475	294523	1.12546	0.516284	48.8691	59.9483	1.22671	0.77685
ACSS2	187110	113724	1.64529	0.00253412	46.7949	86.7563	1.85397	0.257151
ACSS3	408874	460369	0.888145	0.260114	19.2312	9.28749	0.482939	0.000877425
ACTA2	3.68595e+07	6.14435e+07	0.599892	0.0202332	84.5868	126.588	1.49655	0.42802
ACTB	9.62656e+07	1.38638e+08	0.694368	0.00286378	1780.72	3310.18	1.8589	0.0431163
ACTG1	9.37786e+07	1.33719e+08	0.70131	0.0051527	1812.32	1606.42	0.886389	0.866954
ACTG2	3.90471e+07	6.54393e+07	0.596692	0.0193941	2.83318	8.12039	2.86617	0.0393535
ACTL10					4.11336	3.66101	0.890028	0.163084
ACTL6A	110802	85436.1	1.29689	0.287902	7.04324	12.2311	1.73657	0.135335
ACTN1	4.45403e+06	8.86468e+06	0.502447	9.84e-06	39.2238	90.0555	2.29594	0.000877425
ACTN4	5.08083e+06	1.24904e+07	0.406778	2.91e-09	463.753	304.743	0.657122	0.00170672
ACTR10	71209.6	61697.5	1.15417	0.192452	18.1767	12.5226	0.688939	0.296797
ACTR1A	1.18411e+06	782608	1.51303	0.249304	32.5359	39.6067	1.21732	0.342297
ACTR1B	148543	121676	1.22081	0.801788	51.5834	38.9613	0.755307	0.0191949
ACTR2	1.39508e+06	1.72992e+06	0.806443	0.115635	28.8656	36.2178	1.2547	0.762206
ACTR3	1.85405e+06	1.92438e+06	0.963457	0.862536	37.6381	63.5229	1.68773	0.390425
ACTR3B	70421.8	96473.2	0.729962	0.702165	4.66825	5.19439	1.11271	0.938461
ACTR3C	79602	127457	0.624538	0.241251	15.5476	10.5452	0.678254	0.0442062
ACTR5	2876.04	3526.48	0.815556	0.903551	3.57206	4.28432	1.1994	0.55295
ACTR6					3.40018	3.10044	0.911846	0.495389
ACTR8					9.81054	13.3162	1.35733	0.523179
ACVR1					20.8989	17.3833	0.83178	0.193721
ACVR1B					44.4726	17.5099	0.393724	1.26e-05
ACVR2A					5.39408	2.67348	0.495633	0.00187062
ACVR2B					5.59847	6.5622	1.17214	0.440897
ACVRL1					20.5638	22.7158	1.10465	0.938461
ACY1	680170	1.85331e+07	0.0367003	3.29e-06	641.997	44.6594	0.0695633	6.48e-05
ACY3	21385	376999	0.0567243	4.61e-13	82.6854	7.54358	0.0912323	0.000793479
ACYP1	95828.8	102176	0.937881	0.140511	8.64772	5.46309	0.631738	0.117029
ACYP2	67477.9	36547.9	1.84628	0.0012838	13.3075	19.5017	1.46547	0.0780357
ADA	56723.5	21937.7	2.58566	0.904521	1.60913	8.63547	5.36655	4.72e-06
ADA2					6.24935	33.0358	5.28627	0.000360052
ADAL	20176.7	22912.8	0.880588	0.00302945	3.44611	2.32063	0.673407	0.0205624
ADAM10	66942.2	60749.4	1.10194	0.503476	28.0643	49.9423	1.77957	0.0326397
ADAM12					1.94628	5.96666	3.06568	0.00698806
ADAM15	6756.79	2069.39	3.26511	1.23e-09	25.6721	34.4878	1.34339	0.193721
ADAM17	5808.96	4020.29	1.44491	0.386988	5.973	8.58372	1.43709	0.0115671
ADAM19					1.49213	6.79321	4.55269	0.000486663
ADAM22					4.73611	6.50565	1.37363	0.286602
ADAM28					4.19446	7.0122	1.67178	0.0235202
ADAM8					3.71756	17.2514	4.64051	0.000262398
ADAM9	2116.3	1058.08	2.00013	0.0462831	26.5391	20.6763	0.779087	0.342297
ADAMTS1					33.9489	31.3346	0.922992	0.733163
ADAMTS10					11.922	28.8622	2.42092	0.0115671
ADAMTS12					1.43342	2.48199	1.73151	0.111499
ADAMTS13					3.07884	3.63356	1.18017	0.523179
ADAMTS15					11.4368	5.97577	0.522503	0.0867845
ADAMTS16					7.60035	4.8631	0.639853	0.00626166
ADAMTS17					3.49173	2.93014	0.839166	0.237584
ADAMTS2					6.00937	29.4552	4.90155	0.000793479
ADAMTS4					1.10311	7.45032	6.7539	0.000720855
ADAMTS5					2.39883	1.71606	0.715372	0.111499
ADAMTS7					2.23883	8.02056	3.58247	0.00106806
ADAMTS9					17.0969	19.8126	1.15884	0.762206
ADAMTSL1					3.93724	2.91575	0.740557	0.028734
ADAMTSL2					22.7626	8.8298	0.387909	0.000396424
ADAMTSL3	770.851	2181.56	0.353348	0.54646	4.30504	5.19094	1.20578	0.747984
ADAMTSL4					3.46861	13.072	3.76864	3.01e-05
ADAMTSL5	11960.9	5423.49	2.20539	0.761953	1.77916	8.92958	5.01897	0.00155092
ADAP1	4456.45	6182.33	0.720837	0.131175	27.6428	11.2575	0.40725	0.00155092
ADAP2	13742.3	11957.5	1.14927	0.887706	6.83856	25.0915	3.66913	1.72e-05
ADAR	59396.8	58313	1.01859	0.736469	54.4698	93.6473	1.71925	0.0235202
ADARB1	4581.46	4183.63	1.09509	0.165951	7.1679	15.0267	2.09638	0.00350227
ADARB2					1.78081	7.21722	4.05278	0.00678761
ADAT1					18.8369	18.822	0.999212	0.77685
ADAT2					1.19698	1.62622	1.3586	0.319314
ADAT3					9.2675	9.05684	0.977269	0.390425
ADCK1	25088.5	13184.2	1.90293	0.516284	6.02397	9.88087	1.64026	0.0961706
ADCK2					10.8418	11.7365	1.08253	0.806214
ADCK5	11044	6024.88	1.83307	9.82e-05	9.07757	10.4863	1.15519	0.806214
ADCY1					1.86366	2.3956	1.28543	0.228354
ADCY2					1.2957	4.50583	3.47752	3.89e-05
ADCY3					14.7644	25.0177	1.69446	0.0369999
ADCY4					18.628	22.9855	1.23392	0.657373
ADCY5	7461.19	10720.6	0.695968	0.508917	16.316	14.1533	0.867449	0.257151
ADCY6	8600.89	3743.63	2.29747	0.0521175	41.681	48.6332	1.1668	0.228354
ADCY7					7.99209	32.3712	4.0504	5.92e-05
ADCY9	4070.82	2673.39	1.52271	0.211085	27.541	14.1143	0.512482	0.00381214
ADD1	86107	204872	0.420296	8.63e-05	144.995	120.259	0.829401	0.111499
ADD3	174923	391907	0.446339	3.09e-06	44.1056	23.9551	0.54313	0.000486663
ADGRA2					12.5795	27.2327	2.16484	0.00381214
ADGRA3					10.6286	9.81478	0.923435	0.980641
ADGRB1					3.2032	179.953	56.1792	4.3e-05
ADGRB2					4.76687	8.94667	1.87684	0.122926
ADGRD1					1.90546	2.92846	1.53688	0.0700283
ADGRE2					4.20102	11.7749	2.80287	0.000720855
ADGRE5					15.2971	58.8884	3.84965	4.8e-05
ADGRF1					22.7672	3.60628	0.158398	3.01e-05
ADGRF3					1.52804	1.12305	0.734962	0.538064
ADGRF5					22.4552	14.5189	0.646571	0.0557348
ADGRG1					288.299	351.068	1.21772	0.910159
ADGRG5					4.13447	12.7343	3.08004	0.910159
ADGRG6					8.62623	10.9948	1.27458	0.523179
ADGRL1					17.9608	15.8031	0.879865	0.58178
ADGRL2					13.5769	11.905	0.876851	0.296797
ADGRL4					4.27909	3.3465	0.782059	0.415282
ADH1B	244145	2.47975e+06	0.0984553	1.15e-14	33.8027	7.38382	0.218439	0.000172637
ADH1C	73628.5	1.05761e+06	0.0696181	7.39e-16	6.43973	1.49669	0.232416	0.00678761
ADH5	962312	1.30637e+06	0.736628	0.00306856	60.4875	22.748	0.376077	4.8e-05
ADH6	72812.2	392170	0.185665	9.73e-10	11.7296	2.6894	0.229284	0.0268702
ADHFE1	24034.8	89483.3	0.268595	1.51e-07	28.4407	23.7476	0.834985	0.0961706
ADI1	245397	362405	0.677133	0.413516	73.4559	32.2823	0.439478	0.00350227
ADIPOR1					53.7001	63.6428	1.18515	0.747984
ADIPOR2					10.8082	8.42934	0.779905	0.319314
ADIRF					117.207	29.6338	0.252833	0.000360052
ADK	169225	134035	1.26254	0.691662	13.1018	8.16409	0.623129	0.00413585
ADM					19.8722	33.8903	1.70541	0.836646
ADM2					25.4664	40.3165	1.58313	0.219204
ADNP	5491	11494.8	0.477694	0.53651	16.3187	17.1901	1.0534	0.45446
ADNP2					9.4698	8.79471	0.928712	0.342297
ADO	58208.1	24184.7	2.40682	0.968366	12.0682	8.22572	0.681602	0.000793479
ADORA1					5.64296	10.873	1.92682	0.177861
ADORA2A					7.87507	11.7979	1.49813	0.237584
ADPGK	63375.4	38128.5	1.66215	0.402459	17.2783	29.3711	1.69988	0.000192676
ADPRH	43056.2	15808.3	2.72365	0.0662272	4.43895	7.73482	1.74249	0.00223249
ADPRHL1					1.11023	1.92094	1.73022	0.611646
ADPRM					2.28124	3.05091	1.33739	0.237584
ADRA1A					5.40875	1.40018	0.258874	0.790926
ADRA1B					4.71314	3.76423	0.798667	0.353689
ADRA2A					3.25539	3.41666	1.04954	0.980641
ADRA2C					19.2785	3.31351	0.171876	3.01e-05
ADRB2					1.41668	3.21784	2.2714	0.00267088
ADRM1	151887	165138	0.91976	0.759719	50.6262	68.3518	1.35013	0.0589838
ADSL	129155	79829.1	1.6179	0.0599686	16.8351	11.8239	0.702338	0.00998573
AEBP1	273862	299919	0.913122	0.132309	68.1953	103.188	1.51313	0.219204
AEBP2					21.2555	21.4448	1.0089	0.965952
AEN					6.6799	20.5741	3.08	8.92e-05
AFAP1	4662.98	5838.8	0.798621	0.0911239	7.36034	11.2363	1.5266	0.0369999
AFAP1L1					6.33206	14.0718	2.22231	0.00267088
AFAP1L2	8055.14	11778.4	0.683892	0.00161086	18.5517	9.88047	0.53259	0.0347656
AFDN					102.338	135.039	1.31954	0.702222
AFF1					80.6101	97.3716	1.20793	0.342297
AFF3					2.77057	13.689	4.94085	1.91e-05
AFF4	3114.75	1515.42	2.05537	0.102067	27.9283	43.2581	1.5489	0.00381214
AFG1L					4.39434	2.87886	0.655128	0.0661012
AFG3L2	353345	230940	1.53003	0.906579	33.4426	23.348	0.698151	0.0179399
AFMID	69261.9	207889	0.333168	2.11e-06	126.397	192.786	1.52524	0.806214
AFTPH	15435.7	18694.3	0.825687	0.160197	22.194	8.9841	0.404798	5.92e-05
AGA	108155	69477.4	1.5567	0.669978	12.1804	9.12647	0.749277	0.286602
AGAP1	9427.76	12543.4	0.751613	0.703666	35.2691	39.4041	1.11724	0.219204
AGAP2					1.25212	5.03247	4.01917	8.07e-05
AGAP3	12080.9	4362.94	2.76898	2.22e-08	31.836	59.6367	1.87325	0.00117692
AGAP4					3.72513	7.9116	2.12385	0.597218
AGAP5					3.45279	4.3684	1.26518	0.626785
AGAP6					5.1498	8.16983	1.58644	0.237584
AGAP9					4.58397	3.27433	0.7143	0.17014
AGBL2					3.02668	2.44716	0.80853	0.495389
AGBL3					1.42717	1.68511	1.18074	0.377701
AGBL4					1.72208	1.24978	0.725741	0.129232
AGBL5					27.1624	15.8178	0.582339	0.000652156
AGER					5.61603	14.7308	2.62298	0.228354
AGFG1	62929.2	127245	0.494551	0.775224	19.0893	26.0427	1.36426	0.0393535
AGFG2	13900.6	20570.7	0.675747	0.00397228	27.3555	14.1995	0.519072	0.342297
AGGF1					13.4893	11.5202	0.854026	0.46779
AGK	182189	110532	1.6483	0.321356	9.32254	12.306	1.32003	0.0235202
AGL	321585	92232.3	3.48668	0.000313044	6.82744	3.19219	0.467554	5.92e-05
AGMAT	274269	5.76062e+06	0.0476109	3.08e-13	132.676	8.4138	0.0634162	0.00155092
AGMO					2.11808	1.24589	0.588217	0.0557348
AGO1					10.9693	11.0187	1.0045	0.910159
AGO2					21.9869	23.8808	1.08614	0.135335
AGO3					10.786	12.1518	1.12663	0.58178
AGO4					3.49025	9.03924	2.58985	0.00142421
AGPAT1	54152.7	69701.4	0.776923	0.0577612	43.8288	42.9456	0.979849	0.993445
AGPAT2	20843.1	9341.98	2.23112	0.86514	67.0926	33.0151	0.492083	0.000720855
AGPAT3	907424	320063	2.83515	0.0861955	93.544	155.401	1.66126	0.256516
AGPAT4					7.19614	10.3324	1.43583	0.0823444
AGPAT5	55488.4	30767.2	1.8035	0.201707	9.09593	12.0786	1.32791	0.17014
AGPS	142437	55822.4	2.55162	1.21e-05	23.267	29.7435	1.27835	0.671962
AGR2	70184.3	51021.5	1.37558	0.424101	2.37107	1.16624	0.491862	0.228354
AGRN	577064	797406	0.723676	0.000334607	266.959	158.725	0.594568	0.117029
AGT	275908	601186	0.45894	1.76e-06	51.0857	27.9525	0.547169	0.135335
AGTPBP1					5.17978	5.46779	1.0556	0.821119
AGTR1					2.46892	1.48151	0.600065	0.030556
AGTRAP	87004.4	94469.6	0.920978	0.606209	50.669	29.6298	0.584772	0.00796788
AGXT	19298.2	67090.8	0.287643	2.91e-09	20.459	2.10102	0.102694	0.0154798
AGXT2	31802.4	839830	0.0378677	1.23e-14	49.3167	9.83415	0.199408	0.0124488
AHCTF1	2906.2	13809.8	0.210445	0.627251	32.82	23.528	0.71688	0.117029
AHCY	1.59136e+06	2.90124e+06	0.548511	0.100469	126.237	51.7239	0.409737	0.0220179
AHCYL1	343627	227661	1.50938	0.788472	64.1783	39.0353	0.608232	0.000292093
AHCYL2	144982	166211	0.872273	0.046807	14.0778	7.78118	0.552726	0.00223249
AHDC1	8357.65	5689.52	1.46895	0.153897	27.5637	24.5832	0.891869	0.365926
AHI1					7.47633	6.81363	0.911359	0.330596
AHNAK	485647	825692	0.58817	0.000586498	228.329	161.23	0.706132	0.46779
AHNAK2	903254	29998.5	30.11	4.74e-09	2.03499	495.501	243.491	1.91e-05
AHR					10.6474	13.2258	1.24216	0.45446
AHSA1	250584	151407	1.65503	0.438068	29.5349	40.2046	1.36125	0.390425
AIDA	144522	206584	0.699583	0.0854998	13.016	15.6068	1.19904	0.993445
AIF1	324919	241187	1.34717	0.609577	10.5877	48.8205	4.61105	0.0589838
AIF1L	119493	865217	0.138108	6.3e-05	274.678	63.3471	0.230623	2.73e-05
AIFM1	3.80861e+06	6.8653e+06	0.554762	0.0887115	45.2932	30.1698	0.6661	0.135335
AIFM2	11336.1	12635.9	0.897134	0.179845	6.54563	4.57431	0.698834	0.0115671
AIFM3					1.98212	3.27015	1.64982	0.111499
AIG1	74247.2	52092.6	1.42529	0.045845	53.664	29.1462	0.543124	0.0251315
AIMP1	243688	199921	1.21892	0.484518	5.93039	4.26624	0.719387	0.0416731
AIMP2	113660	74632.8	1.52293	0.0470866	15.3344	13.0055	0.848124	0.17014
AIP	79379.2	92454.4	0.858577	0.207471	47.5008	34.3861	0.723905	0.00796788
AJAP1					20.2203	25.5595	1.26405	0.402437
AJM1					2.29016	9.38493	4.09794	0.00413585
AJUBA					51.2771	17.2954	0.337293	0.000215188
AK1	1.06864e+06	703560	1.5189	0.54646	37.6248	30.9748	0.823254	0.17014
AK2	1.98691e+06	5.92432e+06	0.335382	0.000929646	128.647	63.848	0.496304	0.000156037
AK3	758724	594280	1.27671	0.920512	40.3004	29.6836	0.736559	0.0467894
AK4	152325	2.39917e+06	0.0634907	3.54e-05	161.633	20.235	0.125191	0.000652156
AK6					16.0316	15.1092	0.94246	0.953241
AK7					3.29399	1.53035	0.464589	0.00320536
AK8					2.32015	1.70915	0.736653	0.0961706
AK9					5.38471	2.96307	0.550275	0.0220179
AKAP1	23844.2	7518.27	3.17149	0.102067	36.797	37.3432	1.01484	0.938461
AKAP10	8018.51	12627.6	0.634999	0.697983	19.6325	20.4561	1.04195	0.924559
AKAP11	10209.5	1883.97	5.41918	0.00975489	9.79228	5.82733	0.595095	0.000215188
AKAP12	150542	159474	0.94399	0.280744	29.694	24.4648	0.823897	0.163084
AKAP13	7297.77	2742.92	2.66058	0.00632079	36.0819	81.5548	2.26027	0.000156037
AKAP17A	4114.76	20637.3	0.199385	0.975063	13.3273	29.702	2.22866	0.028734
AKAP3					2.64174	1.13857	0.430994	0.0332666
AKAP6					4.93783	4.78522	0.969094	0.42802
AKAP7					2.57476	3.23755	1.25742	0.657373
AKAP8	15590.4	16145.9	0.965595	0.464013	22.9545	39.2984	1.71201	0.924559
AKAP8L	11033.4	5744.09	1.92083	5.83e-05	79.2485	181.173	2.28614	0.307631
AKAP9	5900.45	6851.76	0.861158	0.460457	25.7961	15.5925	0.604454	0.0467894
AKIP1					10.9051	19.4667	1.78511	0.00106806
AKIRIN1					26.761	17.0228	0.636106	0.000262398
AKIRIN2					21.5915	27.9232	1.29325	0.0133956
AKNA					8.8376	38.5909	4.36667	2.39e-05
AKR1A1	3.34781e+06	9.48213e+06	0.353066	1.97e-05	186.421	94.6695	0.507827	0.0347656
AKR1B1	7.10656e+06	4.30107e+06	1.65228	0.00599496	298.301	132.538	0.44431	0.117029
AKR1B10	2.17431e+06	248145	8.76226	8.32e-06	4.04213	18.151	4.49046	0.00626166
AKR1C1	377108	312701	1.20597	0.825381	35.3787	11.5651	0.326894	0.210655
AKR1C2	168100	124033	1.35529	0.817761	3.62611	10.849	2.99192	0.155706
AKR1C3	964347	1.03991e+06	0.92734	0.367855	52.1657	30.919	0.592707	0.129232
AKR1E2	547711	1.83707e+06	0.298143	0.045845	3.47818	4.38092	1.25954	0.993445
AKR7A2	1.3992e+06	1.85752e+06	0.753259	0.0502523	122.969	47.1465	0.3834	0.00267088
AKR7A3	1.46469e+06	2.58902e+06	0.565734	0.0282384	67.1417	30.5131	0.454458	0.0867845
AKR7L					5.68579	5.77815	1.01624	0.55295
AKT1	44969.6	24348.1	1.84694	0.572997	98.3564	114.59	1.16505	0.495389
AKT1S1	90681.3	82409.9	1.10037	0.628521	33.7207	31.1279	0.923109	0.266807
AKT2	62224.5	28859.6	2.15611	0.0155234	125.671	181.556	1.44469	0.896132
AKT3	11957.5	13031.9	0.917559	0.501307	20.4694	19.1812	0.937067	0.924559
AKTIP	10629.6	8888.72	1.19586	0.653755	24.5347	11.9811	0.488332	1.91e-05
ALAD	386820	1.55541e+06	0.248693	1e-05	76.8905	33.246	0.432381	0.00320536
ALAS1					21.2917	36.632	1.72048	0.0467894
ALB	3.77621e+08	5.55287e+08	0.680046	0.00113031	45.1783	6.2891	0.139206	0.0497126
ALCAM	80305.1	66483.1	1.2079	0.179845	13.3672	10.8215	0.809556	0.155706
ALDH16A1	118230	146338	0.807925	0.266156	25.481	18.0064	0.70666	0.0205624
ALDH18A1	269839	106563	2.53221	0.000566622	13.8756	19.5058	1.40576	0.202286
ALDH1A1	2.42306e+07	1.17285e+07	2.06595	0.438068	92.2976	97.1475	1.05255	0.806214
ALDH1A2	367468	268790	1.36712	0.00108036	13.2143	7.76077	0.5873	0.0133956
ALDH1A3	520077	257350	2.02089	0.716748	16.0495	26.7906	1.66925	0.0913829
ALDH1B1	1.47636e+06	2.09989e+06	0.703063	0.00169435	44.5837	15.7494	0.353255	0.0115671
ALDH1L1	1.26816e+06	1.76785e+06	0.717345	0.116496	113.924	68.5685	0.60188	0.163084
ALDH2	2.52669e+06	1.00234e+07	0.252078	0.000856899	213.01	66.9673	0.314386	0.000793479
ALDH3A2	249652	786007	0.31762	8.03e-05	109.955	27.3625	0.248852	0.000125046
ALDH3B1	27031.6	34303.4	0.788014	0.564665	19.7657	21.6751	1.0966	0.882196
ALDH4A1	4.00713e+06	9.23611e+06	0.433855	0.0591378	226.903	126.692	0.558352	0.296797
ALDH5A1	120789	282461	0.427632	0.0291691	18.1933	12.6689	0.696349	0.117029
ALDH6A1	739801	2.57864e+07	0.0286896	5.01e-07	154.765	14.3121	0.0924763	2.73e-05
ALDH7A1	1.31918e+06	6.65765e+06	0.198146	9.31e-05	75.9578	28.0122	0.368787	0.00292403
ALDH8A1	193041	884433	0.218265	1.59e-06	59.4428	14.0104	0.235695	0.00142421
ALDH9A1	1.09377e+06	1.86779e+06	0.585594	0.0229466	31.8971	19.9243	0.624643	0.00796788
ALDOA	2.08733e+07	6.54017e+06	3.19156	7.75e-05	996.119	899.874	0.90338	0.286115
ALDOB	291180	5.19347e+07	0.00560666	5.28e-15	3423.63	75.7718	0.022132	0.000126016
ALDOC	1.38178e+06	648182	2.13178	0.194384	6.4708	6.37662	0.985445	0.129232
ALG1	43332.4	23001.6	1.88389	0.0036188	13.8642	11.0707	0.798514	0.177861
ALG10					3.56628	3.26745	0.916206	0.495389
ALG10B					3.78288	3.28088	0.867298	0.163084
ALG11	22576.5	19479.9	1.15896	0.811514	4.14375	2.47377	0.596987	0.0235202
ALG12	57643.7	21408.2	2.6926	0.241251	18.2102	12.2253	0.671342	0.0220179
ALG13	105891	23906.7	4.42936	0.533919	16.1998	19.2945	1.19104	0.228354
ALG14	31310.9	105215	0.297589	0.28237	1.66126	1.96968	1.18565	0.747984
ALG2	249241	216108	1.15332	0.362107	15.6844	18.4108	1.17383	0.910159
ALG3	26738.6	11570.6	2.31091	0.315277	18.8569	20.6731	1.09632	0.657373
ALG5	55760.9	43818.2	1.27255	0.785576	10.7115	7.90681	0.73816	0.117029
ALG6	18762.3	13346.2	1.40581	0.312952	2.21276	2.70192	1.22106	0.377701
ALG8					7.95711	5.5991	0.70366	0.0235202
ALG9	12004.4	4603.64	2.6076	0.000123055	7.36948	5.60177	0.760132	0.111499
ALKAL2					9.70866	8.10984	0.835321	0.611646
ALKBH1					3.442	3.64328	1.05848	0.718026
ALKBH2					7.30164	5.67896	0.777765	0.0661012
ALKBH3					10.3583	11.0257	1.06442	0.55295
ALKBH4	32963.8	22049.6	1.49498	0.123935	10.8348	7.37919	0.681066	0.0235202
ALKBH5	14811.1	16164	0.916305	0.41819	70.5571	52.8923	0.749638	0.0416731
ALKBH6					14.7746	14.446	0.977764	0.353689
ALKBH7	28621.2	27462	1.04221	0.0066842	86.6129	42.3285	0.488709	0.000486663
ALKBH8					2.05611	1.89609	0.922175	0.718026
ALMS1					8.49114	13.279	1.56386	0.762206
ALOX5	64276.7	48151.4	1.33489	0.277452	7.60687	40.3568	5.30531	3.46e-05
ALOX5AP	218572	114369	1.91111	0.580782	2.2739	7.72508	3.39728	0.0393535
ALPI					4.95842	1.71399	0.345672	0.0442062
ALPK1					5.9779	8.74013	1.46207	0.0268702
ALPK2					6.91409	12.7752	1.84771	0.17014
ALPK3					6.21952	33.127	5.3263	0.000262398
ALPL	129267	50196.9	2.57521	0.277452	51.6186	122.963	2.38215	0.296797
ALS2	22767.9	1790.32	12.7173	2.07e-08	7.8303	12.1378	1.5501	0.00350227
ALS2CL					26.2603	22.1642	0.84402	0.56712
ALYREF	249479	222254	1.1225	0.563345	16.2157	33.1011	2.0413	0.00626166
AMACR	978490	658554	1.48581	0.752011	64.049	70.7677	1.1049	0.965952
AMBP	933157	4.37636e+06	0.213227	1.29e-10	8.5596	3.79342	0.443177	0.028734
AMBRA1					12.3448	18.3732	1.48834	0.00244136
AMD1					23.5354	9.56073	0.406228	3.89e-05
AMDHD1	71634.1	147400	0.485985	0.0223975	8.57759	2.94768	0.343649	0.0107437
AMDHD2	202250	92967	2.17551	0.23974	60.0349	83.6652	1.39361	0.938461
AMER1					3.6889	4.80263	1.30191	1
AMFR	13858.4	4014.98	3.45168	0.554131	149.12	52.9185	0.354871	5.84e-06
AMIGO1					4.58319	1.98216	0.432485	8.07e-05
AMIGO2					3.5702	3.35635	0.940101	0.163084
AMIGO3					3.71289	4.80767	1.29486	0.642361
AMMECR1					3.76563	4.85673	1.28975	0.687439
AMMECR1L					4.19669	5.51267	1.31358	0.00532917
AMN	322060	837253	0.384663	3.71e-07	469.792	122.474	0.260698	0.00796788
AMN1					4.78563	3.55992	0.743876	0.402437
AMOT					23.4202	17.1562	0.732537	0.163084
AMOTL1					11.4913	16.7706	1.45942	0.0393535
AMOTL2					87.0875	88.2997	1.01392	0.0525218
AMPD2	40997.4	49082.1	0.835282	0.120283	40.3491	44.6449	1.10647	0.46779
AMPD3	20767.5	37926.8	0.547568	0.485673	12.2975	18.8508	1.53289	0.00735045
AMPH	50367.6	4000.84	12.5893	0.746538	3.46974	3.13389	0.903204	0.17014
AMT	81235.8	99552.3	0.816011	0.0713408	43.7338	24.0915	0.550866	0.0085643
AMY2B					11.2499	3.41806	0.303831	5.36e-05
AMZ1					0.910903	42.6168	46.7852	9.94e-05
AMZ2					22.6376	20.8168	0.919568	0.56712
ANAPC1	4224.81	2710.63	1.55861	0.645055	10.2508	16.71	1.63011	0.000486663
ANAPC10					4.92946	5.15129	1.045	0.508562
ANAPC11					72.1519	68.5367	0.949894	0.642361
ANAPC13	38396.9	69233.3	0.554601	0.0790241	37.1365	12.676	0.341337	1.26e-05
ANAPC15	19229.8	13629.4	1.4109	0.607266	12.8363	11.6495	0.907544	0.440897
ANAPC16					55.5968	23.2801	0.41873	0.000486663
ANAPC2	5495.72	9972.14	0.551107	0.340698	31.8791	42.4615	1.33195	0.642361
ANAPC4	5562.88	5183.79	1.07313	0.174537	13.9557	9.21147	0.660051	0.55295
ANAPC5	7519.55	3011.21	2.49719	0.00106367	42.53	38.9155	0.915012	0.56712
ANAPC7	13206.2	7083.51	1.86436	0.178585	20.3448	20.419	1.00364	0.965952
ANG	73427.9	154119	0.476438	0.000530917	8.20029	4.67704	0.570351	0.030556
ANGEL1					11.1728	18.8493	1.68708	0.00998573
ANGEL2	1229.46	3829.91	0.321016	3.96e-07	12.6383	14.0162	1.10902	0.77685
ANGPT1					2.66377	0.867842	0.325794	0.000235475
ANGPT2					1.57148	5.50092	3.50047	0.00117692
ANGPTL1	9746.67	10268.3	0.949195	0.163988	2.47962	1.44197	0.581529	0.0326397
ANGPTL2	68921	43796.4	1.57367	0.022545	7.16002	60.4271	8.43951	3.46e-05
ANGPTL3	6517.26	10069.8	0.647212	0.744187	11.1922	1.62046	0.144785	0.000140168
ANGPTL4					4.45616	14.6858	3.29561	0.0154798
ANK2	66762.2	56529.9	1.18101	0.955724	91.7948	56.7976	0.618745	0.0268702
ANK3	106198	139618	0.760634	0.0376486	48.1185	41.4948	0.862345	0.276365
ANKAR					3.83582	3.92716	1.02381	0.851216
ANKDD1A					1.41043	2.95825	2.09741	0.00998573
ANKDD1B					1.71568	3.69453	2.15339	0.00626166
ANKEF1					1.93656	1.6924	0.87392	0.38878
ANKFY1	80395.1	88668.6	0.906692	0.932516	20.1675	32.5022	1.61161	0.000537929
ANKH					17.0912	18.1995	1.06485	0.836646
ANKHD1	7348.14	3134.52	2.34426	0.000576711	37.96	44.4305	1.17045	0.307631
ANKIB1	6933.69	19466.6	0.356185	0.390604	18.2347	16.203	0.888582	0.402437
ANKLE2	3426.97	1288.51	2.65964	0.0928452	25.589	39.7721	1.55427	0.0867845
ANKMY1					9.83365	24.297	2.4708	0.0107437
ANKMY2	37190.5	11741.6	3.16741	0.0160069	5.84955	8.07968	1.38125	0.0525218
ANKRA2					5.66345	6.68103	1.17967	0.307631
ANKRD10					44.5419	42.3528	0.950853	0.866954
ANKRD11					45.7437	70.2503	1.53574	0.626785
ANKRD12					25.9683	25.7964	0.99338	0.910159
ANKRD13A	11814.5	18706.7	0.631567	0.622	25.3254	19.0744	0.753174	0.0525218
ANKRD13B					2.99387	6.67018	2.22794	0.0235202
ANKRD13C					8.76536	7.68295	0.876512	0.177861
ANKRD13D	4332.71	6034.16	0.718031	0.0790241	22.4207	44.3001	1.97586	0.00244136
ANKRD16					8.23875	7.99715	0.970675	0.415282
ANKRD17	4929.53	2793.62	1.76457	0.00152703	18.2861	17.8984	0.978798	0.733163
ANKRD18A					2.54601	3.05246	1.19892	0.924559
ANKRD2	10465.2	21140.4	0.495034	0.663925	6.79656	1.4704	0.216344	0.000327122
ANKRD23					2.5684	10.7302	4.17777	0.00413585
ANKRD24					3.01483	2.64266	0.876552	0.257151
ANKRD26					3.75002	4.58019	1.22138	0.46779
ANKRD27	1359.87	712.372	1.90893	0.114187	10.4568	13.0994	1.25271	0.0416731
ANKRD28	15809.1	5695.51	2.77571	0.068006	16.2748	8.90114	0.546927	0.00106806
ANKRD29					3.35247	10.3099	3.07532	0.000877425
ANKRD30BL					2.32222	4.92808	2.12215	0.495389
ANKRD33B					23.6643	43.8257	1.85197	0.0740306
ANKRD36					7.75529	45.5459	5.87288	9.94e-05
ANKRD36B					6.64192	20.4083	3.07266	0.0045077
ANKRD36C					4.31224	10.194	2.36397	0.00292403
ANKRD37					7.51547	5.75873	0.76625	0.319314
ANKRD39					7.329	14.8681	2.02867	0.000720855
ANKRD40					14.2618	12.7344	0.892898	0.851216
ANKRD42					7.35596	7.137	0.970233	0.413853
ANKRD44	16115.3	12622	1.27676	0.170776	8.05362	23.3132	2.89475	0.000537929
ANKRD46					13.0846	9.0764	0.693671	0.0347656
ANKRD49					2.60457	3.41386	1.31072	0.342297
ANKRD50					2.88389	4.40174	1.52632	0.0589838
ANKRD52					16.4516	16.9715	1.0316	0.965952
ANKRD53					1.22838	2.28885	1.86331	0.185634
ANKRD54					25.0685	15.6689	0.625045	0.00626166
ANKRD6					10.3898	33.2474	3.20001	9.78e-06
ANKRD65					5.74977	3.78741	0.658707	0.155706
ANKRD9					50.2217	44.6867	0.889788	0.439711
ANKS1A	9597.67	7948.32	1.20751	0.553189	15.2059	17.9926	1.18326	0.702222
ANKS1B					4.59583	3.67573	0.799797	0.286602
ANKS3	5976.97	2029.04	2.94572	0.000530917	28.4645	32.2368	1.13252	0.122926
ANKS4B	18177.6	18993.4	0.957047	0.620239	11.4687	1.59124	0.138746	0.000172637
ANKS6					23.8507	24.0358	1.00776	0.122926
ANKZF1	6983.57	3419.63	2.0422	0.967967	28.5091	40.2514	1.41188	0.319314
ANO1					6.03053	13.3271	2.20994	0.0144083
ANO10	45755.8	21124.2	2.16603	0.170776	17.0695	12.9014	0.755818	0.028734
ANO5					2.42358	1.3555	0.559297	0.0133956
ANO6	20676.2	31996.2	0.64621	0.000237032	21.1633	12.605	0.595606	0.00244136
ANO7					2.44908	5.88601	2.40335	0.0235202
ANO8					8.16933	16.8093	2.05761	0.353689
ANO9	72144	55858.7	1.29155	0.127243	9.59809	114.792	11.9599	0.00106806
ANOS1					0.70039	2.41421	3.44695	0.00267088
ANP32A	445491	649047	0.686376	0.0243078	33.3072	39.8662	1.19693	0.56712
ANP32B	876426	1.04924e+06	0.835292	0.279367	29.6213	29.3686	0.991468	0.953241
ANP32E	626225	1.19551e+06	0.523815	0.000987469	14.7845	13.463	0.910622	0.642361
ANPEP	130374	5.2985e+06	0.0246058	8.1e-09	320.87	49.8593	0.155387	0.00244136
ANTXR1	8615.15	5356.09	1.60848	0.800169	8.97015	14.7445	1.64373	0.0961706
ANTXR2	5039.05	7858.85	0.641195	0.168018	11.83	10.7578	0.909364	0.77685
ANXA1	8.59094e+06	5.67144e+06	1.51477	0.404565	8.54198	44.3683	5.19415	0.0124488
ANXA11	1.02038e+06	1.25025e+06	0.816138	0.0502523	134.031	73.2549	0.54655	0.000967683
ANXA13	468062	83367.4	5.61445	0.114617	5.38994	15.8395	2.93872	0.0268702
ANXA2	2.29156e+07	2.47745e+07	0.924966	0.672538	89.4286	175.011	1.95699	0.193721
ANXA2R					0.799259	3.21928	4.02783	0.00155092
ANXA3	632086	1.10402e+06	0.572529	0.0191608	14.6022	2.82576	0.193516	3.46e-05
ANXA4	1.18075e+07	9.53348e+06	1.23853	0.797616	68.9696	84.3451	1.22293	0.319314
ANXA5	2.75853e+07	2.08711e+07	1.3217	0.686311	73.281	86.1075	1.17503	0.965952
ANXA6	7.70558e+06	8.47526e+06	0.909185	0.391341	43.8653	69.231	1.57826	0.0045077
ANXA7	761450	761775	0.999575	0.890155	61.5996	41.1642	0.668255	0.00381214
ANXA9	17902.9	53028.8	0.337607	0.502126	16.1131	5.31552	0.329889	4.8e-05
AOAH					4.32484	17.1176	3.95798	4.3e-05
AOC1	44233.1	605651	0.073034	3.77e-07	603.396	19.01	0.0315049	1.54e-05
AOC3	794640	3.25187e+06	0.244364	1.45e-10	13.1889	7.68892	0.582985	0.000652156
AOX1	6380.77	202695	0.0314797	2.1e-16	56.0839	6.08853	0.108561	0.000396424
AP1AR					8.94887	6.45007	0.72077	0.185634
AP1B1	375020	421907	0.888869	0.576605	45.9337	56.9285	1.23936	0.0393535
AP1G1	144226	167653	0.860266	0.451775	42.9229	28.2179	0.657409	0.000486663
AP1G2	13659.5	10233.9	1.33473	0.479394	60.5151	80.2571	1.32623	0.202286
AP1M1	228441	187219	1.22018	0.625488	32.8538	46.8236	1.42521	0.0235202
AP1M2	37682.1	95681.4	0.393829	0.00847525	36.7453	11.4799	0.312419	4.8e-05
AP1S1	109983	182757	0.601797	0.556195	31.7571	28.4503	0.895873	0.440897
AP1S2	107523	31574.6	3.40537	0.000172994	6.33562	24.5394	3.87324	0.000292093
AP1S3	47820.6	39868.9	1.19945	0.533083	6.73428	10.6432	1.58045	0.193721
AP2A1	331166	388473	0.852482	0.222519	43.7368	46.8691	1.07162	0.718026
AP2A2	364565	443022	0.822905	0.0829836	79.3517	96.2237	1.21262	0.155706
AP2B1	429629	468182	0.917655	0.292763	42.6628	32.32	0.757567	0.148908
AP2M1	442178	450886	0.980687	0.908269	161.331	138.73	0.859913	0.718026
AP2S1	1.81851e+06	2.68282e+06	0.677833	0.741835	52.1388	61.7777	1.18487	0.671962
AP3B1	143602	108272	1.32631	0.775224	10.787	8.30408	0.769821	0.135335
AP3B2	5235.49	5905.31	0.886574	0.496186	1.95969	3.11162	1.58781	0.0393535
AP3D1	100961	92016.5	1.0972	0.761953	67.4888	82.8496	1.22761	0.508562
AP3M1	126883	96268.2	1.31801	0.499871	7.2217	7.90456	1.09456	0.806214
AP3M2	25715	20575.4	1.2498	0.188569	7.11108	8.32443	1.17063	0.790926
AP3S1	214510	114748	1.8694	0.242825	10.2128	10.9239	1.06963	0.626785
AP3S2	31455.8	28548	1.10185	0.852961	14.246	9.76732	0.685618	0.0085643
AP4B1	3398.72	1020.78	3.32954	1.27e-06	4.43454	6.05686	1.36584	0.0416731
AP4E1					1.93811	2.81918	1.4546	0.0251315
AP4M1	8366.59	6434.42	1.30029	0.497179	12.7676	12.6869	0.993679	0.377701
AP4S1	14389.9	8109.45	1.77446	0.00543889	5.25986	2.88056	0.54765	0.000215188
AP5B1	15123.3	5084.84	2.9742	1.21e-05	17.8917	13.944	0.779353	0.177861
AP5M1	15863.6	8223.44	1.92907	0.197606	15.0546	12.0297	0.79907	0.122926
AP5S1	13601.7	11810.5	1.15167	0.526175	10.6183	9.99528	0.941329	0.616307
AP5Z1	13775.9	4957.15	2.779	0.000719778	21.5295	45.8545	2.12984	0.00106806
APAF1	1424.8	15177.3	0.0938773	2.18e-08	4.07104	4.25241	1.04455	0.276365
APBA1					3.95649	9.79404	2.47544	0.00223249
APBA2					1.53103	10.5593	6.89686	4.3e-05
APBA3					25.939	28.7444	1.10815	0.481288
APBB1	66095.6	56087.2	1.17844	0.906579	32.1996	26.3477	0.818262	0.111499
APBB1IP	37550	42763.5	0.878085	0.770433	4.86548	17.4012	3.57646	0.00011056
APBB2	3651.67	5460.33	0.668763	2.14e-05	35.8025	30.096	0.840614	0.365926
APBB3					20.857	54.6577	2.62059	0.00490612
APC					14.1065	18.1096	1.28377	0.0467894
APCDD1					8.84328	8.46489	0.957211	0.353689
APCDD1L					3.68012	1.34745	0.366143	0.00142421
APEH	424639	492418	0.862356	0.260114	92.5607	56.3353	0.608631	8.92e-05
APEX1	1.01537e+06	810091	1.2534	0.822727	60.5939	65.8274	1.08637	0.821119
APEX2					5.96393	6.72165	1.12705	0.671962
APH1A					49.0797	60.8856	1.24054	0.671962
APH1B					3.84325	4.48044	1.16579	0.46779
API5	267559	292372	0.915132	0.856712	23.5928	24.7609	1.04951	0.866954
APIP	114799	73039.1	1.57175	0.249304	8.63325	7.78353	0.901576	0.481288
APLF					1.51364	1.35778	0.897027	0.642361
APLN					8.52514	11.6176	1.36274	0.538064
APLNR					4.23164	8.09812	1.91371	0.762206
APLP1					2.9825	6.78705	2.27563	0.953241
APLP2	12553.1	7057.18	1.77877	0.526175	241.338	133.889	0.554779	0.00337684
APMAP	518758	366280	1.41629	0.0400662	31.1331	31.9623	1.02663	0.980641
APOBEC3C	25341.9	16765.9	1.51152	0.983824	5.64398	20.1226	3.56532	0.00925588
APOBEC3D	4819.8	1569.71	3.07049	5.8e-06	0.879344	6.4417	7.32557	1.1e-05
APOBEC3F	10517.7	5156.7	2.03962	0.098719	2.89638	9.79419	3.38153	3.91e-06
APOBEC3G	12933.9	4416.14	2.92877	0.00175972	2.50974	19.9666	7.95565	3.89e-05
APOBR	9452.98	80357	0.117637	0.0234789	1.60136	6.5237	4.07386	7.34e-05
APOC1	536249	361079	1.48513	0.89979	11.4334	646.219	56.5202	1.72e-05
APOC2	92923.8	236007	0.393733	0.0168069	9.6284	14.4612	1.50193	0.538064
APOC3	156939	861764	0.182113	4.24e-07	27.4997	40.1116	1.45862	0.0557348
APOD	433612	933865	0.46432	0.0462831	6.09202	2.06076	0.338272	0.000125046
APOE	4.82873e+06	585419	8.24834	0.0625858	2617.24	3162.7	1.20841	0.980641
APOH	658653	1.26344e+06	0.521319	0.000263283	4.61723	1.42082	0.307721	0.00490612
APOL1	31850.9	15662.6	2.03357	0.641345	13.358	39.052	2.9235	0.030556
APOL2	97772.4	25055	3.90231	0.00408567	19.2375	84.2064	4.3772	3.25e-06
APOL3	20222.3	7137.61	2.8332	2.72e-08	9.8647	18.9828	1.92432	0.0624817
APOL6					3.22135	8.04442	2.49722	0.101276
APOLD1					6.68559	9.75509	1.45912	0.135335
APOM	22929.6	50827.6	0.451124	1e-05	42.187	5.17798	0.122739	0.0115671
APOO	613991	484103	1.26831	0.827217	11.1228	7.02944	0.631984	0.0369999
APOOL	99559.5	126624	0.786263	0.200527	4.13584	2.94663	0.712462	0.0268702
APP	95842.1	46029.4	2.0822	0.0507271	556.568	262.869	0.472303	0.030556
APPBP2					11.5822	13.0734	1.12875	0.296797
APPL1	55133.6	77141.3	0.714709	0.0168069	15.0294	12.255	0.815404	0.111499
APPL2	75050.7	31532.7	2.38009	0.0219234	18.3615	19.3919	1.05612	0.938461
APRT	4.33134e+06	4.41368e+06	0.981344	0.335006	76.8684	55.8661	0.726776	0.0467894
APTX	5856.5	6707.29	0.873155	0.485673	11.5033	12.7884	1.11172	0.626785
AQP1	48564.1	891647	0.0544656	3.35e-09	672.155	75.6878	0.112605	3.91e-06
AQP11					4.9341	2.37548	0.481442	0.028734
AQP2					1241.51	62.4956	0.0503384	0.000327122
AQP3					118.708	13.8272	0.11648	4.3e-06
AQP5					1.73589	1.07367	0.618513	0.0442062
AQP6					20.7633	3.04319	0.146566	8.92e-05
AQP7					36.0524	14.7984	0.410469	0.00998573
AQR	21852.1	14350.9	1.52269	0.297365	6.46944	5.81199	0.898375	0.910159
AR					8.30038	6.0576	0.729799	0.0133956
ARAF	48406	22571.6	2.14455	0.352133	38.0977	39.4598	1.03575	0.495389
ARAP1	26587.3	24112.3	1.10264	0.913204	62.4499	99.8705	1.59921	0.030556
ARAP2					6.98998	7.9948	1.14375	0.0557348
ARAP3	1709.27	1842.24	0.927824	0.270354	7.25461	13.5833	1.87237	0.0133956
ARC					3.61815	4.96339	1.3718	0.148908
ARCN1	392352	363090	1.08059	0.782792	22.6823	23.461	1.03433	0.821119
AREL1					16.2242	13.794	0.850208	0.148908
ARF1	6.97802e+06	6.66413e+06	1.0471	0.840791	173.091	186.996	1.08033	0.566565
ARF3	6.97717e+06	6.66023e+06	1.04759	0.841783	85.4304	75.3626	0.882152	0.155706
ARF4	2.79387e+06	2.10611e+06	1.32655	0.442966	39.9317	64.1031	1.60532	0.45446
ARF5	5.43077e+06	5.00002e+06	1.08615	0.966452	90.2784	66.8301	0.740267	0.0326397
ARF6	639968	1.04852e+06	0.610356	0.0026588	42.7278	67.278	1.57457	0.122926
ARFGAP1	76700.2	18825.5	4.07427	5.88e-05	41.7042	117.286	2.81233	5.92e-05
ARFGAP2	48421.7	50433.3	0.960114	0.576605	50.9588	37.9771	0.745252	0.0045077
ARFGAP3	33419.8	22325.8	1.49692	0.0935628	14.6023	13.1012	0.897196	0.508562
ARFGEF1	52231.1	25419.1	2.0548	0.840791	30.3429	24.3067	0.801067	0.122926
ARFGEF2	68776.1	28949.3	2.37574	0.313792	14.2495	13.0742	0.917519	0.402437
ARFGEF3					4.83626	3.04383	0.629377	0.296797
ARFIP1	94016.6	98917.8	0.950452	0.767755	11.1614	8.14348	0.729608	0.0442062
ARFIP2	32907.7	23800.9	1.38263	0.192906	26.5216	22.2038	0.837195	0.0179399
ARFRP1	27498.6	9982.47	2.75469	0.0447573	25.6694	23.1987	0.903749	0.246968
ARG2	157884	188318	0.838392	0.68332	23.762	6.2653	0.263669	0.00011056
ARGLU1					45.0484	43.058	0.955816	0.924559
ARHGAP1	1.01437e+06	623494	1.62691	0.045845	41.3497	76.6728	1.85425	0.00117692
ARHGAP10	3130.81	5034.6	0.621859	0.502126	8.59001	8.5813	0.998985	0.896132
ARHGAP11A					0.680542	5.79601	8.51677	8.07e-05
ARHGAP12	9757.29	3949.7	2.47038	0.00529976	10.6802	7.11881	0.666544	0.0045077
ARHGAP15					3.14694	6.37976	2.02729	0.00320536
ARHGAP17	40948.2	44964.4	0.91068	0.688986	19.2109	30.23	1.57359	0.00170672
ARHGAP18	28859.3	33560.3	0.859923	0.0790241	8.6976	7.21876	0.829972	0.246968
ARHGAP19					2.10232	1.86071	0.885077	0.481288
ARHGAP21	1369.94	4201.93	0.326027	1.7e-05	15.602	18.8883	1.21063	0.0961706
ARHGAP22					2.39872	23.0219	9.5976	7.67e-06
ARHGAP24	10510.4	12350.6	0.851008	0.0935628	62.5741	27.5576	0.440399	0.00129539
ARHGAP25	17111.3	15640.1	1.09406	0.386988	2.81504	18.2744	6.49172	8.19e-06
ARHGAP26	3369.12	6040.25	0.557778	0.000156935	10.3007	20.1066	1.95196	0.00292403
ARHGAP27	11504.3	10403	1.10586	0.0187177	21.5173	52.1324	2.42281	6.48e-05
ARHGAP28					7.85613	4.54899	0.579038	0.0220179
ARHGAP29	7391.58	1808.24	4.08771	2.69e-07	30.4944	16.4485	0.539394	0.0326397
ARHGAP30	3198.92	2924.63	1.09379	0.00508055	2.78469	18.0576	6.48458	3.01e-05
ARHGAP31	5082.15	2569.39	1.97796	0.0211853	6.12741	13.7886	2.25032	0.000156037
ARHGAP32	279.713	247.26	1.13125	0.198309	12.6663	11.0621	0.873354	0.117029
ARHGAP33	447.179	616.231	0.725668	0.291775	12.5446	35.8043	2.85417	0.836646
ARHGAP35	5577.05	8748.27	0.637503	0.0740328	33.2548	22.5977	0.679534	0.00155092
ARHGAP39					7.52567	9.47754	1.25936	0.377701
ARHGAP4	21820	15841.1	1.37743	0.908269	32.5874	64.4215	1.97688	0.00735045
ARHGAP40	542.871	337.325	1.60934	0.00791343	3.53065	58.7185	16.6311	0.000125046
ARHGAP42	5911.4	5818.77	1.01592	0.0248283	6.62899	9.43478	1.42326	0.0497126
ARHGAP44					4.63432	5.9302	1.27963	0.538064
ARHGAP45					12.4353	47.6866	3.83479	3.46e-05
ARHGAP5	9213.65	8566.58	1.07553	0.884504	40.5347	17.3915	0.429052	0.00011056
ARHGAP6	3296.45	2712.97	1.21507	0.668488	16.7681	9.12671	0.54429	0.00381214
ARHGAP8	7251.13	4743.4	1.52868	0.953407	25.0467	35.6358	1.42278	0.111499
ARHGAP9	6004.94	4591.61	1.30781	0.785576	7.12323	38.0106	5.33614	4.8e-05
ARHGDIA	2.20763e+06	3.14058e+06	0.702938	0.219159	167.056	211.939	1.26867	0.174197
ARHGDIB	690335	443285	1.55732	0.633484	28.2659	122.013	4.31659	0.0166708
ARHGEF1	55619.8	64677.2	0.859961	0.794606	53.2606	146.367	2.74813	0.000192676
ARHGEF10	4215.63	2592.07	1.62635	0.690696	13.4537	34.5825	2.57048	0.0166708
ARHGEF10L	13117	20504.4	0.639717	0.012407	77.0182	62.4035	0.810244	0.155706
ARHGEF11	6190.52	2948.52	2.09954	0.649073	15.577	30.9404	1.98628	0.000172637
ARHGEF12	15024	55070.5	0.272814	0.0103182	53.1156	26.9932	0.508199	2.13e-05
ARHGEF15					13.858	11.6702	0.842127	0.286602
ARHGEF16	48513.3	70965.6	0.683618	0.825381	38.9237	13.5918	0.349191	0.000360052
ARHGEF17	4882.2	5995.54	0.814305	0.0911239	66.682	61.6721	0.924869	0.185634
ARHGEF18	3739.45	3171.42	1.17911	0.142571	32.0094	26.0266	0.813093	0.0416731
ARHGEF19					3.50281	3.11678	0.889795	0.353689
ARHGEF2	23434.6	26785.8	0.874889	0.564665	29.416	50.5235	1.71755	0.00626166
ARHGEF25					6.22981	8.00179	1.28443	0.246968
ARHGEF26					2.85272	1.65173	0.579003	0.00350227
ARHGEF28					36.789	21.3219	0.579573	0.0085643
ARHGEF3					13.3964	12.2504	0.914456	0.296797
ARHGEF35					14.7264	9.19719	0.624537	0.0467894
ARHGEF37	3671.98	5295.6	0.693402	0.129144	8.29926	3.37724	0.406932	0.00106806
ARHGEF4	6494.6	816.046	7.95862	0.00716443	3.60562	35.2814	9.78511	0.00576369
ARHGEF40	11929.8	11782.2	1.01253	0.452891	25.7693	35.3774	1.37285	0.0369999
ARHGEF5	1015.83	2283.81	0.444796	0.773109	24.3233	21.4901	0.883517	0.56712
ARHGEF6	24804.5	17634.6	1.40658	0.228184	2.99425	6.02567	2.01241	0.00187062
ARHGEF7	56183.7	37746	1.48847	0.0747425	33.068	43.2788	1.30878	0.266807
ARHGEF9	1196.21	1124.82	1.06347	0.136552	10.7457	7.44053	0.692422	0.028734
ARID1A	5370.88	15528.9	0.345862	0.0861955	29.6482	35.3319	1.19171	0.177861
ARID1B	4626.87	1181.11	3.91739	3.33e-05	27.6124	33.0152	1.19566	0.296797
ARID2	2818.01	1347.72	2.09094	0.931333	8.23254	7.98336	0.969733	0.508562
ARID3A					21.8145	21.6282	0.99146	0.896132
ARID3B					3.70201	5.36282	1.44862	0.185634
ARID4A					8.36007	12.5087	1.49625	0.45446
ARID4B					10.8639	18.1705	1.67255	0.030556
ARID5A					8.29893	26.3383	3.1737	8.07e-05
ARID5B					26.4858	20.1327	0.76013	0.155706
ARIH1	21170.5	11509	1.83947	0.0643007	14.3692	25.5081	1.7752	0.0431648
ARIH2	24836.9	24410.1	1.01748	0.402459	30.1038	39.4694	1.31111	0.0191949
ARL1	360571	332671	1.08387	0.591097	21.3554	26.9584	1.26237	0.415282
ARL10					3.54611	5.81763	1.64057	0.965952
ARL13B					3.37052	3.07999	0.913803	0.377701
ARL14EP					7.38945	4.82507	0.652967	0.17014
ARL15	59857.7	41528.3	1.44137	0.533919	15.6833	13.0681	0.833248	0.851216
ARL16					19.5199	12.613	0.646161	0.000877425
ARL17A					5.16616	6.58523	1.27469	0.276365
ARL17B					11.6861	18.4441	1.57829	0.821119
ARL2	236820	516541	0.458472	0.389199	89.9131	42.2681	0.470099	2.39e-05
ARL2BP	20501.9	30428.1	0.673782	0.330972	19.5856	16.1942	0.82684	0.296797
ARL3	387142	627655	0.616807	0.208882	5.42016	3.26108	0.601657	0.00413585
ARL4A					2.73003	3.2728	1.19881	0.46779
ARL4C					5.61156	19.6318	3.49845	0.000720855
ARL4D					22.6734	7.01048	0.309194	1.1e-05
ARL5A	17032.4	15095.9	1.12828	0.693807	23.6162	20.6873	0.875977	0.46779
ARL5B					2.9569	1.99793	0.675684	0.0166708
ARL6	13626.5	9689.96	1.40625	0.287902	4.6518	3.52521	0.757816	0.210655
ARL6IP1	45703.8	55776.9	0.819403	0.132309	44.3709	36.1958	0.815756	0.402437
ARL6IP4	78470.7	195024	0.402364	0.791823	108.731	84.302	0.775328	0.202286
ARL6IP5	2.66882e+06	2.55774e+06	1.04343	0.386988	23.2112	33.9292	1.46176	0.55295
ARL6IP6	20510.5	15910.3	1.28914	0.890155	4.66089	5.33595	1.14483	0.296797
ARL8A	625479	284918	2.1953	0.00419968	37.6018	47.9462	1.2751	0.030556
ARL8B	1.08125e+06	525776	2.05649	0.000635829	30.8324	30.0104	0.973339	0.993445
ARMC1	85589.8	114955	0.744553	0.0400662	16.8735	15.2066	0.901213	0.762206
ARMC10	102591	52074.4	1.97008	0.246707	12.8989	11.0289	0.855031	0.163084
ARMC2					2.14548	4.90654	2.28692	0.106429
ARMC5					8.79748	8.3993	0.954739	0.481288
ARMC6	19282	11712.4	1.64629	0.631153	14.2227	16.4309	1.15526	0.508562
ARMC7					15.4154	11.7788	0.764094	0.202286
ARMC8	22956.8	18221.9	1.25985	0.0171939	16.9535	13.8661	0.817891	0.307631
ARMC9	4796.46	4167.49	1.15092	0.92659	10.9341	17.2537	1.57797	0.523179
ARMCX1	192621	42796.3	4.50087	0.0352415	6.92861	6.00818	0.867156	0.46779
ARMCX2	84311.8	45427.3	1.85597	0.0562423	18.8439	22.3152	1.18421	0.611646
ARMCX3	97191.3	36395.6	2.67042	0.00143362	22.8741	28.1475	1.23054	0.597218
ARMCX4					5.84534	6.18322	1.0578	0.671962
ARMCX5					4.0389	4.82261	1.19404	0.642361
ARMCX6					10.1217	17.6222	1.74103	0.030556
ARMH1					1.09211	6.53944	5.9879	4.8e-05
ARMH3					7.71339	10.125	1.31265	0.00626166
ARMH4					9.47845	3.59465	0.379245	6.48e-05
ARMT1					13.8661	10.1035	0.728644	0.0913829
ARNT					15.1133	26.0082	1.72088	0.000486663
ARNT2					21.057	10.9579	0.520394	0.0205624
ARNTL					11.4351	7.09351	0.620327	0.237584
ARPC1A	156872	267746	0.585898	0.00147718	40.1172	45.7482	1.14036	0.611646
ARPC1B	316739	296733	1.06742	0.932516	71.6244	174.899	2.4419	0.0251315
ARPC2	1.27761e+06	1.02429e+06	1.24731	0.979332	65.4361	103.054	1.57489	0.307631
ARPC3	572660	567607	1.0089	0.378292	52.5753	90.1337	1.71437	0.523179
ARPC4	2.43509e+06	2.55546e+06	0.952895	0.851473	78.9683	70.3433	0.89078	0.993445
ARPC5	417657	516474	0.808671	0.937234	27.2345	51.8483	1.90377	0.219204
ARPC5L	270525	390069	0.693531	0.123935	7.68995	11.3904	1.48121	0.440897
ARPIN					13.0088	11.0711	0.85105	0.0823444
ARPP19	49251.6	35380.4	1.39206	0.841783	37.1875	22.1124	0.594618	0.00678761
ARRB1	47236.8	60416.3	0.781854	0.0518126	16.149	31.8497	1.97224	0.00155092
ARRB2	22580.2	16585.3	1.36145	0.35759	21.5942	71.2278	3.29846	3.01e-05
ARRDC1	11099.8	12446.3	0.891813	0.0202332	46.8292	56.1913	1.19992	0.353689
ARRDC2					21.3121	45.0554	2.11407	0.00413585
ARRDC3					36.4399	17.4859	0.479855	0.00142421
ARRDC4					9.7846	12.9542	1.32394	0.687439
ARSA	144603	77635	1.8626	0.0759	39.7202	44.8541	1.12925	0.508562
ARSB	33424.4	28872.8	1.15764	0.651106	24.6354	19.0629	0.773804	0.319314
ARSD	46746	59910.1	0.780269	0.097882	43.1927	22.8735	0.529569	5.92e-05
ARSF	261858	95394.5	2.745	5.12e-13	7.28635	1.43959	0.197573	0.00155092
ARSG					3.82438	7.14023	1.86703	0.00925588
ARSI					2.81464	11.8139	4.19732	0.0700283
ARSJ					7.63849	5.28152	0.691436	0.0326397
ARSK					2.93622	2.7178	0.925612	0.390425
ARTN					3.2985	1.7716	0.537092	0.0191949
ARV1					8.66924	8.15929	0.941177	0.523179
ARVCF	21292.9	40871.5	0.520972	3.48e-06	28.3136	20.1958	0.71329	0.00796788
ARX					1.59012	20.3155	12.7761	0.00170672
AS3MT	354164	53550.8	6.61361	1.03e-07	4.55028	16.008	3.51803	0.00170672
ASAH1	5.00068e+06	1.5663e+06	3.19266	1.33e-06	110.069	254.793	2.31485	0.00735045
ASAH2B					1.65943	1.05911	0.638237	0.0497126
ASAP1	14438.6	28904.2	0.499533	0.504563	13.0511	32.6283	2.50005	0.000140168
ASAP2	8365.88	27207.4	0.307486	4e-05	31.2067	22.9271	0.734686	0.0442062
ASAP3	12795.3	2790.9	4.58463	1.89e-05	19.7361	29.7007	1.50489	0.030556
ASB1					9.94438	15.7486	1.58367	0.0124488
ASB13					37.9301	12.6387	0.33321	0.000590008
ASB16					1.90423	2.52072	1.32375	0.924559
ASB2					0.663066	3.53655	5.33363	5.92e-05
ASB3					4.95005	4.71992	0.95351	0.747984
ASB6	17489	3590.84	4.87045	0.000481172	13.0393	19.1472	1.46842	0.319314
ASB7					7.92629	7.28459	0.919041	0.353689
ASB8					18.0992	12.8841	0.711857	0.0393535
ASB9	74705.5	68027.7	1.09816	0.929784	6.9173	8.4965	1.2283	0.481288
ASCC1	15540.2	6690.76	2.32263	0.000132492	8.94407	9.81265	1.09711	0.307631
ASCC2	20878.3	7950.38	2.62607	0.00353908	19.171	35.041	1.82781	1.26e-05
ASCC3	20524.8	4721.54	4.34705	6.53e-05	5.38325	7.81761	1.45221	0.0867845
ASF1A					5.27288	5.24826	0.995332	0.882196
ASF1B					1.46723	4.08281	2.78267	0.00155092
ASGR1					1.07394	2.71273	2.52597	0.000720855
ASH1L					17.7873	14.0385	0.789244	0.0867845
ASH2L	8767.92	5595.45	1.56697	0.693807	16.9204	16.2609	0.961027	0.993445
ASIC1					2.4882	1.70598	0.685631	0.762206
ASIC3					2.48588	9.09364	3.65812	0.00576369
ASL	135849	453876	0.299309	0.00120093	58.7394	32.2939	0.549783	0.0416731
ASMTL	248701	101041	2.46138	0.996694	9.81173	9.79549	0.998345	0.77685
ASNS	39725	25154.4	1.57925	0.906579	4.21121	6.60394	1.56818	0.0525218
ASNSD1					8.48938	5.68107	0.669197	0.00413585
ASPA	113295	276692	0.409464	3.15e-06	8.95668	2.73681	0.30556	0.000720855
ASPDH	16729.6	421679	0.0396738	1.93e-18	60.6886	10.523	0.173393	0.0205624
ASPG	80032.9	100703	0.794744	0.0248283	45.3192	11.687	0.257882	0.0107437
ASPH	360338	123812	2.91037	0.0413031	51.1123	79.6566	1.55846	0.0045077
ASPHD1					1.70161	7.5594	4.44249	0.00413585
ASPHD2					2.07669	1.41368	0.680737	0.319314
ASPN	937938	1.06329e+06	0.882112	0.000237032	2.18412	1.49393	0.683996	0.117029
ASPRV1					2.75028	3.26331	1.18654	0.0589838
ASPSCR1	39900.3	48321.3	0.825729	0.941494	36.9283	45.7424	1.23868	0.377701
ASRGL1	286511	441832	0.648462	0.52866	61.7291	30.9337	0.50112	0.00170672
ASS1	908072	1.5424e+07	0.0588738	0.000106078	742.253	89.7794	0.120955	0.000720855
ASTE1					1.71627	2.01994	1.17694	0.626785
ASTN2					8.29949	5.98297	0.720884	0.0700283
ASXL1					23.2381	25.2712	1.08749	0.77685
ASXL2					11.7382	15.9367	1.35768	0.0393535
ASXL3					6.32489	2.74355	0.433769	0.00532917
ATAD1	88882.5	47536.4	1.86978	0.0961975	10.0724	8.50105	0.843994	0.365926
ATAD2					1.20589	2.50312	2.07574	0.0144083
ATAD2B					7.98222	11.0605	1.38564	0.56712
ATAD3A	84917.3	60826.1	1.39607	0.884895	13.9422	18.0714	1.29617	0.481288
ATAD3B	32191.2	23367.8	1.37759	0.788472	18.2933	49.8069	2.72268	0.790926
ATAD3C	37000.6	35064.1	1.05523	0.802606	8.77924	3.571	0.406755	0.000590008
ATAT1					4.46836	8.64066	1.93374	0.000360052
ATE1	35819.7	23349.8	1.53404	0.277452	14.311	9.32089	0.651308	0.000817528
ATF1					12.8227	11.172	0.871262	0.481288
ATF2					14.23	13.6278	0.957684	0.836646
ATF3					11.3357	26.0316	2.29642	0.0467894
ATF4					99.7551	101.498	1.01747	0.762206
ATF5					11.8431	25.4809	2.15154	0.0867845
ATF6					7.42742	5.02026	0.675909	0.0497126
ATF6B					72.4021	95.4878	1.31885	0.0700283
ATF7					16.0341	18.5405	1.15631	0.286602
ATF7IP					20.0728	24.6988	1.23046	0.219204
ATF7IP2					4.47799	7.2135	1.61088	0.0085643
ATG10					3.61432	3.33845	0.923673	0.896132
ATG101					22.4141	15.6486	0.69816	0.0326397
ATG12	32154.2	23655.2	1.35929	0.182704	6.84121	8.64959	1.26434	0.0557348
ATG13	11801.8	1878.94	6.28109	0.0219234	36.1729	51.0874	1.41231	0.00244136
ATG14					4.84947	4.91469	1.01345	0.851216
ATG16L1	15148.2	12655	1.19702	0.34179	9.29543	15.6923	1.68818	0.00106806
ATG16L2					20.8367	39.6972	1.90516	0.0179399
ATG2A	1043.38	3317.44	0.314515	9.49e-05	17.1974	14.9631	0.870078	0.266807
ATG2B	3031.05	1592.54	1.90328	0.0842433	9.99939	6.92239	0.692282	0.0220179
ATG3	199427	144216	1.38283	0.174537	28.1511	30.7857	1.09359	0.141951
ATG4A					3.58218	5.61846	1.56845	0.42802
ATG4B	26941.6	25863.3	1.0417	0.273238	53.704	83.3806	1.55259	0.980641
ATG4C	9495.99	2337.79	4.06195	0.644293	3.384	4.38029	1.29441	0.266807
ATG4D					33.7173	26.1137	0.77449	0.111499
ATG5	62343.5	26660.7	2.3384	0.118664	7.21765	4.47803	0.620427	0.00267088
ATG7	99700.5	57156.5	1.74434	0.150779	10.7725	18.9951	1.76331	0.000967683
ATG9A	13324.7	7057.32	1.88807	0.14884	32.4024	27.1434	0.837696	0.0624817
ATG9B					0.793813	2.86466	3.60874	0.00117692
ATIC	1.0346e+06	645124	1.60372	0.0308407	20.7753	20.5032	0.986905	0.938461
ATL1	27659.3	3723.17	7.42897	0.0364277	2.57035	2.57327	1.00113	0.77685
ATL2	34790.1	45264.8	0.76859	0.632723	26.5124	22.7931	0.859716	0.237584
ATL3	140120	151655	0.923941	0.0534328	15.917	13.721	0.862037	0.481288
ATM	12184	6150.41	1.981	0.805614	27.1289	25.9437	0.956313	0.319314
ATMIN					10.299	7.07582	0.687039	0.0205624
ATN1					93.5011	115.881	1.23935	0.733163
ATOH8					17.6806	8.7744	0.496274	0.101276
ATOX1	579081	535854	1.08067	0.52866	64.4681	93.5552	1.45119	0.611646
ATP10A					5.62341	7.43228	1.32167	0.718026
ATP10D					16.1332	16.3096	1.01094	0.762206
ATP11A	35787.1	20492.4	1.74636	0.969507	69.3175	115.766	1.67008	0.980641
ATP11B	7235.56	1621.57	4.46206	0.00203229	16.1784	16.1259	0.996752	0.523179
ATP11C	6124.57	7040.85	0.869862	0.291775	8.58399	5.35073	0.623339	0.00796788
ATP12A	19710.9	84886.2	0.232203	0.0116129	21.8008	63.7859	2.92585	0.000509047
ATP13A1	80589.9	66552.8	1.21092	0.415496	35.8691	55.9693	1.56038	0.0326397
ATP13A2					22.4951	38.1236	1.69475	0.0115671
ATP13A3	5969.76	6029.13	0.990153	0.142571	49.319	45.5994	0.924581	0.747984
ATP1A1	847250	5.99589e+06	0.141305	7.98e-06	687.307	97.7062	0.142158	1.8e-06
ATP1B1	736092	4.90616e+06	0.150034	6.18e-06	1121.7	284.547	0.253674	0.000126016
ATP1B2					7.31192	2.79172	0.381804	2.13e-05
ATP1B3	94307.1	93775.6	1.00567	0.614802	23.4658	20.0607	0.854888	0.626785
ATP23					3.11771	2.92339	0.937671	0.687439
ATP2A2	202684	126649	1.60036	0.046807	40.061	41.6594	1.0399	0.866954
ATP2A3	37782.6	31033.6	1.21747	0.685131	14.548	24.2884	1.66953	0.0589838
ATP2B1	52888.7	38154.9	1.38616	0.0915847	10.388	7.52541	0.724432	0.0416731
ATP2B4	91834.3	48623.9	1.88867	0.00033765	10.57	62.2823	5.89238	0.000537929
ATP2C1	11455.4	7295.88	1.57012	0.243641	23.0597	12.5624	0.544779	8.92e-05
ATP2C2					5.59712	1.38807	0.247997	0.000235475
ATP5F1A					287.744	168.167	0.584435	0.0085643
ATP5F1B					400.465	240.591	0.60078	0.0129055
ATP5F1C					96.2374	50.9446	0.529364	0.00155092
ATP5F1D					295.51	154.64	0.523298	0.000140168
ATP5F1E					9.96745	22.4613	2.25347	0.390425
ATP5IF1					71.5261	105.048	1.46866	0.296797
ATP5MC1					54.4736	62.1782	1.14144	0.821119
ATP5MC2					173.311	173.041	0.998443	0.836646
ATP5MC3					161.395	166.439	1.03125	0.836646
ATP5MD					56.0966	97.9525	1.74614	0.56712
ATP5ME					86.4419	138.338	1.60036	0.401669
ATP5MF					115.98	206.183	1.77774	0.484768
ATP5MG					63.5748	49.8491	0.784102	0.508562
ATP5MPL					13.5794	19.9496	1.46911	0.538064
ATP5PB					81.8079	62.8094	0.767767	0.219204
ATP5PD					130.434	107.67	0.825478	0.466544
ATP5PF					56.364	67.0377	1.18937	0.910159
ATP5PO					81.412	61.7649	0.758671	0.237584
ATP6AP1	98147	79143.9	1.24011	0.222519	68.3803	68.1407	0.996496	0.910159
ATP6AP1L					2.57993	3.29859	1.27856	0.851216
ATP6AP2	106101	28291.9	3.75021	0.00791343	45.5744	32.645	0.716302	0.0661012
ATP6V0A1	370096	352228	1.05073	0.625488	65.8913	70.0014	1.06238	0.821119
ATP6V0A2	24167	21764.7	1.11038	0.95432	6.29526	9.18345	1.45879	0.0268702
ATP6V0A4	43603.6	81705.2	0.53367	1.05e-07	63.8632	8.45207	0.132347	8.19e-06
ATP6V0B					81.4674	60.4717	0.74228	0.111005
ATP6V0C	191936	111426	1.72254	0.105904	298.912	227.803	0.762107	0.135335
ATP6V0D1	489588	376697	1.29969	0.340698	61.7438	60.9329	0.986866	0.896132
ATP6V0D2	22073	47942.8	0.460403	1.31e-08	20.6309	2.49419	0.120896	3.46e-05
ATP6V0E1					59.6724	72.021	1.20694	0.924559
ATP6V0E2					67.4887	42.4167	0.6285	0.0589838
ATP6V1A	1.7641e+06	2.24486e+06	0.785839	0.840791	48.3575	29.2373	0.604608	0.0369999
ATP6V1B1	388977	941008	0.413362	0.0223975	78.4022	10.9231	0.139322	0.000396424
ATP6V1B2	1.64227e+06	1.89889e+06	0.864862	0.922656	42.2647	53.9655	1.27685	0.415282
ATP6V1C1	765408	581665	1.31589	0.340698	24.8766	21.7473	0.874206	0.657373
ATP6V1C2	63238.2	70337.5	0.899068	0.499871	17.8247	10.8154	0.606766	0.0085643
ATP6V1D	847862	1.14606e+06	0.739803	0.649629	36.4708	49.4305	1.35535	0.953241
ATP6V1E1	1.47974e+06	2.1639e+06	0.683829	0.544129	53.3178	46.8933	0.879507	0.55295
ATP6V1E2	45149.6	57365.1	0.787057	0.613443	3.1563	2.19005	0.693867	0.0326397
ATP6V1F	884709	1.48792e+06	0.594593	0.609577	112.857	188.245	1.66801	0.46779
ATP6V1FNB					3.68663	6.91002	1.87435	0.266807
ATP6V1G1	1.21109e+06	1.51389e+06	0.799989	0.49467	34.9687	51.1584	1.46298	0.611646
ATP6V1G2	651367	855298	0.761568	0.395798	1.74361	1.65695	0.9503	0.965952
ATP6V1G3	46510.6	97014.4	0.479419	0.00859075	18.9703	47.7616	2.51771	8.92e-05
ATP6V1H	374455	566620	0.660856	0.140903	41.5936	36.7911	0.884539	0.377701
ATP7A	7636.02	19137.5	0.399009	0.86981	1.81659	1.75472	0.965939	0.896132
ATP7B	1219.6	357.548	3.41101	1.85e-13	6.32868	6.61891	1.04586	0.319314
ATP8A1	33436.9	7333.57	4.55943	0.00615752	4.28904	5.48608	1.27909	0.58178
ATP8B1					6.9157	3.92422	0.567435	0.0369999
ATP8B2					8.15578	21.2357	2.60377	0.000877425
ATP8B4					10.8627	8.5601	0.788028	0.993445
ATP9A	10471.2	4465.23	2.34506	0.000171544	12.3794	15.1004	1.2198	0.0961706
ATP9B	7299.02	2652.93	2.7513	0.438068	19.6528	23.407	1.19102	0.440897
ATPAF1	195956	120254	1.62952	0.649629	71.9253	27.0237	0.375719	4.3e-05
ATPAF2	50105.3	135893	0.368711	0.00940754	34.029	26.1549	0.768606	0.0661012
ATR					5.63019	5.85205	1.0394	0.965952
ATRAID					58.6184	40.2262	0.68624	0.0416731
ATRIP					2.89513	3.71268	1.28239	0.111499
ATRN	2437.64	4028.38	0.605117	0.129144	17.3455	10.8498	0.625512	0.00155092
ATRNL1					15.293	5.11258	0.334309	0.00796788
ATRX	6629.99	3938.4	1.68342	0.0402966	15.4465	11.7863	0.763037	0.0740306
ATXN1					11.2028	15.0414	1.34264	0.0205624
ATXN10	47983.5	63567.2	0.754846	0.991513	43.5748	20.5665	0.471981	0.000292093
ATXN1L					17.7622	10.1484	0.571346	0.000360052
ATXN2	9655.14	12734	0.758219	0.989163	33.4359	41.1125	1.22959	0.523179
ATXN2L	23025.4	21782.9	1.05704	0.224931	55.7384	85.2525	1.52951	0.00576369
ATXN3	29264.8	24655.5	1.18695	0.89248	7.55464	10.6116	1.40464	0.0107437
ATXN7					15.4506	25.4353	1.64624	0.733163
ATXN7L1					11.0247	17.2302	1.56288	0.193721
ATXN7L2					6.09534	8.64182	1.41778	0.866954
ATXN7L3					24.6873	27.1512	1.09981	0.42802
ATXN7L3B					38.7172	18.7607	0.484558	4.8e-05
AUH	161695	551338	0.293278	1.23e-05	27.8645	12.4822	0.447961	6.48e-05
AUP1	32235.6	48411.6	0.665865	0.715893	46.2446	58.7356	1.27011	0.0442062
AURKA					0.996894	3.69792	3.70944	0.00735045
AURKAIP1					138.122	77.2674	0.559415	0.00205619
AURKB					1.40586	6.07749	4.32296	8.92e-05
AUTS2					38.8839	33.1102	0.851516	0.141951
AVEN	3805.21	10283.1	0.370047	2.91e-09	3.41109	6.82173	1.99987	0.000877425
AVIL	1329.73	52112.7	0.0255164	5.3e-18	3.82111	5.18373	1.3566	0.866954
AVL9	26237.5	10452.4	2.51019	0.00422738	13.5461	13.6558	1.0081	0.896132
AVP					5.69964	3.1762	0.557264	0.246968
AVPI1					5.97072	31.7639	5.31994	0.000327122
AVPR1A					6.26658	2.14336	0.34203	0.00223249
AVPR2					14.0482	3.62694	0.258179	0.00142421
AXIN1					13.9826	26.0975	1.86642	0.000396424
AXIN2					6.14202	8.02339	1.30631	0.193721
AXL					9.81043	31.2171	3.18204	0.000327122
AZGP1	151610	617227	0.245631	4.21e-08	127.351	8.65836	0.067988	0.00796788
AZI2					21.7677	15.6184	0.717504	0.0133956
AZIN1					21.6471	20.6153	0.952332	0.702222
AZIN2					4.9489	7.21841	1.45859	0.296797
B2M	680276	647538	1.05056	0.840791	717.93	3811.51	5.30903	0.135785
B3GALNT1					17.0804	8.82904	0.51691	0.00244136
B3GALNT2					8.11936	8.55481	1.05363	0.296797
B3GALT4					7.7466	9.02209	1.16465	0.687439
B3GALT6	1.78838e+06	1.10711e+07	0.161536	0.829632	13.2302	10.6854	0.80765	0.0416731
B3GAT1					2.76466	7.12941	2.57877	0.0740306
B3GAT3	52771	17840.8	2.95788	0.0710772	25.339	23.5039	0.927578	0.42802
B3GLCT					3.50478	2.08963	0.596224	0.0205624
B3GNT2					13.6119	15.2715	1.12192	0.45446
B3GNT3					13.731	1.87665	0.136673	0.00011056
B3GNT4					5.96244	4.47333	0.750251	0.307631
B3GNT5					2.65234	6.86519	2.58835	0.00155092
B3GNT7					1.8234	3.67963	2.018	0.219204
B3GNT8					5.79358	5.00666	0.864175	0.228354
B3GNT9					9.20536	9.35374	1.01612	0.938461
B3GNTL1					2.73226	6.17438	2.25981	0.00142421
B4GALNT2					12.8284	1.52681	0.119018	8.07e-05
B4GALNT3					16.3554	8.45366	0.516871	0.00155092
B4GALT1	17194.7	27786.3	0.618819	0.924915	42.2203	28.4748	0.674433	0.0191949
B4GALT2					25.7584	17.3274	0.672689	0.0115671
B4GALT3					18.3867	26.028	1.41559	0.0347656
B4GALT4	15333.9	27820.2	0.55118	0.147829	11.8238	10.2048	0.863076	0.611646
B4GALT5					16.7542	19.1165	1.141	0.402437
B4GALT6					2.34328	1.26842	0.541302	0.0124488
B4GALT7	23670.8	3434.62	6.89183	0.000191672	24.1812	29.2757	1.21068	0.687439
B4GAT1					29.356	9.23312	0.314522	0.000172637
B9D1					23.7875	18.2767	0.768332	0.0497126
B9D2					5.82497	4.29972	0.738153	0.0661012
BABAM1	26308.3	31626.9	0.831835	0.912606	49.3066	43.9213	0.89078	0.237584
BABAM2					21.1095	18.3163	0.867679	0.0251315
BACE1					20.7043	15.4291	0.745213	0.0525218
BACE2	40271.1	45694.9	0.881303	0.000271899	45.8663	77.5441	1.69065	0.0525218
BACH1					20.3366	21.1935	1.04214	0.910159
BACH2					3.5921	4.7004	1.30854	0.77685
BAD	35752.1	28930.9	1.23578	0.0121769	71.9198	43.1871	0.60049	0.000235475
BAG1	78144.3	42429.3	1.84175	0.256418	108.102	76.3945	0.706691	0.0278626
BAG2	123225	121177	1.0169	0.596276	2.05563	1.91499	0.931585	0.58178
BAG3	160352	73847.2	2.1714	0.0400662	39.4189	30.8553	0.782755	0.0701731
BAG4					11.8294	13.9377	1.17823	0.657373
BAG5	50999.8	66867	0.762706	0.170776	9.88338	9.91092	1.00279	0.77685
BAG6	117762	76781.8	1.53372	0.105904	116.037	130.783	1.12708	0.536293
BAHD1					15.4334	10.7196	0.694573	0.00170672
BAIAP2	90447.3	47755.3	1.89397	0.139823	79.2968	137.584	1.73505	0.246968
BAIAP2L1	11242.1	903.493	12.4429	6.88e-16	6.95515	8.6	1.2365	0.687439
BAIAP2L2	29441.4	5129.45	5.73968	1.34e-08	32.018	48.1531	1.50394	0.910159
BAIAP3					10.988	8.62611	0.785051	0.17014
BAK1	62844.4	47737.8	1.31645	0.224004	7.8191	19.5246	2.49704	0.0144083
BAMBI					16.525	11.8494	0.717059	0.0497126
BANF1	920868	1.13748e+06	0.809569	0.37395	59.8981	53.5307	0.893696	0.523179
BANK1					2.169	2.72542	1.25653	0.0867845
BANP					13.3456	22.1426	1.65917	0.163084
BAP1					38.1619	35.376	0.926997	0.495389
BARD1					1.98686	3.52142	1.77235	0.0961706
BARX2					3.18025	1.72239	0.54159	0.00925588
BASP1	38120.7	104271	0.365592	0.00104723	6.38879	21.2496	3.32608	0.0107437
BATF					0.739204	10.3233	13.9654	1.91e-05
BATF2					3.50164	4.4797	1.27932	0.896132
BATF3					3.78281	4.28945	1.13393	0.00187062
BAX	623533	309818	2.01258	0.00414942	39.6876	98.0209	2.46981	4.8e-05
BAZ1A					4.1721	6.05953	1.4524	0.0085643
BAZ1B	11974.5	9979.1	1.19996	0.924211	14.0641	21.4531	1.52537	0.00205619
BAZ2A					41.215	48.4689	1.176	0.210655
BAZ2B					23.0958	26.8923	1.16438	0.330596
BBC3					4.43942	23.5371	5.30184	8.19e-06
BBIP1					8.15486	5.64945	0.692771	0.163084
BBOF1					3.96052	1.67113	0.421947	6.48e-05
BBOX1	383329	2.23351e+06	0.171627	0.0117447	73.6032	7.99844	0.10867	0.000793479
BBS1	10673.5	27027.2	0.394915	7.66e-06	58.6289	50.1909	0.856079	0.0700283
BBS10					3.26909	1.93497	0.591899	0.0179399
BBS12					2.75191	1.31172	0.47666	0.00796788
BBS2	2891.97	5371.19	0.538423	0.0275675	26.6026	13.369	0.502547	0.000215188
BBS4					9.69284	10.7164	1.1056	0.296797
BBS5					6.65538	6.5116	0.978397	0.42802
BBS7	10065.8	8281.62	1.21544	0.190984	5.50736	4.1049	0.745348	0.122926
BBS9					13.2055	11.1249	0.842446	0.266807
BBX					33.597	28.546	0.849658	0.896132
BCAM	192027	773611	0.248222	3.91e-08	768.427	131.765	0.171474	6.38e-05
BCAP29	15246.8	7415.5	2.05606	0.0051527	13.264	15.6967	1.1834	0.626785
BCAP31	1.77312e+06	799121	2.21883	0.165337	63.5455	102.22	1.60861	0.353689
BCAR1	6064.24	13114.1	0.462423	0.000171544	110.645	98.0073	0.885781	0.219204
BCAR3	3897.67	6327.87	0.615952	0.348731	27.5378	11.7535	0.426812	0.00142421
BCAS2	116317	213201	0.545574	0.759719	11.1558	7.73443	0.693312	0.0347656
BCAS3	6183.88	9357.12	0.660874	0.324321	19.7208	20.6572	1.04749	0.702222
BCAS4					4.34922	9.71496	2.23373	0.0124488
BCAT1	112878	10276.8	10.9837	0.00270001	0.975526	7.60101	7.7917	0.000720855
BCAT2	128585	171131	0.751383	9.63e-06	51.9113	112.116	2.15977	0.12982
BCCIP	30393.2	23918.7	1.27069	0.0692884	12.8478	13.1234	1.02145	0.836646
BCDIN3D					3.65406	2.72693	0.746275	0.0467894
BCKDHA	181502	462906	0.392092	0.00536894	53.8058	28.8904	0.536938	9.94e-05
BCKDHB	111024	233244	0.475999	0.000276682	26.0709	8.17378	0.313521	6.48e-05
BCKDK	93971.4	61098.6	1.53803	0.68332	44.4357	41.5337	0.934691	0.42802
BCL10	60367.3	49463.2	1.22045	0.170776	5.66888	4.48161	0.790563	0.0867845
BCL11A					3.48729	5.31854	1.52512	0.000439043
BCL11B					1.02039	5.18848	5.08478	6.48e-05
BCL2	22187.5	28958.8	0.766175	0.0692884	36.1478	62.6055	1.73193	0.762206
BCL2L1	137010	76025.3	1.80216	0.277452	98.356	87.2307	0.886887	0.0525218
BCL2L10					3.57435	4.10707	1.14904	0.790926
BCL2L11					12.6492	17.2884	1.36675	0.122926
BCL2L12					6.60154	8.33126	1.26202	0.101276
BCL2L13	265927	280619	0.947642	0.736469	35.3848	31.701	0.895892	0.402437
BCL2L2	5444.12	11540.4	0.471746	2.39e-05	29.1031	32.1725	1.10547	0.276365
BCL3					16.7018	20.5303	1.22923	0.0780357
BCL6					25.5951	21.2816	0.831472	0.495389
BCL6B					6.06381	11.8991	1.96232	0.0235202
BCL7A					17.045	14.8259	0.869809	0.257151
BCL7B					27.7203	27.9774	1.00928	0.896132
BCL7C					34.9184	20.915	0.598967	0.000140168
BCL9					13.1285	10.987	0.836881	0.276365
BCL9L					33.2706	44.3727	1.33369	0.0393535
BCLAF1	41182.5	34221.7	1.2034	0.58661	32.5118	28.599	0.87965	0.924559
BCLAF3					4.96151	6.25089	1.25988	1
BCO1					2.75701	13.5326	4.90841	0.000590008
BCO2					1.7808	2.123	1.19216	0.733163
BCOR					13.5002	15.5946	1.15514	0.657373
BCORL1					6.76391	9.31914	1.37777	0.0661012
BCR	10683.3	7580.59	1.40929	0.904521	62.3705	51.0734	0.818872	0.0347656
BCS1L	285682	183718	1.555	0.672538	23.1812	28.7049	1.23828	0.965952
BDH1	453957	533025	0.85166	0.00646038	36.3612	26.0968	0.71771	0.0497126
BDH2	512401	2.37351e+06	0.215883	4.04e-05	62.1434	15.7406	0.253294	5.92e-05
BDKRB1					1.42341	3.49673	2.45658	0.135335
BDKRB2					8.58943	3.83682	0.446691	0.00187062
BDP1					6.59962	7.59671	1.15108	0.55295
BEAN1					2.08578	2.49505	1.19622	0.980641
BECN1	12972.6	15454.6	0.8394	0.478502	25.2936	37.5293	1.48375	0.00381214
BEND3					1.44753	2.79373	1.93	0.0624817
BEND5					11.6816	7.76726	0.664915	0.030556
BEND7					20.8866	12.8204	0.61381	0.00998573
BEST1					1.70126	6.51455	3.82925	2.39e-05
BET1	111529	37998.8	2.93508	0.000539526	9.4709	13.6049	1.4365	0.296797
BET1L	56244.2	47545.3	1.18296	0.794606	27.9828	26.1433	0.934264	0.330596
BEX1					2.29514	10.5509	4.59706	0.00576369
BEX2					20.529	12.3462	0.601406	0.0107437
BEX3					90.4432	69.8872	0.772719	0.266807
BEX4					26.7086	15.0503	0.563501	0.0124488
BEX5					2.66867	1.58004	0.592069	0.0369999
BFAR					17.4825	17.1942	0.983507	0.993445
BGLAP					4.64333	3.1679	0.682248	0.896132
BGN	1.58469e+07	2.75343e+07	0.575534	0.000789557	166.345	164.836	0.990928	0.993445
BHLHA15					1.16342	4.76881	4.09895	0.0166708
BHLHB9					2.03231	2.69847	1.32778	0.538064
BHLHE40					59.4301	208.954	3.51596	2.39e-05
BHLHE41					5.93659	66.3382	11.1745	2.6e-06
BHMT	9.39848e+06	1.37878e+07	0.681651	0.00345825	885.345	490.046	0.553508	0.0251315
BHMT2	1.31345e+06	3.19347e+06	0.411291	0.0219234	229.566	113.936	0.496309	0.0961706
BICC1	15586.4	6462.82	2.41171	0.0232113	31.8344	21.9822	0.690518	0.0268702
BICD1	6447.4	2601.08	2.47874	0.0507271	13.2492	19.8839	1.50076	0.155706
BICD2	22737.5	47874.4	0.47494	0.0460876	11.0651	17.0509	1.54097	0.000439043
BICDL1					190.769	171.243	0.897647	0.24112
BICDL2					4.20936	1.75562	0.417076	0.030556
BICRA					8.83284	15.5822	1.76412	0.030556
BICRAL					5.15568	5.00408	0.970596	0.993445
BID	120697	127232	0.948637	0.445181	6.67985	13.6394	2.04187	0.028734
BIK					2.64593	1.28469	0.485533	0.00292403
BIN1	184063	173116	1.06323	0.503476	71.1853	105.207	1.47793	0.0961706
BIN2	7655.5	12687.2	0.603405	0.548888	1.51763	14.7045	9.68913	6.96e-06
BIN3	14342.5	13264.2	1.08129	0.811514	13.4042	20.5194	1.53082	0.030556
BIRC2	2015.09	1542.07	1.30674	0.822727	18.8119	27.8838	1.48224	0.185634
BIRC3					2.14159	7.98578	3.72891	0.0661012
BIRC5					1.07508	3.36808	3.13288	0.00129539
BIRC6	4145.34	2001.82	2.07078	0.00891461	31.5465	16.5494	0.524604	0.00320536
BIRC7	19739.3	9465.15	2.08547	0.0029854	21.2682	200.927	9.44729	0.00413585
BIVM					24.4712	12.6686	0.517695	0.000537929
BLCAP					48.164	40.0183	0.830877	0.135335
BLMH	89105.8	113098	0.787866	0.153897	20.8476	18.8226	0.90287	1
BLNK					17.3473	18.9187	1.09058	0.924559
BLOC1S1	98038.1	131010	0.748326	0.731128	94.4417	73.1737	0.774802	0.237584
BLOC1S2	230441	224972	1.02431	0.944395	8.69925	15.4922	1.78087	0.030556
BLOC1S3	148694	122398	1.21484	0.721898	8.32034	16.3097	1.96023	0.00532917
BLOC1S4					9.86034	7.87889	0.799048	0.117029
BLOC1S5					7.32204	7.00844	0.95717	0.733163
BLOC1S6					9.1911	19.2842	2.09814	0.00106806
BLVRA	993156	642436	1.54592	0.01121	20.5157	31.5476	1.53773	0.296797
BLVRB	2.70608e+07	7.35778e+06	3.67785	0.0435225	58.4584	118.89	2.03375	0.266807
BLZF1					5.17211	7.32517	1.41628	0.185634
BMF					14.6366	12.7494	0.871059	0.924559
BMI1					18.5256	14.3086	0.772369	0.106429
BMP1					9.80166	31.6529	3.22934	7.34e-05
BMP2					4.70464	4.06559	0.864166	0.508562
BMP2K	6938.81	5602.3	1.23857	0.724364	10.4235	17.6212	1.69052	0.0045077
BMP4					9.43393	6.3941	0.677777	0.0497126
BMP6					9.1547	4.71264	0.514778	0.202286
BMP7					9.28123	17.8508	1.92332	0.296797
BMP8A					1.54966	1.64181	1.05946	0.993445
BMP8B					4.61598	3.84823	0.833675	0.193721
BMPR1A					6.43151	2.88247	0.448179	0.00532917
BMPR1B					5.67476	1.2958	0.228345	0.000396424
BMPR2					11.5791	10.1043	0.872634	0.851216
BMS1	5574.81	2019.25	2.76083	6.85e-06	2.91568	4.78484	1.64107	0.00267088
BMT2					3.40911	2.69081	0.7893	0.0867845
BNC2					11.0386	9.67598	0.87656	0.266807
BNIP1	79226.2	59872.2	1.32326	0.210299	3.72077	3.86976	1.04004	0.687439
BNIP2	9492.3	4155.5	2.28428	0.801788	20.1265	26.1065	1.29712	0.17014
BNIP3					60.4706	37.4396	0.619137	0.117029
BNIP3L					58.9298	52.8904	0.897515	0.597218
BOC					10.2761	19.3383	1.88186	0.0525218
BOD1	24484.5	3397.91	7.20576	8.68e-07	18.4823	24.4685	1.32389	0.148908
BOD1L1	713.96	1636.98	0.436144	0.000641388	9.65989	13.8847	1.43736	0.0085643
BOK	14644.7	8893.83	1.64662	0.620239	50.4239	15.1458	0.300369	0.000172637
BOLA1	36929.8	20707.8	1.78338	0.426664	19.0835	9.82382	0.51478	0.00320536
BOLA2	71967.2	44669.1	1.61112	0.116162	3.80306	8.80491	2.31522	0.106429
BOLA2B	71967.2	44669.1	1.61112	0.116162	17.2437	21.7021	1.25855	0.210655
BOLA3	56058	26457.1	2.11882	8.63e-05	26.4402	41.0852	1.55389	0.938461
BORCS5					8.42285	11.9166	1.4148	0.106429
BORCS6					8.43855	7.74001	0.917221	0.597218
BORCS7					13.4348	11.3164	0.842316	0.276365
BORCS8					19.4209	21.8996	1.12763	0.821119
BPGM	111138	66933.9	1.66041	0.121961	11.1647	7.0742	0.633621	0.00998573
BPHL	293555	2.32972e+06	0.126005	9.82e-05	42.6403	12.9456	0.303601	0.00381214
BPI	67490.8	74502.1	0.905891	0.0911239	2.7234	1.53446	0.563435	0.289795
BPNT1	305981	665171	0.460004	0.0341409	9.21868	8.75374	0.949565	0.821119
BPTF	4320.16	1395.6	3.09556	0.848301	34.4462	40.5776	1.178	0.193721
BRAF	21249	6159.1	3.45001	0.268658	14.6659	11.0738	0.755069	0.0235202
BRAP	11012.2	8409.42	1.30951	0.966452	5.64149	6.69103	1.18604	0.148908
BRAT1	5227.5	4405.49	1.18659	0.746538	26.7114	29.4673	1.10318	0.953241
BRCA1					1.8663	3.64717	1.95422	0.00925588
BRCC3	32920.4	62546.7	0.526333	0.628521	6.46204	5.52202	0.854533	0.353689
BRD1					17.5502	20.7452	1.18205	0.77685
BRD2	3213.47	21508.1	0.149408	1.45e-10	73.6717	92.2484	1.25216	0.0867845
BRD3	12267.4	39430.3	0.311117	0.0411415	25.359	33.8721	1.3357	0.55295
BRD3OS					21.6317	12.647	0.584651	0.000235475
BRD4	17511.1	27996.5	0.625475	0.543288	58.0393	76.9974	1.32664	0.0913829
BRD7					13.9623	14.8232	1.06166	0.353689
BRD8	10473.7	10280.3	1.01882	0.934268	17.8044	27.3334	1.5352	0.0661012
BRD9					16.6772	35.9571	2.15607	0.42802
BRF1					32.579	52.4832	1.61095	0.0557348
BRF2					3.53083	7.23149	2.0481	0.00735045
BRI3					149.657	246.784	1.649	0.0624817
BRI3BP	20858.6	11903.2	1.75236	0.00480387	4.77839	3.20897	0.671558	0.0133956
BRICD5					12.2688	30.3988	2.47772	0.0416731
BRINP1					1.77634	1.89546	1.06706	0.910159
BRIX1	55542.2	22240.2	2.49738	0.105904	5.27027	4.71427	0.894502	0.508562
BRK1	339500	241994	1.40293	0.557792	51.3807	43.7063	0.850636	0.46779
BRMS1					20.5345	21.9756	1.07018	0.866954
BRMS1L					3.2684	2.2606	0.691654	0.42802
BROX	28085.5	21460.2	1.30873	0.695518	11.7746	15.8333	1.3447	0.377701
BRPF1					7.16692	9.97563	1.3919	0.0557348
BRPF3	25816.2	4488.46	5.75169	0.00487511	24.668	24.2691	0.98383	0.718026
BRSK1					2.72277	6.19829	2.27647	0.00381214
BRSK2					4.89037	3.56923	0.729849	0.924559
BRWD1					21.0786	18.6431	0.884456	0.342297
BRWD3					3.93802	4.40664	1.119	0.177861
BSCL2	10500.5	6532.15	1.6075	0.0452346	64.7785	25.1225	0.387821	5.36e-05
BSDC1					47.2214	57.6089	1.21997	0.965952
BSG	517254	273161	1.89359	0.0121084	556.52	304.893	0.547857	0.00123342
BSN					1.26629	1.43663	1.13451	0.657373
BSND	139550	87320	1.59815	0.0117447	7.81771	3.64327	0.466028	0.00998573
BSPRY	12750.4	9343.08	1.36469	0.0066842	12.6585	2.35577	0.186103	1.39e-05
BST1	85510.8	283240	0.301902	9.31e-05	7.92715	3.00346	0.378883	0.00532917
BST2	37412.6	46293.8	0.808157	0.0202332	24.8662	55.8423	2.24571	0.246968
BTAF1	5092.97	2623.28	1.94145	0.034628	6.82395	5.92358	0.868057	0.523179
BTBD1					20.6331	23.2071	1.12475	0.896132
BTBD10					5.54811	8.26034	1.48886	0.00998573
BTBD11	8210.35	6596.06	1.24473	0.00258618	11.649	10.5266	0.903652	0.980641
BTBD19					10.8885	21.5849	1.98237	0.155706
BTBD2					88.1565	52.8322	0.5993	0.00244136
BTBD3					9.57357	12.0104	1.25454	0.219204
BTBD6					27.5394	36.2663	1.31688	0.0589838
BTBD7					12.9038	13.0829	1.01388	0.762206
BTBD9					7.68876	6.78874	0.882943	0.246968
BTC	19625.8	16543.7	1.1863	0.920512	2.35419	1.17013	0.497043	0.0115671
BTD	17460.8	38114.5	0.458114	3.66e-06	20.5591	10.8366	0.527094	0.0085643
BTF3	175509	167935	1.0451	0.386988	152.17	122.923	0.807803	0.42802
BTF3L4	169853	192912	0.88047	0.489756	11.6958	8.94392	0.764709	0.135335
BTG1					47.9165	60.8073	1.26903	0.481288
BTG2					57.6795	101.837	1.76556	0.0624817
BTG3					3.8845	7.72844	1.98956	0.296797
BTK	5579.1	6591.94	0.846352	0.686311	0.807361	11.8287	14.651	5.79e-06
BTN2A1	16242.4	4808.51	3.37784	0.067459	6.33932	12.7311	2.00827	1.54e-05
BTN2A2					3.7785	26.0954	6.90627	1.93e-05
BTN3A1	4092.72	3392.42	1.20643	0.775224	6.14155	22.2167	3.61744	3.01e-05
BTN3A2	5188.01	4091.4	1.26803	0.153897	8.79238	29.8971	3.40035	0.000156037
BTN3A3	14941.5	6590.59	2.26709	0.133305	6.36878	23.0246	3.61523	3.89e-05
BTNL9					8.74194	17.2429	1.97243	0.148908
BTRC					5.47282	5.05507	0.923668	0.495389
BUB1B					1.29559	3.25371	2.51137	0.000793479
BUB3	269917	220240	1.22556	0.957419	29.029	33.2987	1.14708	0.107772
BUD13					4.01778	5.89121	1.46629	0.000720855
BUD23					28.5967	28.5278	0.99759	0.866954
BUD31	404474	69611.2	5.81047	0.252646	26.6239	27.9002	1.04794	0.965952
BYSL	18197.3	8020.89	2.26874	0.0655443	5.34558	12.3696	2.31399	5.92e-05
BZW1	101024	69788.2	1.44758	0.332713	26.6161	22.7532	0.854866	0.390425
BZW2	81369.5	34504.4	2.35823	0.000595016	8.06507	14.4374	1.79012	0.0780357
C10orf62	24652.2	5529.9	4.45799	0.000668546	5.24651	12.1627	2.31825	0.733163
C10orf88					1.87235	1.81565	0.969717	0.821119
C10orf95					2.21616	1.19099	0.537414	0.00678761
C11orf1					12.6498	7.39054	0.58424	0.111499
C11orf21					0.721367	4.38496	6.07867	3.89e-05
C11orf24					14.2906	21.4604	1.50171	0.0133956
C11orf45					1.76493	3.68263	2.08656	0.00350227
C11orf49					28.3393	19.1837	0.676928	0.000652156
C11orf52					17.8878	7.44566	0.416243	0.000192676
C11orf54	526899	4.43511e+06	0.118802	7.59e-05	135.647	20.9473	0.154425	2.13e-05
C11orf58	45348.8	38204.5	1.187	0.836329	51.0418	63.6125	1.24628	0.702222
C11orf68	50078.4	38105.9	1.31419	0.917879	27.2839	22.6506	0.830184	0.296797
C11orf71					8.19819	7.37134	0.899142	0.58178
C11orf80					15.5582	10.8074	0.694643	0.237584
C11orf95					15.8485	12.8914	0.813413	0.276365
C11orf96	41089.6	23917.6	1.71797	1.15e-08	28.952	22.0447	0.761423	0.276365
C12orf29					4.79335	4.57711	0.954888	0.626785
C12orf4	5044.88	2333.29	2.16213	1.02e-05	4.24491	6.08134	1.43262	0.0467894
C12orf43					8.28265	10.0605	1.21465	0.210655
C12orf45					2.32927	5.03714	2.16254	0.000439043
C12orf57	106647	112740	0.945954	0.691662	99.1207	81.9117	0.826383	0.42802
C12orf65					10.7129	12.9936	1.21288	0.46779
C12orf66					3.90703	3.10546	0.794839	0.185634
C12orf73					6.19604	4.86086	0.784511	0.163084
C12orf75					38.192	22.5373	0.590105	0.030556
C12orf76					7.59355	5.33891	0.703085	0.0220179
C14orf119					9.1853	14.8822	1.62022	0.657373
C14orf132					4.86049	6.53504	1.34452	0.508562
C14orf28					1.35407	1.1703	0.864281	0.993445
C14orf93					11.9306	8.784	0.736256	0.0589838
C15orf39					12.4639	13.6868	1.09812	0.851216
C15orf40					14.152	12.606	0.890756	0.45446
C15orf48	190787	18725	10.1889	1.54e-10	4.61186	76.4242	16.5712	0.00117692
C15orf61					7.09657	7.41285	1.04457	0.836646
C15orf62					3.76807	2.95699	0.784748	0.0393535
C16orf46					3.04536	3.35273	1.10093	0.353689
C16orf70	22896.8	15006.2	1.52583	0.880097	12.2462	9.68688	0.791009	0.106429
C16orf72					11.4696	11.6319	1.01414	0.523179
C16orf74					2.3518	8.02374	3.41174	0.000486663
C16orf86					10.7442	6.55426	0.610029	0.0144083
C16orf87					4.29769	2.29504	0.534018	0.00390532
C16orf89	31628.9	16609.5	1.90426	0.0221684	21.6386	26.0768	1.20511	0.342297
C16orf91					6.63118	5.5449	0.836187	0.440897
C16orf95					3.31924	2.58896	0.779984	0.210655
C17orf107					3.50832	4.35278	1.2407	0.790926
C17orf113					4.24558	2.10322	0.495391	0.0085643
C17orf49	84041.6	68402.3	1.22864	0.788472	19.5651	28.5613	1.45981	0.56712
C17orf58					3.70759	3.74631	1.01044	0.597218
C17orf75	21144.5	14200.2	1.48902	0.273238	8.45824	6.18481	0.731218	0.0268702
C17orf80					6.16369	5.30586	0.860826	0.481288
C17orf97					9.11867	6.7331	0.738386	0.0557348
C18orf21					5.17226	6.54222	1.26487	0.210655
C18orf25	11729.2	6830.89	1.71708	0.631153	7.96146	13.851	1.73976	0.030556
C18orf32					25.8827	21.6969	0.83828	0.481288
C19orf12	198098	62393.9	3.17496	0.0148547	19.8344	39.1748	1.9751	0.0251315
C19orf25	61532.8	54957.8	1.11964	0.949306	41.312	29.1671	0.70602	0.023267
C19orf33					20.5375	9.97312	0.485606	0.0179399
C19orf38					0.984916	1.88702	1.91592	0.000793479
C19orf44					5.60827	9.41583	1.67892	0.63168
C19orf47					9.18557	10.5482	1.14835	0.910159
C19orf48					17.4452	30.7428	1.76225	0.0179399
C19orf53					36.6544	72.2828	1.97201	0.0913829
C19orf54					7.49946	8.62355	1.14989	0.993445
C19orf57					1.38747	1.74761	1.25956	0.836646
C19orf71					4.42067	7.10346	1.60688	0.56712
C19orf73					1.88367	1.66472	0.883767	0.851216
C19orf81					1.10953	4.66645	4.20579	0.000396424
C1D					9.59647	4.9452	0.515314	0.0045077
C1GALT1	9482.5	7704.96	1.2307	0.639772	17.0956	18.6908	1.09331	0.747984
C1GALT1C1					6.659	4.83499	0.726083	0.155706
C1orf109					14.44	7.95874	0.551159	0.000793479
C1orf112					1.30916	1.72254	1.31576	0.538064
C1orf115					40.0928	11.3017	0.281889	1.39e-05
C1orf116					9.0691	1.26351	0.139321	8.19e-06
C1orf122	33019.7	25553.6	1.29218	0.045845	67.2978	50.7377	0.753928	0.111499
C1orf131					3.53094	4.66753	1.32189	0.0416731
C1orf159					10.5158	18.3011	1.74034	0.687439
C1orf162					1.53434	11.133	7.25587	0.000720855
C1orf174					8.90624	12.6981	1.42575	0.0393535
C1orf198	73574	103797	0.708827	0.103593	21.3449	29.8666	1.39923	0.0823444
C1orf21					1.51058	4.18469	2.77026	0.364374
C1orf210					17.7642	4.96485	0.279487	0.00106806
C1orf216					1.40129	4.87284	3.47738	0.000156037
C1orf226					9.41231	2.79738	0.297205	2.39e-05
C1orf35	9442.98	6989.58	1.35101	0.707098	8.17022	12.6183	1.54443	0.030556
C1orf43	11405.5	4168.05	2.73642	5.24e-06	88.4711	88.8683	1.00449	0.896132
C1orf50	21090.2	17900.2	1.17821	0.595419	7.01911	5.98167	0.852197	0.17014
C1orf52					7.81774	10.0225	1.28202	0.390425
C1orf53					2.66355	3.52025	1.32164	0.626785
C1orf54					3.55689	5.36391	1.50803	0.286602
C1orf56					7.11613	4.70546	0.661239	0.0347656
C1orf74					2.33899	1.82358	0.779644	0.0867845
C1QA	94552.5	21102.9	4.48055	0.0256587	27.6166	316.654	11.4661	0.000548421
C1QB	717998	277275	2.58948	0.54646	34.2394	361.019	10.544	0.000877425
C1QBP	3.42661e+06	3.0029e+06	1.1411	0.785576	63.9555	52.0862	0.814413	0.202286
C1QC	327098	161860	2.02087	0.102067	27.6996	340.742	12.3014	0.000360052
C1QL1					2.90562	1.59451	0.548768	0.0154798
C1QTNF1					10.8875	15.9239	1.46258	0.228354
C1QTNF12					8.49892	5.8281	0.685746	0.257151
C1QTNF3					3.99549	21.6238	5.41204	0.00576369
C1QTNF5	193694	508761	0.380717	0.0903137	26.2675	28.8509	1.09835	0.762206
C1QTNF6					4.29189	10.651	2.48167	0.000439043
C1QTNF7					4.66183	2.84701	0.610706	0.00197248
C1R	75950.5	66432.9	1.14327	0.0305705	64.6413	113.367	1.75379	0.276365
C1RL	11170.6	8853.19	1.26176	0.706241	22.8002	26.6979	1.17095	0.495389
C1S	83761.1	102395	0.818023	0.067459	23.5255	48.1154	2.04525	0.185634
C2	84015	78896.4	1.06488	0.103053	9.1673	71.7809	7.83009	0.000967683
C20orf194					11.7129	12.1521	1.0375	0.762206
C20orf204					1.12491	1.93284	1.71821	0.0823444
C20orf27	39314.3	23079.9	1.7034	0.0388766	15.4425	19.6441	1.27208	0.246968
C20orf96					5.31159	10.2406	1.92797	0.155706
C21orf58					1.5412	5.67281	3.68077	0.000360052
C21orf62					7.27113	2.43148	0.334402	1.91e-05
C21orf91					2.72614	8.72786	3.20155	0.0624817
C22orf23					1.56954	1.76939	1.12733	0.55295
C22orf39					20.4844	13.3903	0.653684	0.00244136
C2CD2					12.5649	9.59723	0.76381	0.402437
C2CD2L	35107.4	8422.93	4.16807	0.429076	10.6528	11.337	1.06423	0.762206
C2CD3					11.3983	17.8852	1.56912	0.0107437
C2CD4B					1.21764	1.63937	1.34636	0.402437
C2CD4D					2.34427	4.68391	1.99802	0.953241
C2CD5					15.0522	9.85447	0.654688	0.0191949
C2orf15					2.96917	1.28172	0.431676	0.00011056
C2orf42					10.2422	8.6914	0.848586	0.106429
C2orf49	35770.5	30512.7	1.17232	0.932516	5.48531	8.37929	1.52759	0.0326397
C2orf68					22.719	24.2758	1.06852	0.342297
C2orf69	43188.6	4758.25	9.07657	0.0182919	5.2753	5.75852	1.0916	0.733163
C2orf72					6.06515	2.75121	0.453609	0.00350227
C2orf74					3.72435	3.11019	0.835096	0.481288
C2orf76	6694.01	6088.3	1.09949	0.599164	3.59398	5.02419	1.39794	0.0326397
C2orf88					6.1035	2.9749	0.487408	0.00796788
C2orf92					3.8305	4.90976	1.28175	0.953241
C3	2.59185e+06	4.65453e+06	0.556844	0.00108036	48.5546	203.177	4.18452	0.000537929
C3AR1					4.01805	13.337	3.31928	5.92e-05
C3orf14					4.32863	3.85713	0.891073	0.45446
C3orf18					8.71084	7.31809	0.840113	0.495389
C3orf33	43505.1	34342.5	1.2668	0.192906	2.55274	1.38772	0.543619	0.00187062
C3orf38	8999.3	8871.84	1.01437	0.169479	4.15509	4.57757	1.10168	0.762206
C3orf52					4.6623	2.34189	0.502303	0.00925588
C3orf62					3.21779	4.6074	1.43185	0.611646
C3orf85					23.117	52.1169	2.25449	0.00735045
C4A	253111	417263	0.606599	0.00182286	168.348	99.2642	0.589635	0.122926
C4B	244116	394541	0.618735	0.00214961	100.104	49.5149	0.494635	0.028734
C4orf19					12.3108	7.97972	0.648191	0.0191949
C4orf3					27.6033	29.7941	1.07937	0.747984
C4orf33	83744.2	37274.1	2.24671	0.678083	3.19541	1.80042	0.56344	0.0154798
C4orf36					4.87466	3.36137	0.68956	0.0557348
C4orf46					1.11431	3.28702	2.94983	0.00350227
C4orf48					27.1285	54.1917	1.99759	0.45446
C5AR1					4.57647	8.0078	1.74978	0.000396424
C5AR2					2.85988	1.96624	0.687526	0.155706
C5orf15					30.9864	25.8839	0.835331	0.353689
C5orf22					7.90365	9.96857	1.26126	0.365926
C5orf24					20.067	13.781	0.686748	0.000720855
C5orf38					12.3717	4.42847	0.357952	0.000793479
C5orf49					4.0758	3.05053	0.74845	0.0913829
C5orf51	50429.9	12299.1	4.10031	7.66e-06	5.3044	7.05126	1.32932	0.342297
C5orf63					2.16805	2.35689	1.0871	0.228354
C6orf120					23.0629	19.7814	0.857715	0.257151
C6orf132					13.0372	3.30706	0.253662	0.0107437
C6orf136	15178.4	26790.7	0.566554	3.33e-08	18.84	23.5001	1.24735	0.202286
C6orf163					2.0955	2.15766	1.02966	0.365926
C6orf223					3.12637	3.23638	1.03519	0.538064
C6orf226					9.33502	13.0854	1.40175	0.237584
C6orf47					9.89579	9.5944	0.969543	0.980641
C6orf62					32.6262	42.7841	1.31134	0.101276
C6orf89	11785.9	5915.29	1.99245	0.00402745	17.1866	22.197	1.29153	0.440897
C7	60747.2	129534	0.468968	3.25e-08	165.056	42.1042	0.255091	5.36e-05
C7orf25	6591.82	7064.38	0.933105	0.00306856	5.03141	5.54549	1.10218	0.821119
C7orf26	5144.87	16899.5	0.30444	1.92e-09	17.3902	22.2679	1.28049	0.228354
C7orf31					2.70978	4.59182	1.69453	0.0045077
C7orf50	28492.4	43915.8	0.648796	0.0354605	72.5756	69.0881	0.951947	0.790926
C8G	200070	410863	0.48695	0.000274397	1.26549	2.54547	2.01144	0.42802
C8orf33					15.0165	10.4174	0.693726	0.00170672
C8orf58					8.59666	9.74024	1.13303	0.77685
C8orf76					6.1452	7.61039	1.23843	0.0624817
C8orf82	41704	147699	0.282358	0.000566622	72.1155	33.9477	0.47074	0.00161251
C8orf88					2.52322	3.52814	1.39827	0.185634
C9orf116					7.3885	5.2064	0.704662	0.0205624
C9orf131					1.3215	1.6751	1.26758	0.642361
C9orf16					59.8166	63.0122	1.05342	0.851216
C9orf24					3.59653	1.5001	0.417096	0.0166708
C9orf40					1.56176	2.53429	1.62271	0.00998573
C9orf47					3.13724	2.72413	0.868321	0.953241
C9orf64	91222.7	99595.1	0.915936	0.975063	7.38249	5.06883	0.686601	0.0107437
C9orf72	9292.06	4489.88	2.06956	0.0029854	2.29908	2.44004	1.06131	0.523179
C9orf78					25.008	20.3787	0.814886	0.702222
C9orf85					3.62454	3.33112	0.919046	0.319314
CA10					4.20235	1.63231	0.388429	0.00117692
CA11					7.65812	6.28972	0.821314	0.177861
CA12	78841.9	193144	0.408204	7.08e-08	175.933	20.4795	0.116405	2.73e-05
CA13					5.44746	2.99861	0.550461	0.00576369
CA2	8.1048e+06	8.74503e+06	0.926789	0.109795	118.314	47.1941	0.398887	0.00244136
CA4	48244.9	103346	0.466828	0.000149574	28.0691	4.88239	0.173942	0.000360052
CA5B	29737.2	8242.21	3.60791	6.04e-15	4.55268	2.39361	0.525758	0.0220179
CA8					6.22566	0.830222	0.133355	0.000590008
CAAP1					13.3702	11.3607	0.849707	0.882196
CAB39	99081.9	123812	0.80026	0.139823	30.146	22.3085	0.740016	0.00626166
CAB39L	56336.4	129988	0.433396	0.00179786	5.71171	3.05227	0.534389	0.0251315
CABIN1					42.1002	60.0278	1.42583	0.965952
CABLES1	33301.6	27610.2	1.20613	0.182704	18.5956	29.6072	1.59216	0.039554
CABLES2					1.70748	3.87712	2.27067	9.78e-06
CABP1					10.1899	2.62267	0.257378	0.00187062
CACFD1					30.5061	12.6288	0.413976	0.000396424
CACHD1					4.41283	2.8596	0.648018	0.307631
CACNA1C					5.96723	10.4754	1.75548	0.523179
CACNA1D					4.51289	5.60123	1.24116	1
CACNA1E					2.4955	20.0242	8.02411	0.117029
CACNA1H					45.0481	25.7828	0.57234	0.0416731
CACNA2D1	37162.4	44063.6	0.843381	0.000320847	10.6776	8.24113	0.771816	0.17014
CACNA2D2	1577.58	2540.57	0.620956	3.64e-06	2.54614	1.69341	0.665089	0.0589838
CACNA2D3					3.71183	1.31734	0.354902	0.000967683
CACNA2D4					2.38536	4.66348	1.95504	0.0525218
CACNB1					2.73839	5.39464	1.97	0.0268702
CACNB2					3.62536	2.96898	0.818949	0.0557348
CACNB3					7.48355	10.2786	1.37349	0.141951
CACNB4					1.78312	1.66238	0.932285	0.56712
CACTIN					13.5137	20.2436	1.49801	0.597218
CACUL1					21.9694	24.7335	1.12582	0.46779
CACYBP	256095	163269	1.56854	0.840791	28.7693	24.9461	0.867108	0.55295
CAD	138854	39855.3	3.48396	2.84e-07	12.6386	22.895	1.81151	0.000486663
CADM1	89134.3	88326.6	1.00915	0.227153	23.4707	14.2498	0.60713	0.0525218
CADM3					0.904325	8.2193	9.08888	0.0045077
CADM4	38110.3	116267	0.327783	0.0012838	30.8757	8.44152	0.273404	0.00490612
CADPS2	4246.32	2737.35	1.55125	0.166652	14.7668	4.27214	0.289308	9.09e-06
CALB1	19728.6	2.40425e+06	0.00820574	1.03e-09	82.8988	8.33363	0.100528	0.00155092
CALCOCO1	4734.11	6001.31	0.788846	0.362107	59.515	71.0453	1.19374	0.965952
CALCOCO2	13234.2	8563.51	1.54542	0.0216988	36.1109	37.4074	1.0359	0.0497126
CALCRL	13053.6	7538.82	1.73151	0.309793	5.42655	6.03024	1.11125	0.790926
CALD1	1.24787e+06	3.35025e+06	0.372472	0.00392008	88.4558	127.962	1.44662	0.00678761
CALHM2					6.20033	13.3234	2.14883	0.00678761
CALHM6					1.21827	26.5152	21.7646	0.00381214
CALM1	4.24932e+06	6.29071e+06	0.675491	0.0171939	161.547	140.223	0.868	0.426927
CALM2	4.24932e+06	6.29071e+06	0.675491	0.0171939	129.47	64.4558	0.497845	0.0268702
CALM3	4.24932e+06	6.29071e+06	0.675491	0.0171939	150.064	112.288	0.748266	0.111499
CALML3	252784	464228	0.544526	0.00767607	26.932	5.0142	0.18618	0.135335
CALML4	72025.4	70030.5	1.02849	0.00522001	15.8291	12.4541	0.786784	0.495389
CALR	5.99336e+06	4.19971e+06	1.42709	0.0806282	302.696	319.844	1.05665	0.790926
CALU	1.14598e+06	351737	3.25805	0.000547826	13.9075	29.8628	2.14725	0.141951
CAMK1	79049.3	47424.8	1.66683	0.122579	17.8708	25.3409	1.41801	0.0525218
CAMK1D	50150.3	27706.9	1.81003	0.0732828	2.00145	7.02214	3.50852	4.3e-05
CAMK1G					2.94428	2.71269	0.921342	0.747984
CAMK2B	34367.3	19291.4	1.78148	0.974427	1.67408	5.48595	3.277	0.00998573
CAMK2D	118757	106907	1.11085	0.934268	15.575	20.036	1.28642	0.155706
CAMK2G	28658	38996.8	0.734881	0.0826582	22.2792	11.9098	0.534569	0.00244136
CAMK2N1					83.303	28.2865	0.339562	1.1e-05
CAMK4	1241.44	3920.91	0.316622	6.56e-12	1.16769	4.19133	3.5894	0.00142421
CAMKK1					2.16182	15.4647	7.15356	1.8e-06
CAMKK2	11613.9	14296.6	0.812349	0.0204697	22.6461	15.394	0.679762	0.00490612
CAMKMT					4.78719	4.17916	0.872989	0.307631
CAMLG	6666.72	4456.76	1.49587	0.218504	9.74333	15.0134	1.54089	0.276365
CAMSAP1	2346.54	1923.03	1.22023	0.211673	10.2384	21.369	2.08714	0.030556
CAMSAP2	7007.45	7540.6	0.929297	0.0101867	5.53771	8.257	1.49105	0.0220179
CAMSAP3	3394.07	19120.8	0.177507	4.2e-07	31.3806	16.2939	0.519235	0.00532917
CAMTA1					64.2748	35.6942	0.555337	9.94e-05
CAMTA2					25.63	36.9433	1.44141	0.0235202
CAND1	661042	435358	1.51839	0.447483	27.9143	23.6516	0.847294	0.276365
CAND2	10840.5	6194.85	1.74992	0.0138862	3.85907	3.88529	1.00679	0.219204
CANT1	15045.1	21590.8	0.696832	0.846928	30.487	33.85	1.11031	0.702222
CANX	5.09903e+06	2.67691e+06	1.90482	0.00166993	166.834	128.431	0.76981	0.193721
CAP1	1.22615e+06	1.30383e+06	0.940415	0.389199	66.7599	69.6731	1.04364	0.993445
CAP2	125990	62469.6	2.01682	0.00632079	4.83922	11.3482	2.34505	0.000967683
CAPG	4.58854e+06	2.30623e+06	1.98963	0.172124	97.0173	146.143	1.50636	0.910159
CAPN1	945322	822396	1.14947	0.716748	107.968	107.125	0.992194	0.642361
CAPN10					23.2777	36.1329	1.55226	0.77685
CAPN12					21.82	21.0192	0.963301	0.611646
CAPN13					3.92689	1.20374	0.306538	0.000156037
CAPN15					44.1165	74.9702	1.69937	0.246968
CAPN2	468033	489605	0.955941	0.426664	79.5435	97.6517	1.22765	0.177861
CAPN3					25.3215	66.2348	2.61576	0.193721
CAPN5	17641	31345.6	0.562791	3.07e-05	23.7346	13.1873	0.555612	0.0124488
CAPN6					4.46373	1.61741	0.362344	0.17014
CAPN7	6892.31	7641.57	0.901949	0.859628	30.2415	30.3979	1.00517	0.377701
CAPNS1	1.15666e+06	1.01432e+06	1.14034	0.883155	185.263	160.579	0.866764	0.611646
CAPRIN1	137763	84244.8	1.63527	0.0417028	65.9211	79.8891	1.21189	0.0589838
CAPRIN2					6.97699	10.3112	1.47789	0.377701
CAPS	81845.8	151224	0.541221	0.00251547	30.9931	15.8109	0.510143	0.0251315
CAPS2					6.23312	9.01201	1.44582	0.296797
CAPZA1	1.55068e+06	1.4635e+06	1.05957	0.83298	17.4347	21.4937	1.23281	0.611646
CAPZA2	2.15074e+06	1.86749e+06	1.15167	0.934268	36.568	34.9643	0.956144	0.657373
CAPZB	1.21042e+06	882967	1.37085	0.400283	76.6917	79.6028	1.03796	0.733163
CARD10					37.8576	25.3278	0.669029	0.0191949
CARD11					3.0737	17.0439	5.54509	0.000235475
CARD14					1.04893	9.9501	9.48597	3.01e-05
CARD16	58161.7	74615	0.779491	0.773109	1.75251	11.9475	6.81737	0.00106806
CARD19					28.5429	35.5394	1.24512	0.330596
CARD6					2.90995	3.64921	1.25405	0.148908
CARD8	5490.95	6936.98	0.791549	0.184168	10.9748	21.5501	1.9636	0.000360052
CARD9	22638.6	16281.3	1.39047	0.731128	2.10377	10.0529	4.77851	1.72e-05
CARF					5.47746	4.35062	0.794277	0.481288
CARHSP1	711390	747331	0.951908	0.136552	51.5205	56.1711	1.09027	0.538064
CARM1	48347.4	32841.9	1.47213	0.919438	26.1893	26.6634	1.0181	0.790926
CARMIL1					8.88133	4.3054	0.484769	7.34e-05
CARMIL2					1.3877	8.68008	6.255	8.07e-05
CARMIL3					1.33991	5.53577	4.13146	9.94e-05
CARNMT1					10.2755	9.55257	0.929647	0.993445
CARNS1	7298.67	3219.77	2.26683	0.0202332	1.75233	3.8295	2.18538	0.129232
CARS2	194668	475340	0.409535	0.228184	31.3651	47.8396	1.52525	5.36e-05
CASC3					38.3201	37.4603	0.977562	0.42802
CASD1					5.50694	6.37953	1.15845	0.237584
CASK	76654.8	82923	0.924409	0.0430766	10.0495	10.9971	1.0943	0.806214
CASKIN2	7118.59	9466.36	0.751988	0.422257	33.9352	23.7494	0.699846	0.0220179
CASP1	210543	89131.5	2.36216	0.0935628	4.38605	15.8436	3.61227	0.00223249
CASP10	19055.2	13102.6	1.4543	0.339951	7.56762	6.09277	0.80511	0.597218
CASP2					7.68282	10.2825	1.33838	0.0179399
CASP3	227160	54465.5	4.17071	0.908269	3.18424	5.3864	1.69158	0.106429
CASP4	9119.31	5860.94	1.55595	0.0123204	6.03543	22.0043	3.64586	0.00011056
CASP6	60017.1	68763.5	0.872803	0.39349	5.82289	7.66981	1.31718	0.228354
CASP7	9381.32	12495.7	0.750765	0.173262	6.46247	8.59892	1.33059	0.148908
CASP8	43420.6	25974.5	1.67166	0.988298	6.73411	13.191	1.95883	0.00142421
CASP8AP2					3.84294	3.752	0.976336	0.953241
CASP9					13.8625	12.9835	0.936595	0.163084
CASR	765.933	18672.8	0.0410187	3.5e-19	23.3552	2.90482	0.124376	1.1e-05
CASS4					0.606531	2.83237	4.66978	2.39e-05
CAST	1.11461e+06	416718	2.67473	0.00368966	57.1382	142.952	2.50187	0.00567221
CASTOR1					17.7667	8.98761	0.505867	0.0133956
CASTOR3					19.5161	36.6266	1.87674	0.733163
CASZ1					22.5956	13.2731	0.587422	0.0393535
CAT	2.12075e+06	4.2951e+06	0.49376	0.000558049	97.7422	31.1307	0.318498	5.92e-05
CATIP					6.93102	2.56516	0.370098	0.000360052
CATSPER2					1.78433	2.65064	1.48551	0.246968
CATSPERG					7.07959	56.4318	7.97105	0.193721
CAV1	216036	348672	0.619595	0.0445054	9.73509	34.3988	3.53349	0.00678761
CAV2	46123.6	33658.2	1.37035	0.913204	10.4381	67.6986	6.48571	8.07e-05
CAVIN1					60.1717	49.1236	0.816389	0.55295
CAVIN2					21.79	16.2358	0.745102	0.237584
CAVIN3					24.2424	28.398	1.17142	0.58178
CBARP					2.33889	3.17775	1.35865	0.851216
CBFA2T2					9.45659	14.8567	1.57104	0.000360052
CBFA2T3					4.33287	9.36848	2.16219	0.000439043
CBFB	25372.5	31274.5	0.811285	0.261715	18.8894	40.1585	2.12597	0.00381214
CBL	24776.2	23006.1	1.07694	0.364017	3.8072	6.11197	1.60537	0.00532917
CBLB	2964.2	1631.36	1.81701	0.00998983	9.50593	17.783	1.87072	0.000439043
CBLC					11.1923	1.90677	0.170365	1.91e-05
CBLL1					5.43636	7.55325	1.38939	0.028734
CBLN3					2.57525	6.361	2.47005	0.0220179
CBR1	1.15471e+07	1.12234e+07	1.02884	0.729404	86.0853	108.441	1.25969	0.821119
CBR3	1.83682e+06	1.72741e+06	1.06334	0.846928	1.34176	5.19261	3.87001	0.000192676
CBR4	195561	297171	0.658075	0.00251547	15.5024	6.60132	0.425826	6.48e-05
CBS					10.285	6.58337	0.640094	0.390425
CBWD1	30176.3	10593.4	2.84861	0.829632	16.9186	8.95977	0.529582	0.00170672
CBWD2	27317.2	11527.6	2.36971	0.523968	10.4009	9.33733	0.89774	0.597218
CBWD3	4027.79	2123.1	1.89713	0.0137904	3.88705	3.83143	0.98569	0.882196
CBWD5	3300.33	3496.74	0.943831	0.749772	13.0276	9.89481	0.759524	0.122926
CBX1	417863	620307	0.67364	0.141989	16.4542	13.3293	0.810086	0.402437
CBX3	720532	875552	0.822946	0.400283	27.1599	26.8077	0.987033	0.377701
CBX4					10.5182	17.2039	1.63563	0.000396424
CBX5	148453	159770	0.929169	0.37395	30.0743	14.196	0.472033	0.0085643
CBX6					53.7668	38.2229	0.710902	0.122926
CBX7	16806.8	21668.8	0.775623	0.402459	55.5695	39.4478	0.709883	0.0326397
CBX8					2.66091	7.69579	2.89216	0.00490612
CBY1					22.0725	13.8319	0.626658	0.000590008
CBY3					2.80865	2.02084	0.719507	0.0867845
CC2D1A	29313.7	24295.3	1.20656	0.622762	21.5012	25.5817	1.18978	0.481288
CC2D1B	29665.9	22768.6	1.30293	0.556195	27.4184	29.9217	1.0913	0.657373
CC2D2A					17.7621	11.5085	0.647926	0.0085643
CCAR1	47751.9	55634.7	0.858312	0.405851	15.2525	17.6075	1.15441	0.46779
CCAR2					76.9307	77.8357	1.01176	0.77685
CCBE1					3.54937	2.49823	0.703851	0.0467894
CCDC102A	14855.1	15216.7	0.976237	0.00698117	8.88494	7.09065	0.798053	0.117029
CCDC102B					4.41968	7.5932	1.71804	0.228354
CCDC103					3.09861	1.86192	0.600887	0.0220179
CCDC106					37.0873	15.08	0.406607	0.000215188
CCDC107					17.0339	14.4749	0.849769	0.246968
CCDC112					1.1742	1.85697	1.58147	0.0369999
CCDC113					1.31675	1.39305	1.05794	0.790926
CCDC115	159949	131040	1.22061	0.927049	19.0113	16.0177	0.842536	0.177861
CCDC117					8.20215	7.49483	0.913764	0.45446
CCDC12	125625	58414	2.1506	0.716748	42.3275	44.4196	1.04943	0.836646
CCDC120					11.2752	8.53799	0.757237	0.0913829
CCDC121					2.90771	2.58932	0.8905	0.330596
CCDC122					1.68395	0.905466	0.537703	0.0220179
CCDC124	158683	155470	1.02067	0.449791	51.4569	51.4173	0.99923	0.980641
CCDC125					3.69727	3.41655	0.924073	0.611646
CCDC126	6307.55	3520.35	1.79174	2.82e-08	4.62165	3.04334	0.658497	0.0347656
CCDC127	55032.1	15413.8	3.57031	0.0026588	2.40605	3.45744	1.43697	0.0867845
CCDC13					3.45336	10.9703	3.17672	0.155706
CCDC130					37.9423	73.239	1.93028	0.924559
CCDC134	32509.4	14579.5	2.2298	0.805614	6.02583	5.11928	0.849555	0.0913829
CCDC136					3.42257	50.0597	14.6264	0.00267088
CCDC137					7.13069	14.2812	2.00278	0.00267088
CCDC138					1.37178	1.32645	0.966955	0.762206
CCDC14					11.3994	12.0541	1.05743	0.980641
CCDC142					16.1553	19.0838	1.18128	0.965952
CCDC146					6.83038	8.45855	1.23837	0.46779
CCDC148					12.0728	5.35355	0.443438	0.00244136
CCDC149					7.58849	9.91139	1.30611	0.924559
CCDC150					1.48388	5.41359	3.64827	0.000877425
CCDC151					1.66908	1.38671	0.830826	0.257151
CCDC152					5.50198	1.42187	0.258428	0.000140168
CCDC154					1.7196	6.93515	4.03299	0.626785
CCDC157					5.82611	4.22624	0.725396	0.0251315
CCDC159					25.7586	50.0011	1.94114	0.402437
CCDC160					1.99891	1.92043	0.960742	0.219204
CCDC167					6.04748	15.2765	2.5261	0.0913829
CCDC169					1.09786	1.57493	1.43455	0.106429
CCDC17					1.54254	1.99499	1.29332	0.58178
CCDC170					0.918288	2.22137	2.41903	0.00413585
CCDC171					2.28974	2.0954	0.915123	0.718026
CCDC174					6.44324	10.3246	1.60239	0.00735045
CCDC18					2.51896	4.69781	1.86498	0.58178
CCDC180					3.09063	6.13224	1.98414	0.17014
CCDC181					1.71435	1.02815	0.599735	0.0525218
CCDC183					3.58992	4.69983	1.30917	0.46779
CCDC186					11.4842	5.63275	0.49048	0.000140168
CCDC189					6.69903	7.69645	1.14889	0.319314
CCDC191					4.58622	6.11257	1.33281	0.77685
CCDC198					54.6547	43.7913	0.801235	0.122926
CCDC200					23.5693	9.54285	0.404885	0.0416731
CCDC22	145276	172338	0.842973	0.874452	8.31183	9.21499	1.10866	0.481288
CCDC24					17.4687	10.9155	0.624864	0.0235202
CCDC25	37128	52660.9	0.70504	0.00826949	10.187	8.18705	0.803673	0.185634
CCDC28A	4896.05	4804.45	1.01907	0.00397228	10.8119	7.47257	0.69114	0.185634
CCDC28B					5.87883	27.8784	4.74216	2.13e-05
CCDC3					6.60071	4.429	0.670988	0.193721
CCDC30					5.94205	4.13533	0.695943	0.0624817
CCDC32					7.85524	8.79476	1.1196	0.611646
CCDC34					1.27034	1.54393	1.21537	0.319314
CCDC40					15.6115	24.1223	1.54516	0.523179
CCDC43	36175.2	61923.5	0.584192	0.0146646	5.32167	7.10963	1.33598	0.330596
CCDC47	165491	238519	0.693827	0.901857	28.2286	23.1892	0.821479	0.390425
CCDC50	30649.8	67203.7	0.456074	0.957419	23.5947	22.2149	0.941519	0.733163
CCDC51	33047.3	45889.5	0.720149	0.0252449	10.1304	6.27749	0.619666	0.0235202
CCDC57					35.4094	60.6024	1.71148	0.910159
CCDC58	154907	230411	0.672307	0.189432	4.68178	4.7046	1.00488	0.910159
CCDC59					6.79205	9.42068	1.38702	0.0525218
CCDC6	226915	86676.7	2.61795	0.000279223	15.7315	14.6277	0.929837	0.56712
CCDC61					10.5685	14.5552	1.37723	0.790926
CCDC66					8.73495	6.85268	0.784513	0.508562
CCDC69					4.67544	10.492	2.24407	0.0497126
CCDC7					4.58164	3.87301	0.845332	0.440897
CCDC71					13.9282	10.3055	0.739898	0.0780357
CCDC71L					7.97405	5.66519	0.710453	0.77685
CCDC74A					8.09831	17.4382	2.15332	0.00796788
CCDC74B					4.55042	6.96543	1.53072	0.538064
CCDC77					1.80601	3.76345	2.08385	0.00223249
CCDC78					4.18292	31.8332	7.61028	6.48e-05
CCDC8					15.9386	6.37074	0.399705	0.00413585
CCDC80	9599.83	34111.3	0.281426	8.32e-06	7.04648	17.4563	2.47731	0.0700283
CCDC82					7.8541	7.61594	0.969677	0.851216
CCDC84					16.3743	18.9652	1.15823	0.965952
CCDC85A					1.82808	1.75697	0.961098	0.390425
CCDC85B					18.3037	24.4858	1.33776	0.747984
CCDC85C	14629.8	10948.4	1.33625	0.944395	13.4822	25.3772	1.88227	0.219204
CCDC86					12.5437	10.332	0.823676	0.155706
CCDC88A	2778.18	28078.2	0.0989443	0.00071358	2.87749	8.05337	2.79875	3.01e-05
CCDC88B	8503.04	8060.06	1.05496	0.941932	2.92498	18.8529	6.44547	7.67e-06
CCDC88C					14.4465	19.4823	1.34858	0.657373
CCDC89					1.28495	1.724	1.34168	0.296797
CCDC9	19233	11945.7	1.61003	0.862536	13.3225	20.9523	1.5727	0.0497126
CCDC90B	62111.5	61279.9	1.01357	0.521582	8.07465	10.8396	1.34242	0.193721
CCDC91	11671.4	4065.17	2.87108	3.37e-05	9.80293	7.93779	0.809737	0.155706
CCDC92					32.0329	28.7133	0.896369	0.17014
CCDC93	37121.6	38133.1	0.973473	0.913204	10.0334	22.0245	2.19513	0.000172637
CCDC96					1.05404	1.43349	1.35999	0.42802
CCDC97					13.8237	23.9145	1.72996	0.00381214
CCDC9B					13.8667	20.4446	1.47437	0.0442062
CCHCR1					15.0457	25.7678	1.71264	0.42802
CCL19					5.20728	7.94772	1.52627	0.106429
CCL2					13.2978	16.3251	1.22765	0.440897
CCL21	22064.1	72634.8	0.303767	9.88e-09	25.244	25.6253	1.0151	0.135335
CCL28					2.95198	3.55033	1.20269	0.882196
CCM2	24961.8	9533.24	2.61839	0.28237	15.2662	27.9105	1.82826	0.00320536
CCM2L					5.64828	4.49421	0.795677	0.402437
CCN1					89.4921	62.3357	0.69655	0.193721
CCN2					103.993	76.1419	0.732186	0.330596
CCN3					8.51645	10.6975	1.2561	0.402437
CCN4					2.80299	4.15604	1.48272	0.45446
CCNB1					2.64415	4.91435	1.85858	0.0740306
CCNB1IP1					18.6053	8.83325	0.47477	8.92e-05
CCNC					18.8482	8.7997	0.466873	0.000235475
CCND1					102.69	177.567	1.72916	0.296797
CCND2					9.05996	22.4217	2.47482	0.00413585
CCND3					31.097	53.9255	1.73411	0.117029
CCNDBP1					18.103	19.465	1.07524	0.790926
CCNF					1.38189	2.82873	2.047	0.00142421
CCNG1					44.0289	36.2786	0.823972	0.266807
CCNG2					37.3791	13.8837	0.371429	4.3e-06
CCNH	7372.96	10473.6	0.703956	0.957419	20.0576	24.4346	1.21822	0.0525218
CCNI					179.75	132.732	0.738427	0.0326397
CCNI2					2.28504	1.6897	0.739464	0.163084
CCNJ					1.72671	1.73934	1.00732	0.910159
CCNJL					5.56994	12.4533	2.2358	0.866954
CCNK	6545.19	5526.89	1.18425	0.0319326	8.1022	18.99	2.34381	9.09e-06
CCNL1	5144.32	14328.1	0.359038	0.116496	42.7068	47.4101	1.11013	0.330596
CCNL2					89.5677	160.047	1.78688	0.626785
CCNO					2.86615	2.22743	0.777151	0.733163
CCNT1					6.43169	9.19624	1.42983	0.0961706
CCNT2					15.7187	18.4642	1.17466	0.365926
CCNY	17005.3	21791.4	0.780366	0.0545863	19.6801	15.6475	0.795093	0.117029
CCNYL1	2899.98	3688.67	0.786186	0.0819867	5.83929	5.09385	0.872341	0.415282
CCP110					4.62374	2.98075	0.644664	0.0235202
CCPG1					26.1153	20.849	0.798342	0.257151
CCR1					2.07088	13.4882	6.51327	0.00925588
CCR10					2.05315	3.72192	1.81278	0.185634
CCR7					3.20067	4.55475	1.42306	0.000486663
CCS	201538	153109	1.3163	0.927049	21.0031	34.9758	1.66527	0.0235202
CCSAP					5.00062	11.0497	2.20967	0.000235475
CCSER1					15.0925	9.85178	0.652759	0.0251315
CCSER2					14.368	16.5447	1.15149	0.185634
CCT2	2.18602e+06	1.37079e+06	1.59471	0.0272266	25.423	30.0148	1.18061	0.993445
CCT3	2.30268e+06	1.74663e+06	1.31835	0.119677	50.8426	52.2307	1.0273	0.762206
CCT4	1.18764e+06	798815	1.48675	0.055171	34.1353	22.8203	0.668524	0.00678761
CCT5	942332	707781	1.33139	0.302906	35.8213	46.4306	1.29617	0.687439
CCT6A	1.73725e+06	998008	1.74072	0.0344135	32.5759	28.7859	0.883656	0.415282
CCT7	1.04451e+06	680544	1.53481	0.0425889	74.3117	48.8615	0.657521	0.00925588
CCT8	1.67652e+06	1.21929e+06	1.37499	0.0460876	20.7601	19.9268	0.959859	0.866954
CCZ1	14932.6	17663.6	0.845385	0.408717	10.9724	15.6265	1.42417	0.141951
CCZ1B	14932.6	17663.6	0.845385	0.408717	17.7038	21.3123	1.20383	0.307631
CD109	8091.34	16054.9	0.503978	3.05e-05	4.70445	6.69626	1.42339	0.257151
CD14	304997	168964	1.8051	0.539107	18.6409	73.0611	3.91939	0.000967683
CD151	42874.9	48659	0.881131	0.711815	246.94	166.849	0.675666	0.0700283
CD163	64512.5	78227.7	0.824675	0.565514	7.26003	48.9672	6.74476	0.000235475
CD163L1					1.01972	2.79943	2.74529	0.00490612
CD164					158.556	77.5583	0.489153	0.00011056
CD2					1.13413	12.3092	10.8534	8.07e-05
CD200	25134.1	19434.1	1.2933	0.326107	5.12019	9.01303	1.76029	0.030556
CD209					1.52023	5.11586	3.36519	0.00106806
CD22					3.04173	29.7086	9.767	5.36e-05
CD226					2.0286	3.10203	1.52915	0.0107437
CD247					1.84923	7.69572	4.16159	0.000215188
CD248	10243.3	4418.31	2.31838	0.00147718	6.52078	10.4007	1.59501	0.718026
CD274					0.766137	6.36638	8.30971	0.000140168
CD276	33712.9	9761.82	3.45355	0.00952515	18.922	48.8632	2.58235	0.000590008
CD28					0.927441	4.58809	4.94705	0.000192676
CD2AP	80487.7	90759.5	0.886825	0.0606901	17.9553	16.5459	0.921504	0.58178
CD2BP2	35341.8	55727.6	0.634188	0.366006	22.6725	24.6651	1.08789	0.402437
CD300A					1.39838	8.27227	5.91562	0.00011056
CD300C					0.470908	2.91144	6.1826	2.39e-05
CD300LF					0.808254	5.42795	6.71565	5.36e-05
CD302					5.65736	5.20512	0.920063	0.851216
CD320					45.0579	38.2923	0.849845	0.296797
CD33					3.68351	7.73156	2.09896	9.94e-05
CD34	50556.6	249950	0.202267	0.00321182	18.5348	20.3305	1.09689	0.762206
CD36	31535	115131	0.273905	0.794606	2.43591	5.3253	2.18617	0.177861
CD37					12.5011	54.6255	4.36966	3.46e-05
CD38					1.51958	10.4892	6.90271	0.000140168
CD3D					3.00341	11.2748	3.754	0.0235202
CD3E					2.32574	14.6906	6.31651	0.000396424
CD4	7152.07	8066.65	0.886622	0.123935	6.82027	39.3833	5.77445	0.000793479
CD40					3.98978	15.7892	3.95742	0.0235202
CD44	343439	266179	1.29025	0.0732828	37.0354	135.183	3.65011	0.0115671
CD46	71769.4	46176	1.55426	0.996694	63.8726	43.1459	0.675499	0.0823444
CD47	243134	104924	2.31725	0.01963	8.87153	11.0043	1.24041	0.657373
CD48					1.98377	13.4368	6.77337	0.00292403
CD5					0.853832	7.19879	8.43115	7.34e-05
CD52					8.27178	42.277	5.11099	0.000720855
CD53					6.2837	40.9824	6.52202	0.00142421
CD55	31151.8	79426.4	0.392209	0.0262572	7.11899	16.0674	2.25698	0.0497126
CD58					5.55292	6.98961	1.25873	0.55295
CD59	299005	701955	0.42596	0.01121	136.636	103.578	0.758057	0.17014
CD6					1.66833	8.3999	5.03491	0.000192676
CD63	598855	157286	3.80742	0.0392121	293.498	465.013	1.58438	0.481288
CD68	45912.7	19628.6	2.33907	0.103053	23.391	197.337	8.43644	0.000262398
CD7					1.35304	7.95482	5.87924	0.000172637
CD70	52385.2	7310.57	7.16568	0.851473	4.6842	26.4992	5.65714	0.0624817
CD72					1.63442	14.0457	8.59369	7.67e-06
CD74	630298	418789	1.50505	0.526175	1003.91	4909.69	4.89056	0.0525218
CD79A					5.61835	15.6905	2.79273	0.00142421
CD79B					1.80197	5.00966	2.7801	0.00998573
CD81	929556	825204	1.12646	0.136552	330.804	346.818	1.04841	0.836646
CD82	50522.5	27202.1	1.8573	0.00927281	34.5357	29.1107	0.842918	0.747984
CD83					6.33395	7.37228	1.16393	0.993445
CD84					1.76332	19.1288	10.8481	1.39e-05
CD86					0.893501	5.37677	6.01765	0.000793479
CD8A	32027	86136.9	0.371815	0.58661	1.41914	23.9208	16.8558	0.000140168
CD8B2					13.47	21.5808	1.60214	0.0823444
CD9	426260	823555	0.517585	0.645055	167.547	81.0652	0.483835	0.028734
CD93	12456.8	11731.4	1.06183	0.576605	11.3639	18.2881	1.60931	0.266807
CD99	27923	37916.7	0.736429	0.00786387	23.7728	43.3141	1.822	0.185634
CD99L2	17720.6	22578.8	0.784834	0.0601354	25.0129	22.3813	0.89479	0.56712
CDA	29959.5	30750.8	0.974266	0.631153	6.67565	4.01944	0.602105	0.219204
CDADC1					11.186	5.16626	0.461852	0.00490612
CDAN1	1124.85	1725.31	0.651971	0.0128497	6.37328	9.84883	1.54533	0.0700283
CDC123	16253	6682.62	2.43213	0.0211853	16.9747	25.9581	1.52922	0.46779
CDC14A					6.63243	4.78536	0.72151	0.0497126
CDC14B					12.95	7.16153	0.553012	0.00223249
CDC16	20799	10417.2	1.9966	0.0606901	21.1023	16.0509	0.760623	0.0205624
CDC20					1.37832	4.63098	3.35987	0.00735045
CDC23	14279.5	14436.5	0.989121	0.829632	8.46044	6.41646	0.758407	0.0525218
CDC25A					0.958089	1.40458	1.46602	0.0416731
CDC25B					11.7994	46.547	3.94485	9.09e-06
CDC26	29689	52312.3	0.567534	0.00366944	9.86996	7.27924	0.737514	0.687439
CDC27	11877.8	9473.9	1.25373	0.0854998	13.9919	14.6538	1.04731	0.882196
CDC34	18925.7	5661.7	3.34276	1.05e-07	33.8166	43.0104	1.27187	0.45446
CDC37	272885	253101	1.07817	0.53651	81.0416	110.055	1.358	0.00925588
CDC37L1					9.10725	5.74328	0.630627	0.00626166
CDC40	8832.2	6286.08	1.40504	0.0861955	6.03465	3.84044	0.636398	0.00187062
CDC42	2.61973e+06	3.18741e+06	0.821899	0.456252	61.7511	50.7521	0.821882	0.276365
CDC42BPA	9217.34	7989.13	1.15374	0.788472	21.0407	12.3337	0.586182	0.00170672
CDC42BPB	42347	31202.6	1.35716	0.969507	60.9929	53.3976	0.875471	0.257151
CDC42BPG	4467.23	4160.34	1.07377	0.215341	13.102	6.22889	0.475416	0.00350227
CDC42EP1	15151.1	23192.7	0.653269	0.0445054	33.3081	31.9862	0.960312	0.993445
CDC42EP2					11.4105	4.63467	0.406175	0.000262398
CDC42EP3					13.7368	9.08685	0.661497	0.0085643
CDC42EP4	17867.8	19337	0.924023	0.0529	27.8039	20.629	0.741946	0.129232
CDC42EP5	12208.1	66688.2	0.183062	1.34e-13	11.5916	8.85443	0.763864	0.481288
CDC42SE1					25.1437	35.6465	1.41771	0.101276
CDC42SE2					14.5652	12.0792	0.829316	0.177861
CDC5L	43818.2	43723.6	1.00216	0.989163	2.85185	4.55875	1.59853	0.0661012
CDC7					0.979959	2.33734	2.38514	0.00155092
CDC73	35439.5	36697.2	0.965728	0.672538	9.10687	9.12215	1.00168	0.733163
CDCA3					1.3138	2.41218	1.83603	0.00381214
CDCA4					2.90522	5.12988	1.76574	0.00350227
CDCA5					1.17651	3.11922	2.65125	0.00155092
CDCA7L					3.55001	6.25007	1.76058	0.0589838
CDCP1					4.23118	6.01207	1.4209	0.111499
CDH1	159999	115739	1.38241	0.130699	53.6379	40.8675	0.761915	0.0107437
CDH11	23477.9	28956.5	0.810799	0.35893	18.3474	44.626	2.43228	0.0326397
CDH13	154048	134338	1.14671	0.06378	5.46713	8.00347	1.46392	0.202286
CDH16	107403	1.95206e+06	0.0550206	4.16e-07	654.136	133.151	0.203552	9.78e-06
CDH2	68313.5	119992	0.569319	0.00444419	10.6848	10.8859	1.01882	1
CDH23					1.87413	7.7286	4.12384	0.0085643
CDH24					4.41045	17.0954	3.87611	0.0867845
CDH3					6.37148	3.03017	0.475583	0.00796788
CDH5	84917.5	103668	0.819128	0.151392	10.8538	15.915	1.4663	0.319314
CDH6	36152.4	68931.7	0.524467	0.0291691	20.3122	31.9568	1.57328	0.202286
CDHR1					0.540992	6.27736	11.6034	0.000360052
CDHR2	19510.8	83003.8	0.235059	7.65e-10	27.3866	7.22237	0.26372	0.0393535
CDHR3					17.7245	12.8903	0.727257	0.0823444
CDHR5	3162.05	108068	0.0292599	3.2e-17	178.133	40.7019	0.228492	0.0220179
CDIP1					55.213	39.9262	0.72313	0.0913829
CDIPT	130318	162682	0.801062	0.0440194	76.6168	45.2591	0.59072	0.000292093
CDK10					80.3875	87.344	1.08654	0.377701
CDK11A	7932.56	10603.7	0.748096	0.268658	19.4846	42.6904	2.19098	0.0589838
CDK11B	9374.32	10110.2	0.927211	0.272235	13.5113	22.3085	1.65109	0.000156037
CDK12	3319	1862.02	1.78247	0.00664858	22.306	35.0257	1.57023	0.0133956
CDK13	2512.34	1950.94	1.28776	0.051026	17.3039	20.4255	1.1804	0.938461
CDK14					10.156	8.75082	0.861643	0.896132
CDK16	16566.2	6127.3	2.70368	0.0507271	67.1746	76.8992	1.14477	0.276365
CDK17	6611.05	5634.97	1.17322	0.884895	14.41	13.3028	0.923168	0.702222
CDK18	9852.11	10293.3	0.957139	0.306524	76.0325	63.7234	0.838108	0.155706
CDK19					7.5093	7.4691	0.994647	0.790926
CDK2	29235.4	15454.8	1.89167	0.165337	5.28844	7.29177	1.37881	0.0961706
CDK20	32638.3	29660.9	1.10038	0.0911239	13.7606	10.6087	0.770948	0.00796788
CDK2AP1	11660.9	12016.1	0.97044	0.53651	45.1328	39.8272	0.882444	0.747984
CDK2AP2					71.1056	44.6992	0.628632	0.00320536
CDK3	5922.61	6145.93	0.963663	0.119677	3.41975	5.4354	1.58941	0.896132
CDK4	68759.9	15160.7	4.5354	3.22e-06	45.2059	96.7666	2.14058	0.0913829
CDK5	88465.1	42755.3	2.0691	0.0407464	7.24992	9.56691	1.31959	0.415282
CDK5R1					1.00775	1.78312	1.76941	0.00320536
CDK5RAP1					10.4777	10.5149	1.00355	0.953241
CDK5RAP2					14.9962	22.5295	1.50235	0.00106806
CDK5RAP3	180515	168392	1.07199	0.508917	69.7951	107.401	1.53881	0.0347656
CDK6	57504.5	24665.3	2.33139	0.0589737	20.305	38.1675	1.87971	0.0205624
CDK7	10430.6	23880.7	0.436779	0.0152347	13.5866	25.1811	1.85338	0.219204
CDK8					5.71959	6.71266	1.17363	0.702222
CDK9	22731.9	35880.5	0.633545	0.301768	35.6786	35.1363	0.984802	0.924559
CDKAL1	4055.96	1828.98	2.21761	0.000397477	3.73059	5.68535	1.52398	0.0326397
CDKL1	1557.14	2616.63	0.595095	0.588143	44.6531	16.3121	0.365308	5.36e-05
CDKL2					4.62726	2.36067	0.510166	0.00292403
CDKL5	1661.72	3442.67	0.482683	0.296553	3.40521	4.93243	1.4485	0.0763679
CDKN1A					36.7443	124.581	3.39049	0.000164581
CDKN1B					17.623	20.5973	1.16878	0.266807
CDKN1C	8181.33	7904.4	1.03503	0.045845	70.0086	26.475	0.378168	0.000537929
CDKN2A	68242.6	14050.9	4.85681	4.92e-08	1.58396	23.8568	15.0615	3.01e-05
CDKN2AIP	11778.6	10385.5	1.13414	0.874452	7.13229	6.04401	0.847415	0.122926
CDKN2AIPNL	47542.2	29853.3	1.59253	0.608916	13.7618	9.79111	0.711473	0.0133956
CDKN2B	19010.9	6343.28	2.99702	0.000481172	1.27206	17.3557	13.6437	4.8e-05
CDKN2C	44141.1	21892	2.01632	0.0127721	4.14216	11.7418	2.83471	0.000192676
CDKN2D					3.47602	3.62179	1.04194	0.671962
CDNF					2.38	1.64745	0.692206	0.185634
CDO1					1.49351	1.65637	1.10904	0.641719
CDON					2.3345	2.43816	1.04441	0.762206
CDPF1					9.25514	9.908	1.07054	0.276365
CDR1					19.173	59.6457	3.11093	0.17014
CDR2					11.9099	13.7422	1.15385	0.626785
CDR2L					10.066	14.8586	1.47612	0.508562
CDRT4					5.14097	5.03745	0.979864	0.56712
CDS1	53159.6	33524.2	1.5857	0.0430766	6.87658	3.38058	0.491608	0.00532917
CDS2	107450	49041.8	2.19099	3.66e-05	18.3615	61.4023	3.34408	0.000125046
CDT1					1.67304	6.34599	3.79308	0.000703863
CDV3	71300.9	198716	0.358808	0.00335126	34.676	42.8335	1.23525	0.440897
CDYL					17.1664	32.0018	1.86421	0.0107437
CDYL2					10.2179	14.4	1.40929	0.0525218
CEACAM1	19484.6	29446.8	0.661689	4.62e-05	12.1411	7.19586	0.592685	0.0144083
CEACAM19					4.16662	3.88121	0.9315	0.286602
CEBPA					5.99971	18.7118	3.11879	0.00320536
CEBPB					29.6598	123.941	4.17874	8.92e-05
CEBPD					138.491	178.218	1.28686	0.626785
CEBPG					5.39733	4.44604	0.823749	0.117029
CEBPZ	12708.8	4224.78	3.00815	0.0179868	8.83755	5.37842	0.608587	0.0205624
CEBPZOS					9.1849	5.14686	0.560362	0.00155092
CECR2					3.02677	7.76863	2.56664	0.965952
CEL					8.88676	3.6067	0.405851	0.0369999
CELF1	55261.4	40055.2	1.37963	0.502126	43.225	34.5158	0.798515	0.0205624
CELF2	57260.8	31810.2	1.80008	0.0554931	4.1741	43.9923	10.5393	4.72e-06
CELF4					0.903577	4.61117	5.10324	5.92e-05
CELF6					7.2351	10.2157	1.41197	0.980641
CELSR1	1354.57	1710.78	0.791786	0.00255281	62.1256	34.0677	0.548368	0.00925588
CELSR2	2659.91	2996.48	0.88768	0.583742	32.1075	18.7637	0.584402	0.0867845
CEMIP					1.26497	2.84801	2.25144	0.028734
CEMIP2					12.3786	25.5478	2.06387	0.030556
CEMP1					8.04063	9.88618	1.22953	0.993445
[truncated: 12,427 more rows]

## Sheet: ORA
Tumor upregulated genes enriched pathways										Tumor downregulated genes enriched pathways
p-value	q-value	pathway	source	external_id	members_input_overlap	members_input_overlap_geneids	size	effective_size		p-value	q-value	pathway	source	external_id	members_input_overlap	members_input_overlap_geneids	size	effective_size
5.89434e-11	8.32871e-08	Neutrophil degranulation	Reactome	R-HSA-6798695	AGL; HLA-C; HLA-B; ARL8A; NCSTN; STOM; FABP5; LAIR1; STBD1; SVIP; S100A12; YPEL5; KCMF1; FCER1G; IGF2R; ASAH1; PTX3; ATP6AP2; PYGB; NME1-NME2; FTH1; PYGL; STK11IP; PKM; ITGAX; RAB7A; VNN1; CD63; GPI; RAB27A; CSTB; DNASE1L1; CD47; ATP8A1; CTSD; FCGR2C; KCNAB2; ALDOA; LAMP2; PSAP; LGALS3; FCGR3B; RHOF; SLC15A4; TOM1; DEGS1; VAT1; RAB9B; NME2; MOSPD2; HVCN1; SLC2A3; TCIRG1; GSTP1; LAMTOR2; SIRPB1; L…	8560; 51646; 4831; 258010; 8876; 1509; 84329; 2821; 10493; 10396; 1476; 3106; 5836; 6283; 23218; 427; 158747; 3920; 3903; 2040; 2171; 7879; 121260; 654364; 5315; 56888; 114790; 967; 28956; 10312; 6515; 3107; 3958; 23385; 10043; 3687; 178; 5834; 961; 5660; 8987; 2207; 5806; 3482; 1774; 23200; 10159; 5873; 2495; 10326; 9103; 54509; 51209; 127829; 8514; 55004; 226; 2950; 2215	497	492		1.02262e-51	1.74766e-48	Metabolism	Reactome	R-HSA-1430728	AOC1; PCK2; AOC3; APOM; BPHL; AUH; PCCB; GSTA5; GALC; NDUFB3; GSTA1; GSTA2; GSTA3; DHTKD1; GAMT; APOC2; DMGDH; SCO1; GNG7; UPB1; CYP4F2; CYP4F3; ASS1; SLC25A10; DCN; DPYS; SLC22A13; GATM; CYP4F12; ACOT2; PIK3CB; CYP4F11; FAH; NDUFB11; KHK; MTMR3; MTMR2; NFYA; ADH1C; UGT2B7; UGT2B4; PCCA; AQP1; ENPP6; IDH2; ACSM2A; ACSM2B; RBP1; RBP4; UGT2A1; PHGDH; GPT; ACOT4; AGXT2; GK; SHMT1; ACOT1; CYP4F8; L2H…	8824; 34; 26275; 29958; 443; 4051; 1807; 3339; 348158; 8424; 56922; 4499; 2767; 137872; 81693; 501; 5906; 56898; 2108; 26; 10455; 130; 7363; 3795; 389434; 144193; 2542; 79133; 2678; 771; 55856; 3291; 326625; 95; 445; 347527; 2167; 435; 847; 2747; 7367; 55163; 23576; 1376; 23498; 4501; 224; 7390; 10249; 2644; 204; 7923; 219595; 7365; 57834; 189; 51292; 8897; 8972; 358; 1528; 2710; 134147; 728294; …	2035	2021
1.98001e-09	1.39888e-06	Glucose metabolism	Reactome	R-HSA-70326	EPM2A; AGL; GPI; HK2; PFKFB3; PFKFB2; PHKA1; PRKACG; PFKP; GYS1; PYGB; GBE1; ALDOA; PHKB; GYG2; PYGL; PYGM; PFKM; PKM	5208; 178; 5834; 226; 7957; 3099; 5255; 2821; 2997; 5568; 5837; 5214; 2632; 5315; 5836; 5209; 8908; 5213; 5257	77	76		1.37381e-24	1.17392e-21	Valine, leucine and isoleucine degradation - Homo sapiens (human)	KEGG	path:hsa00280	AOX1; ALDH3A2; PCCA; AGXT2; ABAT; HIBADH; ACADM; ACAT1; ACAA1; HMGCS1; HMGCS2; HMGCL; AUH; ALDH6A1; ACADSB; ALDH7A1; EHHADH; MCCC2; MCCC1; IVD; HADH; PCCB; ALDH2; DBT; ECHS1; BCKDHB; BCKDHA; HIBCH	3712; 3158; 64902; 18; 593; 217; 30; 34; 36; 549; 38; 1962; 316; 594; 26275; 64087; 3033; 56922; 1629; 224; 1892; 5095; 5096; 4329; 11112; 3155; 501; 3157	48	48
1.60904e-07	7.5786e-05	mTOR signalling	Reactome	R-HSA-165159	EEF2K; RRAGD; RRAGA; RRAGC; RRAGB; PRKAG3; PRKAG2; AKT2; EIF4EBP1; LAMTOR1; LAMTOR2; TSC1	10670; 53632; 7248; 55004; 58528; 1978; 51422; 28956; 10325; 64121; 29904; 208	40	39		2.55661e-21	2.79103e-19	Biological oxidations	Reactome	R-HSA-211859	AOC1; SULT1B1; AOC3; GSTM3; GSTA5; UGT3A1; UGT2A3; GSTA1; GSTA2; GSTA3; CYP4F8; AKR1A1; UGT1A9; CYP4F2; CYP4F3; DPEP1; CYP4F12; CYP4F11; ABHD10; UGT2B17; UGT2B10; UGT2B11; ADH1C; CYP4A22; ACY3; ACY1; UGT2B7; UGT2B4; GGTLC2; NQO2; ACSM2A; ACSM2B; UGT2A2; GGT2; SLC26A1; CES2; ALDH3A1; UGT2A1; BPHL; GGT5; CYP4A11; CMBL; BPNT1; ADH6; GSTT1; GLYATL1; GSTZ1; ALDH2; GGT1; GLYAT; ADH1B; ADH1A	670; 8639; 2952; 8824; 95; 7364; 2938; 133688; 4051; 1800; 284541; 10380; 2940; 2687; 10861; 7367; 123876; 55347; 126; 79799; 10249; 4835; 26; 125; 134147; 91227; 66002; 130; 91703; 218; 2954; 54600; 7363; 10720; 728441; 217; 348158; 92292; 10327; 2947; 221357; 7365; 57834; 124; 574537; 27284; 2939; 8529; 1579; 2678; 10941; 11283	229	223
2.1992e-07	7.76869e-05	PKB-mediated events	Reactome	R-HSA-109703	EEF2K; RRAGD; RRAGA; RRAGC; RRAGB; PRKAG3; PRKAG2; AKT2; EIF4EBP1; LAMTOR1; LAMTOR2; TSC1	10670; 53632; 7248; 55004; 58528; 1978; 51422; 28956; 10325; 64121; 29904; 208	41	40		3.26628e-21	2.79103e-19	3-Methylglutaconic Aciduria Type I	SMPDB	SMP00139	IVD; AOX1; HMGCS2; PCCB; ABAT; ACAT1; HMGCL; AUH; PCCA; ALDH6A1; ALDH2; DBT; ECHS1; MCCC2; BCKDHB; ACADSB; BCKDHA; HIBADH; HIBCH; ACADM; MCCC1	594; 593; 3155; 1629; 3712; 34; 1892; 56922; 64087; 36; 26275; 11112; 18; 4329; 5095; 5096; 316; 217; 549; 3158; 38	30	30
2.44069e-06	0.000638849	Retrograde transport at the Trans-Golgi-Network	Reactome	R-HSA-6811440	RAB9A; RAB9B; NAPA; COG2; COG1; COG5; ARFRP1; GOLGA4; NAPB; GCC1; NAA35; IGF2R	3482; 79571; 22796; 63908; 2803; 60560; 10466; 9367; 10139; 9382; 8775; 51209	49	49		3.26628e-21	2.79103e-19	Valine, Leucine and Isoleucine Degradation	SMPDB	SMP00032	IVD; AOX1; HMGCS2; PCCB; ABAT; ACAT1; HMGCL; AUH; PCCA; ALDH6A1; ALDH2; DBT; ECHS1; MCCC2; BCKDHB; ACADSB; BCKDHA; HIBADH; HIBCH; ACADM; MCCC1	594; 593; 3155; 1629; 3712; 34; 1892; 56922; 64087; 36; 26275; 11112; 18; 4329; 5095; 5096; 316; 217; 549; 3158; 38	30	30
3.90196e-06	0.000638849	Energy dependent regulation of mTOR by LKB1-AMPK	Reactome	R-HSA-380972	RRAGD; RRAGA; RRAGC; RRAGB; PRKAG3; PRKAG2; LAMTOR1; LAMTOR2; TSC1	10670; 53632; 55004; 58528; 51422; 28956; 10325; 64121; 7248	28	28		3.26628e-21	2.79103e-19	2-Methyl-3-Hydroxybutryl CoA Dehydrogenase Deficiency	SMPDB	SMP00137	IVD; AOX1; HMGCS2; PCCB; ABAT; ACAT1; HMGCL; AUH; PCCA; ALDH6A1; ALDH2; DBT; ECHS1; MCCC2; BCKDHB; ACADSB; BCKDHA; HIBADH; HIBCH; ACADM; MCCC1	594; 593; 3155; 1629; 3712; 34; 1892; 56922; 64087; 36; 26275; 11112; 18; 4329; 5095; 5096; 316; 217; 549; 3158; 38	30	30
4.10111e-06	0.000638849	rRNA modification in the nucleus and cytosol	Reactome	R-HSA-6790901	BMS1; IMP4; HEATR1; RRP9; NOP2; DDX47; UTP14A; KRR1; NOP14; PDCD11; MPHOSPH10; NOL11; DHX37	8602; 25926; 4839; 10199; 10813; 22984; 9790; 55127; 11103; 51202; 9136; 57647; 92856	61	60		3.26628e-21	2.79103e-19	Isovaleric Aciduria	SMPDB	SMP00238	IVD; AOX1; HMGCS2; PCCB; ABAT; ACAT1; HMGCL; AUH; PCCA; ALDH6A1; ALDH2; DBT; ECHS1; MCCC2; BCKDHB; ACADSB; BCKDHA; HIBADH; HIBCH; ACADM; MCCC1	594; 593; 3155; 1629; 3712; 34; 1892; 56922; 64087; 36; 26275; 11112; 18; 4329; 5095; 5096; 316; 217; 549; 3158; 38	30	30
4.10111e-06	0.000638849	rRNA processing in the nucleus and cytosol	Reactome	R-HSA-8868773	BMS1; IMP4; HEATR1; RRP9; NOP2; DDX47; UTP14A; KRR1; NOP14; PDCD11; MPHOSPH10; NOL11; DHX37	8602; 25926; 4839; 10199; 10813; 22984; 9790; 55127; 11103; 51202; 9136; 57647; 92856	61	60		3.26628e-21	2.79103e-19	3-Methylcrotonyl Coa Carboxylase Deficiency Type I	SMPDB	SMP00237	IVD; AOX1; HMGCS2; PCCB; ABAT; ACAT1; HMGCL; AUH; PCCA; ALDH6A1; ALDH2; DBT; ECHS1; MCCC2; BCKDHB; ACADSB; BCKDHA; HIBADH; HIBCH; ACADM; MCCC1	594; 593; 3155; 1629; 3712; 34; 1892; 56922; 64087; 36; 26275; 11112; 18; 4329; 5095; 5096; 316; 217; 549; 3158; 38	30	30
4.7615e-06	0.000638849	mTORC1-mediated signalling	Reactome	R-HSA-166208	EEF2K; RRAGD; RRAGA; RRAGC; RRAGB; EIF4EBP1; LAMTOR1; LAMTOR2	10670; 55004; 58528; 1978; 28956; 64121; 10325; 29904	23	22		3.26628e-21	2.79103e-19	Propionic Acidemia	SMPDB	SMP00236	IVD; AOX1; HMGCS2; PCCB; ABAT; ACAT1; HMGCL; AUH; PCCA; ALDH6A1; ALDH2; DBT; ECHS1; MCCC2; BCKDHB; ACADSB; BCKDHA; HIBADH; HIBCH; ACADM; MCCC1	594; 593; 3155; 1629; 3712; 34; 1892; 56922; 64087; 36; 26275; 11112; 18; 4329; 5095; 5096; 316; 217; 549; 3158; 38	30	30
4.7615e-06	0.000638849	superpathway of pyrimidine deoxyribonucleotides <i>de novo</i> biosynthesis	HumanCyc	PWY-7211	CTPS1; NME1; NME2; NME1-NME2; RRM2B; RRM2; CAD; CTPS2	56474; 1503; 4831; 6241; 4830; 654364; 50484; 790	22	22		3.26628e-21	2.79103e-19	Maple Syrup Urine Disease	SMPDB	SMP00199	IVD; AOX1; HMGCS2; PCCB; ABAT; ACAT1; HMGCL; AUH; PCCA; ALDH6A1; ALDH2; DBT; ECHS1; MCCC2; BCKDHB; ACADSB; BCKDHA; HIBADH; HIBCH; ACADM; MCCC1	594; 593; 3155; 1629; 3712; 34; 1892; 56922; 64087; 36; 26275; 11112; 18; 4329; 5095; 5096; 316; 217; 549; 3158; 38	30	30
4.97335e-06	0.000638849	Target Of Rapamycin (TOR) Signaling	Wikipathways	WP1471	ULK3; RRAGD; RRAGA; RRAGC; RRAGB; PRKAG3; PRKAG2; MAPKAP1; EIF4EBP1; TSC1	10325; 10670; 79109; 25989; 1978; 53632; 58528; 7248; 51422; 64121	36	36		3.26628e-21	2.79103e-19	3-Hydroxy-3-Methylglutaryl-CoA Lyase Deficiency	SMPDB	SMP00138	IVD; AOX1; HMGCS2; PCCB; ABAT; ACAT1; HMGCL; AUH; PCCA; ALDH6A1; ALDH2; DBT; ECHS1; MCCC2; BCKDHB; ACADSB; BCKDHA; HIBADH; HIBCH; ACADM; MCCC1	594; 593; 3155; 1629; 3712; 34; 1892; 56922; 64087; 36; 26275; 11112; 18; 4329; 5095; 5096; 316; 217; 549; 3158; 38	30	30
6.55413e-06	0.000771749	Insulin Pathway	PID	insulin_pathway	EXOC6; EXOC7; GRB10; RHOQ; GRB14; AKT2; DOK1; EIF4EBP1; RAPGEF1; PTPN1; RASA1	5921; 1796; 54536; 1978; 2888; 2889; 23265; 5770; 2887; 208; 23433	45	45		3.26628e-21	2.79103e-19	Isobutyryl-coa dehydrogenase deficiency	SMPDB	SMP00523	IVD; AOX1; HMGCS2; PCCB; ABAT; ACAT1; HMGCL; AUH; PCCA; ALDH6A1; ALDH2; DBT; ECHS1; MCCC2; BCKDHB; ACADSB; BCKDHA; HIBADH; HIBCH; ACADM; MCCC1	594; 593; 3155; 1629; 3712; 34; 1892; 56922; 64087; 36; 26275; 11112; 18; 4329; 5095; 5096; 316; 217; 549; 3158; 38	30	30
7.2801e-06	0.000791291	Glycogen breakdown (glycogenolysis)	Reactome	R-HSA-70221	AGL; PHKA1; PHKB; PYGB; PYGL; PYGM; GYG2	5836; 8908; 5837; 5255; 178; 5834; 5257	17	17		3.26628e-21	2.79103e-19	3-hydroxyisobutyric aciduria	SMPDB	SMP00522	IVD; AOX1; HMGCS2; PCCB; ABAT; ACAT1; HMGCL; AUH; PCCA; ALDH6A1; ALDH2; DBT; ECHS1; MCCC2; BCKDHB; ACADSB; BCKDHA; HIBADH; HIBCH; ACADM; MCCC1	594; 593; 3155; 1629; 3712; 34; 1892; 56922; 64087; 36; 26275; 11112; 18; 4329; 5095; 5096; 316; 217; 549; 3158; 38	30	30
1.08504e-05	0.0010927	Macroautophagy	Reactome	R-HSA-1632852	RRAGD; RRAGA; RRAGC; RRAGB; WIPI2; PRKAG3; PRKAG2; ATG13; RB1CC1; LAMTOR1; LAMTOR2; TSC1	10670; 53632; 55004; 26100; 58528; 9821; 51422; 9776; 28956; 10325; 64121; 7248	56	56		3.26628e-21	2.79103e-19	3-hydroxyisobutyric acid dehydrogenase deficiency	SMPDB	SMP00521	IVD; AOX1; HMGCS2; PCCB; ABAT; ACAT1; HMGCL; AUH; PCCA; ALDH6A1; ALDH2; DBT; ECHS1; MCCC2; BCKDHB; ACADSB; BCKDHA; HIBADH; HIBCH; ACADM; MCCC1	594; 593; 3155; 1629; 3712; 34; 1892; 56922; 64087; 36; 26275; 11112; 18; 4329; 5095; 5096; 316; 217; 549; 3158; 38	30	30
1.15998e-05	0.0010927	Insulin signaling pathway - Homo sapiens (human)	KEGG	path:hsa04910	RHOQ; SLC2A4; EXOC7; HK2; PRKAG3; PRKAG2; PHKA1; AKT2; PHKB; GYS1; PYGB; PPP1R3D; EIF4EBP1; RAPGEF1; PRKAR1B; PTPN1; PYGL; PYGM; PRKACG; TSC1	3099; 7248; 1978; 5255; 5257; 5770; 5834; 5836; 5837; 208; 51422; 23265; 2889; 6517; 53632; 5509; 23433; 2997; 5568; 5575	140	140		3.26628e-21	2.79103e-19	Isovaleric acidemia	SMPDB	SMP00524	IVD; AOX1; HMGCS2; PCCB; ABAT; ACAT1; HMGCL; AUH; PCCA; ALDH6A1; ALDH2; DBT; ECHS1; MCCC2; BCKDHB; ACADSB; BCKDHA; HIBADH; HIBCH; ACADM; MCCC1	594; 593; 3155; 1629; 3712; 34; 1892; 56922; 64087; 36; 26275; 11112; 18; 4329; 5095; 5096; 316; 217; 549; 3158; 38	30	30
1.24468e-05	0.00109921	rRNA processing	Reactome	R-HSA-72312	BMS1; IMP4; HEATR1; RRP9; NOP2; DDX47; UTP14A; KRR1; NOP14; PDCD11; MPHOSPH10; NOL11; DHX37	8602; 25926; 4839; 11103; 10199; 10813; 22984; 9790; 55127; 51202; 9136; 57647; 92856	67	66		3.26628e-21	2.79103e-19	Methylmalonate Semialdehyde Dehydrogenase Deficiency	SMPDB	SMP00384	IVD; AOX1; HMGCS2; PCCB; ABAT; ACAT1; HMGCL; AUH; PCCA; ALDH6A1; ALDH2; DBT; ECHS1; MCCC2; BCKDHB; ACADSB; BCKDHA; HIBADH; HIBCH; ACADM; MCCC1	594; 593; 3155; 1629; 3712; 34; 1892; 56922; 64087; 36; 26275; 11112; 18; 4329; 5095; 5096; 316; 217; 549; 3158; 38	30	30
2.66991e-05	0.00221916	Synthesis and interconversion of nucleotide di- and triphosphates	Reactome	R-HSA-499943	CTPS1; NME1; NME2; NME1-NME2; DCTPP1; RRM2; RRM2B; CTPS2	56474; 6241; 1503; 4831; 4830; 79077; 654364; 50484	27	27		3.26628e-21	2.79103e-19	Methylmalonic Aciduria	SMPDB	SMP00200	IVD; AOX1; HMGCS2; PCCB; ABAT; ACAT1; HMGCL; AUH; PCCA; ALDH6A1; ALDH2; DBT; ECHS1; MCCC2; BCKDHB; ACADSB; BCKDHA; HIBADH; HIBCH; ACADM; MCCC1	594; 593; 3155; 1629; 3712; 34; 1892; 56922; 64087; 36; 26275; 11112; 18; 4329; 5095; 5096; 316; 217; 549; 3158; 38	30	30
3.7659e-05	0.00275832	Glycogen Metabolism	Wikipathways	WP500	AGL; PHKA1; PHKB; GYS1; PYGB; GBE1; PYGL; PYGM; GYG2	2632; 178; 5257; 5255; 8908; 5836; 5837; 5834; 2997	36	36		3.26628e-21	2.79103e-19	3-Methylglutaconic Aciduria Type IV	SMPDB	SMP00141	IVD; AOX1; HMGCS2; PCCB; ABAT; ACAT1; HMGCL; AUH; PCCA; ALDH6A1; ALDH2; DBT; ECHS1; MCCC2; BCKDHB; ACADSB; BCKDHA; HIBADH; HIBCH; ACADM; MCCC1	594; 593; 3155; 1629; 3712; 34; 1892; 56922; 64087; 36; 26275; 11112; 18; 4329; 5095; 5096; 316; 217; 549; 3158; 38	30	30
3.7659e-05	0.00275832	Starch and sucrose metabolism - Homo sapiens (human)	KEGG	path:hsa00500	AGL; GPI; HK2; GYS1; PYGB; GBE1; PYGL; PYGM; GYG2	3099; 2821; 5836; 178; 2997; 2632; 5834; 8908; 5837	36	36		3.26628e-21	2.79103e-19	3-Methylglutaconic Aciduria Type III	SMPDB	SMP00140	IVD; AOX1; HMGCS2; PCCB; ABAT; ACAT1; HMGCL; AUH; PCCA; ALDH6A1; ALDH2; DBT; ECHS1; MCCC2; BCKDHB; ACADSB; BCKDHA; HIBADH; HIBCH; ACADM; MCCC1	594; 593; 3155; 1629; 3712; 34; 1892; 56922; 64087; 36; 26275; 11112; 18; 4329; 5095; 5096; 316; 217; 549; 3158; 38	30	30
3.90421e-05	0.00275832	Membrane Trafficking	Reactome	R-HSA-199991	DVL2; NECAP1; PRKAG3; PRKAG2; CPD; HPS4; ARFRP1; HPS1; AP1S2; ARFGAP1; AP4B1; TSC1; TMED7; RAB3IL1; BET1; IGF2R; TMED3; RAB32; TBC1D2; RAB38; DENND3; TBC1D20; GOLGA4; NAPB; GCC1; SYNJ2; SYNJ1; FTH1; KIF21B; KIF16B; RAB7A; NAPA; COG2; COG1; TBC1D8B; ALS2; COG5; EPS15L1; RAB9A; RAB27A; RAB27B; RAB9B; KIF1A; NAA35; KIF27; AKT2; DCTN5; MYO5A; MON1B; TFRC	63908; 10282; 89781; 5866; 208; 55614; 23046; 22898; 10981; 1362; 22879; 8871; 10717; 9382; 25977; 547; 51422; 10139; 7879; 51014; 2803; 8905; 7248; 57679; 79571; 4644; 5873; 5874; 54885; 23423; 60560; 8867; 1856; 128637; 55738; 8775; 3482; 58513; 55582; 2495; 7037; 84516; 55357; 22796; 9367; 3257; 51209; 53632; 23682; 10466	580	579		3.26628e-21	2.79103e-19	Beta-Ketothiolase Deficiency	SMPDB	SMP00173	IVD; AOX1; HMGCS2; PCCB; ABAT; ACAT1; HMGCL; AUH; PCCA; ALDH6A1; ALDH2; DBT; ECHS1; MCCC2; BCKDHB; ACADSB; BCKDHA; HIBADH; HIBCH; ACADM; MCCC1	594; 593; 3155; 1629; 3712; 34; 1892; 56922; 64087; 36; 26275; 11112; 18; 4329; 5095; 5096; 316; 217; 549; 3158; 38	30	30
4.13793e-05	0.00278424	superpathway of pyrimidine ribonucleotides <i>de novo</i> biosynthesis	HumanCyc	PWY0-162	CTPS1; CTPS2; NME2; NME1-NME2; NME1; CAD	1503; 56474; 4830; 654364; 790; 4831	15	15		9.22265e-19	7.50548e-17	Valine Leucine Isoleucine degradation	INOH	None	IVD; HADH; HMGCS2; HMGCS1; HMGCL; AUH; PCCA; ALDH6A1; ALDH2; ACADM; ECHS1; PCCB; ACAA1; ALDH7A1; HIBADH; ALDH3A2; ACAD11; EHHADH; MCCC2; MCCC1	501; 3712; 84129; 5095; 3155; 30; 549; 3033; 64087; 3158; 56922; 5096; 34; 4329; 3157; 224; 217; 1892; 1962; 11112	32	32
5.3391e-05	0.00333782	Angiopoietin Like Protein 8 Regulatory Pathway	Wikipathways	WP3915	MAPKAP1; RPS6KA5; EXOC7; SCD; PRKAG3; SLC2A4; SLC2A1; MAP3K5; GYS1; AKT2; EIF4EBP1; MAP3K4; MAPK4; PRKAG2; PTPN1; RAPGEF1; RHOQ; TSC1	7248; 2997; 6319; 4217; 23265; 6513; 6517; 5596; 4216; 9252; 5770; 51422; 2889; 53632; 79109; 23433; 208; 1978	131	131		1.08111e-17	8.39822e-16	Metabolism of amino acids and derivatives	Reactome	R-HSA-71291	IYD; GRHPR; GAMT; PHGDH; BBOX1; KMO; AGXT; AGXT2; DHTKD1; DDC; BHMT2; HAAO; HIBADH; TST; CTH; AMDHD1; GCDH; SLC25A10; KYNU; ASPA; ACAT1; AASS; ASS1; GLDC; DAO; AFMID; ACMSD; GATM; FAH; HNMT; SHMT1; QDPR; SUOX; ASL; AUH; CRYM; ALDH6A1; ACADSB; ALDH7A1; GPT; GCAT; MCCC2; MCCC1; HPD; IVD; PIPOX; SLC3A2; FOLH1B; GPT2; GSTZ1; GLUD2; GLUD1; DBT; FTCD; BCKDHB; BCKDHA; HIBCH; TMLHE	2954; 594; 23498; 445; 2746; 55217; 26275; 8942; 64087; 549; 1428; 1491; 6821; 56922; 2184; 10157; 7263; 501; 2628; 593; 4329; 51268; 1629; 84706; 38; 11112; 3712; 2875; 6470; 23743; 2639; 55526; 125061; 6520; 9380; 443; 2731; 219595; 435; 1468; 8424; 10841; 1610; 2593; 1644; 2747; 8564; 389434; 144193; 36; 26227; 23464; 64902; 189; 5860; 3242; 130013; 3176	328	325
5.43311e-05	0.00333782	Vesicle-mediated transport	Reactome	R-HSA-5653656	DVL2; NECAP1; PRKAG3; PRKAG2; CPD; HPS4; ARFRP1; HPS1; AP1S2; ARFGAP1; AP4B1; MSR1; TMED7; RAB3IL1; BET1; IGF2R; TMED3; RAB32; TBC1D2; RAB38; DENND3; TBC1D20; GOLGA4; NAPB; GCC1; SYNJ2; SYNJ1; TSC1; KIF21B; KIF16B; RAB7A; NAPA; COG2; COG1; TBC1D8B; ALS2; COG5; RAB9B; EPS15L1; RAB9A; RAB27A; RAB27B; FTH1; KIF1A; NAA35; KIF27; AKT2; DCTN5; MYO5A; SCARB1; MON1B; TFRC	10282; 89781; 5866; 208; 63908; 55614; 23046; 22898; 10981; 55582; 8871; 10717; 22879; 4481; 1362; 9382; 25977; 547; 51422; 10139; 7879; 51014; 2803; 8905; 7248; 79571; 84516; 949; 54885; 60560; 1856; 128637; 57679; 55738; 8775; 3482; 5873; 2495; 7037; 4644; 55357; 22796; 3257; 9367; 5874; 8867; 51209; 53632; 23682; 23423; 10466; 58513	619	618		2.34321e-16	1.74111e-14	Valine, leucine and isoleucine degradation	EHMN	Valine, leucine and isoleucine degradation	PCCB; ALDH3A1; ABAT; HIBADH; ACADM; PCCA; HMGCL; AUH; ALDH6A1; ACADSB; ALDH7A1; EHHADH; MCCC2; MCCC1; IVD; HADH; SLC3A2; ALDH2; ECHS1; BCKDHB; BCKDHA; HIBCH	501; 3712; 5095; 3155; 549; 3033; 64087; 593; 56922; 6520; 594; 36; 26275; 218; 34; 4329; 5096; 18; 217; 1892; 1962; 11112	49	49
0.000102226	0.00590433	Glycolysis	Reactome	R-HSA-70171	GPI; HK2; PFKFB3; PFKFB2; PFKP; PFKM; ALDOA; PKM	5208; 226; 5214; 5315; 3099; 5209; 2821; 5213	33	32		4.0789e-15	2.90452e-13	Fatty acid degradation - Homo sapiens (human)	KEGG	path:hsa00071	HADH; ALDH7A1; CPT2; CYP4A11; ADH6; ECI2; ALDH3A2; ACOX1; ALDH2; ACAT1; ACAA1; ADH1C; ADH1B; ACADSB; ECHS1; ADH1A; CYP4A22; EHHADH; ACADM; GCDH	130; 217; 30; 34; 36; 38; 1962; 1579; 51; 224; 2639; 10455; 3033; 1376; 1892; 125; 501; 124; 284541; 126	44	44
0.000104465	0.00590433	RAB GEFs exchange GTP for GDP on RABs	Reactome	R-HSA-8876198	RAB9A; RAB3IL1; RAB7A; RAB9B; RAB32; RAB27A; ALS2; RAB27B; RAB38; DENND3; HPS4; AKT2; HPS1; MON1B	9367; 89781; 5866; 7879; 208; 51209; 23682; 22898; 10981; 57679; 22879; 5874; 3257; 5873	91	91		5.32033e-15	3.63698e-13	Phase II conjugation	Reactome	R-HSA-156580	SULT1B1; GSTM3; GSTA5; UGT3A1; UGT2A3; GSTA1; GSTA2; GSTA3; AKR1A1; UGT1A9; ABHD10; UGT2B17; UGT2B10; UGT2B11; UGT2B7; UGT2B4; GGTLC2; ACSM2A; ACSM2B; UGT2A2; GGT2; SLC26A1; GGT1; UGT2A1; GGT5; BPNT1; GSTT1; GLYATL1; GSTZ1; GLYAT	728441; 7364; 2687; 2938; 10380; 2952; 2940; 10861; 7367; 123876; 55347; 79799; 10249; 91227; 2954; 54600; 7363; 10720; 133688; 348158; 92292; 10327; 2947; 221357; 7365; 574537; 27284; 2939; 2678; 10941	112	108
0.000110378	0.0059986	Vitamin C metabolism	EHMN	Vitamin C metabolism	SLC2A4; SLC2A3; SLC2A1	6515; 6517; 6513	3	3		7.21896e-15	4.74508e-13	Glycine, serine and threonine metabolism - Homo sapiens (human)	KEGG	path:hsa00260	GRHPR; GAMT; PIPOX; ALDH7A1; GLYCTK; GLDC; DAO; AGXT; AOC3; AGXT2; SRR; GATM; SARDH; DMGDH; PHGDH; CHDH; GCAT; CTH; SHMT1	64902; 51268; 9380; 29958; 23464; 2731; 1757; 55349; 189; 132158; 8639; 2628; 6470; 2593; 63826; 1610; 1491; 26227; 501	40	40
0.00011797	0.00617376	Metabolism of carbohydrates	Reactome	R-HSA-71387	AGL; HS2ST1; CHPF2; SLC2A14; PFKP; GYG2; PRPS2; PYGB; PHKB; PFKM; GBE1; PYGL; PYGM; B4GALT7; PKM; EPM2A; GPI; ST3GAL4; HK2; XYLT2; PHKA1; GYS1; ALDOA; PFKFB3; SLC2A4; SLC2A3; SLC2A1; PFKFB2; PRKACG	6484; 5255; 2997; 5315; 2632; 3099; 178; 2821; 5257; 9653; 6513; 6515; 5837; 144195; 54480; 6517; 5836; 5834; 5208; 5214; 8908; 5213; 64132; 226; 5568; 5634; 11285; 7957; 5209	288	286		1.08109e-14	6.84288e-13	Drug metabolism - cytochrome P450 - Homo sapiens (human)	KEGG	path:hsa00982	AOX1; UGT2B7; GSTA5; ALDH3A1; UGT2A3; UGT2A2; UGT2A1; GSTA3; UGT1A9; UGT2B17; UGT2B10; UGT2B11; ALDH3B2; UGT2B4; FMO4; FMO5; GSTA1; GSTA2; ADH6; GSTT1; GSTM3; ADH1C; ADH1B; ADH1A	2947; 2952; 130; 2329; 2330; 7367; 221357; 79799; 316; 10941; 7363; 7364; 7365; 54600; 574537; 218; 222; 10720; 124; 125; 2938; 2939; 2940; 126	70	69
0.000150424	0.00727771	guanosine deoxyribonucleotides <i>de novo</i> biosynthesis	HumanCyc	PWY-7226	NME1-NME2; RRM2B; RRM2; NME2; NME1	50484; 6241; 4830; 654364; 4831	12	12		1.53323e-14	9.35819e-13	Protein digestion and absorption - Homo sapiens (human)	KEGG	path:hsa04974	COL10A1; FXYD2; COL11A1; SLC7A7; PRSS1; PRSS2; SLC6A19; ATP1A4; ELN; COL18A1; ATP1B1; COL5A3; COL4A4; COL4A3; COL4A2; COL4A1; COL15A1; COL4A6; SLC3A2; SLC3A1; COL5A1; ATP1A3; ATP1A2; ATP1A1; MME; SLC1A1; XPNPEP2	5644; 5645; 340024; 4311; 1282; 1284; 1285; 1286; 1288; 1289; 1300; 1301; 1306; 50509; 7512; 9056; 6505; 6519; 6520; 80781; 2006; 476; 477; 478; 480; 481; 486	90	90
0.000150424	0.00727771	adenosine deoxyribonucleotides <i>de novo</i> biosynthesis	HumanCyc	PWY-7227	NME1-NME2; RRM2B; RRM2; NME2; NME1	50484; 6241; 4830; 654364; 4831	12	12		2.24526e-14	1.32316e-12	Branched-chain amino acid catabolism	Reactome	R-HSA-70895	IVD; BBOX1; AUH; HIBCH; ACAT1; ALDH6A1; BCKDHB; MCCC1; ACADSB; BCKDHA; HIBADH; DBT; MCCC2; SHMT1; TMLHE	3712; 6470; 549; 64087; 594; 36; 55217; 26275; 56922; 593; 4329; 8424; 38; 1629; 11112	24	24
0.000154516	0.00727771	Pyrimidine nucleotides nucleosides metabolism	INOH	None	UPP1; CTPS1; PRPS2; NME1; NME2; NME1-NME2; NT5C3A; RRM2; CAD; CTPS2	56474; 7378; 6241; 1503; 4831; 4830; 654364; 51251; 5634; 790	52	52		2.86949e-13	1.63465e-11	Proximal tubule bicarbonate reclamation - Homo sapiens (human)	KEGG	path:hsa04964	PCK2; PCK1; FXYD2; AQP1; GLUD2; GLUD1; ATP1B1; SLC4A4; ATP1A4; ATP1A3; ATP1A2; ATP1A1; CA4; SLC25A10	478; 2746; 2747; 1468; 476; 477; 8671; 480; 481; 358; 486; 5105; 5106; 762	23	23
0.00019455	0.00886772	TP53 Regulates Metabolic Genes	Reactome	R-HSA-5628897	RRAGD; RRAGA; GPI; RRAGC; RRAGB; PRKAG3; PRKAG2; AKT2; TNRC6C; RRM2B; LAMTOR1; LAMTOR2; TSC1	28956; 10325; 2821; 10670; 57690; 51422; 50484; 208; 53632; 7248; 64121; 55004; 58528	86	85		9.20323e-13	5.07365e-11	Histidine, lysine, phenylalanine, tyrosine, proline and tryptophan catabolism	Reactome	R-HSA-6788656	FTCD; AASS; AFMID; HNMT; CRYM; KMO; QDPR; PIPOX; GSTZ1; ACMSD; AMDHD1; FAH; KYNU; HAAO; ALDH7A1; SLC3A2; GCDH; HPD	501; 23498; 2184; 8564; 144193; 10157; 6520; 1428; 8942; 51268; 2954; 2639; 10841; 5860; 125061; 3242; 130013; 3176	45	44
0.000234807	0.00974126	UTP and CTP <i>de novo</i> biosynthesis	HumanCyc	PWY-7176	NME1-NME2; NME2; CTPS2; CTPS1; NME1	1503; 56474; 4830; 654364; 4831	13	13		1.33779e-12	7.14465e-11	Amino Acid metabolism	Wikipathways	WP3925	AOC3; PCK1; FAH; HIBADH; ASS1; ACADM; CTH; MPST; PC; ACAA1; HNMT; HMGCS2; HMGCL; AUH; SUCLG1; ALDH7A1; DDC; EHHADH; MCCC1; HADH; GPT2; GLUD1; FTCD; ADH1C; HIBCH	11112; 26275; 549; 8639; 1491; 126; 56922; 3033; 84706; 5091; 8802; 5105; 445; 3155; 4357; 1644; 30; 34; 3158; 501; 2184; 3176; 10841; 1962; 2746	91	91
0.000234807	0.00974126	Gemcitabine Action Pathway	SMPDB	SMP00446	CTPS1; RRM2B; RRM2; SLC29A1; NME1	2030; 6241; 50484; 1503; 4830	13	13		1.87806e-12	9.72606e-11	Tryptophan metabolism - Homo sapiens (human)	KEGG	path:hsa00380	AOC1; AOX1; KYNU; HADH; ALDH3A2; ALDH7A1; AFMID; ALDH2; CAT; ACAT1; KMO; HAAO; ECHS1; DDC; EHHADH; ACMSD; GCDH	125061; 217; 26; 38; 1962; 316; 23498; 2639; 3033; 130013; 224; 847; 1892; 1644; 8942; 8564; 501	40	40
0.000234807	0.00974126	Gemcitabine Metabolism Pathway	SMPDB	SMP00603	CTPS1; RRM2B; RRM2; SLC29A1; NME1	2030; 6241; 50484; 1503; 4830	13	13		3.70404e-12	1.86182e-10	Tryptophan degradation	INOH	None	AOC1; HADH; AOC3; KYNU; ACAT1; KMO; CYP4F11; AFMID; ALDH2; CAT; CYP4F8; ECHS1; AOX1; HAAO; ALDH7A1; DDC; ALDH3A2; EHHADH; ACMSD; GCDH; CYP4F12	501; 2639; 26; 1644; 1892; 23498; 3033; 847; 8564; 66002; 57834; 8942; 224; 11283; 38; 8639; 217; 125061; 1962; 316; 130013	69	66
0.000241291	0.00974126	mTOR signaling pathway	PID	mtor_4pathway	EEF2K; RRAGD; RRAGA; RRAGC; RRAGB; MAPKAP1; ATG13; EIF4EBP1; PDCD4; RB1CC1; TSC1	10670; 58528; 1978; 79109; 27250; 9776; 10325; 64121; 29904; 9821; 7248	66	65		6.67823e-12	3.26088e-10	Propanoate metabolism - Homo sapiens (human)	KEGG	path:hsa00640	ECHS1; PCCB; PCCA; HIBCH; SUCLG2; ACAT1; ALDH6A1; SUCLG1; BCKDHB; ABAT; BCKDHA; EHHADH; ACADM; ECHDC1; DBT	18; 34; 26275; 38; 1962; 55862; 593; 594; 1629; 8801; 8802; 1892; 5095; 5096; 4329	32	32
0.000261477	0.010263	Lysosome - Homo sapiens (human)	KEGG	path:hsa04142	AP4B1; SLC11A2; ASAH1; GNPTG; GNPTAB; TPP1; PSAP; TCIRG1; NPC1; CTSK; CLN3; LAMP2; AP1S2; CD63; IGF2R; CTSD	10312; 84572; 3482; 5660; 1200; 1201; 8905; 4864; 4891; 79158; 3920; 427; 967; 10717; 1509; 1513	123	123		2.66783e-11	1.26648e-09	Leukotriene metabolism	EHMN	Leukotriene metabolism	ALDH3A2; ALDH3A1; CYP4F8; ADHFE1; CYP4F2; CYP4F3; DPEP1; ECHS1; CYP4F12; ACOT2; DHRS4; CYP4F11; ACAA1; ACOT1; ALDH7A1; ACOT4; EHHADH; SLC27A2; HADH; ACOX2; ACOX1; GSTZ1; ALDH2; ECI2; DHRS4L1	8309; 728635; 641371; 137872; 224; 3033; 501; 4051; 1800; 122970; 51; 1962; 11001; 10455; 10901; 66002; 218; 11283; 2954; 30; 217; 1892; 57834; 8529; 10965	105	103
0.000350879	0.0133998	Abacavir Pathway, Pharmacokinetics/Pharmacodynamics	PharmGKB	PA166104634	HLA-B; PKM; NME1; NME2; CKB	1152; 3106; 5315; 4830; 4831	14	14		3.24051e-11	1.49676e-09	Metabolism of xenobiotics by cytochrome P450 - Homo sapiens (human)	KEGG	path:hsa00980	UGT2B7; UGT2B4; ALDH3A1; ADH6; GSTT1; ALDH3B2; GSTA5; GSTM3; UGT2A3; UGT2A2; UGT2A1; GSTA1; UGT2B17; UGT2B10; UGT1A9; ADH1A; GSTA3; ADH1C; GSTA2; ADH1B; UGT2B11	2947; 2952; 218; 221357; 10941; 7364; 7365; 7367; 54600; 574537; 79799; 130; 124; 222; 10720; 125; 126; 2938; 2939; 2940; 7363	74	73
0.000362797	0.0134903	PI3K Cascade	Reactome	R-HSA-109704	EEF2K; RRAGD; RRAGA; RRAGC; RRAGB; PRKAG3; PRKAG2; AKT2; EIF4EBP1; LAMTOR1; LAMTOR2; TSC1	10670; 53632; 7248; 55004; 58528; 1978; 10325; 51422; 28956; 64121; 29904; 208	80	79		6.40915e-11	2.88243e-09	beta-Alanine metabolism - Homo sapiens (human)	KEGG	path:hsa00410	ALDH3B2; AOC3; ALDH3A2; ALDH3A1; ALDH2; HIBCH; DPYS; ECHS1; ALDH6A1; ABAT; ALDH7A1; UPB1; EHHADH; ACADM	1807; 18; 51733; 34; 26275; 1962; 8639; 217; 218; 222; 224; 1892; 4329; 501	31	31
0.000392491	0.0138647	Phagosome - Homo sapiens (human)	KEGG	path:hsa04145	TAP1; NOS1; ITGB3; SCARB1; RILP; HLA-C; HLA-B; FCGR2C; PIKFYVE; RAB7A; STX7; FCGR3B; TCIRG1; TFRC; LAMP2; HLA-DMB; SEC61A1; MSR1	3106; 3107; 3109; 10312; 6890; 83547; 3690; 2215; 7879; 8417; 29927; 4842; 3920; 9103; 7037; 200576; 4481; 949	154	153		1.13995e-10	4.05362e-09	3-Phosphoglycerate dehydrogenase deficiency	SMPDB	SMP00721	GAMT; GLYCTK; GLDC; AGXT; ALDH2; SRR; GATM; SARDH; DMGDH; PHGDH; GCAT; CTH; SHMT1	217; 23464; 29958; 1757; 2731; 189; 2628; 2593; 132158; 26227; 6470; 63826; 1491	27	27
0.000392491	0.0138647	mTOR signaling pathway - Homo sapiens (human)	KEGG	path:hsa04150	FZD1; ULK3; DVL2; RRAGA; TTI1; RRAGC; RRAGD; GRB10; RRAGB; CHUK; MAPKAP1; AKT2; EIF4EBP1; DEPDC5; WDR24; LAMTOR1; LAMTOR2; TSC1	79109; 10325; 64121; 1147; 8321; 58528; 9675; 208; 55004; 84219; 28956; 1856; 2887; 25989; 10670; 1978; 9681; 7248	154	153		1.13995e-10	4.05362e-09	Non Ketotic Hyperglycinemia	SMPDB	SMP00223	GAMT; GLYCTK; GLDC; AGXT; ALDH2; SRR; GATM; SARDH; DMGDH; PHGDH; GCAT; CTH; SHMT1	217; 23464; 29958; 1757; 2731; 189; 2628; 2593; 132158; 26227; 6470; 63826; 1491	27	27
0.000425677	0.0146703	ALKBH3 mediated reversal of alkylation damage	Reactome	R-HSA-112126	ASCC3; ASCC2; ASCC1	84164; 10973; 51008	4	4		1.13995e-10	4.05362e-09	Glycine and Serine Metabolism	SMPDB	SMP00004	GAMT; GLYCTK; GLDC; AGXT; ALDH2; SRR; GATM; SARDH; DMGDH; PHGDH; GCAT; CTH; SHMT1	217; 23464; 29958; 1757; 2731; 189; 2628; 2593; 132158; 26227; 6470; 63826; 1491	27	27
0.000438613	0.0147562	Intra-Golgi and retrograde Golgi-to-ER traffic	Reactome	R-HSA-6811442	RAB9A; TMED7; RAB9B; TMED3; KIF1A; KIF16B; COG2; COG1; ARFGAP1; COG5; GCC1; DCTN5; ARFRP1; GOLGA4; NAPB; NAPA; NAA35; IGF2R; KIF27; KIF21B	22796; 63908; 60560; 9367; 9382; 547; 55738; 10139; 51209; 51014; 2803; 55614; 23046; 23423; 8775; 3482; 79571; 55582; 84516; 10466	181	181		1.13995e-10	4.05362e-09	Dimethylglycine Dehydrogenase Deficiency	SMPDB	SMP00484	GAMT; GLYCTK; GLDC; AGXT; ALDH2; SRR; GATM; SARDH; DMGDH; PHGDH; GCAT; CTH; SHMT1	217; 23464; 29958; 1757; 2731; 189; 2628; 2593; 132158; 26227; 6470; 63826; 1491	27	27
0.000470335	0.0151042	Arginine and proline metabolism - Homo sapiens (human)	KEGG	path:hsa00330	NOS1; CKB; SMS; P4HA2; P4HA1; PYCR2; ALDH18A1; PRODH; CARNS1	1152; 5033; 29920; 5832; 6611; 8974; 57571; 4842; 5625	50	49		1.13995e-10	4.05362e-09	Hyperglycinemia, non-ketotic	SMPDB	SMP00485	GAMT; GLYCTK; GLDC; AGXT; ALDH2; SRR; GATM; SARDH; DMGDH; PHGDH; GCAT; CTH; SHMT1	217; 23464; 29958; 1757; 2731; 189; 2628; 2593; 132158; 26227; 6470; 63826; 1491	27	27
0.000470335	0.0151042	Glycolysis and Gluconeogenesis	Wikipathways	WP534	GPI; HK2; SLC2A4; SLC2A3; SLC2A1; PFKP; PFKM; ALDOA; PKM	6515; 5213; 2821; 6513; 6517; 5214; 5315; 226; 3099	49	49		1.13995e-10	4.05362e-09	Dimethylglycine Dehydrogenase Deficiency	SMPDB	SMP00242	GAMT; GLYCTK; GLDC; AGXT; ALDH2; SRR; GATM; SARDH; DMGDH; PHGDH; GCAT; CTH; SHMT1	217; 23464; 29958; 1757; 2731; 189; 2628; 2593; 132158; 26227; 6470; 63826; 1491	27	27
0.000547723	0.0171985	glycogenolysis	HumanCyc	PWY-5941	PYGB; AGL; PYGL; PYGM	5834; 5836; 5837; 178	9	9		1.13995e-10	4.05362e-09	Sarcosinemia	SMPDB	SMP00244	GAMT; GLYCTK; GLDC; AGXT; ALDH2; SRR; GATM; SARDH; DMGDH; PHGDH; GCAT; CTH; SHMT1	217; 23464; 29958; 1757; 2731; 189; 2628; 2593; 132158; 26227; 6470; 63826; 1491	27	27
0.000673962	0.0203756	Insulin Signaling	Wikipathways	WP481	STXBP1; RPS6KA5; GRB10; RHOQ; SLC2A4; GRB14; SLC2A1; MAP3K5; GYS1; AKT2; PFKM; STXBP4; MAP3K4; MAPK4; EIF4EBP1; PTPN1; RAPGEF1; TSC1	7248; 2997; 6513; 6517; 5596; 4217; 4216; 9252; 5770; 252983; 2887; 2888; 2889; 23433; 6812; 5213; 208; 1978	160	160		1.13995e-10	4.05362e-09	Dihydropyrimidine Dehydrogenase Deficiency (DHPD)	SMPDB	SMP00179	GAMT; GLYCTK; GLDC; AGXT; ALDH2; SRR; GATM; SARDH; DMGDH; PHGDH; GCAT; CTH; SHMT1	217; 23464; 29958; 1757; 2731; 189; 2628; 2593; 132158; 26227; 6470; 63826; 1491	27	27
0.000706584	0.0203756	pyrimidine deoxyribonucleotides biosynthesis from CTP	HumanCyc	PWY-7210	NME1-NME2; RRM2B; RRM2; NME2; NME1	50484; 6241; 4830; 654364; 4831	16	16		1.13995e-10	4.05362e-09	Ascorbate and aldarate metabolism - Homo sapiens (human)	KEGG	path:hsa00053	UGT2B7; UGT2B4; ALDH2; ALDH3A2; UGT2A3; UGT2A2; UGT2A1; MIOX; UGT2B10; UGT1A9; ALDH7A1; UGT2B17; UGT2B11	55586; 79799; 10941; 224; 7363; 7364; 7365; 7367; 54600; 574537; 217; 10720; 501	27	27
0.000706584	0.0203756	pyrimidine deoxyribonucleotides <i>de novo</i> biosynthesis	HumanCyc	PWY-7184	NME1-NME2; RRM2B; RRM2; NME2; NME1	50484; 6241; 4830; 654364; 4831	16	16		1.80266e-10	4.05362e-09	Spironolactone Action Pathway	SMPDB	SMP00134	FXYD2; SLC22A2; AQP1; SLC3A2; SLC7A7; SLC3A1; ATP1B1; SLC22A6; ATP1A4; ATP1A3; ATP1A2; ATP1A1; SLC12A1; SLC1A1	476; 477; 478; 480; 481; 486; 358; 6557; 9356; 6582; 6505; 6520; 9056; 6519	33	33
0.000706584	0.0203756	guanosine nucleotides <i>de novo</i> biosynthesis	HumanCyc	PWY-7228	NME1-NME2; RRM2B; RRM2; NME2; NME1	50484; 6241; 4830; 654364; 4831	16	16		1.80266e-10	4.05362e-09	Eplerenone Action Pathway	SMPDB	SMP00135	FXYD2; SLC22A2; AQP1; SLC3A2; SLC7A7; SLC3A1; ATP1B1; SLC22A6; ATP1A4; ATP1A3; ATP1A2; ATP1A1; SLC12A1; SLC1A1	476; 477; 478; 480; 481; 486; 358; 6557; 9356; 6582; 6505; 6520; 9056; 6519	33	33
0.000768221	0.0217099	glycolysis	HumanCyc	PWY66-400	GPI; HK2; PFKP; PFKM; ALDOA; PKM	226; 5214; 5315; 3099; 2821; 5213	25	24		1.80266e-10	4.05362e-09	Iminoglycinuria	SMPDB	SMP00193	FXYD2; SLC22A2; AQP1; SLC3A2; SLC7A7; SLC3A1; ATP1B1; SLC22A6; ATP1A4; ATP1A3; ATP1A2; ATP1A1; SLC12A1; SLC1A1	476; 477; 478; 480; 481; 486; 358; 6557; 9356; 6582; 6505; 6520; 9056; 6519	33	33
0.00081721	0.0226415	Fructose and mannose metabolism - Homo sapiens (human)	KEGG	path:hsa00051	AKR1B10; HK2; PFKFB3; PFKFB2; PFKP; PFKM; ALDOA	3099; 57016; 5208; 5209; 5213; 5214; 226	33	33		1.80266e-10	4.05362e-09	Lysinuric Protein Intolerance	SMPDB	SMP00197	FXYD2; SLC22A2; AQP1; SLC3A2; SLC7A7; SLC3A1; ATP1B1; SLC22A6; ATP1A4; ATP1A3; ATP1A2; ATP1A1; SLC12A1; SLC1A1	476; 477; 478; 480; 481; 486; 358; 6557; 9356; 6582; 6505; 6520; 9056; 6519	33	33
0.000878287	0.0234155	Vinka Alkaloid Pathway, Pharmacokinetics	PharmGKB	PA150981002	ABCC2; CYP3A5; ABCC1; BAX	581; 1577; 4363; 1244	10	10		1.80266e-10	4.05362e-09	Blue diaper syndrome	SMPDB	SMP00583	FXYD2; SLC22A2; AQP1; SLC3A2; SLC7A7; SLC3A1; ATP1B1; SLC22A6; ATP1A4; ATP1A3; ATP1A2; ATP1A1; SLC12A1; SLC1A1	476; 477; 478; 480; 481; 486; 358; 6557; 9356; 6582; 6505; 6520; 9056; 6519	33	33
0.000878287	0.0234155	Glycogen synthesis	Reactome	R-HSA-3322077	GYS1; EPM2A; GBE1; GYG2	2997; 8908; 7957; 2632	10	10		1.80266e-10	4.05362e-09	Lysinuric protein intolerance (LPI)	SMPDB	SMP00585	FXYD2; SLC22A2; AQP1; SLC3A2; SLC7A7; SLC3A1; ATP1B1; SLC22A6; ATP1A4; ATP1A3; ATP1A2; ATP1A1; SLC12A1; SLC1A1	476; 477; 478; 480; 481; 486; 358; 6557; 9356; 6582; 6505; 6520; 9056; 6519	33	33
0.000961742	0.0251656	endocytotic role of ndk phosphins and dynamin	BioCarta	ndkdynaminpathway	NME1-NME2; SYNJ1; NME1; NME2; SYNJ2	8867; 8871; 4830; 654364; 4831	17	17		1.80266e-10	4.05362e-09	Cystinuria	SMPDB	SMP00723	FXYD2; SLC22A2; AQP1; SLC3A2; SLC7A7; SLC3A1; ATP1B1; SLC22A6; ATP1A4; ATP1A3; ATP1A2; ATP1A1; SLC12A1; SLC1A1	476; 477; 478; 480; 481; 486; 358; 6557; 9356; 6582; 6505; 6520; 9056; 6519	33	33
0.00102612	0.0258911	Adefovir Dipivoxil Metabolism Pathway	SMPDB	SMP00629	NME1-NME2; NME1; NME2	4830; 4831; 654364	5	5		1.80266e-10	4.05362e-09	Hartnup Disorder	SMPDB	SMP00189	FXYD2; SLC22A2; AQP1; SLC3A2; SLC7A7; SLC3A1; ATP1B1; SLC22A6; ATP1A4; ATP1A3; ATP1A2; ATP1A1; SLC12A1; SLC1A1	476; 477; 478; 480; 481; 486; 358; 6557; 9356; 6582; 6505; 6520; 9056; 6519	33	33
0.00102612	0.0258911	Tenofovir Metabolism Pathway	SMPDB	SMP00630	NME1-NME2; NME1; NME2	4830; 4831; 654364	5	5		1.80266e-10	4.05362e-09	Glucose Transporter Defect (SGLT2)	SMPDB	SMP00184	FXYD2; SLC22A2; AQP1; SLC3A2; SLC7A7; SLC3A1; ATP1B1; SLC22A6; ATP1A4; ATP1A3; ATP1A2; ATP1A1; SLC12A1; SLC1A1	476; 477; 478; 480; 481; 486; 358; 6557; 9356; 6582; 6505; 6520; 9056; 6519	33	33
0.00116837	0.0278141	Glucagon signaling pathway - Homo sapiens (human)	KEGG	path:hsa04922	PLCB4; PRKAG3; PRKAG2; PHKA1; AKT2; SLC2A1; PHKB; GYS1; PYGB; PRKACG; PYGL; PYGM; PKM	5255; 5257; 5315; 6513; 5834; 5836; 5837; 208; 51422; 5332; 53632; 2997; 5568	103	102		1.80266e-10	4.05362e-09	Kidney Function	SMPDB	SMP00483	FXYD2; SLC22A2; AQP1; SLC3A2; SLC7A7; SLC3A1; ATP1B1; SLC22A6; ATP1A4; ATP1A3; ATP1A2; ATP1A1; SLC12A1; SLC1A1	476; 477; 478; 480; 481; 486; 358; 6557; 9356; 6582; 6505; 6520; 9056; 6519	33	33
0.00120773	0.0278141	Glycolysis Gluconeogenesis	INOH	None	GPI; HK2; PFKFB3; PFKFB2; PFKP; PFKM; ALDOA; PKM	5208; 3099; 226; 5315; 5214; 5209; 2821; 5213	46	45		1.80266e-10	4.05362e-09	Glucose Transporter Defect (SGLT2)	SMPDB	SMP00245	FXYD2; SLC22A2; AQP1; SLC3A2; SLC7A7; SLC3A1; ATP1B1; SLC22A6; ATP1A4; ATP1A3; ATP1A2; ATP1A1; SLC12A1; SLC1A1	476; 477; 478; 480; 481; 486; 358; 6557; 9356; 6582; 6505; 6520; 9056; 6519	33	33
0.00127949	0.0278141	Glycogen synthetase deficiency	SMPDB	SMP00552	HK2; AGL; PYGL; GPI; GBE1	3099; 2821; 2632; 178; 5836	18	18		1.80266e-10	4.05362e-09	Torsemide Action Pathway	SMPDB	SMP00118	FXYD2; SLC22A2; AQP1; SLC3A2; SLC7A7; SLC3A1; ATP1B1; SLC22A6; ATP1A4; ATP1A3; ATP1A2; ATP1A1; SLC12A1; SLC1A1	6557; 9356; 476; 477; 478; 480; 481; 486; 358; 6582; 6505; 6520; 9056; 6519	33	33
0.00127949	0.0278141	Glycogenosis, Type III. Cori disease, Debrancher glycogenosis	SMPDB	SMP00553	HK2; AGL; PYGL; GPI; GBE1	3099; 2821; 2632; 178; 5836	18	18		1.80266e-10	4.05362e-09	Triamterene Action Pathway	SMPDB	SMP00132	FXYD2; SLC22A2; AQP1; SLC3A2; SLC7A7; SLC3A1; ATP1B1; SLC22A6; ATP1A4; ATP1A3; ATP1A2; ATP1A1; SLC12A1; SLC1A1	6582; 476; 477; 478; 480; 481; 486; 358; 6557; 9356; 6505; 6520; 9056; 6519	33	33
0.00127949	0.0278141	Mucopolysaccharidosis VI. Sly syndrome	SMPDB	SMP00556	HK2; AGL; PYGL; GPI; GBE1	3099; 2821; 2632; 178; 5836	18	18		1.80266e-10	4.05362e-09	Amiloride Action Pathway	SMPDB	SMP00133	FXYD2; SLC22A2; AQP1; SLC3A2; SLC7A7; SLC3A1; ATP1B1; SLC22A6; ATP1A4; ATP1A3; ATP1A2; ATP1A1; SLC12A1; SLC1A1	6582; 476; 477; 478; 480; 481; 486; 358; 6557; 9356; 6505; 6520; 9056; 6519	33	33
0.00127949	0.0278141	Sucrase-isomaltase deficiency	SMPDB	SMP00557	HK2; AGL; PYGL; GPI; GBE1	3099; 2821; 2632; 178; 5836	18	18		1.80266e-10	4.05362e-09	Quinethazone Action Pathway	SMPDB	SMP00091	FXYD2; SLC22A2; AQP1; SLC3A2; SLC7A7; SLC3A1; ATP1B1; SLC22A6; ATP1A4; ATP1A3; ATP1A2; ATP1A1; SLC12A1; SLC1A1	9356; 476; 477; 478; 480; 481; 486; 358; 6557; 6582; 6505; 6520; 9056; 6519	33	33
0.00127949	0.0278141	Glycogenosis, Type IV. Amylopectinosis, Anderson disease	SMPDB	SMP00554	HK2; AGL; PYGL; GPI; GBE1	3099; 2821; 2632; 178; 5836	18	18		1.80266e-10	4.05362e-09	Bendroflumethiazide Action Pathway	SMPDB	SMP00090	FXYD2; SLC22A2; AQP1; SLC3A2; SLC7A7; SLC3A1; ATP1B1; SLC22A6; ATP1A4; ATP1A3; ATP1A2; ATP1A1; SLC12A1; SLC1A1	9356; 476; 477; 478; 480; 481; 486; 358; 6557; 6582; 6505; 6520; 9056; 6519	33	33
0.00127949	0.0278141	Glycogenosis, Type VI. Hers disease	SMPDB	SMP00555	HK2; AGL; PYGL; GPI; GBE1	3099; 2821; 2632; 178; 5836	18	18		1.80266e-10	4.05362e-09	Chlorthalidone Action Pathway	SMPDB	SMP00122	FXYD2; SLC22A2; AQP1; SLC3A2; SLC7A7; SLC3A1; ATP1B1; SLC22A6; ATP1A4; ATP1A3; ATP1A2; ATP1A1; SLC12A1; SLC1A1	9356; 476; 477; 478; 480; 481; 486; 358; 6557; 6582; 6505; 6520; 9056; 6519	33	33
0.00127949	0.0278141	Starch and Sucrose Metabolism	SMPDB	SMP00058	HK2; AGL; PYGL; GPI; GBE1	3099; 2821; 2632; 178; 5836	18	18		1.80266e-10	4.05362e-09	Trichlormethiazide Action Pathway	SMPDB	SMP00121	FXYD2; SLC22A2; AQP1; SLC3A2; SLC7A7; SLC3A1; ATP1B1; SLC22A6; ATP1A4; ATP1A3; ATP1A2; ATP1A1; SLC12A1; SLC1A1	9356; 476; 477; 478; 480; 481; 486; 358; 6557; 6582; 6505; 6520; 9056; 6519	33	33
0.00142449	0.0304971	AMP-activated Protein Kinase (AMPK) Signaling	Wikipathways	WP1403	EEF2K; SLC2A4; PFKFB3; PRKAG2; PRKACG; GYS1; AKT2; EIF4EBP1; PRKAG3; TSC1	5209; 51422; 5568; 7248; 29904; 208; 6517; 53632; 1978; 2997	68	68		1.80266e-10	4.05362e-09	Indapamide Action Pathway	SMPDB	SMP00110	FXYD2; SLC22A2; AQP1; SLC3A2; SLC7A7; SLC3A1; ATP1B1; SLC22A6; ATP1A4; ATP1A3; ATP1A2; ATP1A1; SLC12A1; SLC1A1	9356; 476; 477; 478; 480; 481; 486; 358; 6557; 6582; 6505; 6520; 9056; 6519	33	33
0.00146374	0.0308697	Golgi Associated Vesicle Biogenesis	Reactome	R-HSA-432722	IGF2R; NECAP1; NAPA; CPD; TFRC; AP4B1; AP1S2; TBC1D8B; FTH1	3482; 2495; 7037; 54885; 1362; 8905; 25977; 8775; 10717	57	57		1.80266e-10	4.05362e-09	Metolazone Action Pathway	SMPDB	SMP00105	FXYD2; SLC22A2; AQP1; SLC3A2; SLC7A7; SLC3A1; ATP1B1; SLC22A6; ATP1A4; ATP1A3; ATP1A2; ATP1A1; SLC12A1; SLC1A1	9356; 476; 477; 478; 480; 481; 486; 358; 6557; 6582; 6505; 6520; 9056; 6519	33	33
0.00172745	0.0358954	Innate Immune System	Reactome	R-HSA-168249	AGL; HLA-C; NME1-NME2; LIMK1; RAB7A; FCGR3B; VNN1; MOSPD2; AKT2; FABP5; TNRC6C; STBD1; SVIP; HLA-B; S100A12; PDE1C; NCAM1; P2RX7; YPEL5; KCMF1; FCER1G; RASAL2; ASAH1; DHX58; NBEAL2; PDE1B; PTX3; PYGB; ATP6AP2; MAPKAP1; IFI16; TBK1; PIK3AP1; ALDOA; TOM1; IGF2R; IRAK1; PYGL; STK11IP; PKM; NOS1; ITGB3; CTSK; CD63; GPI; SARM1; RAB27A; CSTB; DNASE1L1; CD47; ATP8A1; CTSD; FCGR2C; KCNAB2; CHUK; RAB9B; T…	8560; 258010; 1509; 79132; 84329; 2821; 4233; 10493; 57690; 208; 3482; 5027; 28956; 3690; 1476; 5836; 9462; 6283; 427; 158747; 79109; 3920; 5921; 2040; 51646; 2171; 8514; 7879; 10312; 3984; 1513; 121260; 654364; 5315; 56888; 4831; 114790; 5568; 967; 3107; 3428; 6515; 4842; 3958; 10043; 3687; 178; 5834; 5153; 2215; 5660; 10396; 8987; 2207; 5806; 23385; 9252; 23200; 10159; 5575; 5873; 8876; 3654; 1…	1309	1297		1.80266e-10	4.05362e-09	Hydrochlorothiazide Action Pathway	SMPDB	SMP00100	FXYD2; SLC22A2; AQP1; SLC3A2; SLC7A7; SLC3A1; ATP1B1; SLC22A6; ATP1A4; ATP1A3; ATP1A2; ATP1A1; SLC12A1; SLC1A1	9356; 476; 477; 478; 480; 481; 486; 358; 6557; 6582; 6505; 6520; 9056; 6519	33	33
0.00178601	0.0365744	Metabolism	Reactome	R-HSA-1430728	PTGS1; AGL; CKB; NME1-NME2; PRKAG2; OSBPL1A; PI4K2B; SLC25A19; PI4K2A; PAH; PYCR2; PHKB; CERS4; PYGB; ABCD1; MTMR6; VAC14; PYGM; GPI; HK2; P4HB; XYLT2; BCAT1; SMARCD3; GNPAT; CYP3A5; OSBPL6; ABHD5; NME1; NME2; PTPN13; SCARB1; SLC2A4; SLC2A3; SLC2A1; MTRR; DCTPP1; VLDLR; SERINC1; CYP2U1; FITM2; SCD; PIKFYVE; NPC1; RRM2B; PNPLA4; B4GALT7; PKM; ITPK1; SULT1C2; EPM2A; PLCB4; SULT1C4; VNN1; PHKA1; PLA…	5783; 56474; 55697; 1577; 51422; 4831; 23344; 10948; 6611; 11285; 6819; 6515; 5742; 4830; 57016; 79153; 50484; 5660; 8540; 5575; 1503; 8760; 8560; 1371; 6241; 144195; 9123; 1586; 427; 29920; 113612; 7957; 416; 57571; 65985; 8884; 5209; 2997; 9107; 5832; 8867; 114876; 790; 54480; 200576; 178; 5214; 57515; 10135; 1152; 55300; 60386; 57412; 5053; 4864; 226; 5634; 2950; 5255; 8876; 6604; 2821; 8605; …	2035	2021		1.80266e-10	4.05362e-09	Cyclothiazide Action Pathway	SMPDB	SMP00103	FXYD2; SLC22A2; AQP1; SLC3A2; SLC7A7; SLC3A1; ATP1B1; SLC22A6; ATP1A4; ATP1A3; ATP1A2; ATP1A1; SLC12A1; SLC1A1	9356; 476; 477; 478; 480; 481; 486; 358; 6557; 6582; 6505; 6520; 9056; 6519	33	33
0.00211022	0.0425451	miR-targeted genes in lymphocytes - TarBase	Wikipathways	WP2004	DOCK5; P4HA2; TNFRSF10B; GPD2; IGF2R; TMED7; BET1; GAS2L1; CHORDC1; DHX57; NT5C3A; HSDL1; BRPF3; CLDN1; RBM19; PKM; CDKN2A; MTRR; CPOX; GTPBP3; MBNL1; IGF2BP1; TMED3; PWP1; GALNT7; GYS1; PDCD4; GNL3L; SH3BP4; RAB27B; NAA15; VPS39; STX7; MET; ELOVL5; VTI1B; SIGMAR1; CDKAL1	9076; 11137; 4552; 10634; 26973; 51809; 8795; 80155; 1371; 10282; 10280; 9904; 8974; 5315; 90957; 23339; 10490; 83693; 2820; 4233; 27250; 5874; 27154; 60481; 10642; 80005; 23423; 51251; 4154; 54901; 3482; 23677; 2997; 84705; 54552; 1029; 8417; 51014	486	486		1.80266e-10	4.05362e-09	Hydroflumethiazide Action Pathway	SMPDB	SMP00108	FXYD2; SLC22A2; AQP1; SLC3A2; SLC7A7; SLC3A1; ATP1B1; SLC22A6; ATP1A4; ATP1A3; ATP1A2; ATP1A1; SLC12A1; SLC1A1	9356; 476; 477; 478; 480; 481; 486; 358; 6557; 6582; 6505; 6520; 9056; 6519	33	33
0.00213779	0.0425451	Aminosugars metabolism	INOH	None	HK2; PFKFB3; PFKFB2; NAGK; GNE	5209; 3099; 5208; 55577; 10020	20	20		1.80266e-10	4.05362e-09	Polythiazide Action Pathway	SMPDB	SMP00080	FXYD2; SLC22A2; AQP1; SLC3A2; SLC7A7; SLC3A1; ATP1B1; SLC22A6; ATP1A4; ATP1A3; ATP1A2; ATP1A1; SLC12A1; SLC1A1	9356; 476; 477; 478; 480; 481; 486; 358; 6557; 6582; 6505; 6520; 9056; 6519	33	33
0.00230464	0.0446089	Plasmalogen biosynthesis	Reactome	R-HSA-75896	AGPS; GNPAT	8540; 8443	2	2		1.80266e-10	4.05362e-09	Methyclothiazide Action Pathway	SMPDB	SMP00081	FXYD2; SLC22A2; AQP1; SLC3A2; SLC7A7; SLC3A1; ATP1B1; SLC22A6; ATP1A4; ATP1A3; ATP1A2; ATP1A1; SLC12A1; SLC1A1	9356; 476; 477; 478; 480; 481; 486; 358; 6557; 6582; 6505; 6520; 9056; 6519	33	33
0.00230464	0.0446089	diphthamide biosynthesis	HumanCyc	PWY-6482	DPH5; DPH6	51611; 89978	2	2		1.80266e-10	4.05362e-09	Chlorothiazide Action Pathway	SMPDB	SMP00078	FXYD2; SLC22A2; AQP1; SLC3A2; SLC7A7; SLC3A1; ATP1B1; SLC22A6; ATP1A4; ATP1A3; ATP1A2; ATP1A1; SLC12A1; SLC1A1	9356; 476; 477; 478; 480; 481; 486; 358; 6557; 6582; 6505; 6520; 9056; 6519	33	33
0.00298265	0.0561931	Metabolism of nucleotides	Reactome	R-HSA-15869	UPP1; CTPS1; NME1; NME2; NME1-NME2; NT5C3A; RRM2B; RRM2; NUDT15; DCTPP1; CTPS2; CAD	55270; 7378; 4831; 790; 56474; 4830; 50484; 51251; 1503; 79077; 654364; 6241	100	100		1.80266e-10	4.05362e-09	Bumetanide Action Pathway	SMPDB	SMP00088	FXYD2; SLC22A2; AQP1; SLC3A2; SLC7A7; SLC3A1; ATP1B1; SLC22A6; ATP1A4; ATP1A3; ATP1A2; ATP1A1; SLC12A1; SLC1A1	9356; 6557; 476; 477; 478; 480; 481; 486; 358; 6582; 6505; 6520; 9056; 6519	33	33
0.00298265	0.0561931	Ribosome biogenesis in eukaryotes - Homo sapiens (human)	KEGG	path:hsa03008	GNL2; BMS1; GNL3L; IMP4; UTP14A; RPP25L; HEATR1; GTPBP4; LSG1; MPHOSPH10; RBM28; NAT10	55341; 23560; 10813; 9790; 92856; 29889; 54552; 55127; 55131; 55226; 10199; 138716	106	100		1.80266e-10	4.05362e-09	Ethacrynic Acid Action Pathway	SMPDB	SMP00097	FXYD2; SLC22A2; AQP1; SLC3A2; SLC7A7; SLC3A1; ATP1B1; SLC22A6; ATP1A4; ATP1A3; ATP1A2; ATP1A1; SLC12A1; SLC1A1	9356; 6557; 476; 477; 478; 480; 481; 486; 358; 6582; 6505; 6520; 9056; 6519	33	33
0.00333994	0.0620965	Reversal of alkylation damage by DNA dioxygenases	Reactome	R-HSA-73943	ASCC3; ASCC2; ASCC1	84164; 51008; 10973	7	7		1.80266e-10	4.05362e-09	Furosemide Action Pathway	SMPDB	SMP00115	FXYD2; SLC22A2; AQP1; SLC3A2; SLC7A7; SLC3A1; ATP1B1; SLC22A6; ATP1A4; ATP1A3; ATP1A2; ATP1A1; SLC12A1; SLC1A1	9356; 6557; 476; 477; 478; 480; 481; 486; 358; 6582; 6505; 6520; 9056; 6519	33	33
0.00340082	0.0624073	NRF2 pathway	Wikipathways	WP2884	SLC39A10; SLC2A14; SLC2A13; SLC2A4; SLC2A3; EPHA2; SLC2A1; GSTP1; ABCC2; SLC5A6; BLVRB; UGT1A6; FTH1; MAFF; MAFG	23764; 2495; 4097; 8884; 6513; 6515; 6517; 57181; 645; 1244; 144195; 114134; 2950; 1969; 54578	142	142		2.03124e-10	4.5083e-09	Butanoate metabolism - Homo sapiens (human)	KEGG	path:hsa00650	HADH; HMGCS2; L2HGDH; HMGCS1; HMGCL; EHHADH; ACSM2A; ACSM2B; ACAT1; ABAT; ECHS1; ALDH5A1; BDH2	7915; 18; 3033; 38; 1962; 56898; 79944; 3155; 3157; 3158; 123876; 1892; 348158	28	28
0.00358961	0.0634015	Irinotecan Pathway	Wikipathways	WP229	NPC1; CYP3A5; ABCC1; ABCC2	4363; 1244; 1577; 4864	14	14		2.92487e-10	6.40847e-09	Pentose and glucuronate interconversions - Homo sapiens (human)	KEGG	path:hsa00040	UGT2B7; UGT2B4; DCXR; UGT2A3; UGT2A2; UGT2A1; KL; SORD; AKR1A1; UGT2B17; UGT2B10; UGT1A9; XYLB; UGT2B11	9365; 79799; 10941; 7363; 7364; 7365; 7367; 54600; 574537; 9942; 10327; 10720; 51181; 6652	34	34
0.00358961	0.0634015	Facilitative Na+-independent glucose transporters	Reactome	R-HSA-428790	SLC2A4; SLC2A14; SLC2A3; SLC2A1	144195; 6517; 6515; 6513	14	14		3.49662e-10	7.56421e-09	Integrin	INOH	None	COL10A1; ITGA9; COL11A1; ITGA8; HSPG2; RAP1A; ITGA11; DCN; ITGB6; TNXB; COL8A1; ELN; RAC1; COL18A1; VCL; COL4A6; COL4A4; COL4A3; COL4A2; COL4A1; TNC; BCAR1; COL15A1; SDC1; SDC4; COL5A1	1306; 7148; 6382; 1282; 1288; 1301; 1285; 2006; 5879; 3694; 1295; 3371; 3680; 1634; 5906; 80781; 1284; 22801; 9564; 3339; 7414; 1300; 1286; 8516; 6385; 1289	124	124
0.00358961	0.0634015	Synthesis of PIPs at the early endosome membrane	Reactome	R-HSA-1660516	VAC14; PI4K2A; PI4K2B; PIKFYVE	200576; 55361; 55300; 55697	14	14		3.57949e-10	7.64668e-09	Chemical carcinogenesis - Homo sapiens (human)	KEGG	path:hsa05204	UGT2B7; UGT2B4; ALDH3A1; ADH6; GSTT1; ALDH3B2; GSTA5; GSTM3; UGT2A3; UGT2A2; UGT2A1; GSTA1; UGT2B17; UGT2B10; UGT1A9; ADH1A; GSTA3; ADH1C; GSTA2; ADH1B; UGT2B11	2947; 130; 218; 7367; 221357; 2952; 10941; 7363; 7364; 7365; 54600; 574537; 79799; 124; 222; 10720; 125; 2938; 2939; 2940; 126	82	82
0.0037022	0.0645828	RAB geranylgeranylation	Reactome	R-HSA-8873719	RAB9A; RAB27A; RAB27B; RAB9B; RAB32; RAB7A; RAB38; RAB42; RAB3B	23682; 115273; 5874; 10981; 9367; 5865; 7879; 5873; 51209	65	65		1.49506e-09	3.1544e-08	Metabolism of vitamins and cofactors	Reactome	R-HSA-196854	AOX1; PCCB; PCCA; NMRK1; SLC22A13; PRSS1; APOC2; APOC3; APOA4; AMN; TTR; APOM; PC; MCCC1; HSPG2; CUBN; RBP1; RBP4; MCCC2; SHMT1; LRP2; SDC1; SDC4; CYB5A; SLC23A1; BTD; BST1; PNPO; MMAB	5091; 9963; 6382; 8029; 5096; 1528; 326625; 345; 5947; 6470; 9390; 5644; 5950; 683; 3339; 4036; 55937; 686; 7276; 344; 5095; 64087; 54981; 81693; 56922; 55163; 337; 6385; 316	164	161
0.00394276	0.0662718	Metabolism of lipids and lipoproteins	Reactome	R-HSA-556833	PTGS1; AGPS; VLDLR; STS; UGT8; PRKAG2; CYP17A1; FABP5; PI4K2B; PI4K2A; AACS; CYP2U1; CERS4; GPD2; ASAH1; FITM2; SCD; ESYT1; GDPD3; NPC1; SYNJ1; SYNJ2; ABCD1; MTMR6; HSD17B2; VAC14; SLC44A3; PIKFYVE; P4HB; PNPLA4; PLA1A; SMARCD3; GDE1; PLA2G4C; GNPAT; OSBPL6; CDS2; ABHD5; DEGS1; ARSF; OSBPL1A; PTPN13; SCARB1; PSAP; ELOVL7; PRKACG; ELOVL5; OXCT1; ACBD6; STARD3; ABCC1	8560; 5783; 6604; 55697; 60481; 51422; 5034; 51573; 8605; 23344; 1586; 79993; 8228; 8871; 7368; 84320; 7436; 10948; 427; 113612; 416; 114880; 2171; 6319; 51099; 215; 65985; 949; 5568; 9107; 8867; 8443; 114876; 5742; 55361; 79603; 200576; 4363; 5660; 8540; 412; 126969; 55300; 128486; 2820; 51365; 79153; 3294; 5019; 8760; 4864	728	726		1.65679e-09	3.45299e-08	Retinol metabolism - Homo sapiens (human)	KEGG	path:hsa00830	AOX1; UGT2B4; UGT2B11; CYP4A11; ADH6; ADH1B; UGT2B7; DHRS4; UGT2A3; UGT2A2; UGT2A1; UGT2B17; UGT2B10; DHRS4L1; DHRS4L2; ADH1C; ADH1A; UGT1A9	130; 10901; 1579; 317749; 79799; 728635; 316; 10941; 7367; 574537; 7363; 7364; 7365; 54600; 10720; 126; 124; 125	65	65
0.00411824	0.0662718	Pyrimidine Metabolism	SMPDB	SMP00046	UCKL1; RRM2B; RRM2; CTPS1; CAD	790; 1503; 6241; 50484; 54963	23	23		2.44826e-09	5.04105e-08	Mineral absorption - Homo sapiens (human)	KEGG	path:hsa04978	MT1X; SLC5A1; ATP1A3; MT2A; FXYD2; ATP1B1; MT1M; SLC6A19; ATP1A4; MT1H; ATP1A2; ATP1A1; MT1E; MT1G; SLC30A1; MT1A	4502; 4489; 4493; 4496; 4501; 340024; 4499; 7779; 4495; 476; 477; 478; 480; 481; 486; 6523	52	52
0.00411824	0.0662718	UMP Synthase Deiciency (Orotic Aciduria)	SMPDB	SMP00219	UCKL1; RRM2B; RRM2; CTPS1; CAD	790; 1503; 6241; 50484; 54963	23	23		3.00532e-09	6.1144e-08	Peroxisome - Homo sapiens (human)	KEGG	path:hsa04146	EPHX2; DAO; SLC27A2; ECH1; HMGCL; IDH2; DHRS4; ACOX1; AGXT; XDH; PIPOX; ECI2; ACAA1; DHRS4L1; ACOX2; PXMP2; CAT; EHHADH; HAO2; PHYH	51; 10455; 2053; 5264; 7498; 10901; 30; 3155; 1962; 728635; 189; 5827; 1891; 3418; 847; 1610; 51179; 51268; 8309; 11001	83	83
0.00411824	0.0662718	MNGIE (Mitochondrial Neurogastrointestinal Encephalopathy)	SMPDB	SMP00202	UCKL1; RRM2B; RRM2; CTPS1; CAD	790; 1503; 6241; 50484; 54963	23	23		3.13828e-09	6.30979e-08	Tryptophan metabolism	Wikipathways	WP465	AOC1; AOX1; KYNU; ACAT1; CYP4F12; AFMID; ALDH2; CAT; ECHS1; HAAO; DDC; ALDH3A2; HADH; ACMSD; GCDH	217; 2639; 66002; 316; 26; 1892; 8942; 23498; 125061; 224; 847; 1644; 38; 130013; 3033	46	46
0.00411824	0.0662718	Beta Ureidopropionase Deficiency	SMPDB	SMP00172	UCKL1; RRM2B; RRM2; CTPS1; CAD	790; 1503; 6241; 50484; 54963	23	23		3.21892e-09	6.39667e-08	Glyoxylate and dicarboxylate metabolism - Homo sapiens (human)	KEGG	path:hsa00630	HOGA1; GRHPR; GLYCTK; PCCB; AFMID; GLDC; PCCA; AGXT; CAT; ACAT1; HAO2; SHMT1	125061; 9380; 38; 2731; 112817; 189; 132158; 6470; 847; 5095; 5096; 51179	28	28
0.00411824	0.0662718	Dihydropyrimidinase Deficiency	SMPDB	SMP00178	UCKL1; RRM2B; RRM2; CTPS1; CAD	790; 1503; 6241; 50484; 54963	23	23		3.51066e-09	6.81785e-08	Lysine degradation	INOH	None	ACAT1; AASS; BBOX1; ALDH2; ECHS1; ALDH3A2; GCDH; ALDH7A1; EHHADH; SHMT1; TMLHE	501; 2639; 6470; 10157; 55217; 224; 38; 217; 1892; 1962; 8424	23	23
0.00412733	0.0662718	Pyrimidine metabolism - Homo sapiens (human)	KEGG	path:hsa00240	UPP1; CTPS1; CTPS2; NME2; UCKL1; NME1-NME2; NT5C3A; DCTPP1; RRM2; RRM2B; CAD; NME1	654364; 6241; 51251; 56474; 54963; 7378; 4830; 4831; 79077; 790; 50484; 1503	105	104		3.51066e-09	6.81785e-08	Synthesis of Leukotrienes (LT) and Eoxins (EX)	Reactome	R-HSA-2142691	CYP4F8; CYP4F2; GGTLC2; CYP4A11; CYP4F11; GGT2; GGT1; GGT5; CYP4A22; CYP4F3; DPEP1	728441; 4051; 284541; 1800; 91227; 57834; 11283; 2687; 8529; 1579; 2678	24	23
0.00440628	0.0679257	COPI-mediated anterograde transport	Reactome	R-HSA-6807878	TMED7; BET1; TMED3; COG2; COG1; COG5; NAPB; NAPA; ARFGAP1; DCTN5	8775; 10466; 63908; 55738; 22796; 84516; 51014; 23423; 9382; 10282	79	79		3.80967e-09	7.31542e-08	Tyrosine metabolism	INOH	None	AOC1; ALDH3B2; AOC3; ADH6; ALDH3A1; GSTZ1; FAH; ADH1C; ADHFE1; ADH1A; DDC; HPD; ADH1B	26; 1644; 8639; 125; 2184; 137872; 124; 130; 218; 222; 2954; 126; 3242	34	34
0.00440628	0.0679257	PI Metabolism	Reactome	R-HSA-1483255	MTMR6; PIKFYVE; PTPN13; PI4K2A; GDPD3; PI4K2B; GDE1; SYNJ1; VAC14; SYNJ2	200576; 55300; 55697; 51573; 79153; 55361; 8867; 9107; 8871; 5783	79	79		5.41743e-09	1.0174e-07	Lactose Degradation	SMPDB	SMP00457	FXYD2; SLC2A2; ATP1B1; SLC5A1; ATP1A4; ATP1A3; ATP1A2; ATP1A1	6523; 476; 477; 478; 480; 481; 486; 6514	11	11
0.00450499	0.0679257	Apoptosis Modulation and Signaling	Wikipathways	WP1772	BAG3; CDKN2A; PTRH2; BIRC7; BIRC6; TNFRSF10B; ENDOG; BAX; MAP3K5; PTPN13; IRAK1	57448; 3654; 79444; 4217; 581; 9531; 5783; 1029; 2021; 51651; 8795	92	92		5.41743e-09	1.0174e-07	Lactose Intolerance	SMPDB	SMP00458	FXYD2; SLC2A2; ATP1B1; SLC5A1; ATP1A4; ATP1A3; ATP1A2; ATP1A1	6523; 476; 477; 478; 480; 481; 486; 6514	11	11
0.00450499	0.0679257	Apoptosis Modulation and Signaling	Wikipathways	WP3911	BAG3; CDKN2A; PTRH2; BIRC7; BIRC6; TNFRSF10B; ENDOG; BAX; MAP3K5; PTPN13; IRAK1	57448; 3654; 79444; 4217; 581; 9531; 5783; 1029; 2021; 51651; 8795	92	92		6.18989e-09	1.13748e-07	Histidine metabolism - Homo sapiens (human)	KEGG	path:hsa00340	AOC1; ALDH3B2; ASPA; ALDH3A2; ALDH3A1; ALDH2; AMDHD1; FTCD; ALDH7A1; DDC; HNMT	10841; 26; 443; 144193; 217; 218; 222; 224; 3176; 1644; 501	24	24
0.00450499	0.0679257	Apoptosis Modulation and Signaling	Wikipathways	WP3912	BAG3; CDKN2A; PTRH2; BIRC7; BIRC6; TNFRSF10B; ENDOG; BAX; MAP3K5; PTPN13; IRAK1	57448; 3654; 79444; 4217; 581; 9531; 5783; 1029; 2021; 51651; 8795	92	92		6.18989e-09	1.13748e-07	Glucuronidation	Reactome	R-HSA-156588	UGT2B7; UGT2B4; UGT2A3; UGT3A1; ABHD10; UGT2A2; UGT2A1; UGT2B17; UGT2B10; UGT1A9; UGT2B11	55347; 7365; 574537; 7364; 10941; 54600; 7363; 10720; 133688; 7367; 79799	24	24
0.00454967	0.0679257	HIF-1-alpha transcription factor network	PID	hif1_tfpathway	EGLN3; EGLN1; HK2; PFKFB3; SLC2A1; TFRC; ALDOA; PLIN2; PKM	7037; 226; 112399; 123; 5315; 3099; 5209; 6513; 54583	67	67		7.65024e-09	1.39088e-07	superpathway of tryptophan utilization	HumanCyc	PWY66-401	KYNU; ADH6; KMO; AFMID; ALDH2; DHTKD1; ALDH3A2; AKR1A1; UGT2B10; HAAO; DDC; ADH1B; ACMSD; UGT2B11	1644; 23498; 10720; 8564; 55526; 10327; 7365; 130; 8942; 125; 224; 217; 125061; 130013	44	42
0.00471106	0.0679257	Etoposide Pathway, Pharmacokinetics/Pharmacodynamics	PharmGKB	PA2025	GSTP1; CYP3A5; PTGS1; ABCC1	2950; 1577; 4363; 5742	15	15		9.79303e-09	1.76171e-07	Tyrosine metabolism	EHMN	Tyrosine metabolism	AOC1; AOC3; ALDH3A2; ALDH3A1; CYP4F8; UGT1A9; MOXD1; CYP4F12; CYP4F11; ACAA1; UGT2B17; UGT2B10; UGT2B11; ACOT1; UGT2B7; UGT2B4; ACOT4; EHHADH; HPD; ACOX2; ACOX1; SLC22A2	8309; 8639; 26; 641371; 7364; 224; 26002; 30; 7367; 51; 1962; 66002; 7365; 218; 54600; 7363; 10720; 6582; 57834; 122970; 11283; 3242	108	106
0.00471106	0.0679257	Glycolysis	SMPDB	SMP00040	HK2; ALDOA; PFKM; GPI	3099; 2821; 5213; 226	15	15		1.05567e-08	1.84096e-07	Propanoate metabolism	INOH	None	ALDH3A2; PCCA; ALDH6A1; ALDH2; ECHS1; ACAA1; PCCB; ALDH7A1; ACAD11; EHHADH; ACADM	501; 84129; 5095; 30; 34; 4329; 224; 217; 1892; 1962; 5096	25	25
0.00471106	0.0679257	Glycogenosis, Type VII. Tarui disease	SMPDB	SMP00531	HK2; ALDOA; PFKM; GPI	3099; 2821; 5213; 226	15	15		1.05567e-08	1.84096e-07	Disulfiram Action Pathway	SMPDB	SMP00429	AOC1; ALDH3A1; GSTZ1; ALDH2; CAT; FAH; HAAO; ADH1A; DDC; ADH1B; HPD	3242; 2954; 2184; 1644; 218; 124; 23498; 26; 125; 217; 847	25	25
0.00471106	0.0679257	Fanconi-bickel syndrome	SMPDB	SMP00572	HK2; ALDOA; PFKM; GPI	3099; 2821; 5213; 226	15	15		1.05567e-08	1.84096e-07	Saturated fatty acids beta-oxidation	EHMN	Saturated fatty acids beta-oxidation	HADH; ECHS1; ACOX2; ACOX1; ACAT1; ACAA1; ACADSB; ACOT4; EHHADH; ACADM; GCDH	8309; 2639; 30; 36; 122970; 34; 38; 3033; 1892; 51; 1962	25	25
0.00499982	0.0713611	Pentose phosphate cycle	INOH	None	ALDOA; PFKM; PRPS2; GPI; PFKP	226; 5634; 5214; 2821; 5213	24	24		1.08273e-08	1.86908e-07	Glycine Serine metabolism	INOH	None	AOC1; AOC3; GAMT; PIPOX; GLDC; DAO; AGXT; AGXT2; GATM; DMGDH; PHGDH; GCAT; CTH; SHMT1	26; 2593; 6470; 8639; 1610; 26227; 23464; 64902; 29958; 2628; 2731; 189; 51268; 1491	43	43
0.00515413	0.0713998	glycogen biosynthesis	HumanCyc	PWY-5067	GYS1; GBE1; GYG2	2997; 8908; 2632	8	8		1.55394e-08	2.6294e-07	leucine degradation	HumanCyc	LEU-DEG2-PWY	IVD; HMGCL; AUH; MCCC2; BCKDHB; BCKDHA; DBT; MCCC1	3712; 56922; 594; 3155; 549; 593; 1629; 64087	12	12
0.00515413	0.0713998	Vitamin C (ascorbate) metabolism	Reactome	R-HSA-196836	SLC23A2; SLC2A3; SLC2A1	6515; 9962; 6513	8	8		1.55394e-08	2.6294e-07	Trehalose Degradation	SMPDB	SMP00467	FXYD2; SLC2A2; ATP1B1; SLC5A1; ATP1A4; ATP1A3; ATP1A2; ATP1A1	6523; 6514; 476; 477; 478; 480; 481; 486	12	12
0.00515413	0.0713998	DNA Damage Reversal	Reactome	R-HSA-73942	ASCC3; ASCC2; ASCC1	84164; 51008; 10973	8	8		2.55392e-08	4.27907e-07	PPAR signaling pathway	Wikipathways	WP3942	PCK2; HMGCS2; GK2; CYP4A11; ACOX2; CPT2; ILK; FABP4; ACAA1; PCK1; APOC3; FABP1; SORBS1; ACOX1; EHHADH; ACADM; SLC27A2	2712; 3611; 8309; 1962; 1376; 345; 11001; 10580; 3158; 5106; 5105; 30; 51; 34; 1579; 2168; 2167	68	68
0.00530973	0.0728413	Longevity regulating pathway - Homo sapiens (human)	KEGG	path:hsa04211	ULK3; SOD2; PRKAG3; PRKAG2; PRKACG; BAX; AKT2; ATG13; EIF4EBP1; RB1CC1; TSC1	9821; 9776; 581; 7248; 1978; 208; 51422; 53632; 25989; 5568; 6648	94	94		3.1397e-08	5.20946e-07	Cyclophosphamide Pathway, Pharmacodynamics	PharmGKB	PA2035	ADH6; ALDH3A1; ALDH2; AKR1A1; ADH1C; ADH1B; ADH1A; MGMT; ALDH5A1	130; 7915; 10327; 217; 218; 124; 125; 126; 4255	17	17
0.00575668	0.0782133	Signaling by Hedgehog	Reactome	R-HSA-5358351	OS9; ULK3; IFT140; HHAT; KIF7; P4HB; DERL2; PRKACG; PRKAR1B; IFT122	55764; 51009; 55733; 5568; 9742; 10956; 5575; 374654; 25989; 5034	83	82		3.26876e-08	5.37145e-07	NRF2 pathway	Wikipathways	WP2884	GSTA5; ALDH3A1; EPHA3; GSTA1; GSTA2; GSTA3; SLC5A1; SLC5A2; UGT1A9; SLC5A9; SLC6A19; SLC5A12; SLC5A10; SLC6A13; UGT2B7; SOD3; CES2; CYP4A11; GSTT1; SLC2A9; SLC2A5; GSTM3; SLC2A2; GPX3; GGT1	7364; 54600; 218; 159963; 6649; 125206; 8824; 200010; 6518; 6514; 2938; 2042; 2678; 56606; 2939; 6523; 6524; 2952; 2947; 2940; 221357; 2878; 6540; 1579; 340024	142	142
0.00602727	0.0791003	Insulin resistance - Homo sapiens (human)	KEGG	path:hsa04931	SLC2A4; SLC27A1; PRKAG3; PRKAG2; AKT2; SLC2A1; GYS1; PYGB; PPP1R3D; PTPN1; PYGL; PYGM	5770; 376497; 5834; 5836; 5837; 51422; 208; 6513; 6517; 53632; 5509; 2997	109	109		3.53224e-08	5.74914e-07	Urea cycle and metabolism of arginine, proline, glutamate, aspartate and asparagine	EHMN	Urea cycle and metabolism of arginine, proline, glutamate, aspartate and asparagine	AOC1; AOC3; L2HGDH; ALDH2; PARS2; ALDH3A2; DAO; AGMAT; GSTZ1; GLUD2; GLUD1; GATM; ALDH3A1; ANPEP; ABAT; ALDH7A1; SLC6A13; ALDH5A1; ACY3; ACY1; SLC25A10	8639; 7915; 2746; 79944; 224; 91703; 501; 79814; 95; 2628; 25973; 26; 290; 218; 2954; 217; 1468; 2747; 1610; 6540; 18	105	104
0.00604588	0.0791003	CRMPs in Sema3A signaling	Reactome	R-HSA-399956	PLXNA3; PLXNA2; CDK5; PLXNA4	5362; 1020; 91584; 55558	16	16		3.86314e-08	5.84257e-07	Lysine Degradation	SMPDB	SMP00037	HADH; PIPOX; AASS; ACAT1; DHTKD1; ECHS1; ALDH7A1; GCDH	10157; 501; 1892; 3033; 38; 51268; 2639; 55526	13	13
0.00604588	0.0791003	Cori Cycle	Wikipathways	WP1946	SLC2A4; GPI; SLC2A1; PFKP	6513; 6517; 5214; 2821	16	16		3.86314e-08	5.84257e-07	Hyperlysinemia I, Familial	SMPDB	SMP00527	HADH; PIPOX; AASS; ACAT1; DHTKD1; ECHS1; ALDH7A1; GCDH	10157; 501; 1892; 3033; 38; 51268; 2639; 55526	13	13
0.00604588	0.0791003	Sema3A PAK dependent Axon repulsion	Reactome	R-HSA-399954	PLXNA3; PLXNA2; LIMK1; PLXNA4	91584; 55558; 5362; 3984	16	16		3.86314e-08	5.84257e-07	2-aminoadipic 2-oxoadipic aciduria	SMPDB	SMP00719	HADH; PIPOX; AASS; ACAT1; DHTKD1; ECHS1; ALDH7A1; GCDH	10157; 501; 1892; 3033; 38; 51268; 2639; 55526	13	13
0.0061427	0.0796297	AMPK signaling pathway - Homo sapiens (human)	KEGG	path:hsa04152	EEF2K; PRKAG2; SCD; PFKFB3; PFKFB2; AKT2; SLC2A4; PFKP; GYS1; PFKM; EIF4EBP1; PRKAG3; TSC1	1978; 6319; 7248; 5208; 5209; 5213; 5214; 29904; 51422; 208; 6517; 53632; 2997	124	123		3.86314e-08	5.84257e-07	Pyridoxine dependency with seizures	SMPDB	SMP00571	HADH; PIPOX; AASS; ACAT1; DHTKD1; ECHS1; ALDH7A1; GCDH	10157; 501; 1892; 3033; 38; 51268; 2639; 55526	13	13
0.00669315	0.0844413	UTP and CTP dephosphorylation I	HumanCyc	PWY-7185	CTPS2; CTPS1	1503; 56474	3	3		3.86314e-08	5.84257e-07	Saccharopinuria/Hyperlysinemia II	SMPDB	SMP00239	HADH; PIPOX; AASS; ACAT1; DHTKD1; ECHS1; ALDH7A1; GCDH	10157; 501; 1892; 3033; 38; 51268; 2639; 55526	13	13
0.00669315	0.0844413	Inhibition of TSC complex formation by PKB	Reactome	R-HSA-165181	AKT2; TSC1	7248; 208	3	3		3.86314e-08	5.84257e-07	Glutaric Aciduria Type I	SMPDB	SMP00186	HADH; PIPOX; AASS; ACAT1; DHTKD1; ECHS1; ALDH7A1; GCDH	10157; 501; 1892; 3033; 38; 51268; 2639; 55526	13	13
0.00669315	0.0844413	Insulin-like Growth Factor-2 mRNA Binding Proteins (IGF2BPs/IMPs/VICKZs) bind RNA	Reactome	R-HSA-428359	IGF2BP1; IGF2BP3	10643; 10642	3	3		3.86314e-08	5.84257e-07	Hyperlysinemia II or Saccharopinuria	SMPDB	SMP00528	HADH; PIPOX; AASS; ACAT1; DHTKD1; ECHS1; ALDH7A1; GCDH	10157; 501; 1892; 3033; 38; 51268; 2639; 55526	13	13
0.00765192	0.0956829	Immune System	Reactome	R-HSA-168256	TRIM11; TAP1; HECTD1; NME1-NME2; AKT2; AGL; TNRC6C; RAPGEF1; UBAC1; TYK2; RASAL2; ASB6; ATP6AP2; PYGB; IRAK1; PYGL; STK11IP; CTSK; GPI; CTSD; IFI30; KCNAB2; SLC15A4; RAB27A; VAT1; STAT1; NME2; SLC2A3; C1QA; RNF213; TNFSF13; HLA-C; HLA-B; NCSTN; LAIR1; ICOSLG; YPEL5; S100A12; PKM; RAB7A; DNASE1L1; VNN1; CHUK; HERC1; PTPN1; ARL8A; SARM1; ITGAX; DHX58; UBE2O; PSAP; TCIRG1; KLHL42; RBCK1; SIRPB1; LAM…	23308; 4831; 258010; 1509; 3109; 140459; 3106; 7297; 8876; 3965; 84676; 10422; 2040; 3984; 8905; 10437; 57520; 10312; 2495; 200081; 6515; 51433; 10396; 961; 5660; 2207; 1774; 10159; 5575; 118788; 997; 4233; 22954; 51209; 9462; 127829; 8514; 29110; 2215; 8560; 79132; 81559; 10493; 208; 57542; 8925; 427; 3920; 6772; 7879; 10616; 121260; 25831; 114790; 90293; 178; 3482; 23385; 1513; 3654; 54509; 712…	1950	1936		3.86314e-08	5.84257e-07	valine degradation	HumanCyc	VALDEG-PWY	HIBCH; ECHS1; ALDH6A1; BCKDHB; ABAT; BCKDHA; HIBADH; DBT	26275; 18; 1892; 594; 593; 1629; 11112; 4329	13	13
0.00801676	0.0985016	Clathrin derived vesicle budding	Reactome	R-HSA-421837	FTH1; NECAP1; NAPA; CPD; TFRC; AP4B1; AP1S2; TBC1D8B; IGF2R	54885; 2495; 7037; 1362; 8905; 3482; 25977; 8775; 10717	73	73		6.00145e-08	8.99691e-07	Propanoate metabolism	EHMN	Propanoate metabolism	PCCA; ALDH2; ACADM; ECHS1; ALDH6A1; ACADSB; ALDH7A1; EHHADH; HIBCH	26275; 501; 5095; 217; 1892; 36; 1962; 34; 4329	18	18
0.00801676	0.0985016	trans-Golgi Network Vesicle Budding	Reactome	R-HSA-199992	FTH1; NECAP1; NAPA; CPD; TFRC; AP4B1; AP1S2; TBC1D8B; IGF2R	54885; 2495; 7037; 1362; 8905; 3482; 25977; 8775; 10717	73	73		6.38649e-08	9.41399e-07	PPAR signaling pathway - Homo sapiens (human)	KEGG	path:hsa03320	PCK2; CPT2; HMGCS2; ACOX1; ACOX2; GK; GK2; ILK; ACAA1; PCK1; APOC3; FABP1; SORBS1; FABP4; EHHADH; ACADM; SLC27A2	5106; 3158; 2712; 3611; 30; 34; 1962; 51; 10580; 11001; 345; 1376; 2710; 5105; 8309; 2167; 2168	72	72
0.00941901	0.114733	Lamivudine Pathway, Pharmacokinetics/Pharmacodynamics	PharmGKB	PA165860384	NME2; ABCC1; ABCC2; NME1	4363; 1244; 4830; 4831	18	18		6.38983e-08	9.41399e-07	Tyrosine metabolism - Homo sapiens (human)	KEGG	path:hsa00350	AOX1; AOC3; ADH6; ALDH3B2; ALDH3A1; GSTZ1; FAH; ADH1C; ADH1B; ADH1A; DDC; HPD	130; 2184; 3242; 316; 2954; 8639; 218; 222; 1644; 124; 125; 126	35	35
0.00958576	0.115766	miR-targeted genes in squamous cell - TarBase	Wikipathways	WP2006	TMED7; SH3BP4; BET1; GAS2L1; P4HA2; TNFRSF10B; DHX57; SIGMAR1; GYS1; MET; ELOVL5; PWP1; GALNT7; PDCD4; PKM	10282; 4233; 2997; 8974; 23677; 11137; 5315; 90957; 27250; 10634; 60481; 51809; 10280; 8795; 51014	159	159		7.20465e-08	1.04688e-06	Metabolism of lipids and lipoproteins	Reactome	R-HSA-556833	CYP4F11; EPHX2; CPT2; ALDH3B2; APOC3; GGT5; SLC44A2; FABP1; NFYA; ECI2; GPD1; DMGDH; PCCB; CHDH; APOA4; CYP4F2; ACAD11; ACADM; HSD17B8; CYP4F3; GBA3; ECHS1; BDH2; PIK3CB; GK2; DPEP1; EHHADH; ACAT1; ACAA1; APOBR; CYP4A22; PHYH; MTMR3; MTMR2; ACOT2; HMGCS1; HMGCS2; GGTLC2; HMGCL; ACSF2; GGT2; GGT1; ALDH3A2; GALC; CYP4A11; ACOT4; GK; HAO2; ACOT1; PLA2G4A; HADH; ALDH7A1; ACOT13; FAAH; ENPP6; HSD11B2;…	3155; 29958; 80221; 10229; 4051; 30; 2710; 84129; 55911; 51179; 5291; 2053; 2581; 2166; 284541; 3158; 3157; 2687; 501; 728441; 23683; 222; 38; 345; 56898; 1757; 1579; 91227; 55349; 122970; 2678; 133121; 8309; 2819; 641371; 5264; 55856; 8897; 3291; 4800; 5096; 1962; 11001; 347527; 2167; 2712; 34; 1892; 10455; 5095; 79411; 81693; 1376; 8898; 2168; 10965; 224; 3033; 8029; 1800; 337; 51; 8529; 7923; …	728	726
0.00995349	0.119189	Nuclear Receptors Meta-Pathway	Wikipathways	WP2882	SLC2A14; SLC2A13; EPHA2; BAX; STOM; AKAP13; SLC5A6; UGT1A6; MAFF; MAFG; SLC39A10; SCD; CAP2; GCC1; FTH1; BLVRB; CYP3A5; SLC27A1; FKBP5; SLC2A4; SLC2A3; SLC2A1; GSTP1; CDK4; ABCC2	114134; 6513; 6515; 6517; 23764; 4097; 2495; 8884; 1019; 581; 2289; 11214; 57181; 6319; 2040; 645; 1244; 79571; 376497; 2950; 1969; 10486; 1577; 144195; 54578	316	316		7.22831e-08	1.04688e-06	Porphyrin and chlorophyll metabolism - Homo sapiens (human)	KEGG	path:hsa00860	UGT2B7; UGT2B4; ALAD; UGT2A3; UGT2A2; UGT2A1; UROS; UGT2B17; UGT2B10; UGT1A9; MMAB; FECH; UGT2B11	54600; 574537; 79799; 2235; 10941; 7363; 7364; 7365; 7367; 210; 7390; 10720; 326625	42	42
										8.61903e-08	1.20737e-06	Malonyl-coa decarboxylase deficiency	SMPDB	SMP00502	ECHS1; PCCB; PCCA; HIBCH; ACAT1; ALDH6A1; ABAT; ACADM	38; 4329; 18; 1892; 26275; 34; 5095; 5096	14	14
										8.61903e-08	1.20737e-06	Malonic Aciduria	SMPDB	SMP00198	ECHS1; PCCB; PCCA; HIBCH; ACAT1; ALDH6A1; ABAT; ACADM	38; 4329; 18; 1892; 26275; 34; 5095; 5096	14	14
										8.61903e-08	1.20737e-06	Propanoate Metabolism	SMPDB	SMP00016	ECHS1; PCCB; PCCA; HIBCH; ACAT1; ALDH6A1; ABAT; ACADM	38; 4329; 18; 1892; 26275; 34; 5095; 5096	14	14
										8.61903e-08	1.20737e-06	Methylmalonic Aciduria Due to Cobalamin-Related Disorders	SMPDB	SMP00201	ECHS1; PCCB; PCCA; HIBCH; ACAT1; ALDH6A1; ABAT; ACADM	38; 4329; 18; 1892; 26275; 34; 5095; 5096	14	14
										9.47246e-08	1.31613e-06	Butanoate metabolism	EHMN	Butanoate metabolism	HMGCS2; BDH2; SLC13A2; SLC13A3; ALDH2; ECHS1; ALDH7A1; EHHADH; ECHDC2; SLC25A10	501; 9058; 1892; 3158; 64849; 217; 55268; 1962; 1468; 56898	24	24
										1.08982e-07	1.50202e-06	Tryptophan Metabolism	SMPDB	SMP00063	AOX1; KYNU; KMO; AFMID; ALDH2; CAT; HAAO; DDC; ACMSD	8942; 125061; 8564; 847; 23498; 130013; 1644; 217; 316	19	19
										1.31572e-07	1.79886e-06	Glycolysis / Gluconeogenesis - Homo sapiens (human)	KEGG	path:hsa00010	PCK2; ALDH3B2; PCK1; ADH6; ALDH3A2; ALDH3A1; ADH1A; ALDH2; AKR1A1; ADH1C; FBP1; FBP2; ALDH7A1; GALM; ALDOB; ADH1B	130; 10327; 8789; 218; 2203; 222; 130589; 217; 224; 229; 5105; 5106; 501; 124; 125; 126	67	67
										1.50836e-07	2.04587e-06	Alanine Aspartate Asparagine metabolism	INOH	None	ASPA; UPB1; GPT2; AGXT; AGXT2; PC; ABAT; GPT; ASS1; ASL	5091; 2875; 84706; 51733; 443; 64902; 445; 189; 18; 435	25	25
										2.03347e-07	2.73637e-06	Metapathway biotransformation	Wikipathways	WP702	SULT1B1; EPHX2; GLYATL1; GSTA5; UGT2A3; UGT2A2; UGT2A1; GSTA3; CYP4F8; AKR1A1; UGT1A9; CYP4F2; CYP4F3; CYP4F12; CYP4F11; UGT2B17; UGT2B11; HNMT; UGT2B7; UGT2B4; NAT8; FMO4; FMO5; GSTM3; GSTZ1; GPX3; GLYAT	54600; 66002; 27284; 2329; 10720; 221357; 57834; 10327; 8529; 7363; 7364; 7367; 11283; 4051; 574537; 10249; 2954; 9027; 3176; 92292; 79799; 2947; 2940; 2878; 10941; 2053; 2330	177	177
										2.09863e-07	2.80199e-06	Uricosurics Pathway, Pharmacodynamics	PharmGKB	PA166114721	SLC2A9; SLC22A12; SLC22A13; SLC22A11; SLC22A6; SLC17A3; SLC22A8	9376; 10786; 9356; 9390; 116085; 55867; 56606	11	11
										2.20471e-07	2.92082e-06	Focal adhesion - Homo sapiens (human)	KEGG	path:hsa04510	ITGA8; PDGFRB; TNC; ITGA9; ILK; RAP1A; ITGA11; PIK3CB; RAC1; TNXB; PARVB; PARVA; KDR; ITGB6; MYLK2; MYLK4; VCL; MYLK3; COL4A6; COL4A4; COL4A3; COL4A2; COL4A1; BCAR1; ACTN4; MYLK; FLNA; FLNB; THBS4	3611; 4638; 5159; 2316; 81; 29780; 3680; 22801; 3694; 91807; 5291; 340156; 3791; 5906; 7414; 5879; 1282; 1284; 1285; 1286; 1288; 3371; 8516; 9564; 85366; 7060; 55742; 2317; 7148	201	200
										2.34187e-07	3.07865e-06	Glucuronidation	Wikipathways	WP698	UGT2B7; UGT2B4; PGM5; UGT2A3; UGT2A2; UGT2A1; UGT2B17; UGT2B10; UGT1A9; UGT2B11	54600; 79799; 5239; 7363; 7364; 7365; 7367; 10720; 574537; 10941	26	26
										2.39498e-07	3.12445e-06	Drug metabolism - other enzymes - Homo sapiens (human)	KEGG	path:hsa00983	UGT2B7; UGT2B4; UGT2A3; UGT2A2; UGT2A1; XDH; DPYS; UGT2B17; UGT2B10; UGT1A9; UPB1; CES2; UGT2B11	1807; 51733; 79799; 10941; 7363; 7364; 7365; 7367; 54600; 574537; 7498; 10720; 8824	46	46
										2.4901e-07	3.22392e-06	Glutathione conjugation	Reactome	R-HSA-156590	GGTLC2; GSTT1; GSTA5; GSTM3; GSTZ1; GSTA1; GSTA2; GSTA3; GGT2; AKR1A1; GGT5; GGT1	2952; 10327; 2947; 91227; 221357; 2940; 2939; 2687; 2954; 2938; 728441; 2678	40	39
										2.72154e-07	3.49707e-06	SLC-mediated transmembrane transport	Reactome	R-HSA-425407	SLC4A10; SLC7A7; SLC6A19; SLC2A2; SLC4A4; SLC4A7; SLC5A9; SLC30A1; SLC4A8; SLC25A10; APOD; SLC37A4; SLC36A2; SLC5A12; SLC5A10; SLC12A1; SLC12A2; SLC6A13; SLC44A2; SLC13A2; SLC13A3; SLC26A1; SLC2A9; SLC5A1; SLC3A2; SLC2A5; SLC3A1; SLC22A12; SLC5A2; SLC22A11; SLC22A4; SLC22A5; SLC22A6; SLC22A2; SLC22A8; SLC1A1	9498; 55867; 347; 9497; 6519; 6505; 153201; 125206; 200010; 9356; 159963; 6524; 1468; 57282; 6518; 6583; 64849; 6558; 9058; 6520; 8671; 6557; 2542; 6514; 340024; 7779; 10861; 116085; 56606; 6582; 9376; 57153; 6540; 6523; 9056; 6584	286	285
										3.16775e-07	4.04007e-06	Fructose and mannose metabolism	EHMN	Fructose and mannose metabolism	SLC2A9; SLC2A5; SLC2A2; SLC5A12; SLC5A1; SLC5A2; SLC5A10; SLC5A9; ALDOB	6523; 6514; 229; 56606; 200010; 6524; 125206; 159963; 6518	21	21
										4.81915e-07	5.96806e-06	Alanine and aspartate metabolism	Wikipathways	WP106	ASPA; AGXT; PC; ABAT; GPT; ASS1; ASL	435; 2875; 443; 18; 445; 5091; 189	12	12
										4.81915e-07	5.96806e-06	Metallothioneins bind metals	Reactome	R-HSA-5661231	MT1X; MT2A; MT1M; MT1H; MT1E; MT1G; MT1A	4501; 4495; 4493; 4499; 4496; 4502; 4489	12	12
										4.81915e-07	5.96806e-06	Response to metal ions	Reactome	R-HSA-5660526	MT1X; MT2A; MT1M; MT1H; MT1E; MT1G; MT1A	4501; 4495; 4493; 4499; 4496; 4502; 4489	12	12
										4.81915e-07	5.96806e-06	Eicosanoids	Reactome	R-HSA-211979	CYP4A11; CYP4F12; CYP4F11; CYP4F8; CYP4F2; CYP4F3; CYP4A22	11283; 66002; 4051; 57834; 8529; 1579; 284541	12	12
										6.24422e-07	7.67724e-06	Alanine, aspartate and glutamate metabolism - Homo sapiens (human)	KEGG	path:hsa00250	ASPA; GPT2; AGXT; GLUD2; GLUD1; AGXT2; ABAT; GPT; ALDH5A1; ASS1; ASL	7915; 64902; 18; 435; 2746; 443; 445; 2747; 84706; 2875; 189	35	35
										8.0461e-07	9.82199e-06	Histidine degradation	INOH	None	AOC1; ALDH3B2; AOC3; ALDH3A2; ALDH3A1; ALDH2; FTCD; ALDH7A1; HNMT	501; 26; 8639; 10841; 218; 222; 224; 217; 3176	23	23
										9.44881e-07	1.14525e-05	Transport of glucose and other sugars, bile salts and organic acids, metal ions and amine compounds	Reactome	R-HSA-425366	SLC44A2; SLC2A9; SLC22A5; SLC22A6; SLC22A8; SLC2A5; SLC13A3; SLC22A12; SLC6A19; SLC22A11; SLC22A4; SLC5A1; SLC5A2; SLC22A2; SLC6A13; SLC5A9; SLC30A1; SLC13A2; SLC2A2	55867; 6524; 200010; 6518; 6583; 116085; 9058; 340024; 7779; 56606; 6582; 9376; 57153; 6540; 6523; 6514; 64849; 6584; 9356	106	105
										1.05011e-06	1.21259e-05	Tyrosinemia, transient, of the newborn	SMPDB	SMP00494	AOC1; ALDH3A1; GSTZ1; FAH; HAAO; ADH1A; DDC; HPD	3242; 2954; 2184; 1644; 218; 124; 23498; 26	18	18
										1.05011e-06	1.21259e-05	Dopamine beta-hydroxylase deficiency	SMPDB	SMP00498	AOC1; ALDH3A1; GSTZ1; FAH; HAAO; ADH1A; DDC; HPD	3242; 2954; 2184; 1644; 218; 124; 23498; 26	18	18
										1.05011e-06	1.21259e-05	Tyrosine Metabolism	SMPDB	SMP00006	AOC1; ALDH3A1; GSTZ1; FAH; HAAO; ADH1A; DDC; HPD	3242; 2954; 2184; 1644; 218; 124; 23498; 26	18	18
										1.05011e-06	1.21259e-05	Alkaptonuria	SMPDB	SMP00169	AOC1; ALDH3A1; GSTZ1; FAH; HAAO; ADH1A; DDC; HPD	3242; 2954; 2184; 1644; 218; 124; 23498; 26	18	18
										1.05011e-06	1.21259e-05	Monoamine oxidase-a deficiency (MAO-A)	SMPDB	SMP00533	AOC1; ALDH3A1; GSTZ1; FAH; HAAO; ADH1A; DDC; HPD	3242; 2954; 2184; 1644; 218; 124; 23498; 26	18	18
										1.05011e-06	1.21259e-05	Hawkinsinuria	SMPDB	SMP00190	AOC1; ALDH3A1; GSTZ1; FAH; HAAO; ADH1A; DDC; HPD	3242; 2954; 2184; 1644; 218; 124; 23498; 26	18	18
										1.05011e-06	1.21259e-05	Tyrosinemia Type I	SMPDB	SMP00218	AOC1; ALDH3A1; GSTZ1; FAH; HAAO; ADH1A; DDC; HPD	3242; 2954; 2184; 1644; 218; 124; 23498; 26	18	18
										1.12929e-06	1.26141e-05	tryptophan degradation	HumanCyc	TRYPTOPHAN-DEGRADATION-1	KYNU; KMO; AFMID; DHTKD1; HAAO; ACMSD	8564; 8942; 55526; 125061; 23498; 130013	9	9
										1.12929e-06	1.26141e-05	Carnosinuria, carnosinemia	SMPDB	SMP00493	AOC3; ALDH2; DPYS; ALDH6A1; ABAT; UPB1	51733; 1807; 18; 4329; 217; 8639	9	9
										1.12929e-06	1.26141e-05	Ureidopropionase deficiency	SMPDB	SMP00492	AOC3; ALDH2; DPYS; ALDH6A1; ABAT; UPB1	51733; 1807; 18; 4329; 217; 8639	9	9
										1.12929e-06	1.26141e-05	GABA-Transaminase Deficiency	SMPDB	SMP00351	AOC3; ALDH2; DPYS; ALDH6A1; ABAT; UPB1	51733; 1807; 18; 4329; 217; 8639	9	9
										1.12929e-06	1.26141e-05	Beta-Alanine Metabolism	SMPDB	SMP00007	AOC3; ALDH2; DPYS; ALDH6A1; ABAT; UPB1	51733; 1807; 18; 4329; 217; 8639	9	9
										1.23054e-06	1.35694e-05	glutathione-mediated detoxification	HumanCyc	PWY-4061	GSTT1; GSTA5; GSTM3; GSTZ1; GSTA1; GSTA2; GSTA3; ANPEP; GGH	290; 8836; 2952; 2947; 221357; 2940; 2939; 2954; 2938	24	24
										1.23069e-06	1.35694e-05	Nuclear Receptors Meta-Pathway	Wikipathways	WP2882	PCK1; GSTA5; ALDH3A1; EPHA3; GSTA1; GSTA2; GSTA3; SLC5A1; SLC5A2; UGT1A9; FABP1; SLC5A9; ACADM; CYP4F12; CPT2; ACAA1; SLC5A12; SLC5A10; SLC6A13; UGT2B7; UGT2B4; SOD3; EPB41L4B; S100P; SLC6A19; CES2; EHHADH; CYP4A11; GSTT1; SLC2A9; SLC2A5; ACOX1; SLC2A2; GPX3; GGT1; GSTM3; APOC3	6514; 54600; 218; 1376; 2168; 125206; 8824; 159963; 56606; 51; 6518; 7363; 7364; 2938; 2939; 2940; 6649; 2042; 30; 34; 2678; 345; 200010; 54566; 6523; 2952; 5105; 340024; 6286; 2947; 1962; 221357; 2878; 66002; 6540; 1579; 6524	316	316
										1.34697e-06	1.47562e-05	Arachidonic acid metabolism	Reactome	R-HSA-2142753	CYP4F8; CYP4F2; GGTLC2; CYP4A11; CYP4F11; EPHX2; DPEP1; GGT2; GGT1; GGT5; FAAH; CYP4A22; CYP4F3; PLA2G4A	728441; 4051; 284541; 2678; 91227; 57834; 5321; 1800; 11283; 2687; 8529; 1579; 2166; 2053	62	61
										1.43232e-06	1.55913e-05	Bile acid biosynthesis	EHMN	Bile acid biosynthesis	ACOX1; ACOX2; EHHADH; ALDH3A1; ALDH2; ALDH3A2; ACAA1; ADHFE1; ALDH7A1; ACOT4; SLC27A2; ACOT2; ACOT1	501; 30; 8309; 218; 51; 641371; 137872; 122970; 11001; 10965; 224; 217; 1962	53	53
										1.44157e-06	1.55927e-05	Complement and coagulation cascades - Homo sapiens (human)	KEGG	path:hsa04610	SERPINF2; CR1; SERPINA5; CFI; F9; CFD; CD59; MASP1; PLAT; C8B; CD55; C8G; SERPINC1; F11; C7; PROCR	1675; 5648; 1604; 730; 966; 3426; 732; 10544; 5104; 462; 5327; 733; 5345; 1378; 2158; 2160	79	79
										1.47547e-06	1.5859e-05	Phase 1 - Functionalization of compounds	Reactome	R-HSA-211945	AOC1; AOC3; CYP4F11; CYP4A11; ADH6; CYP4F12; ALDH3A1; NQO2; CMBL; ALDH2; CYP4F8; CES2; ADH1C; ADH1B; BPHL; ADH1A; CYP4A22; CYP4F3; CYP4F2	670; 8639; 284541; 26; 8824; 4051; 126; 4835; 125; 134147; 66002; 130; 218; 217; 57834; 124; 8529; 1579; 11283	110	108
										1.62924e-06	1.74024e-05	Extracellular matrix organization	Reactome	R-HSA-1474244	ITGA8; ITGA9; COL11A1; SDC4; HSPG2; PRSS1; COL10A1; ITGA11; FBLN1; DCN; LOXL1; TTR; TNXB; COL5A1; CEACAM8; KDR; COL8A1; LTBP2; LTBP1; ITGB6; COL18A1; MFAP4; COL4A6; COL4A4; COL4A3; COL4A2; COL4A1; TNC; COL15A1; COL5A3; SDC1; NTN4; PRSS2; MMP7; MMP2	3791; 1306; 8516; 7148; 2192; 6382; 1286; 50509; 1288; 1295; 1301; 1285; 1282; 3694; 4016; 3371; 3680; 1634; 59277; 1284; 22801; 5644; 3339; 1300; 5645; 1088; 4313; 4052; 7276; 4316; 4239; 80781; 4053; 6385; 1289	295	294
										1.79468e-06	1.90021e-05	Carbohydrate digestion and absorption - Homo sapiens (human)	KEGG	path:hsa04973	FXYD2; SLC2A5; SLC37A4; MGAM; SLC2A2; ATP1B1; SLC5A1; ATP1A4; ATP1A3; ATP1A2; ATP1A1; PIK3CB	8972; 5291; 476; 477; 478; 480; 481; 486; 2542; 6514; 6518; 6523	46	46
										1.80125e-06	1.90021e-05	Glutathione metabolism - Homo sapiens (human)	KEGG	path:hsa00480	NAT8; GSTT1; GSTA5; GSTM3; GPX3; GSTA2; GSTA1; NAT8B; GGT1; ANPEP; GGT5; IDH2; GSTA3	2947; 2952; 51471; 290; 221357; 2878; 9027; 3418; 2678; 2938; 2939; 2940; 2687	54	54
										1.83787e-06	1.92695e-05	Glyoxylate metabolism and glycine degradation	Reactome	R-HSA-389661	GRHPR; GLDC; DAO; AGXT; AGXT2; DHTKD1; BCKDHB; BCKDHA; DBT	1610; 55526; 594; 9380; 64902; 593; 2731; 189; 1629	25	25
										1.91197e-06	1.99241e-05	Ifosfamide Pathway, Pharmacodynamics	PharmGKB	PA2038	ADH6; ALDH3A1; ALDH2; AKR1A1; ADH1C; ADH1B; ADH1A	130; 10327; 217; 218; 124; 125; 126	14	14
										2.30162e-06	2.38392e-05	Collagen chain trimerization	Reactome	R-HSA-8948216	COL10A1; COL15A1; COL8A1; COL11A1; COL4A6; COL18A1; COL5A3; COL4A4; COL4A3; COL4A2; COL4A1; COL5A1	50509; 1306; 80781; 1284; 1288; 1301; 1282; 1300; 1295; 1286; 1285; 1289	47	47
										2.83597e-06	2.91968e-05	Focal Adhesion	Wikipathways	WP306	ITGA8; PDGFRB; COL11A1; ITGA9; ILK; RAP1A; ITGA11; COL4A1; PIK3CB; ITGB6; TNXB; PARVB; KDR; RAC1; MYLK2; VCL; COL5A3; COL5A1; COL4A2; TNC; BCAR1; COL4A6; MYLK; COL4A4; FLNA; THBS4	1301; 3791; 5906; 2316; 5159; 3371; 8516; 7148; 50509; 5879; 3611; 4638; 3694; 7414; 29780; 9564; 22801; 3680; 1289; 5291; 85366; 1284; 1286; 1282; 1288; 7060	190	190
										3.43041e-06	3.48963e-05	Organic cation/anion/zwitterion transport	Reactome	R-HSA-549132	SLC22A12; SLC22A11; SLC22A4; SLC22A5; SLC22A6; SLC22A2; SLC22A8	9376; 9356; 55867; 6584; 116085; 6582; 6583	16	15
										3.43041e-06	3.48963e-05	Fatty acids	Reactome	R-HSA-211935	CYP4A11; CYP4F12; CYP4F11; CYP4F8; CYP4A22; CYP4F3; CYP4F2	284541; 11283; 8529; 66002; 4051; 57834; 1579	17	15
										3.66687e-06	3.7081e-05	Transmembrane transport of small molecules	Reactome	R-HSA-382551	SLC4A10; FXYD2; ADD1; SLC7A7; SLC6A19; SLC5A9; SLC4A4; SLC5A2; GNG7; ADD3; CLCNKB; SLC30A1; SLC4A8; SLC25A10; SLC22A2; APOD; SLC37A4; SLC22A5; ATP1A3; SLC36A2; SLC5A12; SLC5A10; GNG5; SLC12A1; SLC12A2; SLC6A13; ATP6V1B1; ABCC9; SLC44A2; SLC2A5; AQP1; SLC13A2; SLC13A3; ATP12A; SLC26A1; SLC17A3; ATP6V0D2; ATP1B1; ATP4A; SLC2A9; SLC5A1; AZGP1; SLC4A7; SLC3A1; SLC22A12; SLC2A2; SLC22A11; SLC22A4; SLC…	6505; 368; 495; 159963; 358; 563; 1468; 6557; 6514; 56606; 9376; 118; 477; 10351; 486; 6519; 125206; 10861; 6583; 6520; 8671; 479; 480; 64849; 9056; 6584; 9498; 55867; 347; 6524; 153201; 10060; 2787; 116085; 9058; 2542; 340024; 127124; 57153; 2788; 120; 9497; 525; 200010; 476; 9356; 481; 6518; 57282; 245972; 6558; 1188; 10786; 7779; 6582; 6540; 6523; 478	628	626
										3.70697e-06	3.7266e-05	Arginine and proline metabolism - Homo sapiens (human)	KEGG	path:hsa00330	AOC1; HOGA1; SAT2; GAMT; L3HYPDH; ALDH3A2; PRODH2; DAO; ALDH2; GATM; AGMAT; ALDH7A1	26; 2593; 112817; 112483; 58510; 2628; 79814; 1610; 112849; 217; 224; 501	50	49
										4.27108e-06	4.26858e-05	Mono-unsaturated fatty acid beta-oxidation	EHMN	Mono-unsaturated fatty acid beta-oxidation	HADH; ACOX1; ECHS1; ACAA1; ACADSB; EHHADH; ACADM; SLC27A2	1892; 36; 3033; 51; 30; 1962; 11001; 34	21	21
										5.42738e-06	5.39267e-05	Glutamate Glutamine metabolism	INOH	None	GPT2; ALDH3A2; GLUD2; GLUD1; ALDH2; ABAT; ALDH7A1; GPT; ALDH5A1	501; 2747; 7915; 84706; 2746; 2875; 224; 18; 217	28	28
										5.69604e-06	5.62689e-05	Biotin transport and metabolism	Reactome	R-HSA-196780	BTD; PCCB; PCCA; PC; MCCC2; MCCC1	5091; 686; 56922; 5095; 5096; 64087	11	11
										5.81818e-06	5.69909e-05	Xenobiotics metabolism	EHMN	Xenobiotics metabolism	UGT2B7; UGT2B4; CYP4F11; CYP4F12; ALDH3A1; GSTZ1; EPHX2; CYP4F8; UGT2B17; UGT2B10; UGT1A9; UGT2B11	66002; 7365; 218; 7364; 2954; 54600; 7363; 10720; 57834; 11283; 7367; 2053	53	51
										5.83581e-06	5.69909e-05	Cell-extracellular matrix interactions	Reactome	R-HSA-446353	PARVA; ILK; FERMT2; FBLIM1; PARVB; FLNA; RSU1	29780; 10979; 2316; 3611; 55742; 6251; 54751	16	16
										6.4189e-06	6.2329e-05	Tryptophan metabolism	EHMN	Tryptophan metabolism	AOC3; KMO; GSTZ1; ALDH2; ADHFE1; SLC22A2; ALDH7A1; ACMSD	501; 8639; 6582; 8564; 137872; 2954; 217; 130013	22	22
										7.11076e-06	6.8657e-05	Smooth Muscle Contraction	Reactome	R-HSA-445355	MYH11; LMOD1; TPM4; VCL; MYLK; TPM1; TPM2; SORBS1; SORBS3; CALD1	10580; 7168; 4638; 25802; 4629; 800; 10174; 7171; 7414; 7169	36	36
										7.22399e-06	6.93584e-05	Metabolism of fat-soluble vitamins	Reactome	R-HSA-6806667	LRP2; APOM; CUBN; TTR; HSPG2; SDC4; RBP1; RBP4; APOC3; SDC1; APOA4; APOC2	4036; 7276; 5947; 344; 5950; 3339; 6382; 337; 55937; 345; 6385; 8029	52	52
										7.52307e-06	7.18264e-05	Peroxisomal lipid metabolism	Reactome	R-HSA-390918	ACOX2; ACOX1; ECI2; ACAA1; ALDH3A2; SLC27A2; EHHADH; HAO2; PHYH	8309; 30; 51179; 10455; 5264; 224; 11001; 51; 1962	29	29
										7.60332e-06	7.21893e-05	Retinoid metabolism and transport	Reactome	R-HSA-975634	LRP2; APOM; TTR; HSPG2; SDC4; RBP1; RBP4; APOC3; SDC1; APOA4; APOC2	4036; 7276; 5947; 344; 5950; 3339; 6382; 337; 55937; 345; 6385	44	44
										8.03215e-06	7.58395e-05	Metabolism of water-soluble vitamins and cofactors	Reactome	R-HSA-196849	PRSS1; BTD; PCCB; PCCA; CUBN; CYB5A; NMRK1; SLC22A13; SLC23A1; PC; AMN; BST1; MCCC1; AOX1; MMAB; MCCC2; SHMT1; PNPO	5091; 683; 9963; 8029; 5096; 1528; 326625; 6470; 686; 5644; 9390; 5095; 64087; 54981; 81693; 56922; 55163; 316	113	110
										8.34611e-06	7.83709e-05	Glycine, serine, alanine and threonine metabolism	EHMN	Glycine, serine, alanine and threonine metabolism	AOC1; PIPOX; SLC3A2; GLDC; DAO; AGXT; GATM; SARDH; GLYAT; DMGDH; SLC22A5; CHDH; LDHD; GCAT; HAO2	1610; 6520; 51179; 1757; 189; 26; 23464; 29958; 2628; 2731; 51268; 55349; 6584; 197257; 10249	80	80
										9.49384e-06	8.8661e-05	Butanoate metabolism	INOH	None	HMGCS1; HMGCS2; HADH; HMGCL; ACAT1; ECHS1; EHHADH	3157; 38; 3033; 1892; 3155; 1962; 3158	17	17
										1.02741e-05	9.54262e-05	Omega-6 fatty acid metabolism	EHMN	Omega-6 fatty acid metabolism	HADH; ECI2; ACOX2; ACOX1; ECH1; ACAA1; ECHS1; EHHADH; SLC27A2	1891; 8309; 11001; 30; 10455; 3033; 1892; 51; 1962	30	30
										1.09102e-05	9.97084e-05	isoleucine degradation	HumanCyc	ILEUDEG-PWY	ECHS1; ACAT1; BCKDHB; ACADSB; BCKDHA; DBT	36; 38; 594; 1892; 593; 1629	12	12
										1.09102e-05	9.97084e-05	Trihydroxycoprostanoyl-CoA beta-oxidation	EHMN	Trihydroxycoprostanoyl-CoA beta-oxidation	HADH; ACOX2; ACOX1; ECHS1; ACAA1; EHHADH	8309; 3033; 1892; 51; 30; 1962	12	12
										1.09102e-05	9.97084e-05	serotonin degradation	HumanCyc	PWY-6313	ADH6; ALDH3A2; ALDH2; UGT2B10; ADH1B; UGT2B11	10720; 217; 224; 7365; 130; 125	13	12
										1.14242e-05	0.000103851	ECM-receptor interaction - Homo sapiens (human)	KEGG	path:hsa04512	ITGA8; ITGA9; ITGA11; TNC; ITGB6; SDC1; THBS4; HSPG2; TNXB; SDC4; COL4A6; COL4A4; COL4A3; COL4A2; COL4A1	1282; 1284; 1285; 1286; 1288; 7060; 3694; 8516; 3371; 6382; 3680; 3339; 22801; 7148; 6385	82	82
										1.33808e-05	0.000120994	Arginine Proline metabolism	INOH	None	AOC1; AOC3; GAMT; ALDH3A2; GLUD2; GLUD1; GATM; ALDH2; ABAT; ALDH7A1; ASS1; ASL	26; 2593; 2747; 2746; 18; 2628; 445; 224; 217; 435; 501; 8639	55	55
										1.52188e-05	0.000134761	Butyrate Metabolism	SMPDB	SMP00073	HMGCL; ECHS1; HMGCS2; ACAT1; HADH	1892; 3033; 38; 3158; 3155	8	8
										1.52188e-05	0.000134761	ketogenesis	HumanCyc	PWY66-367	HMGCL; HMGCS1; HMGCS2; BDH2; ACAT1	3157; 38; 3155; 3158; 56898	8	8
										1.52188e-05	0.000134761	2-oxobutanoate degradation	HumanCyc	PWY-5130	PCCB; PCCA; BCKDHB; DBT; BCKDHA	5095; 594; 593; 1629; 5096	8	8
										1.52188e-05	0.000134761	superpathway of choline degradation to L-serine	HumanCyc	PWY66-414	CHDH; SARDH; DMGDH; SHMT1; ALDH7A1	55349; 29958; 501; 1757; 6470	8	8
										1.94054e-05	0.000169203	Tryptophan catabolism	Reactome	R-HSA-71240	KYNU; KMO; AFMID; SLC3A2; HAAO; ACMSD	8564; 8942; 6520; 125061; 23498; 130013	13	13
										1.94054e-05	0.000169203	L-kynurenine degradation	HumanCyc	PWY-6309	KYNU; KMO; AFMID; DHTKD1; HAAO; ACMSD	8564; 8942; 55526; 125061; 23498; 130013	13	13
										1.94054e-05	0.000169203	sarcosine oncometabolite pathway	SMPDB	SMP02313	SLC44A2; SARDH; DMGDH; ALDH7A1; CHDH; SHMT1	57153; 55349; 501; 6470; 29958; 1757	13	13
										2.18723e-05	0.000189745	Fatty acid, triacylglycerol, and ketone body metabolism	Reactome	R-HSA-535734	HADH; HMGCS2; ACAD11; PCCA; ACAT1; HMGCL; GK; ACSF2; CPT2; ECHS1; HSD17B8; PCCB; GPD1; GK2; ACOT2; FABP1; ACOT4; ACOT13; BDH2; ACADM; ACOT1	3155; 3158; 641371; 55856; 3033; 5096; 56898; 2819; 80221; 38; 1376; 2710; 84129; 2168; 7923; 34; 1892; 5095; 122970; 2712; 10965	153	152
										2.25278e-05	0.000194444	fatty acid &beta;-oxidation (peroxisome)	HumanCyc	PWY66-391	HADH; ACOX2; ACOX1; ECHS1; ACAA1; EHHADH; SLC27A2	8309; 3033; 1892; 51; 30; 1962; 11001	19	19
										2.29903e-05	0.000197439	Assembly of collagen fibrils and other multimeric structures	Reactome	R-HSA-2022090	COL10A1; COL15A1; COL8A1; LOXL1; COL18A1; COL4A6; COL4A4; COL4A3; COL4A2; COL4A1; MMP7	1306; 80781; 1284; 4316; 1288; 1282; 1300; 1295; 1286; 4016; 1285	49	49
										2.40479e-05	0.000205489	Cell-Cell communication	Reactome	R-HSA-1500931	FERMT2; ACTN2; PARVA; ACTN3; NCK2; RAC1; CDH10; PIK3CB; ACTN4; ILK; CDH9; ANG; CTNND1; FBLIM1; PARVB; FLNA; RSU1; CDH4; CLDN7	2316; 3611; 88; 1500; 6251; 1007; 55742; 5879; 81; 29780; 10979; 54751; 1366; 5291; 283; 1008; 8440; 1002; 89	131	130
										2.62426e-05	0.000223128	PPAR Alpha Pathway	Wikipathways	WP2878	CYP4A11; CPT2; ACAA1; UGT1A9; FABP1; EHHADH; ACADM; APOC3	54600; 1962; 345; 1376; 30; 34; 1579; 2168	26	26
										2.81608e-05	0.000238088	Ibuprofen Action Pathway	SMPDB	SMP00086	UGT2B7; UGT2B4; CYP4A11; EPHX2; CYP4F8; SLC22A6; GGT1; UGT1A9; CYP4F2; CYP4F3; SLC22A8	9356; 9376; 7364; 7363; 54600; 8529; 2678; 2053; 1579; 11283; 4051	50	50
										2.84201e-05	0.000238088	Lysine degradation - Homo sapiens (human)	KEGG	path:hsa00310	HADH; ALDH7A1; PIPOX; AASS; BBOX1; ALDH2; ACAT1; ECHS1; ALDH3A2; EHHADH; GCDH; TMLHE	217; 38; 1962; 10157; 55217; 224; 51268; 3033; 2639; 1892; 8424; 501	59	59
										2.84201e-05	0.000238088	Complement and Coagulation Cascades	Wikipathways	WP558	CR1; SERPINA5; CFI; F9; CFD; SERPINC1; MASP1; PLAT; SERPINF2; CD55; C8G; C7	3426; 5648; 730; 733; 1675; 2158; 5327; 1378; 462; 5104; 5345; 1604	59	59
										2.97845e-05	0.000245902	retinoate biosynthesis II	HumanCyc	PWY-6875	RBP1; RBP4; RBP5; XDH	5947; 5950; 83758; 7498	5	5
										2.97845e-05	0.000245902	Catabolism of glucuronate to xylulose-5-phosphate	Reactome	R-HSA-5661270	SORD; DCXR; XYLB; AKR1A1	6652; 9942; 51181; 10327	5	5
										2.97845e-05	0.000245902	Organic anion transport	Reactome	R-HSA-561048	SLC22A12; SLC22A6; SLC22A8; SLC22A11	9376; 55867; 116085; 9356	5	5
										3.25254e-05	0.000256156	Long chain acyl-CoA dehydrogenase deficiency (LCAD)	SMPDB	SMP00539	ACAT1; CPT2; ECHS1; ACADSB; ACADM; GCDH	1376; 1892; 34; 36; 38; 2639	14	14
										3.25254e-05	0.000256156	Trifunctional protein deficiency	SMPDB	SMP00545	ACAT1; CPT2; ECHS1; ACADSB; ACADM; GCDH	1376; 1892; 34; 36; 38; 2639	14	14
										3.25254e-05	0.000256156	Carnitine palmitoyl transferase deficiency (II)	SMPDB	SMP00541	ACAT1; CPT2; ECHS1; ACADSB; ACADM; GCDH	1376; 1892; 34; 36; 38; 2639	14	14
										3.25254e-05	0.000256156	Very-long-chain acyl coa dehydrogenase deficiency (VLCAD)	SMPDB	SMP00540	ACAT1; CPT2; ECHS1; ACADSB; ACADM; GCDH	1376; 1892; 34; 36; 38; 2639	14	14
										3.25254e-05	0.000256156	Medium chain acyl-coa dehydrogenase deficiency (MCAD)	SMPDB	SMP00542	ACAT1; CPT2; ECHS1; ACADSB; ACADM; GCDH	1376; 1892; 34; 36; 38; 2639	14	14
										3.25254e-05	0.000256156	Short Chain Acyl CoA Dehydrogenase Deficiency (SCAD Deficiency)	SMPDB	SMP00235	ACAT1; CPT2; ECHS1; ACADSB; ACADM; GCDH	1376; 1892; 34; 36; 38; 2639	14	14
										3.25254e-05	0.000256156	Fatty acid Metabolism	SMPDB	SMP00051	ACAT1; CPT2; ECHS1; ACADSB; ACADM; GCDH	1376; 1892; 34; 36; 38; 2639	14	14
										3.25254e-05	0.000256156	Glutaric Aciduria Type I	SMPDB	SMP00185	ACAT1; CPT2; ECHS1; ACADSB; ACADM; GCDH	1376; 1892; 34; 36; 38; 2639	14	14
										3.25254e-05	0.000256156	Ethylmalonic Encephalopathy	SMPDB	SMP00181	ACAT1; CPT2; ECHS1; ACADSB; ACADM; GCDH	1376; 1892; 34; 36; 38; 2639	14	14
										3.25254e-05	0.000256156	Carnitine palmitoyl transferase deficiency (I)	SMPDB	SMP00538	ACAT1; CPT2; ECHS1; ACADSB; ACADM; GCDH	1376; 1892; 34; 36; 38; 2639	14	14
										3.28307e-05	0.000257374	Threonine and 2-Oxobutanoate Degradation	SMPDB	SMP00452	PCCB; PCCA; BCKDHB; DBT; BCKDHA	1629; 594; 593; 5095; 5096	9	9
										3.31695e-05	0.000257666	Glutathione metabolism	Wikipathways	WP100	GSTT1; GSTA5; GSTA1; GPX3; GGT1; ANPEP; GGT5	2687; 2938; 2878; 2952; 2678; 221357; 290	20	20
										3.31695e-05	0.000257666	superpathway of methionine degradation	HumanCyc	PWY-5328	PCCB; PCCA; DBT; BCKDHB; BCKDHA; CTH; SUOX	5095; 1491; 6821; 593; 1629; 5096; 594	20	20
										3.39337e-05	0.00026241	Dengue-2 Interactions with Complement and Coagulation Cascades	Wikipathways	WP3896	CR1; SERPINA5; CD55; F9; CFD; CFI; MASP1; PLAT; SERPINF2; C8G; SERPINC1; C7	3426; 1604; 5648; 730; 733; 1378; 2158; 1675; 462; 5104; 5345; 5327	60	60
										4.76186e-05	0.000364934	Valproic Acid Pathway, Pharmacokinetics	PharmGKB	PA165964265	IVD; UGT2B7; ACSM2A; ACSM2B; ECH1; UGT1A9; ACADSB	3712; 1891; 36; 54600; 7364; 123876; 348158	21	21
										4.76186e-05	0.000364934	Arginine biosynthesis - Homo sapiens (human)	KEGG	path:hsa00220	GPT2; GLUD2; GLUD1; GPT; ASS1; ACY1; ASL	84706; 2875; 95; 435; 2746; 2747; 445	21	21
										5.19221e-05	0.000392632	Fatty Acid Omega Oxidation	Wikipathways	WP206	CYP4A11; ADH6; ALDH2; ADH1C; ADH1B; ADH1A	217; 1579; 130; 124; 125; 126	15	15
										5.19221e-05	0.000392632	Histidine Metabolism	SMPDB	SMP00044	AOC1; ALDH3A1; ALDH2; AMDHD1; FTCD; HNMT	3176; 218; 217; 144193; 10841; 26	15	15
										5.19221e-05	0.000392632	Histidinemia	SMPDB	SMP00191	AOC1; ALDH3A1; ALDH2; AMDHD1; FTCD; HNMT	3176; 218; 217; 144193; 10841; 26	15	15
										5.83966e-05	0.000439646	Linoleate metabolism	EHMN	Linoleate metabolism	UGT2B7; UGT2B4; CYP4F12; CYP4F11; EPHX2; SLC23A1; GPX3; UGT2B17; UGT2B10; UGT1A9; CYP4F8; PLA2G4A; UGT2B11	7367; 9963; 54600; 66002; 2878; 7365; 5321; 7364; 11283; 7363; 10720; 57834; 2053	75	73
										6.29578e-05	0.000469847	Synthesis and degradation of ketone bodies - Homo sapiens (human)	KEGG	path:hsa00072	HMGCL; ACAT1; HMGCS2; BDH2; HMGCS1	56898; 38; 3155; 3157; 3158	10	10
										6.29578e-05	0.000469847	putrescine degradation III	HumanCyc	PWY-0	ALDH3A2; ALDH3B2; SAT2; ALDH3A1; ALDH2	112483; 218; 217; 222; 224	10	10
										6.68452e-05	0.000494539	Fatty Acid Biosynthesis	Wikipathways	WP357	HADH; PC; ECH1; ECHS1; ECHDC3; ECHDC2; ECHDC1	55268; 1891; 1892; 79746; 5091; 55862; 3033	22	22
										6.68452e-05	0.000494539	Aflatoxin activation and detoxification	Reactome	R-HSA-5423646	GGTLC2; GGT2; GGT1; GGT5; ACY3; DPEP1; ACY1	728441; 91227; 95; 1800; 2687; 2678; 91703	23	22
										7.81677e-05	0.000575813	Gastric acid secretion - Homo sapiens (human)	KEGG	path:hsa04971	PLCB3; KCNJ16; KCNJ15; MYLK4; MYLK2; MYLK3; MYLK; ATP1A4; ATP1A3; ATP1A2; ATP1A1; ATP1B1; ATP4A	478; 495; 4638; 91807; 3773; 340156; 480; 5331; 476; 477; 481; 3772; 85366	75	75
										7.95739e-05	0.000583656	Phytanic acid peroxisomal oxidation	EHMN	Phytanic acid peroxisomal oxidation	ACOX2; ACOX1; ACAA1; SLC27A2; EHHADH; PHYH	8309; 11001; 51; 30; 5264; 1962	16	16
										8.23067e-05	0.000601121	TCA cycle	EHMN	TCA cycle	PCK2; PCK1; CLYBL; SLC13A2; SLC13A3; SUCLG2; SUCLG1; IDH2	171425; 9058; 3418; 8801; 8802; 5106; 64849; 5105	30	30
										8.58054e-05	0.000621362	Choline catabolism	Reactome	R-HSA-6798163	CHDH; SARDH; DMGDH; ALDH7A1	501; 29958; 55349; 1757	6	6
										8.58054e-05	0.000621362	lysine degradation II (pipecolate pathway)	HumanCyc	PWY66-425	DHTKD1; CRYM; PIPOX; ALDH7A1	1428; 501; 55526; 51268	6	6
										8.8011e-05	0.000634645	Endocrine and other factor-regulated calcium reabsorption - Homo sapiens (human)	KEGG	path:hsa04961	PTH1R; PLCB3; FXYD2; CALB1; ATP1B1; ATP1A4; ATP1A3; ATP1A2; ATP1A1; KL	793; 5331; 476; 477; 478; 480; 481; 486; 5745; 9365	47	47
										9.07045e-05	0.000651319	Integrins in angiogenesis	PID	avb3_integrin_pathway	COL11A1; RAC1; SDC1; VCL; ILK; COL4A6; COL4A4; COL4A3; COL4A1; COL5A1; BCAR1; KDR	3791; 1285; 9564; 5879; 1282; 6382; 1286; 7414; 1288; 3611; 1301; 1289	66	66
										9.19717e-05	0.000654915	intrinsic prothrombin activation pathway	BioCarta	intrinsicpathway	F9; COL4A6; COL4A4; COL4A3; COL4A2; COL4A1; F11	1284; 2160; 1288; 1282; 2158; 1286; 1285	23	23
										9.19717e-05	0.000654915	Di-unsaturated fatty acid beta-oxidation	EHMN	Di-unsaturated fatty acid beta-oxidation	HADH; ECHS1; ACOX1; ECI2; ACAA1; EHHADH; SLC27A2	11001; 30; 10455; 3033; 1892; 51; 1962	23	23
										0.000101579	0.000717351	Aldosterone-regulated sodium reabsorption - Homo sapiens (human)	KEGG	path:hsa04960	FXYD2; SLC9A3R2; PIK3CB; ATP1B1; ATP1A4; ATP1A3; ATP1A2; ATP1A1; HSD11B2	9351; 5291; 3291; 476; 477; 478; 480; 481; 486	39	39
										0.000101579	0.000717351	Pyruvate metabolism - Homo sapiens (human)	KEGG	path:hsa00620	PCK2; GRHPR; PCK1; PC; ALDH3A2; ALDH2; ACAT1; ALDH7A1; LDHD	197257; 9380; 38; 5091; 217; 224; 5105; 5106; 501	39	39
										0.000105556	0.000742365	Integrin cell surface interactions	Reactome	R-HSA-216083	ITGA8; ITGA9; TNC; COL4A4; ITGB6; COL18A1; HSPG2; ITGA11; COL4A3; COL4A2; COL4A1; KDR	3791; 22801; 1284; 80781; 3339; 3694; 8516; 1286; 1282; 3371; 3680; 1285	68	67
										0.000110676	0.000775185	regulators of bone mineralization	BioCarta	npp1pathway	COL4A6; COL4A4; COL4A3; COL4A2; COL4A1	1288; 1286; 1284; 1285; 1282	11	11
										0.000117799	0.000821711	Phenylalanine metabolism - Homo sapiens (human)	KEGG	path:hsa00360	ALDH3B2; AOC3; ALDH3A1; GLYAT; DDC; HPD	10249; 3242; 1644; 218; 222; 8639	17	17
										0.000119258	0.000828502	Steroid hormone biosynthesis - Homo sapiens (human)	KEGG	path:hsa00140	UGT2B7; UGT2B4; UGT2A3; UGT2A2; UGT2A1; HSD17B8; UGT2B17; UGT2B10; UGT1A9; HSD11B2; UGT2B11	7364; 54600; 79799; 10941; 7363; 7365; 7367; 574537; 3291; 10720; 7923	58	58
										0.000124585	0.000858533	Uric Acid-Lowering Drugs Pathway, Pharmacodynamics	PharmGKB	PA165980774	SLC2A5; KHK; XDH	7498; 3795; 6518	3	3
										0.000124585	0.000858533	Interconversion of 2-oxoglutarate and 2-hydroxyglutarate	Reactome	R-HSA-880009	L2HGDH; D2HGDH; ADHFE1	79944; 728294; 137872	3	3
										0.000135359	0.000929028	Citrate cycle	INOH	None	PCK2; PCK1; ACAT1; SUCLG2; PC; FAH; SUCLG1; ASL	5091; 2184; 8802; 8801; 5106; 38; 435; 5105	32	32
										0.000158446	0.00108314	Keratinization	Reactome	R-HSA-6805567	KRT74; KRT8; KRT71; KRT38; KRT80; KRT33B; EVPL; KRT37; DSC1; KRT14; KRT7; PKP2; KRT4; KRT13; KRT36; KRT19; KRT18	144501; 121391; 3861; 8687; 3855; 112802; 1823; 8689; 3851; 3860; 2125; 3880; 5318; 8688; 3856; 3875; 3884	125	125
										0.000163271	0.00110727	Collagen biosynthesis and modifying enzymes	Reactome	R-HSA-1650814	COL10A1; COL15A1; COL8A1; COL11A1; COL5A3; COL18A1; COL4A6; COL4A4; COL4A3; COL4A2; COL4A1; COL5A1	1306; 1284; 1288; 1301; 80781; 1286; 1282; 1300; 50509; 1295; 1285; 1289	70	70
										0.000163271	0.00110727	Beta1 integrin cell surface interactions	PID	integrin1_pathway	ITGA8; ITGA9; TNC; COL4A4; COL18A1; NPNT; COL4A6; ITGA11; COL4A3; COL4A1; COL5A1; COL11A1	22801; 1285; 3371; 1288; 1282; 80781; 8516; 1286; 255743; 3680; 1301; 1289	70	70
										0.000181937	0.00121457	Dimethyl-branched-chain fatty acid mitochondrial beta-oxidation	EHMN	Dimethyl-branched-chain fatty acid mitochondrial beta-oxidation	HADH; EHHADH; ACADM; ACADSB; ECHS1	36; 3033; 1892; 1962; 34	12	12
										0.000181937	0.00121457	Ethanol oxidation	Reactome	R-HSA-71384	ADH6; ADH1C; ADH1A; ALDH2; ADH1B	217; 126; 124; 125; 130	12	12
										0.000181937	0.00121457	Lysine catabolism	Reactome	R-HSA-71064	AASS; CRYM; PIPOX; GCDH; ALDH7A1	1428; 501; 10157; 51268; 2639	12	12
										0.000181937	0.00121457	Miscellaneous substrates	Reactome	R-HSA-211958	CYP4F11; CYP4A22; CYP4F3; CYP4A11; CYP4F2	284541; 4051; 57834; 8529; 1579	14	12
										0.00018687	0.00124265	Regulation of lipid metabolism by Peroxisome proliferator-activated receptor alpha (PPARalpha)	Wikipathways	WP2797	HMGCS1; HMGCS2; ACOX1; CYP4A11; CPT2; UGT1A9; FABP1; AGT; ACADM	54600; 183; 1376; 2168; 3157; 3158; 51; 34; 1579	42	42
										0.000192276	0.00126872	Fructose metabolism	Reactome	R-HSA-5652084	SORD; KHK; GLYCTK; ALDOB	3795; 132158; 229; 6652	7	7
										0.000192276	0.00126872	tryptophan degradation to 2-amino-3-carboxymuconate semialdehyde	HumanCyc	PWY-5651	KMO; KYNU; AFMID; HAAO	8564; 8942; 125061; 23498	7	7
										0.000213842	0.00140021	Porphyrin metabolism	EHMN	Porphyrin metabolism	UGT2B7; UGT2B4; KL; UGT2B17; UGT2B10; UGT1A9; FECH; UGT2B11	2235; 9365; 7365; 7364; 54600; 7363; 10720; 7367	34	34
										0.000213842	0.00140021	Fatty Acid Beta Oxidation	Wikipathways	WP143	HADH; CPT2; ACAT1; GK2; ECHS1; GK; ACADM; GCDH	2712; 2710; 2639; 34; 1892; 1376; 38; 3033	34	34
										0.000225998	0.00147392	Beta3 integrin cell surface interactions	PID	integrin3_pathway	PDGFRB; TNC; SDC1; SDC4; COL4A6; COL4A4; COL4A3; COL4A1; KDR	3791; 1288; 1285; 1282; 6382; 1286; 5159; 3371; 6385	43	43
										0.000226824	0.00147392	Collagen formation	Reactome	R-HSA-1474290	COL10A1; COL15A1; COL8A1; COL11A1; COL5A3; COL18A1; COL4A6; COL4A4; COL4A3; COL4A2; COL4A1; MMP7; COL5A1; LOXL1	1306; 1286; 50509; 1285; 1288; 1301; 1282; 1295; 4016; 80781; 1284; 1300; 4316; 1289	94	94
										0.000236991	0.00152837	fatty acid &beta;-oxidation	HumanCyc	FAO-PWY	HADH; ECI2; ECHS1; ACAA1; EHHADH; SLC27A2	11001; 1892; 30; 1962; 3033; 10455	19	19
										0.000236991	0.00152837	retinol biosynthesis	HumanCyc	PWY-6857	DHRS4; RBP1; CES2; RBP4; RBP5; DHRS4L1	83758; 10901; 5947; 8824; 5950; 728635	19	19
										0.000246046	0.0015808	Primary Focal Segmental Glomerulosclerosis FSGS	Wikipathways	WP2572	CR1; SYNPO; ACTN4; VCL; ILK; PODXL; PTPRO; COL4A4; COL4A3; MME; PARVA; KRT8	3611; 4311; 11346; 81; 3856; 1378; 5800; 7414; 1286; 55742; 1285; 5420	73	73
										0.000265204	0.0016975	Histidine metabolism	EHMN	Histidine metabolism	AOC1; AOC3; ABAT; ALDH3A1; ALDH2; SLC22A2; ALDH7A1; SLC1A1	501; 26; 8639; 6582; 6505; 218; 18; 217	35	35
										0.000271577	0.0017261	Transport of inorganic cations/anions and amino acids/oligopeptides	Reactome	R-HSA-425393	SLC4A10; SLC4A4; SLC3A2; SLC7A7; SLC3A1; SLC36A2; SLC1A1; SLC5A12; SLC26A1; SLC4A7; SLC12A1; SLC12A2; SLC4A8; SLC6A19; SLC25A10	9498; 9497; 6519; 6505; 153201; 159963; 10861; 57282; 6558; 6520; 8671; 6557; 340024; 1468; 9056	107	107
										0.000271691	0.0017261	Galactose metabolism	EHMN	Galactose metabolism	SLC2A9; MGAM; SLC2A2; SLC5A12; SLC5A1; SLC5A2; GLB1L; SLC5A9; SLC5A10	56606; 200010; 8972; 6523; 6524; 6514; 79411; 159963; 125206	44	44
										0.000279698	0.00177038	Regulation of Complement cascade	Reactome	R-HSA-977606	CR1; CFI; CD55; CD59; C8B; C8G; C7	1378; 966; 732; 3426; 730; 1604; 733	27	27
										0.00028352	0.00178479	Phenylalanine degradation	INOH	None	DDC; ALDH3B2; AOC3; ALDH3A1; AOC1	218; 1644; 222; 26; 8639	13	13
										0.000284062	0.00178479	Pancreatic secretion - Homo sapiens (human)	KEGG	path:hsa04972	PLCB3; FXYD2; RAC1; ATP1A4; RAP1A; ATP1B1; PRSS1; SLC4A4; PRSS2; BST1; ATP1A2; ATP1A1; SLC12A2; ATP1A3	5644; 5645; 683; 5331; 5879; 5906; 6558; 476; 477; 478; 8671; 480; 481; 486	96	96
										0.000324342	0.00192914	Urea cycle and metabolism of amino groups	Wikipathways	WP497	GAMT; GLUD1; GATM; ASS1; ACY1; ASL	435; 445; 2593; 2746; 95; 2628	20	20
										0.000324342	0.00192914	Hyperornithinemia with gyrate atrophy (HOGA)	SMPDB	SMP00505	GAMT; DAO; GLUD1; GATM; ASS1; ASL	445; 435; 2746; 2628; 2593; 1610	20	20
										0.000324342	0.00192914	Creatine deficiency, guanidinoacetate methyltransferase deficiency	SMPDB	SMP00504	GAMT; DAO; GLUD1; GATM; ASS1; ASL	445; 435; 2746; 2628; 2593; 1610	20	20
										0.000324342	0.00192914	L-arginine:glycine amidinotransferase deficiency	SMPDB	SMP00507	GAMT; DAO; GLUD1; GATM; ASS1; ASL	445; 435; 2746; 2628; 2593; 1610	20	20
										0.000324342	0.00192914	Hyperornithinemia-hyperammonemia-homocitrullinuria [HHH-syndrome]	SMPDB	SMP00506	GAMT; DAO; GLUD1; GATM; ASS1; ASL	445; 435; 2746; 2628; 2593; 1610	20	20
										0.000324342	0.00192914	Guanidinoacetate Methyltransferase Deficiency (GAMT Deficiency)	SMPDB	SMP00188	GAMT; DAO; GLUD1; GATM; ASS1; ASL	445; 435; 2746; 2628; 2593; 1610	20	20
										0.000324342	0.00192914	Prolinemia Type II	SMPDB	SMP00208	GAMT; DAO; GLUD1; GATM; ASS1; ASL	445; 435; 2746; 2628; 2593; 1610	20	20
										0.000324342	0.00192914	Prolidase Deficiency (PD)	SMPDB	SMP00207	GAMT; DAO; GLUD1; GATM; ASS1; ASL	445; 435; 2746; 2628; 2593; 1610	20	20
										0.000324342	0.00192914	Arginine and Proline Metabolism	SMPDB	SMP00020	GAMT; DAO; GLUD1; GATM; ASS1; ASL	445; 435; 2746; 2628; 2593; 1610	20	20
										0.000324342	0.00192914	Hyperprolinemia Type I	SMPDB	SMP00361	GAMT; DAO; GLUD1; GATM; ASS1; ASL	445; 435; 2746; 2628; 2593; 1610	20	20
										0.000324342	0.00192914	Hyperprolinemia Type II	SMPDB	SMP00360	GAMT; DAO; GLUD1; GATM; ASS1; ASL	445; 435; 2746; 2628; 2593; 1610	20	20
										0.000324342	0.00192914	Ornithine Aminotransferase Deficiency (OAT Deficiency)	SMPDB	SMP00363	GAMT; DAO; GLUD1; GATM; ASS1; ASL	445; 435; 2746; 2628; 2593; 1610	20	20
										0.000324342	0.00192914	Arginine: Glycine Amidinotransferase Deficiency (AGAT Deficiency)	SMPDB	SMP00362	GAMT; DAO; GLUD1; GATM; ASS1; ASL	445; 435; 2746; 2628; 2593; 1610	20	20
										0.000324776	0.00192914	Glycolysis Gluconeogenesis	INOH	None	GPT2; AGXT; AGXT2; PC; LDHD; FBP1; FBP2; GPT; ALDOB	5091; 2875; 84706; 64902; 229; 189; 8789; 2203; 197257	46	45
										0.000326226	0.00192914	Celecoxib Action Pathway	SMPDB	SMP00096	EPHX2; CYP4A11; CYP4F8; GGT1; ADH1B; ADH1A; CYP4F2; CYP4F3	124; 125; 8529; 2678; 2053; 1579; 11283; 4051	36	36
										0.000326226	0.00192914	Busulfan Pathway, Pharmacodynamics	PharmGKB	PA165374494	FMO4; FMO5; GSTA1; GGT2; GGT1; MGMT; CTH; DPEP1	1800; 2329; 2330; 4255; 1491; 2678; 728441; 2938	36	36
										0.000326226	0.00192914	Nicotine Action Pathway	SMPDB	SMP00431	AOX1; FXYD2; ATP1B1; ATP1A4; ATP1A3; UGT1A9; ATP1A1; ATP1A2	54600; 316; 476; 477; 478; 480; 481; 486	36	36
										0.000369333	0.0021469	Synthesis of Ketone Bodies	Reactome	R-HSA-77111	HMGCL; ACAT1; HMGCS2; BDH2	38; 3155; 3158; 56898	8	8
										0.000369333	0.0021469	GABA shunt	HumanCyc	GLUDEG-I-PWY	ALDH5A1; GLUD2; GLUD1; ABAT	2746; 2747; 18; 7915	8	8
										0.000369333	0.0021469	NAD Biosynthesis II (from tryptophan)	Wikipathways	WP2485	KMO; KYNU; AFMID; HAAO	8942; 23498; 8564; 125061	8	8
										0.000369333	0.0021469	Glucose-Alanine Cycle	SMPDB	SMP00127	GPT; SLC2A2; GLUD1; GPT2	84706; 2875; 6514; 2746	8	8
										0.000369333	0.0021469	Conjugation of salicylate with glycine	Reactome	R-HSA-177128	GLYATL1; GLYAT; ACSM2A; ACSM2B	123876; 92292; 348158; 10249	9	8
										0.000398226	0.00230701	Zinc homeostasis	Wikipathways	WP3529	MT1X; MT2A; MT1M; MT1H; MT1E; MT1G; SLC30A1; MT1A	7779; 4496; 4495; 4493; 4499; 4501; 4502; 4489	37	37
										0.000408351	0.00235767	Cell junction organization	Reactome	R-HSA-446728	FERMT2; PARVA; CDH10; ILK; CDH9; ANG; CTNND1; FBLIM1; PARVB; FLNA; RSU1; CDH4; CLDN7	2316; 3611; 1500; 6251; 1007; 55742; 29780; 10979; 54751; 1366; 283; 1008; 1002	89	88
										0.000462759	0.00266281	Cardiac muscle contraction - Homo sapiens (human)	KEGG	path:hsa04260	FXYD2; TPM4; TPM2; TPM1; ATP1B1; MYL4; ATP1A4; ATP1A3; ATP1A2; ATP1A1; COX6A1; COX7A2L	7171; 7169; 4635; 476; 478; 1337; 9167; 480; 486; 7168; 481; 477	78	78
										0.00047973	0.0026969	fatty acid &alpha;-oxidation	HumanCyc	PWY66-387	ALDH3A2; SLC27A2; PHYH	224; 5264; 11001	4	4
										0.00047973	0.0026969	phenylethylamine degradation I	HumanCyc	2PHENDEG-PWY	ALDH3A2; AOC3; ALDH2	224; 8639; 217	4	4
										0.00047973	0.0026969	2-oxoisovalerate decarboxylation to isobutanoyl-CoA	HumanCyc	PWY-5046	BCKDHB; DBT; BCKDHA	1629; 594; 593	4	4
										0.00047973	0.0026969	tryptophan degradation via tryptamine	HumanCyc	PWY-6307	DDC; ALDH3A2; AKR1A1	1644; 224; 10327	4	4
										0.00047973	0.0026969	glutaryl-CoA degradation	HumanCyc	PWY-5177	ECHS1; GCDH; ACAT1	1892; 38; 2639	4	4
										0.00047973	0.0026969	Polyol Pathway	Wikipathways	WP690	SORD; KHK; ALDOB	3795; 6652; 229	4	4
										0.00047973	0.0026969	lysine degradation I (saccharopine pathway)	HumanCyc	LYSINE-DEG1-PWY	AASS; DHTKD1; ALDH7A1	10157; 501; 55526	4	4
										0.000510051	0.00285796	Salivary secretion - Homo sapiens (human)	KEGG	path:hsa04970	BST1; PLCB3; FXYD2; ATP1A3; ATP1A4; LYZ; ATP1B1; GUCY1A2; PRKG1; ATP1A2; ATP1A1; SLC12A2; CST3	683; 5331; 6558; 2977; 1471; 5592; 476; 477; 478; 480; 481; 4069; 486	90	90
										0.000527504	0.00294609	Metabolism of carbohydrates	Reactome	R-HSA-71387	PCK2; PCK1; DCXR; HSPG2; SLC5A1; SLC5A2; AKR1A1; FBP1; FBP2; SLC5A9; SLC25A10; DCN; SDC4; SLC37A4; MGAM; PC; SLC5A10; KHK; SORD; SLC26A1; ALDOB; GALK1; SDC1; SLC2A5; GLYCTK; SLC2A2; GLB1L; XYLB	1634; 8972; 6652; 6382; 8789; 9942; 125206; 200010; 6524; 5106; 1468; 6518; 10861; 79411; 5105; 3339; 6514; 51181; 2203; 2542; 3795; 10327; 5091; 6523; 132158; 2584; 229; 6385	288	286
										0.000562591	0.00303229	The oncogenic action of D-2-hydroxyglutarate in Hydroxygluaricaciduria	SMPDB	SMP02359	L2HGDH; IDH2; D2HGDH; GLUD1; SUCLG2; PC; SUCLG1	8802; 8801; 5091; 2746; 3418; 728294; 79944	30	30
										0.000573102	0.00303229	Pyruvate Dehydrogenase Complex Deficiency	SMPDB	SMP00212	GRHPR; PCK1; ACAT1; ALDH2; PC; LDHD	5091; 5105; 197257; 9380; 38; 217	22	22
										0.000573102	0.00303229	Primary hyperoxaluria II, PH2	SMPDB	SMP00558	GRHPR; PCK1; ACAT1; ALDH2; PC; LDHD	5091; 5105; 197257; 9380; 38; 217	22	22
										0.000573102	0.00303229	Pyruvate kinase deficiency	SMPDB	SMP00559	GRHPR; PCK1; ACAT1; ALDH2; PC; LDHD	5091; 5105; 197257; 9380; 38; 217	22	22
										0.000573102	0.00303229	Leigh Syndrome	SMPDB	SMP00196	GRHPR; PCK1; ACAT1; ALDH2; PC; LDHD	5091; 5105; 197257; 9380; 38; 217	22	22
										0.000573102	0.00303229	Pyruvate Metabolism	SMPDB	SMP00060	GRHPR; PCK1; ACAT1; ALDH2; PC; LDHD	5091; 5105; 197257; 9380; 38; 217	22	22
										0.000573102	0.00303229	Pyruvate Decarboxylase E1 Component Deficiency (PDHE1 Deficiency)	SMPDB	SMP00334	GRHPR; PCK1; ACAT1; ALDH2; PC; LDHD	5091; 5105; 197257; 9380; 38; 217	22	22
										0.000573102	0.00303229	Complement Activation	Wikipathways	WP545	CD55; CFD; MASP1; C8B; C8G; C7	5648; 730; 733; 732; 1675; 1604	22	22
										0.000573102	0.00303229	Gluconeogenesis	SMPDB	SMP00128	PCK1; SLC37A4; SLC2A2; PC; FBP1; GALM	6514; 2542; 130589; 2203; 5105; 5091	22	22
										0.000573102	0.00303229	Glycogenosis, Type IA. Von gierke disease	SMPDB	SMP00581	PCK1; SLC37A4; SLC2A2; PC; FBP1; GALM	6514; 2542; 130589; 2203; 5105; 5091	22	22
										0.000573102	0.00303229	Glycogenosis, Type IC	SMPDB	SMP00574	PCK1; SLC37A4; SLC2A2; PC; FBP1; GALM	6514; 2542; 130589; 2203; 5105; 5091	22	22
										0.000573102	0.00303229	Glycogen Storage Disease Type 1A (GSD1A) or Von Gierke Disease	SMPDB	SMP00374	PCK1; SLC37A4; SLC2A2; PC; FBP1; GALM	6514; 2542; 130589; 2203; 5105; 5091	22	22
										0.000573102	0.00303229	Triosephosphate isomerase	SMPDB	SMP00563	PCK1; SLC37A4; SLC2A2; PC; FBP1; GALM	6514; 2542; 130589; 2203; 5105; 5091	22	22
										0.000573102	0.00303229	Fructose-1,6-diphosphatase deficiency	SMPDB	SMP00562	PCK1; SLC37A4; SLC2A2; PC; FBP1; GALM	6514; 2542; 130589; 2203; 5105; 5091	22	22
										0.000573102	0.00303229	Phosphoenolpyruvate carboxykinase deficiency 1 (PEPCK1)	SMPDB	SMP00560	PCK1; SLC37A4; SLC2A2; PC; FBP1; GALM	6514; 2542; 130589; 2203; 5105; 5091	22	22
										0.000573102	0.00303229	Glycogenosis, Type IB	SMPDB	SMP00573	PCK1; SLC37A4; SLC2A2; PC; FBP1; GALM	6514; 2542; 130589; 2203; 5105; 5091	22	22
										0.000573102	0.00303229	Mitochondrial Fatty Acid Beta-Oxidation	Reactome	R-HSA-77289	HADH; PCCB; PCCA; ECHS1; ACAD11; ACADM	84129; 5095; 34; 3033; 1892; 5096	22	22
										0.000638534	0.00333717	Ketone body metabolism	Reactome	R-HSA-74182	HMGCL; ACAT1; HMGCS2; BDH2	38; 3155; 3158; 56898	9	9
										0.000638534	0.00333717	Degradation of cysteine and homocysteine	Reactome	R-HSA-1614558	TST; CTH; SUOX; SLC25A10	1491; 6821; 7263; 1468	9	9
										0.000638534	0.00333717	Conjugation of carboxylic acids	Reactome	R-HSA-159424	GLYATL1; GLYAT; ACSM2A; ACSM2B	92292; 123876; 348158; 10249	10	9
										0.000638534	0.00333717	Amino Acid conjugation	Reactome	R-HSA-156587	GLYATL1; GLYAT; ACSM2A; ACSM2B	92292; 123876; 348158; 10249	10	9
										0.000743884	0.00373795	Bile secretion - Homo sapiens (human)	KEGG	path:hsa04976	UGT2B4; FXYD2; SLC4A4; AQP1; ATP1B1; SLC5A1; ATP1A4; ATP1A3; ATP1A2; ATP1A1; SLC22A8	9376; 476; 6523; 7363; 477; 478; 8671; 480; 481; 358; 486	71	71
										0.00081583	0.00373795	Bopindolol Action Pathway	SMPDB	SMP00657	FXYD2; TPM2; MYLK; TPM1; ATP1B1; ATP1A4; ATP1A3; ATP1A2; ATP1A1; ABCC9	476; 477; 478; 480; 481; 486; 10060; 4638; 7168; 7169	61	61
										0.00081583	0.00373795	Timolol Action Pathway	SMPDB	SMP00659	FXYD2; TPM2; MYLK; TPM1; ATP1B1; ATP1A4; ATP1A3; ATP1A2; ATP1A1; ABCC9	476; 477; 478; 480; 481; 486; 10060; 4638; 7168; 7169	61	61
										0.00081583	0.00373795	Carteolol Action Pathway	SMPDB	SMP00658	FXYD2; TPM2; MYLK; TPM1; ATP1B1; ATP1A4; ATP1A3; ATP1A2; ATP1A1; ABCC9	476; 477; 478; 480; 481; 486; 10060; 4638; 7168; 7169	61	61
										0.00081583	0.00373795	Bevantolol Action Pathway	SMPDB	SMP00668	FXYD2; TPM2; MYLK; TPM1; ATP1B1; ATP1A4; ATP1A3; ATP1A2; ATP1A1; ABCC9	476; 477; 478; 480; 481; 486; 10060; 4638; 7168; 7169	61	61
										0.00081583	0.00373795	Practolol Action Pathway	SMPDB	SMP00669	FXYD2; TPM2; MYLK; TPM1; ATP1B1; ATP1A4; ATP1A3; ATP1A2; ATP1A1; ABCC9	476; 477; 478; 480; 481; 486; 10060; 4638; 7168; 7169	61	61
										0.00081583	0.00373795	Dobutamine Action Pathway	SMPDB	SMP00662	FXYD2; TPM2; MYLK; TPM1; ATP1B1; ATP1A4; ATP1A3; ATP1A2; ATP1A1; ABCC9	476; 477; 478; 480; 481; 486; 10060; 4638; 7168; 7169	61	61
										0.00081583	0.00373795	Isoprenaline Action Pathway	SMPDB	SMP00663	FXYD2; TPM2; MYLK; TPM1; ATP1B1; ATP1A4; ATP1A3; ATP1A2; ATP1A1; ABCC9	476; 477; 478; 480; 481; 486; 10060; 4638; 7168; 7169	61	61
										0.00081583	0.00373795	Arbutamine Action Pathway	SMPDB	SMP00664	FXYD2; TPM2; MYLK; TPM1; ATP1B1; ATP1A4; ATP1A3; ATP1A2; ATP1A1; ABCC9	476; 477; 478; 480; 481; 486; 10060; 4638; 7168; 7169	61	61
										0.00081583	0.00373795	Levobunolol Action Pathway	SMPDB	SMP00666	FXYD2; TPM2; MYLK; TPM1; ATP1B1; ATP1A4; ATP1A3; ATP1A2; ATP1A1; ABCC9	476; 477; 478; 480; 481; 486; 10060; 4638; 7168; 7169	61	61
										0.00081583	0.00373795	Metipranolol Action Pathway	SMPDB	SMP00667	FXYD2; TPM2; MYLK; TPM1; ATP1B1; ATP1A4; ATP1A3; ATP1A2; ATP1A1; ABCC9	476; 477; 478; 480; 481; 486; 10060; 4638; 7168; 7169	61	61
										0.00081583	0.00373795	Sotalol Action Pathway	SMPDB	SMP00660	FXYD2; TPM2; MYLK; TPM1; ATP1B1; ATP1A4; ATP1A3; ATP1A2; ATP1A1; ABCC9	476; 477; 478; 480; 481; 486; 10060; 4638; 7168; 7169	61	61
										0.00081583	0.00373795	Epinephrine Action Pathway	SMPDB	SMP00661	FXYD2; TPM2; MYLK; TPM1; ATP1B1; ATP1A4; ATP1A3; ATP1A2; ATP1A1; ABCC9	476; 477; 478; 480; 481; 486; 10060; 4638; 7168; 7169	61	61
										0.00081583	0.00373795	Betaxolol Action Pathway	SMPDB	SMP00299	FXYD2; TPM2; MYLK; TPM1; ATP1B1; ATP1A4; ATP1A3; ATP1A2; ATP1A1; ABCC9	476; 477; 478; 480; 481; 486; 10060; 4638; 7168; 7169	61	61
										0.00081583	0.00373795	Atenolol Action Pathway	SMPDB	SMP00298	FXYD2; TPM2; MYLK; TPM1; ATP1B1; ATP1A4; ATP1A3; ATP1A2; ATP1A1; ABCC9	476; 477; 478; 480; 481; 486; 10060; 4638; 7168; 7169	61	61
										0.00081583	0.00373795	Alprenolol Action Pathway	SMPDB	SMP00297	FXYD2; TPM2; MYLK; TPM1; ATP1B1; ATP1A4; ATP1A3; ATP1A2; ATP1A1; ABCC9	476; 477; 478; 480; 481; 486; 10060; 4638; 7168; 7169	61	61
										0.00081583	0.00373795	Acebutolol Action Pathway	SMPDB	SMP00296	FXYD2; TPM2; MYLK; TPM1; ATP1B1; ATP1A4; ATP1A3; ATP1A2; ATP1A1; ABCC9	476; 477; 478; 480; 481; 486; 10060; 4638; 7168; 7169	61	61
										0.00081583	0.00373795	Propranolol Action Pathway	SMPDB	SMP00307	FXYD2; TPM2; MYLK; TPM1; ATP1B1; ATP1A4; ATP1A3; ATP1A2; ATP1A1; ABCC9	476; 477; 478; 480; 481; 486; 10060; 4638; 7168; 7169	61	61
										0.00081583	0.00373795	Pindolol Action Pathway	SMPDB	SMP00306	FXYD2; TPM2; MYLK; TPM1; ATP1B1; ATP1A4; ATP1A3; ATP1A2; ATP1A1; ABCC9	476; 477; 478; 480; 481; 486; 10060; 4638; 7168; 7169	61	61
										0.00081583	0.00373795	Penbutolol Action Pathway	SMPDB	SMP00305	FXYD2; TPM2; MYLK; TPM1; ATP1B1; ATP1A4; ATP1A3; ATP1A2; ATP1A1; ABCC9	476; 477; 478; 480; 481; 486; 10060; 4638; 7168; 7169	61	61
										0.00081583	0.00373795	Oxprenolol Action Pathway	SMPDB	SMP00304	FXYD2; TPM2; MYLK; TPM1; ATP1B1; ATP1A4; ATP1A3; ATP1A2; ATP1A1; ABCC9	476; 477; 478; 480; 481; 486; 10060; 4638; 7168; 7169	61	61
										0.00081583	0.00373795	Metoprolol Action Pathway	SMPDB	SMP00302	FXYD2; TPM2; MYLK; TPM1; ATP1B1; ATP1A4; ATP1A3; ATP1A2; ATP1A1; ABCC9	476; 477; 478; 480; 481; 486; 10060; 4638; 7168; 7169	61	61
										0.00081583	0.00373795	Esmolol Action Pathway	SMPDB	SMP00301	FXYD2; TPM2; MYLK; TPM1; ATP1B1; ATP1A4; ATP1A3; ATP1A2; ATP1A1; ABCC9	476; 477; 478; 480; 481; 486; 10060; 4638; 7168; 7169	61	61
										0.00081583	0.00373795	Bisoprolol Action Pathway	SMPDB	SMP00300	FXYD2; TPM2; MYLK; TPM1; ATP1B1; ATP1A4; ATP1A3; ATP1A2; ATP1A1; ABCC9	476; 477; 478; 480; 481; 486; 10060; 4638; 7168; 7169	61	61
										0.00081583	0.00373795	Bupranolol Action Pathway	SMPDB	SMP00670	FXYD2; TPM2; MYLK; TPM1; ATP1B1; ATP1A4; ATP1A3; ATP1A2; ATP1A1; ABCC9	476; 477; 478; 480; 481; 486; 10060; 4638; 7168; 7169	61	61
										0.00081583	0.00373795	Nebivolol Action Pathway	SMPDB	SMP00366	FXYD2; TPM2; MYLK; TPM1; ATP1B1; ATP1A4; ATP1A3; ATP1A2; ATP1A1; ABCC9	476; 477; 478; 480; 481; 486; 10060; 4638; 7168; 7169	61	61
										0.00081583	0.00373795	Nadolol Action Pathway	SMPDB	SMP00303	FXYD2; TPM2; MYLK; TPM1; ATP1B1; ATP1A4; ATP1A3; ATP1A2; ATP1A1; ABCC9	476; 477; 478; 480; 481; 486; 10060; 4638; 7168; 7169	61	61
										0.00081583	0.00373795	Muscle/Heart Contraction	SMPDB	SMP00588	FXYD2; TPM2; MYLK; TPM1; ATP1B1; ATP1A4; ATP1A3; ATP1A2; ATP1A1; ABCC9	476; 477; 478; 480; 481; 486; 10060; 4638; 7168; 7169	61	61
										0.00081583	0.00373795	Diltiazem Action Pathway	SMPDB	SMP00359	FXYD2; TPM2; MYLK; TPM1; ATP1B1; ATP1A4; ATP1A3; ATP1A2; ATP1A1; ABCC9	476; 477; 478; 480; 481; 486; 10060; 4638; 7168; 7169	61	61
										0.00081583	0.00373795	Amlodipine Action Pathway	SMPDB	SMP00376	FXYD2; TPM2; MYLK; TPM1; ATP1B1; ATP1A4; ATP1A3; ATP1A2; ATP1A1; ABCC9	476; 477; 478; 480; 481; 486; 10060; 4638; 7168; 7169	61	61
										0.00081583	0.00373795	Verapamil Action Pathway	SMPDB	SMP00375	FXYD2; TPM2; MYLK; TPM1; ATP1B1; ATP1A4; ATP1A3; ATP1A2; ATP1A1; ABCC9	476; 477; 478; 480; 481; 486; 10060; 4638; 7168; 7169	61	61
										0.00081583	0.00373795	Nitrendipine Action Pathway	SMPDB	SMP00382	FXYD2; TPM2; MYLK; TPM1; ATP1B1; ATP1A4; ATP1A3; ATP1A2; ATP1A1; ABCC9	476; 477; 478; 480; 481; 486; 10060; 4638; 7168; 7169	61	61
										0.00081583	0.00373795	Nisoldipine Action Pathway	SMPDB	SMP00381	FXYD2; TPM2; MYLK; TPM1; ATP1B1; ATP1A4; ATP1A3; ATP1A2; ATP1A1; ABCC9	476; 477; 478; 480; 481; 486; 10060; 4638; 7168; 7169	61	61
										0.00081583	0.00373795	Nimodipine Action Pathway	SMPDB	SMP00380	FXYD2; TPM2; MYLK; TPM1; ATP1B1; ATP1A4; ATP1A3; ATP1A2; ATP1A1; ABCC9	476; 477; 478; 480; 481; 486; 10060; 4638; 7168; 7169	61	61
										0.00081583	0.00373795	Isradipine Action Pathway	SMPDB	SMP00378	FXYD2; TPM2; MYLK; TPM1; ATP1B1; ATP1A4; ATP1A3; ATP1A2; ATP1A1; ABCC9	476; 477; 478; 480; 481; 486; 10060; 4638; 7168; 7169	61	61
										0.00081583	0.00373795	Nifedipine Action Pathway	SMPDB	SMP00379	FXYD2; TPM2; MYLK; TPM1; ATP1B1; ATP1A4; ATP1A3; ATP1A2; ATP1A1; ABCC9	476; 477; 478; 480; 481; 486; 10060; 4638; 7168; 7169	61	61
										0.00081583	0.00373795	Felodipine Action Pathway	SMPDB	SMP00377	FXYD2; TPM2; MYLK; TPM1; ATP1B1; ATP1A4; ATP1A3; ATP1A2; ATP1A1; ABCC9	476; 477; 478; 480; 481; 486; 10060; 4638; 7168; 7169	61	61
										0.00081583	0.00373795	Quinidine Action Pathway	SMPDB	SMP00323	FXYD2; TPM2; MYLK; TPM1; ATP1B1; ATP1A4; ATP1A3; ATP1A2; ATP1A1; ABCC9	476; 477; 478; 480; 481; 486; 10060; 4638; 7168; 7169	61	61
										0.00081583	0.00373795	Procainamide (Antiarrhythmic) Action Pathway	SMPDB	SMP00324	FXYD2; TPM2; MYLK; TPM1; ATP1B1; ATP1A4; ATP1A3; ATP1A2; ATP1A1; ABCC9	476; 477; 478; 480; 481; 486; 10060; 4638; 7168; 7169	61	61
										0.00081583	0.00373795	Disopyramide Action Pathway	SMPDB	SMP00325	FXYD2; TPM2; MYLK; TPM1; ATP1B1; ATP1A4; ATP1A3; ATP1A2; ATP1A1; ABCC9	476; 477; 478; 480; 481; 486; 10060; 4638; 7168; 7169	61	61
										0.00081583	0.00373795	Fosphenytoin (Antiarrhythmic) Action Pathway	SMPDB	SMP00326	FXYD2; TPM2; MYLK; TPM1; ATP1B1; ATP1A4; ATP1A3; ATP1A2; ATP1A1; ABCC9	476; 477; 478; 480; 481; 486; 10060; 4638; 7168; 7169	61	61
										0.00081583	0.00373795	Mexiletine Action Pathway	SMPDB	SMP00329	FXYD2; TPM2; MYLK; TPM1; ATP1B1; ATP1A4; ATP1A3; ATP1A2; ATP1A1; ABCC9	476; 477; 478; 480; 481; 486; 10060; 4638; 7168; 7169	61	61
										0.00081583	0.00373795	Tocainide Action Pathway	SMPDB	SMP00330	FXYD2; TPM2; MYLK; TPM1; ATP1B1; ATP1A4; ATP1A3; ATP1A2; ATP1A1; ABCC9	476; 477; 478; 480; 481; 486; 10060; 4638; 7168; 7169	61	61
										0.00081583	0.00373795	Flecainide Action Pathway	SMPDB	SMP00331	FXYD2; TPM2; MYLK; TPM1; ATP1B1; ATP1A4; ATP1A3; ATP1A2; ATP1A1; ABCC9	476; 477; 478; 480; 481; 486; 10060; 4638; 7168; 7169	61	61
										0.00081583	0.00373795	Amiodarone Action Pathway	SMPDB	SMP00665	FXYD2; TPM2; MYLK; TPM1; ATP1B1; ATP1A4; ATP1A3; ATP1A2; ATP1A1; ABCC9	476; 477; 478; 480; 481; 486; 10060; 4638; 7168; 7169	61	61
										0.00081583	0.00373795	Ibutilide Action Pathway	SMPDB	SMP00332	FXYD2; TPM2; MYLK; TPM1; ATP1B1; ATP1A4; ATP1A3; ATP1A2; ATP1A1; ABCC9	476; 477; 478; 480; 481; 486; 10060; 4638; 7168; 7169	61	61
										0.000852632	0.00385489	Amino acid synthesis and interconversion (transamination)	Reactome	R-HSA-70614	ASPA; GPT2; FOLH1B; GLUD2; GLUD1; PHGDH; GPT	2875; 443; 84706; 2746; 26227; 2747; 219595	32	32
										0.000852632	0.00385489	Gluconeogenesis	Reactome	R-HSA-70263	PCK2; PCK1; PC; FBP1; FBP2; ALDOB; SLC25A10	5091; 5106; 229; 8789; 2203; 5105; 1468	33	32
										0.000852632	0.00385489	Codeine Action Pathway	SMPDB	SMP00405	UGT2B7; FXYD2; ATP1B1; ATP1A4; ATP1A3; ATP1A2; ATP1A1	7364; 476; 477; 478; 480; 481; 486	32	32
										0.000852632	0.00385489	erk and pi-3 kinase are necessary for collagen binding in corneal epithelia	BioCarta	ecmpathway	ACTN3; ACTN2; ACTN4; VCL; MYLK; TNS1; BCAR1	7414; 4638; 9564; 88; 81; 7145; 89	32	32
										0.000852632	0.00385489	Heroin Action Pathway	SMPDB	SMP00407	FXYD2; ATP1B1; ATP1A4; ATP1A3; ATP1A2; ATP1A1; CES2	8824; 476; 477; 478; 480; 481; 486	32	32
										0.000927332	0.00417171	Muscle contraction	Reactome	R-HSA-397014	ACTN3; ACTN2; FXYD2; TPM2; NPR1; CALD1; TPM4; VCL; MYLK; TPM1; ATP1B1; MYL4; ATP1A4; ATP1A3; ABCC9; ATP1A1; SORBS1; SORBS3; LMOD1; MYH11; ATP1A2	486; 480; 4635; 7168; 88; 4638; 476; 10174; 481; 10060; 25802; 4881; 7171; 800; 10580; 7414; 89; 4629; 478; 7169; 477	198	198
										0.000930031	0.00417171	Carvedilol Action Pathway	SMPDB	SMP00367	FXYD2; TPM2; MYLK; TPM1; ATP1B1; ATP1A4; ATP1A3; ATP1A2; ATP1A1; ABCC9	476; 477; 478; 480; 481; 486; 10060; 4638; 7168; 7169	62	62
										0.000930031	0.00417171	Labetalol Action Pathway	SMPDB	SMP00368	FXYD2; TPM2; MYLK; TPM1; ATP1B1; ATP1A4; ATP1A3; ATP1A2; ATP1A1; ABCC9	476; 477; 478; 480; 481; 486; 10060; 4638; 7168; 7169	62	62
										0.000949123	0.00424621	Prostaglandin Leukotriene metabolism	INOH	None	GGTLC2; GGT2; GGT1; GGT5; CYP4F2; CYP4F3	728441; 4051; 2678; 91227; 2687; 8529	25	24
										0.00102014	0.00451428	Vascular smooth muscle contraction - Homo sapiens (human)	KEGG	path:hsa04270	MYH11; ARHGEF12; PLCB3; CYP4A11; NPR1; MYLK4; MYLK2; MYLK; MYLK3; GUCY1A2; PRKG1; GNA11; PLA2G4A; CALD1; CYP4A22	4629; 4638; 1579; 340156; 5321; 2767; 5331; 284541; 4881; 800; 23365; 85366; 2977; 91807; 5592	121	121
										0.00102225	0.00451428	alternative complement pathway	BioCarta	alternativepathway	C8B; C7; CFD; C8G	730; 732; 1675; 733	10	10
										0.00102225	0.00451428	Nicotine Pathway, Pharmacokinetics	PharmGKB	PA2011	UGT2B7; UGT2B10; UGT1A9; AOX1	7364; 7365; 54600; 316	10	10
										0.00102225	0.00451428	Bicarbonate transporters	Reactome	R-HSA-425381	SLC4A4; SLC4A7; SLC4A8; SLC4A10	9498; 8671; 9497; 57282	10	10
										0.00102225	0.00451428	Sulfur metabolism - Homo sapiens (human)	KEGG	path:hsa00920	MPST; BPNT1; TST; SUOX	10380; 4357; 7263; 6821	10	10
										0.00105062	0.00462759	Amoebiasis - Homo sapiens (human)	KEGG	path:hsa05146	PLCB3; ACTN4; PIK3CB; C8G; VCL; GNA14; COL4A6; C8B; COL4A4; COL4A3; COL4A2; COL4A1; GNA11	81; 5291; 2767; 5331; 732; 733; 7414; 1282; 1284; 1285; 1286; 1288; 9630	98	97
										0.00105701	0.0046438	Lidocaine (Antiarrhythmic) Action Pathway	SMPDB	SMP00328	FXYD2; TPM2; MYLK; TPM1; ATP1B1; ATP1A4; ATP1A3; ATP1A2; ATP1A1; ABCC9	476; 477; 478; 480; 481; 486; 10060; 4638; 7168; 7169	63	63
										0.00106038	0.00464663	Thyroid hormone synthesis - Homo sapiens (human)	KEGG	path:hsa04918	LRP2; IYD; PLCB3; FXYD2; TTR; ATP1B1; GPX3; ATP1A4; ATP1A3; ATP1A2; ATP1A1	7276; 4036; 2878; 389434; 5331; 476; 477; 478; 480; 481; 486	74	74
										0.00114806	0.00481291	Vitamin E metabolism	EHMN	Vitamin E metabolism	HADH; EHHADH; ACOX1; ECHS1; CYP4F2; CYP4F3; ACOT2; ACOT1	8529; 4051; 641371; 10965; 3033; 1892; 51; 1962	43	43
										0.00115351	0.00481291	nicotine degradation IV	HumanCyc	PWY66-201	AOX1; UGT2B10; UGT2B11; FMO4; FMO5	7365; 10720; 2330; 316; 2329	17	17
										0.00115351	0.00481291	Mitochondrial LC-Fatty Acid Beta-Oxidation	Wikipathways	WP368	HADH; ACSF2; CPT2; EHHADH; ACADM	80221; 1962; 34; 1376; 3033	17	17
										0.00115351	0.00481291	the visual cycle I (vertebrates)	HumanCyc	PWY-6861	RBP1; DHRS4; RBP4; RBP5; DHRS4L1	83758; 10901; 728635; 5950; 5947	17	17
										0.00115465	0.00481291	Synthesis and Degradation of Ketone Bodies	Wikipathways	WP311	HMGCL; ACAT1; HMGCS2	38; 3155; 3158	5	5
										0.00115465	0.00481291	Succinyl CoA: 3-ketoacid CoA transferase deficiency	SMPDB	SMP00569	HMGCL; ACAT1; HMGCS2	38; 3158; 3155	5	5
										0.00115465	0.00481291	Ketone Body Metabolism	SMPDB	SMP00071	HMGCL; ACAT1; HMGCS2	38; 3158; 3155	5	5
										0.00115465	0.00481291	Alpha-oxidation of phytanate	Reactome	R-HSA-389599	ALDH3A2; SLC27A2; PHYH	224; 5264; 11001	5	5
										0.00115465	0.00481291	Sulfide oxidation to sulfate	Reactome	R-HSA-1614517	TST; SUOX; SLC25A10	1468; 6821; 7263	5	5
										0.00115465	0.00481291	Beta oxidation of decanoyl-CoA to octanoyl-CoA-CoA	Reactome	R-HSA-77346	ECHS1; ACADM; HADH	1892; 34; 3033	5	5
										0.00115465	0.00481291	Beta oxidation of octanoyl-CoA to hexanoyl-CoA	Reactome	R-HSA-77348	ECHS1; ACADM; HADH	1892; 34; 3033	5	5
										0.00115465	0.00481291	Pyruvate Carboxylase Deficiency	SMPDB	SMP00350	GPT; PC; AGXT	2875; 5091; 189	5	5
										0.00115465	0.00481291	Primary Hyperoxaluria Type I	SMPDB	SMP00352	GPT; PC; AGXT	2875; 5091; 189	5	5
										0.00115465	0.00481291	Lactic Acidemia	SMPDB	SMP00313	GPT; PC; AGXT	2875; 5091; 189	5	5
										0.00115465	0.00481291	Alanine Metabolism	SMPDB	SMP00055	GPT; PC; AGXT	2875; 5091; 189	5	5
										0.00115465	0.00481291	4-hydroxy-2-nonenal detoxification	HumanCyc	PWY-7112	GSTA5; GSTA1; GSTA3	2940; 221357; 2938	5	5
										0.00115465	0.00481291	tyrosine degradation	HumanCyc	TYRFUMCAT-PWY	FAH; GSTZ1; HPD	3242; 2184; 2954	5	5
										0.00115465	0.00481291	Fructose catabolism	Reactome	R-HSA-70350	KHK; GLYCTK; ALDOB	3795; 132158; 229	5	5
										0.00115465	0.00481291	Carnitine synthesis	Reactome	R-HSA-71262	TMLHE; SHMT1; BBOX1	6470; 8424; 55217	5	5
										0.00115465	0.00481291	Carnitine Synthesis	SMPDB	SMP00465	BBOX1; SHMT1; TMLHE	55217; 6470; 8424	5	5
										0.00119667	0.00497593	gluconeogenesis	HumanCyc	PWY66-399	PCK2; PCK1; PC; FBP1; FBP2; ALDOB	5091; 5106; 229; 8789; 2203; 5105	26	25
										0.00127281	0.00527968	Arachidonic acid metabolism	EHMN	Arachidonic acid metabolism	EPHX2; CYP4F2; CYP4A11; CYP4F12; DHRS4; CYP4F11; GSTZ1; CYP4F8; GPX3; DHRS4L1; CYP4A22; CYP4F3; PLA2G4A	728635; 284541; 4051; 10901; 66002; 2878; 5321; 2954; 2053; 57834; 8529; 1579; 11283	101	99
										0.0013428	0.00555654	Morphine Action Pathway	SMPDB	SMP00406	UGT2B7; UGT2B4; FXYD2; ATP1B1; ATP1A4; ATP1A3; ATP1A2; ATP1A1	7364; 7363; 476; 477; 478; 480; 481; 486	44	44
										0.00149074	0.00614745	Vitamin A (retinol) metabolism	EHMN	Vitamin A (retinol) metabolism	UGT2B7; UGT2B4; UGT2B17; UGT2B10; UGT1A9; UGT2B11	7365; 7364; 54600; 7363; 10720; 7367	26	26
										0.0014928	0.00614745	Copper homeostasis	Wikipathways	WP3286	MT1X; SOD3; MT2A; MT1H; SCO1; MT1E; MT1G; MT1A; COX17	10063; 6341; 6649; 4496; 4495; 4493; 4501; 4502; 4489	55	55
										0.00153207	0.00627892	Metabolism of Angiotensinogen to Angiotensins	Reactome	R-HSA-2022377	MME; ENPEP; AGT; ANPEP; ACE	1636; 4311; 2028; 183; 290	18	18
										0.00153207	0.00627892	Omega-3 fatty acid metabolism	EHMN	Omega-3 fatty acid metabolism	ACOX2; ACAA1; ACOX1; EHHADH; SLC27A2	8309; 51; 30; 1962; 11001	18	18
										0.00154315	0.00627916	noradrenaline and adrenaline degradation	HumanCyc	PWY-6342	ALDH3A2; ADH1B; ALDH2; ADH6	217; 224; 125; 130	11	11
										0.00154315	0.00627916	Phenylalanine and tyrosine catabolism	Reactome	R-HSA-71182	QDPR; FAH; GSTZ1; HPD	2954; 5860; 3242; 2184	11	11
										0.00154315	0.00627916	3-oxo-10R-octadecatrienoate beta-oxidation	EHMN	3-oxo-10R-octadecatrienoate beta-oxidation	HADH; ACOX1; EHHADH; ECHS1	3033; 1892; 51; 1962	11	11
										0.00156321	0.00634569	Glycerophospholipid metabolism	EHMN	Glycerophospholipid metabolism	ALDH7A1; ALDH3A1; GK2; ALDH3A2; SLC3A1; ALDH2; SLC3A2; AKR1A1; GPD1; ADHFE1; SLC22A2; GLB1L; PLA2G4A; ALDOB; GK; SLC22A5	2819; 137872; 6519; 224; 501; 79411; 2710; 6520; 5321; 218; 2712; 229; 217; 6582; 10327; 6584	139	139
										0.00171455	0.00694352	Glycolysis and Gluconeogenesis	EHMN	Glycolysis and Gluconeogenesis	PCK2; PCK1; ALDH3A1; ALDH2; PC; AKR1A1; ADHFE1; ALDH7A1; ALDOB; SLC25A10	5091; 501; 137872; 218; 5106; 1468; 229; 217; 5105; 10327	68	67
										0.00177762	0.00718191	Citalopram Action Pathway	SMPDB	SMP00424	AOX1; FXYD2; ATP1B1; ATP1A4; ATP1A3; ATP1A2; ATP1A1	316; 476; 477; 478; 480; 481; 486	36	36
										0.00181066	0.00729815	Syndecan-1-mediated signaling events	PID	syndecan_1_pathway	COL11A1; SDC1; COL4A6; COL4A4; COL4A3; COL4A1; MMP7; COL5A1	4316; 1288; 1301; 1282; 6382; 1286; 1285; 1289	46	46
										0.00222349	0.00873656	ethanol degradation II	HumanCyc	PWY66-21	ALDH3A2; ADH1B; ALDH2	224; 217; 125	6	6
										0.00222349	0.00873656	ethanol degradation IV	HumanCyc	PWY66-162	ALDH3A2; ALDH2; CAT	224; 847; 217	6	6
										0.00222349	0.00873656	threonine degradation	HumanCyc	PWY66-428	BCKDHB; DBT; BCKDHA	594; 593; 1629	6	6
										0.00222349	0.00873656	Na+-dependent glucose transporters	Reactome	R-HSA-428808	SLC5A1; SLC5A2; SLC5A9	6523; 200010; 6524	6	6
										0.00222349	0.00873656	oleate biosynthesis	HumanCyc	PWY-5996	ACOT4; ACOT2; ACOT1	10965; 122970; 641371	6	6
										0.00222349	0.00873656	Refsum Disease	SMPDB	SMP00451	ALDH3A2; PHYH; SLC27A2	11001; 5264; 224	6	6
										0.00222349	0.00873656	Phytanic Acid Peroxisomal Oxidation	SMPDB	SMP00450	ALDH3A2; PHYH; SLC27A2	11001; 5264; 224	6	6
										0.00222349	0.00873656	glycine betaine degradation	HumanCyc	PWY-3661-1	SARDH; DMGDH; SHMT1	29958; 1757; 6470	6	6
										0.00222349	0.00873656	Conjugation of benzoate with glycine	Reactome	R-HSA-177135	GLYATL1; GLYAT; ACSM2B	92292; 348158; 10249	7	6
										0.00222376	0.00873656	lectin induced complement pathway	BioCarta	lectinpathway	C8B; C7; MASP1; C8G	730; 5648; 732; 733	12	12
										0.00222376	0.00873656	NAD <i>de novo</i> biosynthesis	HumanCyc	NADSYN-PWY	KMO; KYNU; AFMID; HAAO	8564; 8942; 125061; 23498	13	12
										0.00246457	0.00948083	Striated Muscle Contraction	Wikipathways	WP383	ACTN3; ACTN2; ACTN4; TPM4; TPM2; TPM1; MYL4	88; 89; 7171; 4635; 81; 7168; 7169	38	38
										0.00247694	0.00948083	Phenytoin (Antiarrhythmic) Action Pathway	SMPDB	SMP00327	FXYD2; TPM2; ABCC9; MYLK; TPM1; ATP1B1; ATP1A4; ATP1A3; UGT1A9; ATP1A1; ATP1A2	54600; 476; 477; 478; 480; 481; 486; 10060; 4638; 7168; 7169	82	82
										0.00249822	0.00948083	&beta;-alanine degradation	HumanCyc	BETA-ALA-DEGRADATION-I-PWY	ALDH6A1; ABAT	18; 4329	2	2
										0.00249822	0.00948083	creatine biosynthesis	HumanCyc	GLYCGREAT-PWY	GATM; GAMT	2628; 2593	2	2
										0.00249822	0.00948083	alanine biosynthesis/degradation	HumanCyc	ALANINE-DEG3-PWY	GPT; GPT2	2875; 84706	2	2
										0.00249822	0.00948083	histamine degradation	HumanCyc	PWY-6181	AOC1; HNMT	3176; 26	2	2
										0.00249822	0.00948083	Degradation of GABA	Reactome	R-HSA-916853	ALDH5A1; ABAT	7915; 18	2	2
										0.00249822	0.00948083	4-aminobutyrate degradation	HumanCyc	PWY-6535	ALDH5A1; ABAT	7915; 18	2	2
										0.00249822	0.00948083	choline degradation	HumanCyc	CHOLINE-BETAINE-ANA-PWY	CHDH; ALDH7A1	55349; 501	2	2
										0.00249822	0.00948083	2-amino-3-carboxymuconate semialdehyde degradation to glutaryl-CoA	HumanCyc	PWY-5652	DHTKD1; ACMSD	55526; 130013	2	2
										0.00249822	0.00948083	glycine biosynthesis	HumanCyc	GLYSYN-ALA-PWY	AGXT; AGXT2	64902; 189	2	2
										0.00270722	0.00948083	Levomethadyl Acetate Action Action Pathway	SMPDB	SMP00677	FXYD2; ATP1B1; ATP1A4; ATP1A3; ATP1A2; ATP1A1	476; 477; 478; 480; 481; 486	29	29
										0.00270722	0.00948083	Levallorphan Action Pathway	SMPDB	SMP00683	FXYD2; ATP1B1; ATP1A4; ATP1A3; ATP1A2; ATP1A1	476; 477; 478; 480; 481; 486	29	29
										0.00270722	0.00948083	Dimethylthiambutene Action Pathway	SMPDB	SMP00680	FXYD2; ATP1B1; ATP1A4; ATP1A3; ATP1A2; ATP1A1	476; 477; 478; 480; 481; 486	29	29
										0.00270722	0.00948083	Ethylmorphine Action Pathway	SMPDB	SMP00681	FXYD2; ATP1B1; ATP1A4; ATP1A3; ATP1A2; ATP1A1	476; 477; 478; 480; 481; 486	29	29
										0.00270722	0.00948083	Pentazocine Action Pathway	SMPDB	SMP00686	FXYD2; ATP1B1; ATP1A4; ATP1A3; ATP1A2; ATP1A1	476; 477; 478; 480; 481; 486	29	29
										0.00270722	0.00948083	Naltrexone Action Pathway	SMPDB	SMP00687	FXYD2; ATP1B1; ATP1A4; ATP1A3; ATP1A2; ATP1A1	476; 477; 478; 480; 481; 486	29	29
										0.00270722	0.00948083	Buprenorphine Action Pathway	SMPDB	SMP00684	FXYD2; ATP1B1; ATP1A4; ATP1A3; ATP1A2; ATP1A1	476; 477; 478; 480; 481; 486	29	29
										0.00270722	0.00948083	Alvimopan Action Pathway	SMPDB	SMP00685	FXYD2; ATP1B1; ATP1A4; ATP1A3; ATP1A2; ATP1A1	476; 477; 478; 480; 481; 486	29	29
										0.00270722	0.00948083	Naloxone Action Pathway	SMPDB	SMP00688	FXYD2; ATP1B1; ATP1A4; ATP1A3; ATP1A2; ATP1A1	476; 477; 478; 480; 481; 486	29	29
										0.00270722	0.00948083	Dihydromorphine Action Pathway	SMPDB	SMP00689	FXYD2; ATP1B1; ATP1A4; ATP1A3; ATP1A2; ATP1A1	476; 477; 478; 480; 481; 486	29	29
										0.00270722	0.00948083	Ketobemidone Action Pathway	SMPDB	SMP00690	FXYD2; ATP1B1; ATP1A4; ATP1A3; ATP1A2; ATP1A1	476; 477; 478; 480; 481; 486	29	29
										0.00270722	0.00948083	Levorphanol Action Pathway	SMPDB	SMP00673	FXYD2; ATP1B1; ATP1A4; ATP1A3; ATP1A2; ATP1A1	476; 477; 478; 480; 481; 486	29	29
										0.00270722	0.00948083	Propoxyphene Action Pathway	SMPDB	SMP00672	FXYD2; ATP1B1; ATP1A4; ATP1A3; ATP1A2; ATP1A1	476; 477; 478; 480; 481; 486	29	29
										0.00270722	0.00948083	Tramadol Action Action Pathway	SMPDB	SMP00671	FXYD2; ATP1B1; ATP1A4; ATP1A3; ATP1A2; ATP1A1	476; 477; 478; 480; 481; 486	29	29
										0.00270722	0.00948083	Diphenoxylate Action Pathway	SMPDB	SMP00675	FXYD2; ATP1B1; ATP1A4; ATP1A3; ATP1A2; ATP1A1	476; 477; 478; 480; 481; 486	29	29
										0.00270722	0.00948083	Anileridine Action Pathway	SMPDB	SMP00674	FXYD2; ATP1B1; ATP1A4; ATP1A3; ATP1A2; ATP1A1	476; 477; 478; 480; 481; 486	29	29
										0.00270722	0.00948083	Oxycodone Action Pathway	SMPDB	SMP00409	FXYD2; ATP1B1; ATP1A4; ATP1A3; ATP1A2; ATP1A1	476; 477; 478; 480; 481; 486	29	29
										0.00270722	0.00948083	Alfentanil Action Pathway	SMPDB	SMP00413	FXYD2; ATP1B1; ATP1A4; ATP1A3; ATP1A2; ATP1A1	476; 477; 478; 480; 481; 486	29	29
										0.00270722	0.00948083	Oxymorphone Action Pathway	SMPDB	SMP00412	FXYD2; ATP1B1; ATP1A4; ATP1A3; ATP1A2; ATP1A1	476; 477; 478; 480; 481; 486	29	29
										0.00270722	0.00948083	Hydrocodone Action Pathway	SMPDB	SMP00411	FXYD2; ATP1B1; ATP1A4; ATP1A3; ATP1A2; ATP1A1	476; 477; 478; 480; 481; 486	29	29
										0.00270722	0.00948083	Hydromorphone Action Pathway	SMPDB	SMP00410	FXYD2; ATP1B1; ATP1A4; ATP1A3; ATP1A2; ATP1A1	476; 477; 478; 480; 481; 486	29	29
										0.00270722	0.00948083	Sufentanil Action Pathway	SMPDB	SMP00417	FXYD2; ATP1B1; ATP1A4; ATP1A3; ATP1A2; ATP1A1	476; 477; 478; 480; 481; 486	29	29
										0.00270722	0.00948083	Remifentanil Action Pathway	SMPDB	SMP00416	FXYD2; ATP1B1; ATP1A4; ATP1A3; ATP1A2; ATP1A1	476; 477; 478; 480; 481; 486	29	29
										0.00270722	0.00948083	Fentanyl Action Pathway	SMPDB	SMP00415	FXYD2; ATP1B1; ATP1A4; ATP1A3; ATP1A2; ATP1A1	476; 477; 478; 480; 481; 486	29	29
										0.00270722	0.00948083	Carfentanil Action Pathway	SMPDB	SMP00414	FXYD2; ATP1B1; ATP1A4; ATP1A3; ATP1A2; ATP1A1	476; 477; 478; 480; 481; 486	29	29
										0.00270722	0.00948083	3-Methylthiofentanyl Action Pathway	SMPDB	SMP00679	FXYD2; ATP1B1; ATP1A4; ATP1A3; ATP1A2; ATP1A1	476; 477; 478; 480; 481; 486	29	29
										0.00270722	0.00948083	Methadyl Acetate Action Pathway	SMPDB	SMP00678	FXYD2; ATP1B1; ATP1A4; ATP1A3; ATP1A2; ATP1A1	476; 477; 478; 480; 481; 486	29	29
										0.00270722	0.00948083	Dezocine Action Pathway	SMPDB	SMP00676	FXYD2; ATP1B1; ATP1A4; ATP1A3; ATP1A2; ATP1A1	476; 477; 478; 480; 481; 486	29	29
										0.00270722	0.00948083	Mepivacaine Action Pathway	SMPDB	SMP00399	FXYD2; ATP1B1; ATP1A4; ATP1A3; ATP1A2; ATP1A1	476; 477; 478; 480; 481; 486	29	29
										0.00270722	0.00948083	Chloroprocaine Action Pathway	SMPDB	SMP00394	FXYD2; ATP1B1; ATP1A4; ATP1A3; ATP1A2; ATP1A1	476; 477; 478; 480; 481; 486	29	29
										0.00270722	0.00948083	Dibucaine Action Pathway	SMPDB	SMP00396	FXYD2; ATP1B1; ATP1A4; ATP1A3; ATP1A2; ATP1A1	476; 477; 478; 480; 481; 486	29	29
										0.00270722	0.00948083	Levobupivacaine Action Pathway	SMPDB	SMP00397	FXYD2; ATP1B1; ATP1A4; ATP1A3; ATP1A2; ATP1A1	476; 477; 478; 480; 481; 486	29	29
										0.00270722	0.00948083	Benzocaine Action Pathway	SMPDB	SMP00392	FXYD2; ATP1B1; ATP1A4; ATP1A3; ATP1A2; ATP1A1	476; 477; 478; 480; 481; 486	29	29
										0.00270722	0.00948083	Bupivacaine Action Pathway	SMPDB	SMP00393	FXYD2; ATP1B1; ATP1A4; ATP1A3; ATP1A2; ATP1A1	476; 477; 478; 480; 481; 486	29	29
										0.00270722	0.00948083	Oxybuprocaine Action Pathway	SMPDB	SMP00400	FXYD2; ATP1B1; ATP1A4; ATP1A3; ATP1A2; ATP1A1	476; 477; 478; 480; 481; 486	29	29
										0.00270722	0.00948083	Prilocaine Action Pathway	SMPDB	SMP00401	FXYD2; ATP1B1; ATP1A4; ATP1A3; ATP1A2; ATP1A1	476; 477; 478; 480; 481; 486	29	29
										0.00270722	0.00948083	Procaine Action Pathway	SMPDB	SMP00402	FXYD2; ATP1B1; ATP1A4; ATP1A3; ATP1A2; ATP1A1	476; 477; 478; 480; 481; 486	29	29
										0.00270722	0.00948083	Proparacaine Action Pathway	SMPDB	SMP00403	FXYD2; ATP1B1; ATP1A4; ATP1A3; ATP1A2; ATP1A1	476; 477; 478; 480; 481; 486	29	29
										0.00270722	0.00948083	Ropivacaine Action Pathway	SMPDB	SMP00404	FXYD2; ATP1B1; ATP1A4; ATP1A3; ATP1A2; ATP1A1	476; 477; 478; 480; 481; 486	29	29
										0.00270722	0.00948083	Cocaine Action Pathway	SMPDB	SMP00395	FXYD2; ATP1B1; ATP1A4; ATP1A3; ATP1A2; ATP1A1	476; 477; 478; 480; 481; 486	29	29
										0.00270722	0.00948083	Escitalopram Action Pathway	SMPDB	SMP00425	FXYD2; ATP1B1; ATP1A4; ATP1A3; ATP1A2; ATP1A1	476; 477; 478; 480; 481; 486	29	29
										0.00270722	0.00948083	The oncogenic action of L-2-hydroxyglutarate in Hydroxygluaricaciduria	SMPDB	SMP02358	L2HGDH; IDH2; GLUD1; SUCLG2; PC; SUCLG1	8802; 8801; 5091; 2746; 3418; 79944	29	29
										0.00272978	0.00954028	Selenium Micronutrient Network	Wikipathways	WP15	KYNU; SOD3; KMO; CTH; PLAT; GPX3; GGT1; CAT; PNPO; XDH; TXNRD2	8564; 7498; 6649; 10587; 2878; 5327; 8942; 1491; 847; 55163; 2678	83	83
										0.00274364	0.00956913	One carbon metabolism and related pathways	Wikipathways	WP3940	SOD3; GPX3; SARDH; BHMT2; DMGDH; CHDH; CTH; SHMT1	55349; 1757; 6649; 6470; 23743; 29958; 2878; 1491	49	49
										0.00308609	0.0101705	Argininemia	SMPDB	SMP00357	GPT; ASS1; GLUD1; ASL	2875; 2746; 435; 445	13	13
										0.00308609	0.0101705	Citrullinemia Type I	SMPDB	SMP00001	GPT; ASS1; GLUD1; ASL	2875; 2746; 435; 445	13	13
										0.00308609	0.0101705	Carbamoyl Phosphate Synthetase Deficiency	SMPDB	SMP00002	GPT; ASS1; GLUD1; ASL	2875; 2746; 435; 445	13	13
										0.00308609	0.0101705	Argininosuccinic Aciduria	SMPDB	SMP00003	GPT; ASS1; GLUD1; ASL	2875; 2746; 435; 445	13	13
										0.00308609	0.0101705	Urea Cycle	SMPDB	SMP00059	GPT; ASS1; GLUD1; ASL	2875; 2746; 435; 445	13	13
										0.00308609	0.0101705	Ornithine Transcarbamylase Deficiency (OTC Deficiency)	SMPDB	SMP00205	GPT; ASS1; GLUD1; ASL	2875; 2746; 435; 445	13	13
										0.00308609	0.0101705	Valproic acid pathway	Wikipathways	WP3871	IVD; EHHADH; ACADSB; ABAT	3712; 18; 36; 1962	13	13
										0.00308609	0.0101705	stearate biosynthesis	HumanCyc	PWY-5972	ACOT4; SLC27A2; ACOT2; ACOT1	10965; 122970; 641371; 11001	13	13
										0.00308609	0.0101705	Familial lipoprotein lipase deficiency	SMPDB	SMP00530	GK; GPD1; ALDH3A1; GLYCTK	132158; 2710; 2819; 218	13	13
										0.00308609	0.0101705	Glycerolipid Metabolism	SMPDB	SMP00039	GK; GPD1; ALDH3A1; GLYCTK	132158; 2710; 2819; 218	13	13
										0.00308609	0.0101705	Glycerol Kinase Deficiency	SMPDB	SMP00187	GK; GPD1; ALDH3A1; GLYCTK	132158; 2710; 2819; 218	13	13
										0.00308609	0.0101705	D-glyceric acidura	SMPDB	SMP00529	GK; GPD1; ALDH3A1; GLYCTK	132158; 2710; 2819; 218	13	13
										0.00324338	0.0101705	Nalbuphine Action Pathway	SMPDB	SMP00691	FXYD2; ATP1B1; ATP1A4; ATP1A3; ATP1A2; ATP1A1	476; 477; 478; 480; 481; 486	30	30
										0.00324338	0.0101705	Desipramine Action Pathway	SMPDB	SMP00423	FXYD2; ATP1B1; ATP1A4; ATP1A3; ATP1A2; ATP1A1	476; 477; 478; 480; 481; 486	30	30
										0.00324338	0.0101705	Molecules associated with elastic fibres	Reactome	R-HSA-2129379	ITGA8; LTBP2; LTBP1; ITGB6; MFAP4; FBLN1	4052; 4239; 2192; 3694; 8516; 4053	31	30
										0.00324338	0.0101705	Citrate cycle (TCA cycle) - Homo sapiens (human)	KEGG	path:hsa00020	PCK2; PCK1; IDH2; SUCLG2; PC; SUCLG1	5091; 3418; 8801; 8802; 5105; 5106	30	30
										0.00324338	0.0101705	Oxidative Stress	Wikipathways	WP408	MT1X; SOD3; CAT; GPX3; XDH; TXNRD2	7498; 10587; 2878; 6649; 4501; 847	30	30
										0.00324338	0.0101705	Ketoprofen Action Pathway	SMPDB	SMP00085	EPHX2; CYP4A11; CYP4F8; GGT1; CYP4F2; CYP4F3	8529; 2678; 2053; 1579; 11283; 4051	30	30
										0.00324338	0.0101705	Acetylsalicylic Acid Action Pathway	SMPDB	SMP00083	EPHX2; CYP4A11; CYP4F8; GGT1; CYP4F2; CYP4F3	8529; 2678; 2053; 1579; 11283; 4051	30	30
										0.00324338	0.0101705	Diflunisal Action Pathway	SMPDB	SMP00289	EPHX2; CYP4A11; CYP4F8; GGT1; CYP4F2; CYP4F3	8529; 2678; 2053; 1579; 11283; 4051	30	30
										0.00324338	0.0101705	Acetaminophen Action Pathway	SMPDB	SMP00710	EPHX2; CYP4A11; CYP4F8; GGT1; CYP4F2; CYP4F3	8529; 2678; 2053; 1579; 11283; 4051	30	30
										0.00324338	0.0101705	Sulindac Action Pathway	SMPDB	SMP00094	EPHX2; CYP4A11; CYP4F8; GGT1; CYP4F2; CYP4F3	8529; 2678; 2053; 1579; 11283; 4051	30	30
										0.00324338	0.0101705	Ketorolac Action Pathway	SMPDB	SMP00098	EPHX2; CYP4A11; CYP4F8; GGT1; CYP4F2; CYP4F3	8529; 2678; 2053; 1579; 11283; 4051	30	30
										0.00324338	0.0101705	Naproxen Action Pathway	SMPDB	SMP00120	EPHX2; CYP4A11; CYP4F8; GGT1; CYP4F2; CYP4F3	8529; 2678; 2053; 1579; 11283; 4051	30	30
										0.00324338	0.0101705	Flurbiprofen Action Pathway	SMPDB	SMP00697	EPHX2; CYP4A11; CYP4F8; GGT1; CYP4F2; CYP4F3	8529; 2678; 2053; 1579; 11283; 4051	30	30
										0.00324338	0.0101705	Antrafenine Action Pathway	SMPDB	SMP00693	EPHX2; CYP4A11; CYP4F8; GGT1; CYP4F2; CYP4F3	8529; 2678; 2053; 1579; 11283; 4051	30	30
										0.00324338	0.0101705	Trisalicylate-choline Action Pathway	SMPDB	SMP00703	EPHX2; CYP4A11; CYP4F8; GGT1; CYP4F2; CYP4F3	8529; 2678; 2053; 1579; 11283; 4051	30	30
										0.00324338	0.0101705	Nepafenac Action Pathway	SMPDB	SMP00702	EPHX2; CYP4A11; CYP4F8; GGT1; CYP4F2; CYP4F3	8529; 2678; 2053; 1579; 11283; 4051	30	30
										0.00324338	0.0101705	Phenylbutazone Action Pathway	SMPDB	SMP00701	EPHX2; CYP4A11; CYP4F8; GGT1; CYP4F2; CYP4F3	8529; 2678; 2053; 1579; 11283; 4051	30	30
										0.00324338	0.0101705	Lornoxicam Action Pathway	SMPDB	SMP00700	EPHX2; CYP4A11; CYP4F8; GGT1; CYP4F2; CYP4F3	8529; 2678; 2053; 1579; 11283; 4051	30	30
										0.00324338	0.0101705	Salsalate Action Pathway	SMPDB	SMP00707	EPHX2; CYP4A11; CYP4F8; GGT1; CYP4F2; CYP4F3	8529; 2678; 2053; 1579; 11283; 4051	30	30
										0.00324338	0.0101705	Salicylic Acid Action Pathway	SMPDB	SMP00709	EPHX2; CYP4A11; CYP4F8; GGT1; CYP4F2; CYP4F3	8529; 2678; 2053; 1579; 11283; 4051	30	30
										0.00324338	0.0101705	Salicylate-sodium Action Pathway	SMPDB	SMP00708	EPHX2; CYP4A11; CYP4F8; GGT1; CYP4F2; CYP4F3	8529; 2678; 2053; 1579; 11283; 4051	30	30
										0.00324338	0.0101705	Oxaprozin Action Pathway	SMPDB	SMP00113	EPHX2; CYP4A11; CYP4F8; GGT1; CYP4F2; CYP4F3	8529; 2678; 2053; 1579; 11283; 4051	30	30
										0.00324338	0.0101705	Nabumetone Action Pathway	SMPDB	SMP00114	EPHX2; CYP4A11; CYP4F8; GGT1; CYP4F2; CYP4F3	8529; 2678; 2053; 1579; 11283; 4051	30	30
										0.00324338	0.0101705	Bromfenac Action Pathway	SMPDB	SMP00102	EPHX2; CYP4A11; CYP4F8; GGT1; CYP4F2; CYP4F3	8529; 2678; 2053; 1579; 11283; 4051	30	30
										0.00324338	0.0101705	Mefenamic Acid Action Pathway	SMPDB	SMP00109	EPHX2; CYP4A11; CYP4F8; GGT1; CYP4F2; CYP4F3	8529; 2678; 2053; 1579; 11283; 4051	30	30
										0.00324338	0.0101705	Piroxicam Action Pathway	SMPDB	SMP00077	EPHX2; CYP4A11; CYP4F8; GGT1; CYP4F2; CYP4F3	8529; 2678; 2053; 1579; 11283; 4051	30	30
										0.00324338	0.0101705	Carprofen Action Pathway	SMPDB	SMP00694	EPHX2; CYP4A11; CYP4F8; GGT1; CYP4F2; CYP4F3	8529; 2678; 2053; 1579; 11283; 4051	30	30
										0.00324338	0.0101705	Fenoprofen Action Pathway	SMPDB	SMP00696	EPHX2; CYP4A11; CYP4F8; GGT1; CYP4F2; CYP4F3	8529; 2678; 2053; 1579; 11283; 4051	30	30
										0.00324338	0.0101705	Antipyrine Action Pathway	SMPDB	SMP00692	EPHX2; CYP4A11; CYP4F8; GGT1; CYP4F2; CYP4F3	8529; 2678; 2053; 1579; 11283; 4051	30	30
										0.00324338	0.0101705	Magnesium salicylate Action Pathway	SMPDB	SMP00698	EPHX2; CYP4A11; CYP4F8; GGT1; CYP4F2; CYP4F3	8529; 2678; 2053; 1579; 11283; 4051	30	30
										0.00324338	0.0101705	Tenoxicam Action Pathway	SMPDB	SMP00706	EPHX2; CYP4A11; CYP4F8; GGT1; CYP4F2; CYP4F3	8529; 2678; 2053; 1579; 11283; 4051	30	30
										0.00324338	0.0101705	Tiaprofenic Acid Action Pathway	SMPDB	SMP00705	EPHX2; CYP4A11; CYP4F8; GGT1; CYP4F2; CYP4F3	8529; 2678; 2053; 1579; 11283; 4051	30	30
										0.00324338	0.0101705	Tolmetin Action Pathway	SMPDB	SMP00704	EPHX2; CYP4A11; CYP4F8; GGT1; CYP4F2; CYP4F3	8529; 2678; 2053; 1579; 11283; 4051	30	30
										0.00324338	0.0101705	Suprofen Action Pathway	SMPDB	SMP00101	EPHX2; CYP4A11; CYP4F8; GGT1; CYP4F2; CYP4F3	8529; 2678; 2053; 1579; 11283; 4051	30	30
										0.00324338	0.0101705	Etodolac Action Pathway	SMPDB	SMP00084	EPHX2; CYP4A11; CYP4F8; GGT1; CYP4F2; CYP4F3	8529; 2678; 2053; 1579; 11283; 4051	30	30
										0.00324338	0.0101705	Rofecoxib Action Pathway	SMPDB	SMP00087	EPHX2; CYP4A11; CYP4F8; GGT1; CYP4F2; CYP4F3	8529; 2678; 2053; 1579; 11283; 4051	30	30
										0.00324338	0.0101705	Diclofenac Action Pathway	SMPDB	SMP00093	EPHX2; CYP4A11; CYP4F8; GGT1; CYP4F2; CYP4F3	8529; 2678; 2053; 1579; 11283; 4051	30	30
										0.00324338	0.0101705	Etoricoxib Action Pathway	SMPDB	SMP00695	EPHX2; CYP4A11; CYP4F8; GGT1; CYP4F2; CYP4F3	8529; 2678; 2053; 1579; 11283; 4051	30	30
										0.00324338	0.0101705	Lumiracoxib Action Pathway	SMPDB	SMP00699	EPHX2; CYP4A11; CYP4F8; GGT1; CYP4F2; CYP4F3	8529; 2678; 2053; 1579; 11283; 4051	30	30
										0.00324338	0.0101705	Valdecoxib Action Pathway	SMPDB	SMP00116	EPHX2; CYP4A11; CYP4F8; GGT1; CYP4F2; CYP4F3	8529; 2678; 2053; 1579; 11283; 4051	30	30
										0.00324338	0.0101705	Meloxicam Action Pathway	SMPDB	SMP00106	EPHX2; CYP4A11; CYP4F8; GGT1; CYP4F2; CYP4F3	8529; 2678; 2053; 1579; 11283; 4051	30	30
										0.00324338	0.0101705	Leukotriene C4 Synthesis Deficiency	SMPDB	SMP00353	EPHX2; CYP4A11; CYP4F8; GGT1; CYP4F2; CYP4F3	8529; 2678; 2053; 1579; 11283; 4051	30	30
										0.00324338	0.0101705	Arachidonic Acid Metabolism	SMPDB	SMP00075	EPHX2; CYP4A11; CYP4F8; GGT1; CYP4F2; CYP4F3	8529; 2678; 2053; 1579; 11283; 4051	30	30
										0.0034927	0.0109323	Arachidonic acid metabolism - Homo sapiens (human)	KEGG	path:hsa00590	EPHX2; CYP4A11; CYP4F8; GPX3; GGT1; GGT5; CYP4F2; CYP4F3; PLA2G4A	1579; 2053; 11283; 2878; 5321; 8529; 4051; 2678; 2687	62	62
										0.0037469	0.0116215	Ethanol Degradation	SMPDB	SMP00449	ADH1B; ALDH2; CAT	125; 217; 847	7	7
										0.0037469	0.0116215	Tenofovir/Adefovir Pathway, Pharmacodynamics	PharmGKB	PA155028030	AK2; SLC22A6; AK4	204; 9356; 205	7	7
										0.0037469	0.0116215	Porphyrin metabolism	INOH	None	ALAD; FECH; UROS	2235; 210; 7390	7	7
										0.0037469	0.0116215	Inositol transporters	Reactome	R-HSA-429593	SLC5A1; SLC5A2; SLC5A9	6523; 200010; 6524	7	7
										0.0037469	0.0116215	palmitate biosynthesis	HumanCyc	PWY-5994	ACOT4; ACOT2; ACOT1	10965; 122970; 641371	8	7
										0.00385482	0.011913	Lidocaine (Local Anaesthetic) Action Pathway	SMPDB	SMP00398	FXYD2; ATP1B1; ATP1A4; ATP1A3; ATP1A2; ATP1A1	476; 477; 478; 480; 481; 486	31	31
										0.00385482	0.011913	Indomethacin Action Pathway	SMPDB	SMP00104	EPHX2; CYP4A11; CYP4F8; GGT1; CYP4F2; CYP4F3	8529; 2678; 2053; 1579; 11283; 4051	31	31
										0.00389865	0.0120267	Signaling events mediated by focal adhesion kinase	PID	fak_pathway	ACTN3; ACTN2; NCK2; RAC1; ACTN4; VCL; RAP1A; RRAS; BCAR1	7414; 88; 9564; 89; 8440; 5879; 81; 6237; 5906	63	63
										0.00395709	0.012185	Androgen and estrogen biosynthesis and metabolism	EHMN	Androgen and estrogen biosynthesis and metabolism	UGT2B7; UGT2B4; CYP4F12; CYP4F11; GSTZ1; CYP4F8; UGT2B17; UGT2B10; UGT1A9; HSD11B2; UGT2B11	54600; 7365; 7364; 3291; 7367; 66002; 2954; 7363; 10720; 57834; 11283	89	87
										0.00412729	0.012669	Metabolism of nucleotides	Reactome	R-HSA-15869	NUDT9; ENTPD5; LHPP; AK2; AGXT2; XDH; DPYS; CAT; GLRX; UPB1; GMPR2; AK4	51292; 2745; 7498; 53343; 1807; 205; 957; 64077; 204; 847; 51733; 64902	100	100
										0.00415134	0.012669	Hypoacetylaspartia	SMPDB	SMP00192	ASS1; ASPA; ABAT; ASL	18; 445; 443; 435	14	14
										0.00415134	0.012669	Aspartate Metabolism	SMPDB	SMP00067	ASS1; ASPA; ABAT; ASL	18; 445; 443; 435	14	14
										0.00415134	0.012669	Canavan Disease	SMPDB	SMP00175	ASS1; ASPA; ABAT; ASL	18; 445; 443; 435	14	14
										0.00415134	0.012669	Abacavir Pathway, Pharmacokinetics/Pharmacodynamics	PharmGKB	PA166104634	PCK1; ADH1C; ADH1B; ADH1A	5105; 126; 124; 125	14	14
										0.00443291	0.0135042	miRNA targets in ECM and membrane receptors	Wikipathways	WP2911	ITGA11; ITGB6; TNXB; COL5A3; COL5A1; COL4A2; COL4A1	3694; 1289; 22801; 7148; 1284; 1282; 50509	42	42
										0.00446459	0.0135765	cGMP-PKG signaling pathway - Homo sapiens (human)	KEGG	path:hsa04022	NPR1; PLCB3; FXYD2; PIK3CB; ATP1A4; MYLK2; MYLK; MYLK3; GUCY1A2; PRKG1; ATP1A2; ATP1A1; GNA11; ATP1A3; ATP1B1; MYLK4; PDE5A	4638; 5291; 340156; 85366; 2767; 5331; 4881; 2977; 91807; 8654; 5592; 476; 477; 478; 480; 481; 486	168	168
										0.00447711	0.0135904	Integrin-mediated Cell Adhesion	Wikipathways	WP185	ITGA8; ITGA9; RAC1; MYLK2; ITGB6; VCL; ILK; RAP1A; ITGA11; SORBS1; TNS1; BCAR1	10580; 9564; 8516; 7145; 5879; 3611; 3694; 7414; 5906; 22801; 3680; 85366	101	101
										0.00485027	0.0146637	Visual phototransduction	Reactome	R-HSA-2187338	LRP2; APOM; SDC1; HSPG2; SDC4; NAPEPLD; RBP1; RBP4; APOC3; TTR; APOA4; APOC2	6382; 345; 5947; 222236; 5950; 3339; 4036; 55937; 7276; 344; 337; 6385	102	102
										0.00489076	0.0146637	Nephrin interactions	Reactome	R-HSA-373753	ACTN3; ACTN2; PIK3CB; NCK2; ACTN4	88; 8440; 81; 5291; 89	23	23
										0.00489076	0.0146637	Renin-angiotensin system - Homo sapiens (human)	KEGG	path:hsa04614	MME; ENPEP; AGT; ANPEP; ACE	290; 183; 4311; 1636; 2028	23	23
										0.00489076	0.0146637	RHO GTPases activate PAKs	Reactome	R-HSA-5627123	MYH10; MYH11; RAC1; MYLK; FLNA	4629; 2316; 5879; 4628; 4638	23	23
										0.00489076	0.0146637	Ibuprofen Metabolism Pathway	SMPDB	SMP00590	UGT2B7; SLC22A6; SLC22A8; UGT2B4; UGT1A9	9356; 9376; 7364; 7363; 54600	23	23
										0.00489076	0.0146637	Biosynthesis of unsaturated fatty acids - Homo sapiens (human)	KEGG	path:hsa01040	ACOT4; ACOX1; ACOT2; ACAA1; ACOT1	122970; 30; 51; 10965; 641371	23	23
										0.00489076	0.0146637	RA biosynthesis pathway	Reactome	R-HSA-5365859	ALDH8A1; DHRS4; ADH1C; DHRS4L1; ADH1A	728635; 10901; 124; 64577; 126	23	23
										0.00532795	0.0159465	Imipramine Action Pathway	SMPDB	SMP00422	FXYD2; ATP1B1; ATP1A4; ATP1A3; ATP1A2; ATP1A1	476; 477; 478; 480; 481; 486	33	33
										0.00543965	0.0161115	Hereditary Coproporphyria (HCP)	SMPDB	SMP00342	ALAD; UGT2B11; FECH; UROS	210; 7390; 2235; 10720	15	15
										0.00543965	0.0161115	Porphyria Variegata (PV)	SMPDB	SMP00346	ALAD; UGT2B11; FECH; UROS	210; 7390; 2235; 10720	15	15
										0.00543965	0.0161115	Congenital Erythropoietic Porphyria (CEP) or Gunther Disease	SMPDB	SMP00345	ALAD; UGT2B11; FECH; UROS	210; 7390; 2235; 10720	15	15
										0.00543965	0.0161115	Acute Intermittent Porphyria	SMPDB	SMP00344	ALAD; UGT2B11; FECH; UROS	210; 7390; 2235; 10720	15	15
										0.00543965	0.0161115	Porphyrin Metabolism	SMPDB	SMP00024	ALAD; UGT2B11; FECH; UROS	210; 7390; 2235; 10720	15	15
										0.00543965	0.0161115	Glutathione synthesis and recycling	Reactome	R-HSA-174403	GGT2; GGTLC2; GGT1; GGT5	91227; 2678; 728441; 2687	16	15
										0.00577345	0.0168089	Mitochondrial Beta-Oxidation of Medium Chain Saturated Fatty Acids	SMPDB	SMP00481	ECHS1; ACADM; HADH	1892; 3033; 34	8	8
										0.00577345	0.0168089	Mitochondrial Beta-Oxidation of Short Chain Saturated Fatty Acids	SMPDB	SMP00480	ECHS1; ACAT1; HADH	1892; 3033; 38	8	8
										0.00577345	0.0168089	Short-chain 3-hydroxyacyl-CoA dehydrogenase deficiency (SCHAD)	SMPDB	SMP00568	ECHS1; ACAT1; HADH	1892; 3033; 38	8	8
										0.00577345	0.0168089	Fatty Acids bound to GPR40 (FFAR1) regulate insulin secretion	Reactome	R-HSA-434316	GNA14; PLCB3; GNA11	2767; 5331; 9630	8	8
										0.00577345	0.0168089	Free fatty acids regulate insulin secretion	Reactome	R-HSA-400451	GNA14; PLCB3; GNA11	2767; 5331; 9630	8	8
										0.00577345	0.0168089	sucrose degradation	HumanCyc	PWY66-373	GALM; KHK; ALDOB	3795; 229; 130589	8	8
										0.00577345	0.0168089	serine and glycine biosynthesis	HumanCyc	SER-GLYSYN-PWY	SRR; PHGDH; SHMT1	6470; 63826; 26227	8	8
										0.00577345	0.0168089	Tenofovir/Adefovir Pathway, Pharmacokinetics	PharmGKB	PA155028030	AK2; SLC22A6; AK4	9356; 204; 205	8	8
										0.00577345	0.0168089	Regulation of cytoskeletal remodeling and cell spreading by IPP complex components	Reactome	R-HSA-446388	PARVB; RSU1; PARVA	29780; 55742; 6251	8	8
										0.00577345	0.0168089	Histidine catabolism	Reactome	R-HSA-70921	AMDHD1; FTCD; HNMT	144193; 10841; 3176	8	8
										0.00592803	0.0172296	ADP signalling through P2Y purinoceptor 1	Reactome	R-HSA-418592	GNG7; GNA14; GNG5; PLA2G4A; GNA11	2787; 2767; 9630; 5321; 2788	24	24
										0.00607023	0.0176129	Human Complement System	Wikipathways	WP2806	LRP2; CFHR2; CR1; CFI; DCN; CFD; CD59; MASP1; CD55; APCS; C7	325; 4036; 1634; 730; 3080; 1378; 966; 1675; 1604; 5648; 3426	92	92
										0.00620194	0.0179039	integrin signaling pathway	BioCarta	integrinpathway	ACTN3; ACTN2; ACTN4; VCL; TNS1; BCAR1	88; 9564; 89; 81; 7414; 7145	34	34
										0.00620194	0.0179039	Fluoxetine Action Pathway	SMPDB	SMP00426	FXYD2; ATP1B1; ATP1A4; ATP1A3; ATP1A2; ATP1A1	476; 477; 478; 480; 481; 486	34	34
										0.00620194	0.0179039	Pyruvate metabolism	INOH	None	ACAT1; HMGCL; ALDH2; ALDH3A2; ALDH7A1; LDHD	501; 3155; 224; 38; 217; 197257	34	34
										0.00655338	0.0188865	FOXA2 and FOXA3 transcription factor networks	PID	hnf3bpathway	HADH; PCK1; HMGCS1; TTR; SLC2A2; ALDOB; ACADM	7276; 6514; 3157; 34; 3033; 229; 5105	45	45
										0.00668679	0.0192386	Oxidative phosphorylation - Homo sapiens (human)	KEGG	path:hsa00190	NDUFV2; ATP12A; ATP4A; LHPP; NDUFB3; NDUFB11; NDUFA9; ATP6V1G3; NDUFS6; ATP6V0D2; ATP6V1B1; COX7A2L; COX6A1; COX17	64077; 525; 4704; 4709; 4726; 4729; 127124; 245972; 54539; 1337; 10063; 9167; 479; 495	133	133
										0.0069699	0.0200194	Ibuprofen Pathway, Pharmacokinetics	PharmGKB	PA166041114	UGT2B7; SLC22A6; SLC22A8; UGT1A9	9376; 7364; 54600; 9356	16	16
										0.00711088	0.0203559	Alpha9 beta1 integrin signaling events	PID	integrin_a9b1_pathway	ITGA9; BCAR1; KCNJ15; TNC; RAC1	9564; 5879; 3371; 3680; 3772	25	25
										0.00711088	0.0203559	Fatty acid elongation - Homo sapiens (human)	KEGG	path:hsa00062	HADH; ACOT4; ACOT2; ECHS1; ACOT1	122970; 10965; 3033; 641371; 1892	25	25
										0.0071757	0.0204332	Elastic fibre formation	Reactome	R-HSA-1566948	ITGA8; LTBP2; LTBP1; ITGB6; MFAP4; FBLN1	4052; 4239; 2192; 3694; 8516; 4053	36	35
										0.0071757	0.0204332	Striated Muscle Contraction	Reactome	R-HSA-390522	ACTN3; ACTN2; TPM4; TPM2; TPM1; MYL4	7168; 88; 7171; 7169; 4635; 89	35	35
										0.00724549	0.0204332	Vitamins B6 activation to pyridoxal phosphate	Reactome	R-HSA-964975	AOX1; PNPO	316; 55163	4	3
										0.00724549	0.0204332	glutamate biosynthesis/degradation	HumanCyc	GLUTAMATE-SYN2-PWY	GLUD2; GLUD1	2747; 2746	3	3
										0.00724549	0.0204332	L-carnitine biosynthesis	HumanCyc	PWY-6100	TMLHE; BBOX1	8424; 55217	3	3
										0.00724549	0.0204332	Phenylacetate Metabolism	SMPDB	SMP00126	GLYAT; ACSM2B	10249; 348158	3	3
										0.00724549	0.0204332	fatty acid &beta;-oxidation (unsaturated, odd number)	HumanCyc	PWY-5137	ECI2; EHHADH	10455; 1962	3	3
										0.00724549	0.0204332	thymine degradation	HumanCyc	PWY-6430	UPB1; DPYS	51733; 1807	3	3
										0.00724549	0.0204332	uracil degradation	HumanCyc	PWY-3982	UPB1; DPYS	51733; 1807	3	3
										0.0078725	0.0221649	Ion transport by P-type ATPases	Reactome	R-HSA-936837	FXYD2; ATP4A; ATP1B1; ATP1A4; ATP1A3; ATP1A2; ATP1A1; ATP12A	476; 477; 495; 479; 481; 478; 480; 486	58	58
										0.00825532	0.0232045	Methadone Action Pathway	SMPDB	SMP00408	FXYD2; ATP1B1; ATP1A4; ATP1A3; ATP1A2; ATP1A1	476; 477; 478; 480; 481; 486	36	36
										0.0083409	0.0232918	Terminal pathway of complement	Reactome	R-HSA-166665	C8B; C7; C8G	730; 732; 733	9	9
										0.0083409	0.0232918	heme biosynthesis	HumanCyc	PWY-5920	ALAD; FECH; UROS	2235; 210; 7390	9	9
										0.0083409	0.0232918	Heme Biosynthesis	Wikipathways	WP561	ALAD; FECH; UROS	7390; 210; 2235	9	9
										0.0083409	0.0232918	retinoate biosynthesis I	HumanCyc	PWY-6872	RBP1; RBP4; RBP5	83758; 5947; 5950	9	9
										0.008449	0.0235552	Sulfur amino acid metabolism	Reactome	R-HSA-1614635	BHMT2; TST; CTH; SUOX; SLC25A10	1491; 6821; 7263; 1468; 23743	27	26
										0.00875956	0.0242627	Nitrogen metabolism - Homo sapiens (human)	KEGG	path:hsa00910	GLUD2; CA12; GLUD1; CA4	771; 762; 2746; 2747	17	17
										0.00875956	0.0242627	Bisphosphonate Pathway, Pharmacodynamics	PharmGKB	PA154423660	RRAS; HMGCS1; RAP1A; RAC1	6237; 5906; 3157; 5879	17	17
										0.00875956	0.0242627	Valproic Acid Pathway, Pharmacodynamics	PharmGKB	PA165959313	SUCLG2; ALDH5A1; SUCLG1; ABAT	8801; 8802; 7915; 18	17	17
										0.00875956	0.0242627	Pathway_PA165964473	PharmGKB	PA165964473	SUCLG2; ALDH5A1; SUCLG1; ABAT	8801; 8802; 7915; 18	17	17
										0.00944678	0.0261239	Glutaminolysis and Cancer	SMPDB	SMP02298	SLC7A7; GLUD1; SUCLG2; PC; SUCLG1; IDH2	8802; 8801; 5091; 2746; 3418; 9056	37	37
										0.00995179	0.0274316	Collecting duct acid secretion - Homo sapiens (human)	KEGG	path:hsa04966	ATP6V1B1; CLCNKB; ATP6V1G3; ATP4A; ATP6V0D2	525; 127124; 1188; 245972; 495	27	27
										0.00995179	0.0274316	Sema4D in semaphorin signaling	Reactome	R-HSA-400685	MYH10; MYH11; ARHGEF12; RRAS; RAC1	4629; 23365; 5879; 4628; 6237	27	27

## Sheet: pair-wise DEP
Symbol	Tumor	NAT	FC	p value	adjusted p value
CRYAB	3.7124e+08	4.78081e+07	7.76521	5.0294e-08	1.44763e-06
GSTP1	1.18574e+08	4.57538e+07	2.59158	0.000192834	0.00122703
PKM	6.15502e+07	2.89887e+07	2.12325	7.38804e-07	1.24535e-05
SOD2	3.27209e+07	1.18902e+07	2.75192	0.000428985	0.00233946
CTSD	2.43682e+07	8.01212e+06	3.04142	8.87658e-06	9.82958e-05
ALDOA	1.92964e+07	6.61593e+06	2.91665	1.73517e-05	0.000168713
BLVRB	1.83162e+07	7.39027e+06	2.47842	0.00392132	0.0146439
TAGLN	1.76731e+07	6.40251e+07	0.276035	1.73517e-05	0.000168713
TTR	1.53106e+07	3.12604e+07	0.489775	4.64846e-05	0.000382874
EEF1A2	1.41926e+07	6.0918e+06	2.32979	4.00703e-05	0.000339512
RAB7A	1.37127e+07	4.28496e+06	3.20019	2.18752e-05	0.000203276
TPM2	1.27778e+07	2.71784e+07	0.470145	0.0016738	0.00723711
FGG	1.07389e+07	4.9921e+06	2.15118	0.00908348	0.0288307
PVALB	9.505e+06	976682	9.73193	1.00061e-05	0.000107663
P4HB	7.51712e+06	2.71277e+06	2.77101	0.000173997	0.0011297
ACAT1	7.31717e+06	2.20101e+07	0.332446	5.38647e-05	0.000431188
CSTB	7.30135e+06	1.84777e+06	3.95143	8.94167e-05	0.000653455
FTH1	7.04434e+06	1.62902e+06	4.32428	0.0002704	0.0016149
GPI	6.79042e+06	3.05803e+06	2.22052	4.83032e-06	5.89772e-05
VAT1	6.76461e+06	1.43051e+06	4.7288	6.42937e-06	7.50532e-05
LGALS3	6.51229e+06	1.50376e+06	4.33068	0.00157796	0.00693173
IDH2	6.30845e+06	1.56684e+07	0.402622	5.58761e-05	0.000443284
NME2	6.24804e+06	1.6034e+06	3.89676	1.48474e-05	0.000148717
PCP4	6.0708e+06	136668	44.4201	9.62208e-07	1.53741e-05
H1F0	5.98291e+06	1.22786e+07	0.487265	0.00124297	0.0056372
ACTN4	5.64885e+06	1.25603e+07	0.449737	1.2456e-07	2.93823e-06
PSAP	5.64461e+06	1.5846e+06	3.56217	0.000106801	0.00076233
LAMP2	5.48061e+06	1.3105e+06	4.18207	0.00425525	0.0156852
COL6A2	5.32336e+06	1.08222e+07	0.491894	0.000537558	0.00283838
TPP1	5.29742e+06	1.24174e+06	4.26612	3.77378e-07	7.3746e-06
ASAH1	4.83606e+06	1.62265e+06	2.98034	1.42324e-06	2.13701e-05
GPNMB	4.7128e+06	276516	17.0435	2.0809e-07	4.52071e-06
SNCB	4.29163e+06	97477.8	44.0268	3.31433e-09	1.90109e-07
KRT8	4.08536e+06	2.13227e+07	0.191597	2.28227e-07	4.91799e-06
ALDH4A1	3.80379e+06	9.31289e+06	0.408443	0.0016738	0.00723711
NME1-NME2	3.57409e+06	987162	3.62057	9.23881e-06	0.000101882
FABP5	3.45149e+06	992119	3.47891	0.000352591	0.00201232
OXCT1	3.38858e+06	564156	6.00646	0.00117017	0.00536504
AIFM1	3.34614e+06	6.7347e+06	0.496851	0.00110134	0.00510223
FLNA	3.30096e+06	7.16523e+06	0.460691	0.000809942	0.00393041
NME1	3.28377e+06	924191	3.55313	0.000180074	0.00116348
STOM	3.17224e+06	1.34833e+06	2.35271	0.0016738	0.00723711
AKR1A1	3.14075e+06	9.6055e+06	0.326974	2.743e-07	5.72511e-06
ECHS1	3.10372e+06	1.98156e+07	0.156631	4.7294e-07	8.91431e-06
GPX3	3.04294e+06	3.24571e+07	0.0937528	3.4922e-09	1.9747e-07
FBP1	2.98289e+06	8.5042e+06	0.350755	2.96738e-05	0.000264641
PTMA	2.84581e+06	7.3672e+06	0.386281	0.000630237	0.00321078
SOD1	2.77519e+06	6.67921e+06	0.415497	0.000103087	0.000740463
AKR1B10	2.63788e+06	212564	12.4098	1.31996e-05	0.00013475
PAH	2.54625e+06	562645	4.52551	0.00182764	0.00781329
PYGB	2.5234e+06	583569	4.32408	1.31996e-05	0.00013475
SERPINC1	2.35106e+06	4.98139e+06	0.471969	0.000236397	0.0014454
ALDH2	2.34468e+06	9.91356e+06	0.236512	3.46882e-06	4.55633e-05
IGFBP7	2.26041e+06	1.00874e+06	2.24084	0.0155431	0.0445613
CAT	2.11796e+06	4.31208e+06	0.49117	3.9295e-06	4.99679e-05
SUCLG2	2.07242e+06	7.19147e+06	0.288177	2.93455e-06	3.94556e-05
TYMP	2.03604e+06	815928	2.49536	0.00281043	0.0110655
H3F3A	2.00649e+06	4.38792e+06	0.457276	0.00863653	0.0277657
H3F3B	2.00649e+06	4.38792e+06	0.457276	0.00863653	0.0277657
HSPB6	1.99958e+06	806460	2.47945	0.00144364	0.00640876
ETFA	1.94812e+06	4.29552e+06	0.453525	0.000352591	0.00201232
MYH11	1.90745e+06	4.52288e+06	0.421733	0.000192834	0.00122703
DDAH1	1.84538e+06	4.64374e+06	0.397392	3.46882e-06	4.55633e-05
AK2	1.80659e+06	6.02124e+06	0.300036	3.76978e-06	4.81675e-05
BCAP31	1.78866e+06	828942	2.15777	0.000141394	0.000952143
DLD	1.77099e+06	3.62278e+06	0.488848	0.000298854	0.00174561
HSD17B10	1.76712e+06	4.04296e+06	0.437086	4.09569e-06	5.14251e-05
NAPA	1.7506e+06	655893	2.66904	9.94957e-05	0.000719854
PGM1	1.72603e+06	837957	2.05981	0.0128336	0.0383518
ECH1	1.7236e+06	5.28867e+06	0.325904	2.81387e-06	3.83504e-05
ACSM2B	1.71994e+06	8.19937e+06	0.209765	7.86953e-06	8.93785e-05
KRT18	1.71916e+06	7.36812e+06	0.233324	3.44625e-07	6.83506e-06
GPR143	1.71763e+06	124014	13.8502	1.62039e-08	5.92633e-07
CNN1	1.71618e+06	6.20353e+06	0.276645	0.000199527	0.00126056
GLUD1	1.68114e+06	7.17546e+06	0.23429	3.94862e-07	7.64134e-06
PFKP	1.67943e+06	463189	3.6258	8.81347e-07	1.43995e-05
PFKM	1.67378e+06	627137	2.66892	0.00083548	0.00404204
NAGK	1.64264e+06	605387	2.71337	8.43411e-07	1.38936e-05
FBLN5	1.61324e+06	1.22328e+07	0.131877	0.00172371	0.00742069
VCL	1.57614e+06	3.31051e+06	0.4761	4.64846e-05	0.000382874
STX7	1.57287e+06	559671	2.81035	6.97225e-06	8.10347e-05
HSPG2	1.55981e+06	5.0952e+06	0.306134	3.00585e-07	6.12932e-06
GRHPR	1.55751e+06	4.63618e+06	0.335947	1.00061e-05	0.000107663
LOC101060751	1.52645e+06	321068	4.75431	2.75076e-05	0.000247817
ACSM2A	1.50319e+06	6.76314e+06	0.222263	1.26902e-05	0.000130722
STAT1	1.46974e+06	500642	2.93572	0.000206439	0.00129601
CALD1	1.46282e+06	3.35754e+06	0.435682	0.00223842	0.00918053
SHMT1	1.46054e+06	5.43987e+06	0.268487	2.2785e-06	3.23248e-05
GSTT1	1.43328e+06	6.64133e+06	0.215812	3.20014e-05	0.000281
HADH	1.41438e+06	6.05885e+06	0.23344	1.19682e-06	1.86009e-05
ALDOC	1.36261e+06	646927	2.10628	0.00618048	0.0212218
LAMTOR1	1.34985e+06	470236	2.87059	0.000206439	0.00129601
RPL39	1.29512e+06	447273	2.89558	8.19241e-06	9.18679e-05
EPDR1	1.24334e+06	176270	7.05361	1.0834e-05	0.000115019
KRT19	1.24303e+06	3.2969e+06	0.377028	3.32712e-06	4.39919e-05
CSRP1	1.23433e+06	9.36307e+06	0.13183	6.71604e-08	1.80293e-06
S100A12	1.22612e+06	201996	6.07	0.00979268	0.0306064
GLRX	1.19984e+06	3.56261e+06	0.336787	1.55137e-06	2.29909e-05
KRT7	1.17906e+06	3.22746e+06	0.365321	2.75076e-05	0.000247817
NAMPT	1.17688e+06	342478	3.43637	1.8038e-05	0.000173273
GSTM3	1.17617e+06	3.77439e+06	0.31162	6.71604e-08	1.80293e-06
MYH10	1.17563e+06	2.57344e+06	0.456832	5.24341e-06	6.26772e-05
LOC101060453	1.16582e+06	185216	6.29438	0.0002704	0.0016149
ASS1	1.15329e+06	1.58654e+07	0.0726919	3.29295e-07	6.61327e-06
CAST	1.14832e+06	402940	2.84984	2.02553e-05	0.000191119
BHMT2	1.148e+06	3.3252e+06	0.345242	0.000106801	0.00076233
ACADM	1.1452e+06	6.26871e+06	0.182686	1.24994e-06	1.92018e-05
ALDH7A1	1.13671e+06	6.62487e+06	0.171582	1.64974e-07	3.70517e-06
SELENBP1	1.11904e+06	4.34644e+06	0.25746	8.39965e-09	3.54341e-07
PTGR1	1.11758e+06	2.45697e+06	0.454861	0.00117017	0.00536504
DNPH1	1.11542e+06	2.38428e+06	0.467821	0.000591512	0.00306242
HIBADH	1.11122e+06	2.5818e+06	0.430407	0.000298854	0.00174561
CTSZ	1.08204e+06	518901	2.08525	0.00571185	0.0199302
COL18A1	1.04202e+06	2.41611e+06	0.431281	1.19682e-06	1.86009e-05
GATM	1.02286e+06	3.5696e+07	0.0286546	4.77159e-09	2.40784e-07
EHHADH	1.0101e+06	2.4113e+06	0.418903	0.00211317	0.00881188
CLIC4	1.00941e+06	2.67389e+06	0.377505	8.43411e-07	1.38936e-05
MAL2	1.00461e+06	2.28396e+06	0.439855	4.83032e-06	5.89772e-05
CALU	995089	335868	2.96273	1.5439e-05	0.000153677
AHNAK2	962409	31471.7	30.5802	1.75995e-09	1.23088e-07
SCIN	960123	422574	2.27208	0.000457708	0.00246575
COL4A2	956545	2.82201e+06	0.338958	0.000136555	0.000925809
HRSP12	950382	4.56096e+06	0.208373	4.83032e-06	5.89772e-05
AMBP	948164	4.38787e+06	0.216087	3.94449e-08	1.20036e-06
NDUFV2	939223	2.16178e+06	0.434467	0.0002704	0.0016149
PCK2	935868	2.13306e+07	0.0438744	1.30532e-06	1.99374e-05
TOLLIP	924912	459645	2.01223	0.00381541	0.0142952
DCN	919126	3.42138e+06	0.268642	1.5439e-05	0.000153677
TANGO2	910761	208138	4.37575	4.13125e-07	7.93699e-06
SORD	909926	2.9652e+06	0.306869	0.0001569	0.00104074
UPP1	894732	49464.8	18.0882	1.94888e-05	0.000185202
GLUD2	879297	3.35184e+06	0.262332	5.91639e-07	1.05765e-05
FSCN1	878968	334707	2.62608	0.000809942	0.00393041
AGPAT3	875247	325594	2.68816	0.0162945	0.0460044
PBLD	871412	5.52707e+06	0.157663	2.93455e-06	3.94556e-05
ATP1A1	858494	6.20091e+06	0.138446	5.53996e-08	1.54441e-06
LYZ	856701	7.84189e+06	0.109247	4.14151e-08	1.24605e-06
NDUFS1	807984	1.74032e+06	0.464274	1.26902e-05	0.000130722
NDUFB4	796158	1.67154e+06	0.476302	0.00800291	0.0260331
ABHD10	790345	2.33881e+06	0.337926	1.36305e-06	2.06609e-05
SMS	780028	367356	2.12336	0.00425525	0.0156852
SLC2A1	778238	162279	4.79569	0.000122956	0.000853198
GBE1	778070	303314	2.56523	7.74716e-05	0.000580527
SSR1	770411	314478	2.44981	0.000131872	0.000900953
ACY1	769853	1.85961e+07	0.0413986	1.9786e-08	6.77054e-07
PRKAR1A	765486	343727	2.22702	0.00120606	0.00550112
RPL8	764621	281836	2.713	0.00571185	0.0199302
AOC3	763536	3.22086e+06	0.23706	1.9786e-08	6.77054e-07
PCCB	754600	2.2158e+06	0.340554	5.24341e-06	6.26772e-05
GPD2	744371	283579	2.62491	2.18752e-05	0.000203276
SPCS1	713368	54332.8	13.1296	7.98162e-09	3.43986e-07
INHBE	707070	45816.9	15.4325	0.00602056	0.0207891
METTL7A	703835	1.53421e+06	0.45876	0.000118714	0.000829539
ATP1B1	703232	5.04766e+06	0.139318	9.38039e-08	2.32267e-06
HLA-C	697734	293775	2.37506	0.000151562	0.00101376
ACTN2	692588	1.61735e+06	0.428223	5.03281e-06	6.07978e-05
COX7A2L	686569	3.29115e+06	0.208611	0.00106834	0.00496379
SLC9A3R1	676248	3.58522e+06	0.188621	0.000192834	0.00122703
CD63	671707	163740	4.10227	0.000389039	0.00216607
QDPR	671387	2.25866e+06	0.29725	4.31646e-05	0.000360745
SULT1C2	663645	226283	2.93281	0.0035131	0.0133508
HLA-B	660455	265238	2.49005	0.00110134	0.00510223
CST3	654488	3.93898e+06	0.166157	4.31646e-05	0.000360745
NIPSNAP1	652506	1.67574e+06	0.389384	6.95205e-05	0.000533482
BAX	648816	284901	2.27734	0.00136003	0.00611594
HM13	641240	171402	3.74116	0.00979268	0.0306064
RAB27A	639418	205372	3.11346	0.00685911	0.023114
LAMTOR2	633791	230321	2.75178	2.02553e-05	0.000191119
ESYT1	630044	237762	2.64989	4.7294e-07	8.91431e-06
FLNB	626805	1.27997e+06	0.489705	1.36831e-07	3.15304e-06
SUCLG1	623421	1.8325e+06	0.340202	8.62771e-05	0.000633998
ALDH6A1	612128	2.5457e+07	0.0240456	8.83894e-09	3.61399e-07
RSU1	604052	1.21372e+06	0.497687	0.000401951	0.0022209
ARL8A	600560	293323	2.04744	0.000630237	0.00321078
MFAP4	595478	1.30897e+06	0.454923	0.00461478	0.0167778
SCRN1	588613	256692	2.29307	0.000319356	0.00184777
AKR1E2	588540	1.91818e+06	0.306821	0.000610589	0.00313674
AKR1B15	578922	117309	4.93504	0.00885749	0.0283049
C11orf54	576788	4.57221e+06	0.126151	6.18606e-07	1.09118e-05
TOM1	563687	209782	2.68701	0.00012734	0.000877513
TST	561833	3.99975e+06	0.140467	8.43411e-07	1.38936e-05
ATP8	554267	1.6932e+06	0.327348	2.02553e-05	0.000191119
GSTA1	552500	1.16595e+07	0.0473863	3.24345e-08	1.03028e-06
ANP32E	551808	1.20394e+06	0.458334	0.000206439	0.00129601
HMGCL	549522	1.46508e+06	0.37508	9.2664e-05	0.000673482
EPHX2	545456	1.42382e+06	0.383094	1.37284e-05	0.000139613
RAB32	539923	118251	4.56593	2.62004e-07	5.51176e-06
PHGDH	538659	1.13403e+06	0.474994	4.82341e-05	0.000393624
C21orf33	535967	2.05736e+06	0.260512	7.86953e-06	8.93785e-05
HHATL	522059	2601.62	200.667	2.61733e-10	5.51571e-08
NDUFA9	520728	1.21485e+06	0.428635	1.69056e-06	2.48229e-05
PCCA	519094	1.52024e+06	0.341455	1.60531e-05	0.000158995
ECHDC3	515785	1.84862e+06	0.279011	0.000443129	0.00240508
CYP17A1	499612	70794	7.05726	1.30532e-06	1.99374e-05
BDH2	492588	2.31607e+06	0.212682	5.53996e-08	1.54441e-06
COX6A1	480790	1.29217e+06	0.372079	0.000192834	0.00122703
ACOT13	478244	2.28217e+06	0.209557	3.08167e-05	0.000272699
NAT8	464411	2.53529e+06	0.183179	1.48474e-05	0.000148717
RAP1A	458373	962030	0.476464	6.76136e-07	1.16938e-05
GPD1	458191	3.77557e+06	0.121357	2.7986e-08	9.14479e-07
ECI2	453985	988614	0.459213	0.000168112	0.00110046
RAB9A	452199	133850	3.3784	3.29295e-07	6.61327e-06
LOC101060522	447736	208830	2.14402	0.000228547	0.00140386
PDCD4	443944	176233	2.51907	0.00217497	0.00899432
DERL2	437254	128503	3.40268	0.0119308	0.0361004
NDUFV1	426411	927971	0.459508	1.42775e-05	0.000143912
ISOC2	423854	1.55658e+06	0.272298	1.60531e-05	0.000158995
ACAA1	417326	1.53826e+06	0.271297	1.8038e-05	0.000173273
ATP6V1B1	413983	949235	0.436123	0.00083548	0.00404204
DCXR	413524	3.98804e+06	0.103691	1.0834e-05	0.000115019
RPL32	407656	173780	2.34581	0.00188174	0.00800167
PYGL	406339	119735	3.39365	0.000199527	0.00126056
SLC3A2	405631	1.03671e+06	0.39127	0.000192834	0.00122703
MCCC2	402923	1.31381e+06	0.306682	7.25988e-06	8.34049e-05
NDUFA12	399119	960400	0.415575	0.0128336	0.0383518
SERPINE2	396917	138904	2.85749	0.0054175	0.0191461
ALAD	393586	1.48438e+06	0.265152	3.6163e-06	4.68826e-05
FAH	392372	1.07111e+06	0.366324	8.03077e-05	0.000597847
TXNRD1	389650	192962	2.01931	0.00106834	0.00496379
SOD3	389388	1.75671e+06	0.221658	8.52939e-08	2.18665e-06
UMOD	387299	1.47957e+07	0.0261765	2.29398e-09	1.52416e-07
COL4A1	386548	1.56332e+06	0.247261	1.5439e-05	0.000153677
RBP4	383701	6.58801e+06	0.0582423	1.13926e-08	4.36699e-07
FBP2	374777	815228	0.459721	0.000537558	0.00283838
ANXA13	374188	86799.9	4.31093	0.0162945	0.0460044
HIBCH	369329	3.11805e+06	0.118448	8.9451e-08	2.24982e-06
ECHDC1	368208	893311	0.412183	1.42775e-05	0.000143912
EMILIN1	367040	1.15575e+06	0.317578	2.93455e-06	3.94556e-05
DHRS4	361608	1.05897e+06	0.341471	0.000428985	0.00233946
FKBP10	360037	63455.1	5.67388	0.000173997	0.0011297
GALM	359655	1.46073e+06	0.246216	1.48598e-06	2.21867e-05
RRAS	359427	920277	0.390564	2.09301e-06	2.99597e-05
BBOX1	355186	2.26389e+06	0.156892	0.000103087	0.000740463
ARSF	354884	96987.1	3.65909	6.1006e-08	1.66576e-06
GMEB2	354403	172823	2.05067	0.0170777	0.0477924
ALDOB	352056	4.99658e+07	0.00704595	3.85896e-10	5.63949e-08
PDLIM7	350704	896663	0.391122	0.0113607	0.0346779
GGACT	347736	2.4175e+06	0.143841	1.66904e-05	0.00016368
APOA4	338940	1.71771e+06	0.19732	7.06801e-07	1.2093e-05
NDUFB8	334817	697081	0.480313	4.83032e-06	5.89772e-05
ASPH	332630	125556	2.64926	0.00120606	0.00550112
FCER1G	330721	64044.7	5.1639	4.94674e-07	9.15089e-06
YBX1	329489	141934	2.32143	0.0119308	0.0361004
P4HA1	326969	52927.1	6.17772	0.00760395	0.0250418
DDAH2	325533	934338	0.34841	7.38804e-07	1.24535e-05
CMBL	320654	2.57267e+06	0.124639	1.26902e-05	0.000130722
ACOT1	318483	963405	0.330581	9.61514e-06	0.000104586
HAAO	317671	649780	0.488891	0.000261494	0.00158186
AS3MT	315575	52455.5	6.01605	1.26036e-08	4.76248e-07
AGL	310324	94663.5	3.27818	6.46557e-05	0.000500485
PNPO	309600	730947	0.42356	6.95205e-05	0.000533482
DPYS	306289	1.63598e+06	0.187221	3.94862e-07	7.64134e-06
RAC1	305202	674120	0.452742	0.000737606	0.00363919
NCEH1	304409	140446	2.16744	0.00117017	0.00536504
AMN	303540	832524	0.364602	1.8417e-06	2.67466e-05
PCYOX1	301624	636879	0.473596	2.58664e-06	3.56804e-05
LAMA1	301539	40468.8	7.45116	1.21996e-05	0.000127313
CNIH4	301430	145246	2.07531	0.000192834	0.00122703
APCS	300746	971526	0.30956	1.8038e-05	0.000173273
ALDH18A1	298912	100315	2.97973	9.61514e-06	0.000104586
CLYBL	296160	717853	0.412563	0.000168112	0.00110046
ATP1A3	290282	1.41787e+06	0.20473	2.743e-07	5.72511e-06
FTCD	289785	2.34296e+06	0.123683	2.75076e-05	0.000247817
GARS	289399	102064	2.83547	2.87152e-07	5.91593e-06
IGJ	289161	756905	0.38203	0.000555011	0.00292086
MPST	287042	1.47638e+06	0.194423	1.79082e-08	6.34587e-07
GDPD3	285897	45690.3	6.25728	7.38804e-07	1.24535e-05
ACTN3	285141	663885	0.429504	7.25988e-06	8.34049e-05
IVD	273149	707203	0.386239	1.66904e-05	0.00016368
GALK1	272630	893868	0.305	4.2686e-06	5.33441e-05
HSPB8	272382	80348.3	3.39001	0.000376515	0.00211704
GSTA3	272163	9.81061e+06	0.0277417	1.5412e-08	5.68887e-07
BPHL	271916	2.35531e+06	0.115448	4.94674e-07	9.15089e-06
PLIN2	271692	30382.4	8.94242	1.08303e-08	4.21221e-07
PFKFB2	270564	64333.6	4.20565	0.000213575	0.00132826
PRODH	263762	55337.1	4.76647	1.8417e-06	2.67466e-05
RABIF	263461	105632	2.49415	0.0128336	0.0383518
CRIP2	260678	566454	0.460193	0.000785129	0.00383803
ACADSB	259710	1.71685e+06	0.151271	1.00527e-06	1.59981e-05
ADH1B	259671	2.43178e+06	0.106782	4.0834e-09	2.15609e-07
NDUFB3	258786	1.05961e+06	0.244228	2.54923e-05	0.000232286
ACOT2	258536	798929	0.323603	7.25988e-06	8.34049e-05
KHK	257867	4.56194e+06	0.0565257	5.65808e-07	1.02063e-05
GGH	252983	1.19727e+06	0.2113	9.61514e-06	0.000104586
RAB27B	252928	14873.8	17.005	8.03077e-05	0.000597847
HNMT	250241	544123	0.459897	0.000472734	0.00254154
MYLK	249470	1.2682e+06	0.196711	5.91639e-07	1.05765e-05
DFNA5	247548	62264.1	3.97578	7.06801e-07	1.2093e-05
CRYM	246566	1.23367e+06	0.199864	8.52794e-06	9.48302e-05
GSTA2	246473	1.07961e+07	0.0228298	8.39965e-09	3.54341e-07
CD47	245134	108919	2.2506	0.00722292	0.0240452
PRPS2	244823	114070	2.14626	0.000861764	0.00414906
TSPAN10	243381	28639.4	8.49811	1.21996e-05	0.000127313
CTSK	242710	14386.4	16.8709	2.93987e-08	9.48971e-07
EIF4EBP1	240879	99263.8	2.42666	1.0834e-05	0.000115019
TMCO1	237211	75137.4	3.15703	0.00172371	0.00742069
SF3B5	235751	78490	3.00358	0.000180074	0.00116348
PDZK1	235445	1.74557e+06	0.134882	4.13125e-07	7.93699e-06
GLYAT	234461	3.20266e+06	0.0732082	6.76136e-07	1.16938e-05
PI4K2A	233492	34701.1	6.72867	2.4132e-08	8.15274e-07
C10orf116	233220	544546	0.428284	0.000428985	0.00233946
TXN2	230962	512061	0.451045	0.00527552	0.0187357
C19orf12	229272	62155.3	3.68869	0.000289071	0.00170471
MCCC1	228610	545816	0.41884	4.15901e-05	0.000350156
UGT1A9	227650	1.12746e+06	0.201915	0.000761023	0.00373853
DAB2	227381	506822	0.448642	0.00117017	0.00536504
CARS	227198	82315.9	2.76007	1.8038e-05	0.000173273
PROSC	225593	502339	0.449086	0.000330094	0.00189887
DAK	224730	2.91855e+06	0.0770004	1.79082e-08	6.34587e-07
ALDH3A2	222690	822517	0.270743	3.71873e-05	0.000319154
ERO1L	220356	88356.7	2.49393	0.0110848	0.034005
NDUFAF4	218649	94784.4	2.3068	0.00979268	0.0306064
NQO2	218565	713860	0.306173	3.20014e-05	0.000281
SCRN2	218423	781366	0.27954	7.25988e-06	8.34049e-05
NDUFS4	216703	520828	0.416074	0.000591512	0.00306242
2022-03-02	214328	1.35777e+06	0.157854	1.76458e-06	2.58146e-05
BCAM	212446	792272	0.268148	8.83894e-09	3.61399e-07
FABP4	211462	714899	0.295793	5.00459e-05	0.00040633
SYAP1	211021	41976.3	5.02714	0.000630237	0.00321078
PALLD	209975	536925	0.39107	0.000504176	0.00269243
MUT	208983	648027	0.322491	5.03281e-06	6.07978e-05
DHRS4L2	208324	919819	0.226484	0.000228547	0.00140386
FAM49A	208213	73913	2.817	0.00500159	0.0179872
NDRG4	207614	28456.9	7.29574	1.03133e-07	2.52234e-06
GM2A	205559	564880	0.363898	0.00820933	0.0266069
ALDH8A1	204959	853124	0.240245	2.02553e-05	0.000191119
OAT	204569	530926	0.385306	0.00931461	0.029447
TMEM256	204215	691602	0.295279	0.00461478	0.0167778
PRKAG2	204192	60997.6	3.34754	3.76978e-06	4.81675e-05
C15orf48	203822	19129.8	10.6547	7.58384e-09	3.34066e-07
UGT1A8	203754	775774	0.262646	0.00188174	0.00800167
ECHDC2	199229	1.26249e+06	0.157806	1.14588e-06	1.79845e-05
HDHD3	198768	759863	0.261585	5.92706e-06	7.00096e-05
HOGA1	198190	1.37192e+06	0.144461	4.09569e-06	5.14251e-05
RBP1	196787	635727	0.309546	1.00061e-05	0.000107663
SMPDL3B	196645	30848	6.37465	0.00297291	0.0115964
BCKDHA	195955	482811	0.405862	0.000252863	0.00153314
MACROD1	195858	957145	0.204627	2.81387e-06	3.83504e-05
SLC27A1	194293	33985.5	5.71693	0.000504176	0.00269243
RRAGA	192900	92042	2.09578	0.00392132	0.0146439
PC	189705	1.42963e+06	0.132696	1.14588e-06	1.79845e-05
HSD17B2	188471	44086.6	4.27502	3.46882e-06	4.55633e-05
IFI30	187913	30630.9	6.13475	0.000141394	0.000952143
TPMT	185030	380206	0.486658	0.00223842	0.00918053
DDC	183831	2.36811e+06	0.0776278	4.7294e-07	8.91431e-06
PARVA	182871	475488	0.384597	4.34805e-08	1.29355e-06
ADH1A	182752	1.5325e+06	0.119251	7.58384e-09	3.34066e-07
ABAT	179954	6.02087e+06	0.0298884	5.53996e-08	1.54441e-06
CPT2	178560	534995	0.33376	7.74716e-05	0.000580527
FKBP5	178554	81787.6	2.18314	0.000428985	0.00233946
ADD3	176596	395935	0.446021	6.18606e-07	1.09118e-05
PTPN1	176421	66607.7	2.64866	0.000428985	0.00233946
GMPR2	173888	549931	0.3162	0.00103626	0.00484296
STXBP1	173025	26885.2	6.43568	1.31996e-05	0.00013475
AZGP1	172753	638259	0.270664	9.62208e-07	1.53741e-05
LPCAT1	171303	28330.7	6.04655	0.00618048	0.0212218
GGT5	170658	1.37219e+06	0.124369	7.86167e-10	7.2885e-08
QSOX1	169719	22443.9	7.56194	0.0144731	0.0421454
TFRC	169635	43019.8	3.94318	3.9295e-06	4.99679e-05
HLA-E	169099	73801.7	2.29126	0.0105508	0.0326305
BAG3	168389	74530.4	2.25934	0.0137964	0.040515
LOC100996574	168208	1.10477e+06	0.152256	0.0070389	0.0235605
APOC3	166473	772113	0.215607	9.62208e-07	1.53741e-05
SCAMP3	165908	70092.4	2.36698	0.00140126	0.00625547
HTATIP2	165558	36011.3	4.59739	5.2787e-08	1.50311e-06
HAO2	164105	911619	0.180015	3.57735e-08	1.11415e-06
F9	163519	824221	0.198392	5.02512e-09	2.48853e-07
SLC25A10	162836	524754	0.310309	0.000330094	0.00189887
TBL2	162787	21640.4	7.52236	0.00955098	0.0300157
SCARB1	161753	30996.6	5.2184	7.75336e-08	2.0136e-06
FAM96A	161219	62675.1	2.57229	4.82341e-05	0.000393624
AUH	159324	554887	0.287128	7.55883e-06	8.63417e-05
UGT2A3	158296	318824	0.496498	0.000199527	0.00126056
KRT4	158157	680222	0.232508	5.1922e-05	0.000419002
FERMT2	155260	362131	0.428741	1.08129e-07	2.63642e-06
AK4	154658	2.297e+06	0.0673306	2.87152e-07	5.91593e-06
LOC100507855	154658	2.297e+06	0.0673306	2.87152e-07	5.91593e-06
EPS8L2	154143	333334	0.462426	0.000103087	0.000740463
SLC27A2	153704	566474	0.271334	0.000298854	0.00174561
GFAP	153641	462294	0.332345	3.71873e-05	0.000319154
RAB38	152928	34272.1	4.46217	3.32294e-05	0.000290184
GLT25D1	152413	65293.9	2.33427	0.000945288	0.00448351
SDHAF2	150007	50356.5	2.97891	0.00685911	0.023114
GGT2	149720	735862	0.203462	4.47954e-05	0.000373202
UBL4A	149435	59988.3	2.49106	0.00392132	0.0146439
WBP2	149118	49917	2.98731	1.00061e-05	0.000107663
SCGN	148790	50483.3	2.9473	0.00103626	0.00484296
PGP	148145	49904.7	2.96856	0.000537558	0.00283838
MSRA	145885	587464	0.248329	0.00011064	0.000782036
ND1	145616	371270	0.392209	6.23459e-05	0.000487337
GYS1	145600	66819.6	2.179	0.00223842	0.00918053
RNASE2	145585	3.20192e+06	0.0454681	5.29175e-09	2.57263e-07
COL15A1	145217	345722	0.420041	3.20014e-05	0.000281
FHIT	145118	319880	0.453665	4.31646e-05	0.000360745
CAD	144126	40702.2	3.54098	9.38039e-08	2.32267e-06
NDUFS6	141613	446494	0.317168	0.000220942	0.00136662
AGMAT	141561	5.65088e+06	0.0250511	4.30885e-10	5.63949e-08
VTI1B	140873	61660.5	2.28465	0.000289071	0.00170471
ACAD8	139259	311256	0.447411	1.26902e-05	0.000130722
HSD17B8	139241	456663	0.304909	1.66904e-05	0.00016368
GSTA5	137229	2.1231e+07	0.00646361	9.78551e-09	3.901e-07
NAPB	137056	60834.4	2.25293	0.00297291	0.0115964
PTER	136621	370739	0.36851	4.64846e-05	0.000382874
ACSF2	136426	2.31396e+06	0.0589578	3.77378e-07	7.3746e-06
DMGDH	135439	922641	0.146795	3.6163e-06	4.68826e-05
CRIP1	134316	443667	0.30274	4.32203e-07	8.28355e-06
CES2	133603	586590	0.227762	6.46754e-07	1.12589e-05
DHRS4L1	132551	901075	0.147103	7.86953e-06	8.93785e-05
LRP2	132364	714993	0.185126	6.46754e-07	1.12589e-05
RRAGC	132314	35702.6	3.706	4.4485e-06	5.50743e-05
AGPS	132291	57387.2	2.30524	3.71873e-05	0.000319154
CAP2	132110	63895.3	2.0676	0.00188174	0.00800167
KRT80	131386	757077	0.173544	3.58207e-05	0.000310433
VNN1	130935	19440.4	6.73518	1.19682e-06	1.86009e-05
NAPSA	130842	565760	0.231268	3.76978e-06	4.81675e-05
KCNAB2	130584	19888.2	6.56593	1.81069e-07	3.99906e-06
GGT1	130472	761831	0.17126	1.69056e-06	2.48229e-05
EHD3	128899	338888	0.380359	1.88244e-08	6.58275e-07
DCTPP1	128693	61763.1	2.08365	0.0178937	0.0497096
ASL	126953	465660	0.272631	2.2785e-06	3.23248e-05
CPQ	126384	613848	0.205889	3.94449e-08	1.20036e-06
CNP	126346	291936	0.432786	2.36179e-05	0.000216692
SAT2	126155	343714	0.367034	4.82341e-05	0.000393624
PLOD2	125281	39700.3	3.15566	1.19682e-06	1.86009e-05
NDUFA11	125190	254991	0.490956	0.00067131	0.00335992
TCIRG1	125083	39314.9	3.18156	0.000186351	0.00119628
VPS16	125012	51619.8	2.42178	5.00459e-05	0.00040633
PDLIM2	124885	831986	0.150105	1.0295e-08	4.06349e-07
TM9SF2	124777	55594	2.24444	2.10504e-05	0.000196758
MATN2	124636	405689	0.307219	1.12721e-05	0.000119036
VAC14	124315	62134.8	2.00073	0.0014872	0.00658014
CFD	123356	618335	0.199497	0.000141394	0.000952143
SELT	123243	560626	0.219831	0.0026561	0.0105674
MME	122507	3.68375e+06	0.0332561	5.81374e-08	1.59838e-06
SIGMAR1	121328	48222.2	2.51602	0.000213575	0.00132826
ENDOG	119573	29778.6	4.0154	0.00273227	0.0107897
AIF1L	119564	893334	0.13384	5.38647e-05	0.000431188
ALDH5A1	119546	264610	0.451784	0.00177498	0.00762494
EIF4G3	119492	40571.5	2.94522	0.0102925	0.0319432
TRIM63	119142	15412.8	7.73003	1.30556e-07	3.07057e-06
PLIN4	118795	35965.3	3.30305	0.00011461	0.000805097
TGFB1I1	118480	305719	0.387547	3.14624e-07	6.38294e-06
IPO9	117990	54396.3	2.16909	0.000186351	0.00119628
BET1	117698	35748	3.29244	4.4485e-06	5.50743e-05
GRPEL1	117308	291357	0.402625	0.00651185	0.0221971
TNS1	116983	275271	0.424972	2.3899e-07	5.09482e-06
UBA6	116738	58084.1	2.0098	4.64846e-05	0.000382874
UGT1A7	116033	235026	0.493703	0.0134686	0.0397722
GSTZ1	115919	520758	0.222597	3.06019e-06	4.08008e-05
TSPAN1	115763	306090	0.378201	4.47954e-05	0.000373202
TMEM230	114049	48380.7	2.35733	0.00211317	0.00881188
ANPEP	113752	5.30386e+06	0.0214471	5.0294e-08	1.44763e-06
PPM1H	113563	26134.9	4.34527	5.57212e-09	2.6763e-07
SPNS1	113557	16446	6.90484	5.53996e-08	1.54441e-06
HSD11B2	113280	519634	0.218	3.53088e-09	1.98251e-07
SVIP	112450	36603.1	3.07215	8.83894e-09	3.61399e-07
NCSTN	111865	46426.2	2.40953	0.0137964	0.040515
TPP2	111404	40635.4	2.74156	5.03281e-06	6.07978e-05
METTL7B	111346	237306	0.469207	5.69021e-06	6.74117e-05
RRM2B	111040	40896.9	2.71512	0.00083548	0.00404204
GCDH	111021	856384	0.129639	1.89675e-07	4.16606e-06
SORBS2	110689	427394	0.258986	3.06019e-06	4.08008e-05
LDHD	110274	537769	0.205059	0.000415262	0.0022818
SFXN2	109477	910899	0.120186	1.05019e-06	1.66464e-05
C1QA	109011	20441.7	5.33279	0.0047406	0.017157
SNX8	108982	42703.9	2.55204	8.32419e-05	0.000615666
MRPL17	108695	34221.8	3.1762	0.00760395	0.0250418
CNO	108454	16498	6.57378	0.00651185	0.0221971
PLCXD3	108144	35227.3	3.0699	1.36831e-07	3.15304e-06
GNG5	107964	229855	0.469702	4.82341e-05	0.000393624
BCKDHB	106872	237906	0.449218	4.82341e-05	0.000393624
APP	106682	47170.8	2.26161	0.00618048	0.0212218
ELOVL5	105819	32849.8	3.2213	0.00722292	0.0240452
APOL2	105341	24515.5	4.29693	0.000279589	0.00165737
LGALSL	104930	49480.3	2.12064	0.0174815	0.0487856
CTPS1	104856	23296	4.50104	0.000228547	0.00140386
RAB9B	104724	25599.7	4.09085	0.00297291	0.0115964
HIGD2A	104101	225223	0.462212	0.00437217	0.0160494
FXYD2	104086	888692	0.117123	2.68699e-09	1.68688e-07
APOC2	104038	245792	0.423276	0.00741124	0.0245084
MIOX	103986	266703	0.389895	5.58761e-05	0.000443284
IFI16	103887	42214.7	2.46093	0.000650472	0.00328657
CHDH	103651	817784	0.126746	9.83616e-08	2.42049e-06
ASPA	103502	276150	0.374805	3.6163e-06	4.68826e-05
CDK5	103443	42716.9	2.4216	0.0026561	0.0105674
SLC35F6	103216	25721.8	4.01278	0.00120606	0.00550112
RRAS2	103187	264345	0.390349	6.71604e-08	1.80293e-06
PDK3	103095	213919	0.481934	0.00332384	0.0127286
SERPINF2	102776	222367	0.462192	0.0159149	0.0452692
CHCHD2	102715	373223	0.27521	0.000443129	0.00240508
TXNL4A	101904	49774	2.04732	0.00193731	0.0081899
OXA1L	101737	23972.2	4.24394	1.73517e-05	0.000168713
L3HYPDH	101660	207817	0.489181	0.000206439	0.00129601
PLOD1	100743	42166.9	2.38914	0.00281043	0.0110655
SDC4	100670	315107	0.319477	7.20809e-05	0.000548903
MAP1B	100505	41038.1	2.44905	0.00103626	0.00484296
LIPA	99245.6	27900.4	3.55714	0.0110848	0.034005
IQGAP2	99013.9	240150	0.4123	6.18606e-07	1.09118e-05
GGTLC2	98877.5	455594	0.21703	4.83032e-06	5.89772e-05
MMAB	97722.9	226558	0.431338	0.000162415	0.0010702
SNX17	96813.1	342511	0.282657	0.00103626	0.00484296
TMEM176B	96733.1	35007.3	2.76323	0.00425525	0.0156852
DBT	96588.3	274465	0.351914	1.69056e-06	2.48229e-05
HK2	96433.7	37815.6	2.55011	6.17333e-06	7.24889e-05
HVCN1	96339.8	24843.4	3.87789	0.0151789	0.0437217
TNXB	96253.3	310668	0.309827	1.48598e-06	2.21867e-05
SPG21	96190.5	32089.8	2.99754	7.06801e-07	1.2093e-05
NUDT14	95544	24888.5	3.83888	5.46244e-06	6.51977e-05
VCAM1	95321.6	31620	3.0146	0.000916648	0.00437893
NDUFB7	95221.2	237056	0.401682	0.000457708	0.00246575
PDZK1IP1	94965.3	891563	0.106515	8.39965e-09	3.54341e-07
MROH1	94949	21206.6	4.47732	0.0166821	0.0468332
ARMCX2	94911	46989.8	2.01982	0.0134686	0.0397722
RBP5	94262.9	1.44434e+06	0.0652636	3.31433e-09	1.90109e-07
DEGS1	93995.3	39002	2.41001	0.00250956	0.0101105
UBAP2L	93887.1	43237.8	2.17141	0.00011064	0.000782036
ADSSL1	93724.6	200452	0.467565	0.00634422	0.0217279
SORBS3	93568	196270	0.476732	8.19241e-06	9.18679e-05
DPEP1	93305.8	5.44823e+06	0.0171259	3.14529e-09	1.88552e-07
SLC46A3	92100	31113.9	2.96009	0.00011461	0.000805097
MRRF	91999.8	37370.8	2.46181	0.00323274	0.0124395
P4HA2	91551.3	32489.7	2.81785	0.00103626	0.00484296
TXNRD2	91198.7	193732	0.470745	0.000103087	0.000740463
KRT13	91185.9	303581	0.300368	2.54923e-05	0.000232286
ADD1	91017.5	198126	0.459392	7.72201e-07	1.29889e-05
LGALS9B	90273.2	16299.7	5.53834	0.000213575	0.00132826
NT5C3A	90181.7	35735.1	2.52362	0.000457708	0.00246575
AP1S2	90070.2	30456.1	2.95738	0.000298854	0.00174561
CDH17	89619	8071.01	11.1038	6.40116e-08	1.73593e-06
UGT2B7	89014.3	3.03181e+06	0.0293601	1.79082e-08	6.34587e-07
HLA-G	88802.3	31802.3	2.79233	0.0162945	0.0460044
ENTPD5	88580.5	195699	0.452637	0.000591512	0.00306242
FBLIM1	88433.6	407442	0.217046	2.37707e-06	3.32498e-05
SLC25A44	88433	16981.8	5.20752	3.20014e-05	0.000281
CTPS2	88189.5	24267.3	3.63408	6.01143e-05	0.000473608
NECAP1	88144.9	34166.6	2.57985	0.00863653	0.0277657
COL4A3BP	87463.3	43254.4	2.02207	0.00103626	0.00484296
PIGS	87055.9	35976.2	2.41982	0.00136003	0.00611594
GTF2A2	87022.7	17821.6	4.88299	1.18832e-07	2.81977e-06
NT5DC3	87008.9	21830.3	3.98569	0.0122253	0.0368237
PSMG3	86914.9	25787.8	3.37039	0.00931461	0.029447
VPS39	86843.4	8964.7	9.68726	0.000389039	0.00216607
OLFML3	86681.3	309491	0.280077	0.00144364	0.00640876
CSRP2	86022.3	359881	0.239029	3.76978e-06	4.81675e-05
RRAGD	85882	22443.6	3.82658	7.47303e-05	0.000566912
BST1	85653.7	253808	0.337474	0.000809942	0.00393041
LGALS9C	85229.9	15385	5.53981	0.000206439	0.00129601
AFMID	84889.2	211979	0.40046	8.19241e-06	9.18679e-05
SLC2A4	84885.4	5240.97	16.1965	1.0295e-08	4.06349e-07
SNTA1	84770.2	23909.6	3.54544	5.65808e-07	1.02063e-05
S100P	84521.9	218368	0.387061	0.000186351	0.00119628
KRTCAP2	83964.5	27118.3	3.09623	0.000591512	0.00306242
SLC4A4	83957.1	384900	0.218127	2.93455e-06	3.94556e-05
PRUNE2	83908.8	6783.21	12.3701	7.86167e-10	7.2885e-08
ICOSLG	83905.9	35510	2.36288	0.00449199	0.0164363
MGP	83650.8	298453	0.280281	0.000192834	0.00122703
ATP2B4	83285.6	36307	2.29392	7.47303e-05	0.000566912
CUBN	82238.7	769104	0.106928	6.50274e-09	2.9969e-07
ARMCX3	82144	37420.7	2.19515	3.86033e-05	0.000329533
SEC61A1	81960	35324.2	2.32022	0.00586438	0.0203644
ATP1A2	81422	553923	0.146991	5.81374e-08	1.59838e-06
GZMA	80953.1	481614	0.168087	8.62771e-05	0.000633998
PTGIS	80543.6	187362	0.429883	0.00955098	0.0300157
HCCS	80240.6	14451.4	5.55245	0.0001569	0.00104074
OLFML1	80202.1	253974	0.315788	5.69021e-06	6.74117e-05
GNL1	78849.4	214841	0.367013	0.00979268	0.0306064
IGF2R	78688.9	22493	3.49837	2.37707e-06	3.32498e-05
LBH	78666.6	186827	0.421067	4.31646e-05	0.000360745
FUOM	78610.2	303074	0.259376	1.12721e-05	0.000119036
LGALS9	77274.5	13083.9	5.90606	0.000289071	0.00170471
MMP7	77226.5	221859	0.348088	0.00140126	0.00625547
PIK3AP1	77098.2	15167.1	5.08325	9.61514e-06	0.000104586
FAM151A	77063.1	327321	0.235436	1.50266e-07	3.42306e-06
CDH16	76242.5	1.98335e+06	0.0384413	6.40116e-08	1.73593e-06
ARFGAP1	75723.3	18051.3	4.1949	2.37707e-06	3.32498e-05
NAPRT1	75521.1	560958	0.134629	2.17588e-09	1.47019e-07
LMCD1	75392.5	209286	0.360237	0.000591512	0.00306242
MECP2	75289.6	163919	0.45931	3.19098e-06	4.23322e-05
NES	74955.7	241183	0.310784	2.87152e-07	5.91593e-06
CDV3	74051	205195	0.360881	0.000572991	0.00298787
ADH6	74043.6	395349	0.187287	1.36831e-07	3.15304e-06
MGAT1	73559.9	20681.4	3.55681	0.00071486	0.00353572
CPOX	73216.3	27619.5	2.65089	0.000591512	0.00306242
OVCA2	73194.7	35738.2	2.04808	0.0016738	0.00723711
STK39	72879.2	32785.4	2.22291	0.00332384	0.0127286
SARDH	72306.3	362687	0.199363	5.03281e-06	6.07978e-05
RNF213	71861.7	30223.3	2.37769	0.00131993	0.00595237
PYCR2	71859.1	15593.3	4.60834	5.24341e-06	6.26772e-05
NDUFB11	71772.8	207369	0.346112	0.00223842	0.00918053
SLC22A2	71666.6	180870	0.396233	0.000162415	0.0010702
NOL3	71484.4	27298.5	2.61861	8.32419e-05	0.000615666
SLC5A12	71319.3	633533	0.112574	8.83894e-09	3.61399e-07
NSUN2	71226.7	33435.9	2.13025	0.00668345	0.0226272
AKT2	70952.5	28394.9	2.49878	0.000228547	0.00140386
ABCD1	70402.8	16747.7	4.20372	1.21996e-05	0.000127313
ASPM	70004.4	19211	3.64397	0.0016738	0.00723711
PSMD10	69996	34159.6	2.04908	0.00103626	0.00484296
MAN2C1	69982.2	27583.4	2.53712	0.00211317	0.00881188
THOP1	69963.3	26522.5	2.63789	0.00012734	0.000877513
ADH1C	68993.7	1.04259e+06	0.0661753	8.29979e-10	7.60624e-08
SNX15	68720.4	228139	0.301222	0.00188174	0.00800167
RNMTL1	68274.6	30764.2	2.21929	0.0054175	0.0191461
FAM114A1	67973.5	29906.2	2.2729	0.00780114	0.0255331
SLC2A2	67969	149259	0.455377	7.74716e-05	0.000580527
SORBS1	67466	318488	0.211832	8.9451e-08	2.24982e-06
PRKAR1B	67110.9	19995.5	3.3563	9.61514e-06	0.000104586
SH3PXD2B	67081	9754.63	6.87684	4.94674e-07	9.15089e-06
SCD	66939.2	13915.6	4.81038	0.000650472	0.00328657
MAP1LC3B	66932.3	21665.7	3.08932	0.00153196	0.00675197
MAP1LC3B2	66932.3	21665.7	3.08932	0.00153196	0.00675197
APPL2	66930.5	32415.1	2.0648	0.0141312	0.0413156
COL10A1	66669.5	170840	0.390245	8.03077e-05	0.000597847
ACOX1	66318.1	330132	0.200884	6.42937e-06	7.50532e-05
RWDD4	66174.1	25212.7	2.62463	0.00067131	0.00335992
LOC101060682	65990.3	477001	0.138344	3.76978e-06	4.81675e-05
SLC16A3	65952	7835.37	8.41721	6.17333e-06	7.24889e-05
COX17	65175.1	331519	0.196595	5.29175e-09	2.57263e-07
MUC1	65153.6	218929	0.297601	1.2456e-07	2.93823e-06
PTX3	65141.5	27745.8	2.34779	0.00182764	0.00781329
ELN	65106.9	202585	0.321381	1.81069e-07	3.99906e-06
GIPC2	64542.6	587657	0.10983	3.87626e-09	2.0882e-07
CTSH	64398.6	150019	0.42927	2.75076e-05	0.000247817
PARVB	64176.6	143832	0.446192	0.000401951	0.0022209
ATP6AP2	63583.2	28779	2.20936	0.00371211	0.0139673
FABP1	63486.1	7.42279e+06	0.00855286	1.97914e-10	5.48231e-08
CDK4	63444.6	15403.3	4.11889	1.875e-05	0.000178821
BCAT1	63416.4	10537.1	6.0184	3.4502e-05	0.000300967
CAB39L	63320.5	132836	0.476683	0.00556292	0.0195302
IDNK	63164.9	223538	0.282569	0.000131872	0.000900953
ABR	63070.4	18994	3.32055	3.77378e-07	7.3746e-06
SLC2A3	62941.6	8145.74	7.72693	0.0002704	0.0016149
TPRG1L	62776.1	18017.4	3.48419	3.6163e-06	4.68826e-05
CORO7	62510.9	27511.6	2.27216	0.000141394	0.000952143
ERBB2	62384.6	20576.7	3.03181	0.0128336	0.0383518
FGF1	62344.2	142801	0.436582	0.00461478	0.0167778
ACAD11	62318	188806	0.330065	0.000341169	0.00195272
GNG7	61886.2	129703	0.47714	6.18606e-07	1.09118e-05
DCAKD	61720.8	24823.3	2.48641	0.00140126	0.00625547
BZW2	61712.5	29065.6	2.12322	0.000415262	0.0022818
S100A2	61197.4	245846	0.248926	3.76978e-06	4.81675e-05
SDC1	61192.1	126270	0.484614	0.000173997	0.0011297
CYBA	61052.4	25859	2.36097	0.00402989	0.0150212
NCS1	60574.3	14806.3	4.09111	1.875e-05	0.000178821
GULP1	60416.2	17660	3.42108	6.23459e-05	0.000487337
HSDL1	60349.6	23609.7	2.55614	0.0159149	0.0452692
FMO5	60096.9	273648	0.219614	6.46754e-07	1.12589e-05
TMEM27	59723.3	149282	0.400069	0.00140126	0.00625547
SLC3A1	59645.3	163655	0.364458	0.00011064	0.000782036
PHYHD1	59558.4	140826	0.422922	3.20014e-05	0.000281
EPM2A	59309.4	5803.03	10.2204	1.39392e-08	5.19334e-07
EPB42	59283.1	23972.6	2.47295	0.000888814	0.00426384
CA12	59205.5	193053	0.30668	4.34805e-08	1.29355e-06
SUOX	59204.4	321424	0.184194	7.39144e-08	1.9322e-06
CLN6	59093.4	14700.9	4.01972	0.000861764	0.00414906
MBNL1	58900.1	23185.2	2.54042	0.000146395	0.000983326
RDH10	58877.5	25749	2.28659	0.000630237	0.00321078
NAT10	58618.3	19569.8	2.99534	6.46557e-05	0.000500485
2022-09-03	58542.2	405568	0.144346	1.67213e-10	5.48231e-08
RRP9	58334.1	5790.75	10.0737	0.000415262	0.0022818
GNA11	58302.5	139888	0.416781	4.0834e-09	2.15609e-07
XPOT	58247	19455	2.99393	0.000103087	0.000740463
ENG	58121.1	192461	0.301989	5.53996e-08	1.54441e-06
VPS13C	57605.7	26715.2	2.15629	0.00908348	0.0288307
EXOC6B	57593.3	21255.6	2.70955	0.00243909	0.00988155
ACE	57418.8	128433	0.447072	0.000122956	0.000853198
GPT	57292.7	337603	0.169705	2.98465e-09	1.81654e-07
VPS18	57229.8	25024.6	2.28694	4.82341e-05	0.000393624
PDCL3	57107.7	25284.7	2.25859	0.000428985	0.00233946
PKD2	56921.3	14622.7	3.89268	0.000162415	0.0010702
EPS8L3	56899.8	10136	5.61362	3.60643e-07	7.11734e-06
STIM1	56505.3	20155.7	2.80344	1.875e-05	0.000178821
TJP1	56479.6	121742	0.463928	2.47973e-06	3.44441e-05
FXYD6-FXYD2	56452.2	383151	0.147337	5.2787e-08	1.50311e-06
TDRP	56417.6	22792.8	2.47524	8.19241e-06	9.18679e-05
CD82	56304	26000.2	2.16552	0.00571185	0.0199302
BRIX1	56282.5	22245.4	2.53008	0.0148223	0.0429583
CDKN2A	55543.9	14309.5	3.8816	1.30532e-06	1.99374e-05
CDH2	55375.7	114798	0.482376	0.000974755	0.0046041
VSIG4	55133.5	15786.1	3.49253	0.000761023	0.00373853
OS9	54632.8	9705.32	5.62916	1.66904e-05	0.00016368
FBXO44	54576.5	153317	0.35597	0.0134686	0.0397722
SRXN1	54091.6	15263.8	3.54379	2.37707e-06	3.32498e-05
CNOT1	54022.4	26423.7	2.04447	0.00140126	0.00625547
WFS1	53892.1	16452.9	3.27554	0.00153196	0.00675197
CORO7-PAM16	53371.9	23779.7	2.24443	0.000103087	0.000740463
TAP1	53362.4	14886.2	3.58469	0.000199527	0.00126056
SPTBN4	53349.3	136354	0.391257	9.20923e-07	1.48936e-05
TBC1D1	53272.9	15385.6	3.46252	0.0116427	0.0353761
SLC2A14	53140.3	8352.01	6.36258	0.00193731	0.0081899
CHMP1B	52854.1	176513	0.299434	0.000737606	0.00363919
STEAP3	52732.3	19406.4	2.71726	0.00955098	0.0300157
FASTKD1	52419.5	17725.3	2.95733	0.000401951	0.0022209
FITM2	52370.3	14749.7	3.5506	8.43411e-07	1.38936e-05
ACAD10	52147	115816	0.450258	0.00230357	0.00939936
COA4	51978.2	483423	0.107521	1.36305e-06	2.06609e-05
CCDC127	51708.7	15188.5	3.40447	0.000457708	0.00246575
CHORDC1	51483	12074.4	4.26382	0.000630237	0.00321078
AAGAB	51416.8	23372.6	2.19988	0.00289063	0.011342
NAA15	51319.5	22424.7	2.28852	0.00117017	0.00536504
NMT2	51272.6	10510.1	4.87843	0.000457708	0.00246575
CAMK1D	51003.6	25028.5	2.03782	0.00571185	0.0199302
POLR1D	50993.2	22652	2.25116	0.00668345	0.0226272
TIMMDC1	50992.3	18608.5	2.74027	0.00486951	0.0175677
C5orf51	50986.6	11419.9	4.46472	3.44625e-07	6.83506e-06
TINAG	50901.3	548754	0.092758	2.3899e-07	5.09482e-06
ATPAF2	50750.4	140156	0.362099	0.000785129	0.00383803
AQP1	50712.5	929908	0.054535	1.36831e-07	3.15304e-06
L2HGDH	50651.2	179996	0.281402	2.27307e-05	0.000209759
PPP1R3G	50598.4	10738.8	4.71174	3.94449e-08	1.20036e-06
TCN2	50584.9	16547.2	3.057	0.00120606	0.00550112
CD34	50505.4	115915	0.43571	0.00250956	0.0101105
PGM5	50337.7	205244	0.245257	5.53996e-08	1.54441e-06
NCAM1	50053.4	10799.6	4.63476	2.02553e-05	0.000191119
SLC9A3R2	49716.4	394970	0.125874	1.88244e-08	6.58275e-07
HOOK1	49625.1	20705.2	2.39674	0.00153196	0.00675197
RPP30	49559.3	20824.6	2.37984	0.0113607	0.0346779
GPX8	49422.9	16443.8	3.00556	0.000173997	0.0011297
FLRT3	49361.8	15539.8	3.17647	0.0148223	0.0429583
ITFG1	49159.9	9138.71	5.37931	0.000206439	0.00129601
REEP6	49062.4	204736	0.239638	1.66904e-05	0.00016368
PHKB	49051	21024.5	2.33304	0.0001569	0.00104074
RAB23	49032.2	136762	0.358522	0.000341169	0.00195272
TATDN3	48945.5	21507.3	2.27576	0.000591512	0.00306242
GK	48902.8	374191	0.13069	2.93455e-06	3.94556e-05
LTBP2	48854.8	133277	0.366567	0.00780114	0.0255331
GRB7	48685.5	10957.4	4.44317	0.0108149	0.0333309
PROCR	48493.2	130590	0.371338	0.00113527	0.00524422
FECH	48351.4	333339	0.145051	7.38804e-07	1.24535e-05
SPTBN2	48349.6	127292	0.379833	4.94674e-07	9.15089e-06
KMO	48278.4	212915	0.22675	3.24345e-08	1.03028e-06
CA4	48254.6	103308	0.467096	0.000364369	0.00206329
HLA-DMB	48242	13649.5	3.53434	0.0102925	0.0319432
NSA2	48240.3	148813	0.324168	1.70354e-08	6.14584e-07
SERPINA5	48024.3	387395	0.123967	3.4922e-09	1.9747e-07
RNASE1	47515.1	110598	0.42962	0.0144731	0.0421454
PFKFB3	47498.6	16480.6	2.88209	0.00722292	0.0240452
AOC1	47277.2	631759	0.0748342	1.57454e-07	3.56642e-06
PPFIBP2	47269.4	20324.7	2.32571	0.00361136	0.0136656
TTC19	47265.9	12872.2	3.67192	0.0134686	0.0397722
CDKN2C	47133.2	22224.6	2.12077	0.00237044	0.00964755
C14orf169	47079.1	15097.4	3.11835	0.00908348	0.0288307
CYP3A5	46942.1	11066.2	4.24192	7.74716e-05	0.000580527
CCDC132	46749.9	22605.7	2.06806	0.00618048	0.0212218
NRM	46569.6	104249	0.446714	0.00124297	0.0056372
KRR1	46469.8	11666.7	3.9831	4.64846e-05	0.000382874
VWA8	46413.3	108904	0.426187	0.000330094	0.00189887
TXLNA	46251	15888.5	2.91098	0.00188174	0.00800167
ELOVL7	46168.4	16083.5	2.87054	4.82341e-05	0.000393624
S100A14	45900.9	20800.6	2.20671	2.37707e-06	3.32498e-05
GNPTG	45882.8	5224.06	8.78297	7.44613e-10	7.06762e-08
SHPK	45642	102096	0.447047	1.26902e-05	0.000130722
TMLHE	45637.4	235225	0.194016	0.00341728	0.0130551
GDAP2	45519.7	14237.1	3.19725	0.0001569	0.00104074
SEC63	44748.5	16615.2	2.69323	1.31996e-05	0.00013475
EPHA2	44146.1	2754.16	16.0289	1.19682e-06	1.86009e-05
FMO4	43907.6	203510	0.215751	8.87658e-06	9.82958e-05
ACOX2	43753.2	153246	0.28551	5.03281e-06	6.07978e-05
EIF4E3	43435.4	16517.4	2.62968	0.00067131	0.00335992
DDX49	43345.6	245412	0.176624	0.000457708	0.00246575
PHYH	43066.9	115451	0.373033	7.86973e-05	0.000589158
THEMIS2	42918.1	11836	3.62605	0.0159149	0.0452692
ATP1A4	42456.2	240786	0.176323	1.18832e-07	2.81977e-06
RAB3IL1	42390	20206.1	2.09788	0.000376515	0.00211704
DHRS1	42318.3	103835	0.407554	0.0162945	0.0460044
BASP1	42224.7	106182	0.397664	0.00602056	0.0207891
ADPRH	42037.2	15901.1	2.64367	0.00651185	0.0221971
SCO1	42035.4	95769.6	0.438922	0.000298854	0.00174561
WIPI2	41987.3	14788.5	2.83918	1.21996e-05	0.000127313
GPR56	41955	20043.3	2.09322	0.00205299	0.00861045
GLYATL1	41875.9	1.28608e+06	0.032561	9.78551e-09	3.901e-07
RAB42	41875.3	5697.22	7.35013	6.17688e-09	2.86327e-07
RARRES2	41758.6	102464	0.407546	0.000136555	0.000925809
TAP2	41735.3	14434.3	2.8914	0.0151789	0.0437217
RILP	41697.6	13458.4	3.09826	8.52794e-06	9.48302e-05
PLVAP	41613.8	99034.8	0.420194	1.24994e-06	1.92018e-05
SFRP1	41598.2	275151	0.151183	1.42324e-06	2.13701e-05
HDAC6	41500	114639	0.362007	0.000103087	0.000740463
OSBPL1A	41128.5	13050.3	3.15154	0.000199527	0.00126056
AP1M2	40996.9	96238.7	0.425992	0.00381541	0.0142952
CECR5	40922	108738	0.376336	2.27307e-05	0.000209759
MCAT	40810.2	103710	0.393503	0.0174815	0.0487856
DDX47	40632.4	11066.1	3.67177	8.32419e-05	0.000615666
PALM3	40610.5	126186	0.321829	4.09569e-06	5.14251e-05
ENPP1	40567.8	86243.4	0.470387	0.00217497	0.00899432
P2RX4	40543.4	11480	3.53166	2.96738e-05	0.000264641
THUMPD3	40517.4	16365.2	2.47583	0.00513691	0.0183087
XYLB	40505.1	156840	0.258258	0.00437217	0.0160494
ZADH2	40365.4	85696.9	0.471025	0.00230357	0.00939936
PWP1	40361.4	12455.1	3.24056	0.000555011	0.00292086
C8orf82	40221.6	145196	0.277015	3.06019e-06	4.08008e-05
COQ7	40096.7	101088	0.396652	8.94167e-05	0.000653455
ITFG3	39767.6	104704	0.379808	0.00371211	0.0139673
CGNL1	39525.6	184540	0.214185	1.7284e-07	3.86009e-06
MBP	39495.4	18394.8	2.1471	0.00323274	0.0124395
CTH	39326.8	117250	0.335409	9.61514e-06	0.000104586
PLLP	39152.9	103689	0.377599	0.00071486	0.00353572
ZSCAN18	39066.2	10501.1	3.7202	0.0128336	0.0383518
MTMR6	38955.6	15948.7	2.44255	3.20014e-05	0.000281
WDR74	38903.1	4361.73	8.91919	7.20537e-09	3.24567e-07
N6AMT1	38884.6	11947.9	3.2545	0.00800291	0.0260331
NOP2	38384.1	18793.3	2.04243	0.00668345	0.0226272
ANKMY2	38380	11774.6	3.25954	0.000415262	0.0022818
C2CD2L	38343.9	5729.01	6.69293	0.00230357	0.00939936
DNASE1L1	37826.2	15142.9	2.49794	0.000389039	0.00216607
MGEA5	37800.3	16854.8	2.2427	4.00703e-05	0.000339512
PLCB4	37612.7	6199.39	6.06716	2.87152e-07	5.91593e-06
SYNJ2	37605.5	2549.2	14.7519	1.37284e-05	0.000139613
SUSD2	37570.8	152414	0.246505	1.42324e-06	2.13701e-05
IGF2BP3	37562.2	11088.6	3.38748	0.000572991	0.00298787
CADM4	37498.9	113953	0.329073	0.000916648	0.00437893
MTRR	37264	6434.82	5.791	5.58761e-05	0.000443284
TMEM223	37205.9	13597.8	2.73617	8.9451e-08	2.24982e-06
MCM6	37048.8	11105.7	3.33603	0.000136555	0.000925809
PLA1A	36960.4	9666.44	3.82358	3.46882e-06	4.55633e-05
PLA2G16	36878.9	6143.58	6.00284	1.7689e-10	5.48231e-08
STK11IP	36752.6	4288.99	8.56906	3.6163e-06	4.68826e-05
PHKA1	36699.3	7441.21	4.9319	2.50241e-07	5.29224e-06
RANBP6	36640	11263.9	3.25288	1.22646e-06	1.90244e-05
TBK1	36389	14049.7	2.59002	2.45381e-05	0.00022436
KIF2A	36312.3	12568.5	2.88915	0.000457708	0.00246575
GRB14	36268.2	13569	2.67288	5.69021e-06	6.74117e-05
B3GAT3	35938.8	17185.2	2.09127	0.00329148	0.0126594
JMJD6	35807.9	15068.6	2.37633	0.0002704	0.0016149
PACSIN3	35568.8	168563	0.211011	5.65808e-07	1.02063e-05
HN1	35564.5	17073.7	2.08299	0.00586438	0.0203644
PIPOX	35486.1	812272	0.0436874	9.76193e-10	8.36902e-08
GNE	35280.7	5032.15	7.01106	0.0116427	0.0353761
ERBB4	35197.5	8129.5	4.3296	0.00780114	0.0255331
CDH6	35155.5	70501.1	0.498652	0.00885749	0.0283049
PRPF4B	35037.8	16863.9	2.07768	0.00341728	0.0130551
ULK3	34996	12741.9	2.74653	0.0128336	0.0383518
CLDN7	34715.3	105398	0.329373	5.0294e-08	1.44763e-06
RUFY2	34609.7	14773.7	2.34265	0.00211317	0.00881188
VLDLR	34431.9	2384.77	14.4382	2.41832e-09	1.55494e-07
LOC128322	34365.3	88043.3	0.390323	1.48474e-05	0.000148717
CD276	34346.4	9603.41	3.57648	0.000308946	0.00179535
AGPAT6	34209.8	8128.91	4.20841	2.18752e-05	0.000203276
MEA1	33954.6	15634	2.17184	0.000146395	0.000983326
TBC1D9B	33895.8	14312.8	2.36822	0.00067131	0.00335992
TMED3	33812.2	10244.9	3.30039	3.75658e-08	1.1609e-06
NUB1	33658.2	12393	2.7159	0.0016738	0.00723711
PYHIN1	33528.5	6874.61	4.87715	0.000443129	0.00240508
RELL1	33426.5	14604.9	2.28871	0.000630237	0.00321078
FAM210B	32892.4	6765.01	4.86213	5.02512e-09	2.48853e-07
PCK1	32880.5	1.06551e+06	0.0308589	5.91639e-07	1.05765e-05
LARP1	32873	14669.8	2.24086	0.00188174	0.00800167
ITIH5	32838.5	340854	0.0963421	3.40644e-08	1.0735e-06
ATL1	32684.3	3614.08	9.04359	0.000136555	0.000925809
TMEM184C	32658.4	105543	0.309434	1.18832e-07	2.81977e-06
OSBPL6	32589.7	4594.38	7.09338	9.23881e-06	0.000101882
PLCD1	32522	73441.1	0.442831	1.17271e-05	0.000123514
RRP12	32482.8	7824.64	4.15135	9.2664e-05	0.000673482
SLC27A4	32383.5	15296.3	2.11709	0.00842051	0.0271698
EEF2K	32369.1	9567.25	3.38332	0.000220942	0.00136662
LOC101060570	32369.1	9567.25	3.38332	0.000220942	0.00136662
PTGFRN	32359.3	13827.3	2.34025	0.00131993	0.00595237
VPS11	32354	14457.2	2.23791	1.26902e-05	0.000130722
KDELR3	32306.8	180059	0.179423	2.76719e-10	5.51571e-08
HOPX	32214.7	147031	0.219102	4.52129e-07	8.60341e-06
SARM1	32010	12868.8	2.48741	0.000173997	0.0011297
MCM7	31997.4	10090.4	3.17106	1.12721e-05	0.000119036
SLC25A40	31636.9	8354.17	3.78696	9.61514e-06	0.000104586
TSR1	31590.7	13897.3	2.27315	0.0159149	0.0452692
AASS	31571.1	115670	0.27294	8.62771e-05	0.000633998
TMEM120A	31488.8	68339.8	0.460768	0.00067131	0.00335992
LAIR1	31429.2	9078.51	3.46193	1.42324e-06	2.13701e-05
TMEM38B	31315.8	15034.7	2.0829	3.71873e-05	0.000319154
LAD1	31265.8	174922	0.178741	3.71873e-05	0.000319154
RIPK1	31116.5	14145	2.19982	0.0035131	0.0133508
USP47	31069.7	10534.1	2.94944	0.000308946	0.00179535
STXBP4	30950.6	3058.69	10.1189	6.46557e-05	0.000500485
C1orf85	30913.3	10976	2.81643	0.000364369	0.00206329
NCK2	30857.7	65463.2	0.471374	0.00258188	0.010334
CPD	30815.1	11017.9	2.79681	1.875e-05	0.000178821
SPI1	30517.5	14842.9	2.05603	1.26902e-05	0.000130722
BRPF3	30465.1	3967.26	7.67912	0.000537558	0.00283838
MAP7	30380.9	78168	0.388661	0.0116427	0.0353761
RNASE4	30357	120499	0.251927	0.00332384	0.0127286
UCKL1	30289.2	11138.2	2.7194	0.000572991	0.00298787
NPC1	30046.5	6978.89	4.30533	1.69056e-06	2.48229e-05
PARS2	30022.9	81034.8	0.370493	6.46557e-05	0.000500485
C2orf69	30001.1	4291.72	6.99047	1.31996e-05	0.00013475
LMOD1	29960	94246.7	0.317889	0.0155431	0.0445613
FCGR3B	29929.1	4576.74	6.5394	1.95717e-09	1.34522e-07
AGPAT9	29823	111028	0.268607	1.36305e-06	2.06609e-05
MGMT	29819.1	72145.5	0.413318	0.00144364	0.00640876
GALNT3	29680.6	3790.42	7.83043	1.67213e-10	5.48231e-08
SDS	29560.9	2520.92	11.7262	1.27748e-09	9.79361e-08
CA5B	29542.3	7833.54	3.77126	5.36744e-10	5.86227e-08
PRKG1	29461.5	72762.9	0.404898	0.00106834	0.00496379
SLC30A9	29450.8	95049.3	0.309848	0.000401951	0.0022209
ST3GAL4	29402.2	3086.49	9.5261	1.49992e-09	1.08717e-07
RFC5	29367.4	11120.2	2.64089	0.0002445	0.00148696
FAAH	29283.9	117166	0.249935	9.38039e-08	2.32267e-06
ATP8A1	29278	7586.87	3.85903	0.00955098	0.0300157
METTL9	29272.8	13270.6	2.20584	0.000630237	0.00321078
GCHFR	28892.7	278822	0.103624	4.7294e-07	8.91431e-06
TFEB	28648.1	3966	7.22341	0.000308946	0.00179535
GOLGA3	28590.5	13486.3	2.11996	0.00140126	0.00625547
GDE1	28480.3	8728.04	3.26308	0.000401951	0.0022209
CD55	28291.6	80613.8	0.350952	0.00110134	0.00510223
GBP4	28276.3	5844.13	4.83841	0.000974755	0.0046041
RBM28	28044.4	7800.11	3.59539	1.09703e-06	1.732e-05
MAP1A	28023.6	7075.23	3.96081	0.00067131	0.00335992
C7orf10	27953.1	219649	0.127262	1.18832e-07	2.81977e-06
PLA2G4C	27844.3	7445.58	3.73971	6.23459e-05	0.000487337
EXOG	27812.2	12930.3	2.15094	5.00459e-05	0.00040633
GHDC	27792	108508	0.256127	9.94957e-05	0.000719854
HSF1	27623.6	6283.88	4.39595	0.000279589	0.00165737
LRRC20	27609.8	9927.41	2.78117	2.37707e-06	3.32498e-05
MYBBP1A	27473.7	13714.9	2.0032	0.00602056	0.0207891
BAIAP2L2	27448.7	4466.34	6.14567	4.79152e-08	1.39937e-06
HAGHL	27444.8	3392.86	8.08899	3.65155e-10	5.59881e-08
SLC29A1	27225.8	8432.77	3.22858	4.79152e-08	1.39937e-06
MSTO1	27213.3	7924.53	3.43406	4.2686e-06	5.33441e-05
PTDSS1	27045.8	13445.4	2.01153	0.0016738	0.00723711
ENPEP	27033.1	331579	0.0815285	2.54921e-09	1.61308e-07
SLC37A4	26854.5	92338.2	0.290827	2.93455e-06	3.94556e-05
TRO	26816.8	4311.48	6.21986	2.00579e-06	2.88667e-05
NIP7	26774.9	13323.6	2.00958	0.00780114	0.0255331
GPRC5B	26665.7	63189.3	0.421997	0.000572991	0.00298787
KYNU	26585.4	96194.4	0.276371	3.94862e-07	7.64134e-06
LIN7B	26577.7	12718.6	2.08967	0.00402989	0.0150212
SULT1C4	26559.9	5091.79	5.21621	6.23459e-05	0.000487337
GYG2	26526.4	3576.47	7.41692	8.52939e-08	2.18665e-06
CYP20A1	26461.2	61800.6	0.428171	0.00668345	0.0226272
SERINC1	26220.9	11128.3	2.35622	0.000168112	0.00110046
TUSC3	26123.3	5969.43	4.37618	7.06801e-07	1.2093e-05
DHX58	25865.8	2740.24	9.43926	1.24994e-06	1.92018e-05
SLC2A5	25820.5	111235	0.232125	7.38804e-07	1.24535e-05
RNASE6	25786.2	222587	0.115848	5.86693e-09	2.76787e-07
DLG5	25773.6	62749.8	0.410736	8.43411e-07	1.38936e-05
ALS2	25749.2	1845.99	13.9488	3.29295e-07	6.61327e-06
CLCNKA	25738	12633.9	2.03721	0.000630237	0.00321078
SH3BP4	25731.8	3410.46	7.54497	0.00103626	0.00484296
SLC6A19	25731	420331	0.0612161	2.17588e-09	1.47019e-07
WDR24	25631.8	9448.67	2.71274	0.00820933	0.0266069
CLIC5	25624.7	273139	0.0938158	2.4132e-08	8.15274e-07
SYS1	25541.3	86733.3	0.294481	1.67213e-10	5.48231e-08
HEATR2	25487	6845.69	3.72307	2.69796e-06	3.70876e-05
CERS4	25400.2	6839.3	3.71386	5.79585e-05	0.000458436
PPTC7	25396.9	10620.2	2.39138	6.23459e-05	0.000487337
GPRC5C	25376.4	55521.8	0.457053	0.000591512	0.00306242
NEBL	25372.2	164230	0.154491	1.50266e-07	3.42306e-06
UBE2O	25294.9	7737.07	3.26932	0.000572991	0.00298787
NEDD1	25268.9	8958.04	2.82081	0.00193731	0.0081899
SLC22A11	25197.6	95956.8	0.262593	5.38647e-05	0.000431188
SLC25A16	25180.5	10255	2.45543	0.000630237	0.00321078
KPNA2	25115.8	5882.08	4.26987	4.4485e-06	5.50743e-05
SYTL2	24970.2	3059.01	8.16282	1.66904e-05	0.00016368
D2HGDH	24869.6	107189	0.232017	2.17934e-07	4.72171e-06
USH1C	24829.1	50408.8	0.492555	0.000610589	0.00313674
SLC7A1	24787.8	8329.93	2.97575	0.000118714	0.000829539
LRRK2	24724.2	3392.28	7.28836	2.0809e-07	4.52071e-06
DHTKD1	24686.1	128930	0.19147	9.61514e-06	0.000104586
TRIM32	24604.3	9457.29	2.60163	0.000131872	0.000900953
PGPEP1	24602.2	68187.2	0.360804	0.00162523	0.00709249
SLC25A19	24519.6	5556.41	4.41286	1.14588e-06	1.79845e-05
STAU2	24512.5	4069.71	6.02316	2.47973e-06	3.44441e-05
FAM20B	24483.9	5684.24	4.30733	0.00011461	0.000805097
2022-03-01	24361.2	82265.7	0.296128	0.0001569	0.00104074
PTPN13	24332.8	6672.3	3.64684	0.000131872	0.000900953
MYO5A	24315.2	6364.69	3.82034	3.19098e-06	4.23322e-05
PRMT3	24252	5280.34	4.59288	2.10504e-05	0.000196758
FBXO17	24223.2	10069.2	2.40567	0.00323274	0.0124395
DDX54	24207	4738.27	5.10882	3.86033e-05	0.000329533
ZFAND1	24148.2	6908.81	3.49527	3.58207e-05	0.000310433
GRB10	24071.9	8905.26	2.70311	5.58761e-05	0.000443284
ERGIC3	24002.1	11921.3	2.01338	0.00100507	0.00472769
SEPP1	23951.9	236286	0.101368	0.00392132	0.0146439
TMEM66	23872.7	66232.4	0.360439	2.66393e-08	8.74056e-07
PPL	23864.9	72725.3	0.328151	4.00703e-05	0.000339512
AVL9	23843.9	10669	2.23487	0.00297291	0.0115964
PNPLA4	23840.3	7087.87	3.36354	3.08805e-08	9.92782e-07
AKAP1	23823	7732.39	3.08094	0.00273227	0.0107897
AGXT2	23625.1	813468	0.0290425	3.65155e-10	5.59881e-08
LLGL2	23592.9	78541.9	0.300386	1.70354e-08	6.14584e-07
HHAT	23585.6	5097.25	4.62713	1.43396e-07	3.29481e-06
ACY3	23524.7	299561	0.0785304	1.3478e-09	1.0043e-07
APOM	23471.2	50915.7	0.460982	8.52794e-06	9.48302e-05
ORMDL1	23252.8	47409.6	0.490466	0.000428985	0.00233946
RASA1	23147.6	8734.64	2.65009	0.000610589	0.00313674
VPS41	23132.8	5871.15	3.94008	6.46754e-07	1.12589e-05
LSMD1	23114.2	2512.05	9.20132	9.76193e-10	8.36902e-08
MCM5	23060.4	6788.64	3.39691	1.17271e-05	0.000123514
WDR26	23040.8	8711.35	2.64492	0.00162523	0.00709249
TSPAN33	23017.3	52880.8	0.435268	2.64817e-05	0.000240477
IFT74	23006.7	4575.43	5.02831	6.95205e-05	0.000533482
YTHDF1	22977.5	6483.86	3.5438	8.19241e-06	9.18679e-05
RAB11FIP1	22954.2	7989.14	2.87317	0.00071486	0.00353572
TMCC3	22949.5	8744.18	2.62454	0.000537558	0.00283838
TOR3A	22935.1	2519.7	9.1023	1.3478e-09	1.0043e-07
MTHFD1L	22904.1	10736.1	2.13336	0.0002704	0.0016149
MOB3A	22809.9	50135	0.454969	1.00061e-05	0.000107663
LRRC58	22739.3	8513.14	2.67109	0.0014872	0.00658014
MTHFD2	22704.6	11198	2.02756	0.000136555	0.000925809
VIL1	22700.8	571768	0.0397028	1.27748e-09	9.79361e-08
CLCC1	22665.7	8147.74	2.78184	0.00258188	0.010334
TRAPPC12	22664.9	10828.5	2.09308	0.00800291	0.0260331
RBM5	22661.6	7610.74	2.97758	0.0116427	0.0353761
TMEM168	22598.9	7519.13	3.00552	0.00223842	0.00918053
CCL21	22533.8	65009.2	0.346625	4.79152e-08	1.39937e-06
YTHDC2	22440.3	5172.16	4.33867	0.00011461	0.000805097
SUGP2	22436.8	8824.46	2.54257	0.00193731	0.0081899
CALB1	22434.9	2.44862e+06	0.00916228	4.53051e-09	2.30075e-07
LOC101060704	22405.5	47305.9	0.473629	0.00314391	0.0121859
NUDT8	22338.8	55064.1	0.405687	7.25988e-06	8.34049e-05
LOXL1	22261.8	78493.8	0.283613	6.01143e-05	0.000473608
HSPA12B	22261.6	60117.3	0.370303	1.92206e-06	2.78124e-05
KCMF1	22251.1	6822.83	3.26127	1.8038e-05	0.000173273
PRODH2	22195.1	778188	0.0285215	1.42188e-09	1.04969e-07
KXD1	22134.8	10010.4	2.21118	0.000537558	0.00283838
R3HCC1	22086.9	4966.79	4.44692	5.29175e-09	2.57263e-07
SLC15A4	21922.6	4070.05	5.38633	9.61514e-06	0.000104586
NLE1	21880.8	7651.22	2.85978	0.000131872	0.000900953
APOL3	21844.3	6841.68	3.19283	4.14151e-08	1.24605e-06
PABPC5	21758.4	8356.69	2.60371	6.46557e-05	0.000500485
NOL7	21754.3	10296.1	2.11286	1.04122e-05	0.000111731
RRM2	21727.2	5754.01	3.77601	1.875e-05	0.000178821
ACPP	21713	58164.5	0.373303	4.94674e-07	9.15089e-06
POP4	21647.1	43814.8	0.494058	0.000136555	0.000925809
UBAC2	21535.4	8885.8	2.42357	0.000861764	0.00414906
DPH5	21367.5	5942.75	3.59556	9.38039e-08	2.32267e-06
CDHR2	21279.4	82418.3	0.258188	6.18606e-07	1.09118e-05
CRYAA	21244.2	1.07896e+06	0.0196895	1.67213e-10	5.48231e-08
TPST2	21045.3	6238	3.37372	0.00217497	0.00899432
BOD1	20975.7	3434.12	6.10803	1.57454e-07	3.56642e-06
ATP4A	20955.7	93515	0.224089	4.09569e-06	5.14251e-05
ADHFE1	20894.8	86085.3	0.242722	8.43411e-07	1.38936e-05
NAT8B	20843.5	51509.6	0.404652	3.08167e-05	0.000272699
IGLL1	20813.4	76014.8	0.273807	0.0016738	0.00723711
ASPDH	20772.6	410600	0.0505909	1.66873e-09	1.19863e-07
NTN4	20750.8	46506	0.446197	0.0002704	0.0016149
USP4	20572	7586.83	2.71155	0.00979268	0.0306064
AACS	20520.6	8292.64	2.47456	0.00217497	0.00899432
COL4A3	20517.8	97753.5	0.209894	1.8038e-05	0.000173273
CDC34	20473.7	5662.18	3.61587	2.53556e-08	8.45859e-07
B4GALT7	20400.4	3404.05	5.99298	5.38647e-05	0.000431188
ASCC2	20332.7	7962.46	2.55356	0.000572991	0.00298787
STBD1	20274	9094.98	2.22914	0.00100507	0.00472769
NR2F2	20113	49449.1	0.406742	0.00461478	0.0167778
ATP12A	20089.1	87554.8	0.229446	1.66904e-05	0.00016368
BIRC7	20057.7	9246.68	2.16917	0.000186351	0.00119628
STARD5	20054.6	9374.71	2.13923	0.000298854	0.00174561
GCC1	19965.9	7586.21	2.63187	0.000199527	0.00126056
TMEM30B	19959.2	9189.92	2.17186	0.00297291	0.0115964
MAFF	19950.8	7310.49	2.72906	0.000341169	0.00195272
HPS6	19810.4	3600.49	5.50214	3.00585e-07	6.12932e-06
SIRPB1	19762	6032.78	3.27576	7.20809e-05	0.000548903
ANKRD22	19759.2	9372.99	2.1081	5.38647e-05	0.000431188
LOC101060681	19730.7	63410.3	0.311159	2.62004e-07	5.51176e-06
LRRFIP2	19571.4	60733.1	0.322252	0.00634422	0.0217279
STK16	19570.2	6945.99	2.81749	8.19241e-06	9.18679e-05
MFNG	19540.9	55410.7	0.352655	2.81387e-06	3.83504e-05
RSRC1	19482.8	9042.65	2.15455	0.0002704	0.0016149
AGXT	19218.2	66530.2	0.288865	1.13358e-07	2.7555e-06
MREG	19173.5	4580.24	4.18613	2.18387e-06	3.11484e-05
CMIP	19151.2	2094.8	9.14225	3.87626e-09	2.0882e-07
MARVELD1	19124.2	42751	0.447341	0.000213575	0.00132826
IGF2BP1	19061.9	2407.4	7.91805	0.000213575	0.00132826
STS	18979.5	6467.06	2.93479	4.00703e-05	0.000339512
MSR1	18974	3932.69	4.8247	5.69021e-06	6.74117e-05
SLC6A13	18972.2	48649.4	0.389977	0.000146395	0.000983326
FAM184B	18945.9	51403.7	0.368571	0.00100507	0.00472769
KPTN	18942.4	2044.67	9.2643	1.39392e-08	5.19334e-07
TMEM63B	18827.3	5038.97	3.73633	0.00144364	0.00640876
ABCC2	18778.3	8510.94	2.20637	0.00618048	0.0212218
TMEM48	18753.6	8539.93	2.19599	0.0155431	0.0445613
MOSPD2	18714.4	4219.56	4.43516	2.36179e-05	0.000216692
UNC5CL	18707.8	37672.2	0.496593	0.00527552	0.0187357
C10orf62	18539.1	5491.24	3.37612	0.00131993	0.00595237
PXMP2	18482.3	117384	0.157451	5.0294e-08	1.44763e-06
CDKN2B	18448.5	6355.51	2.90276	2.58664e-06	3.56804e-05
GNA14	18418.6	41774.7	0.440904	2.53556e-08	8.45859e-07
FEZ2	18402.5	2179.73	8.44255	1.08303e-08	4.21221e-07
DST	18368	4518.04	4.06549	1.18832e-07	2.81977e-06
MTR	18276.9	7976.55	2.29133	0.00586438	0.0203644
TRIM16	18273.7	3116.24	5.86404	6.70464e-05	0.000516983
CDC123	18172.4	6691.56	2.71571	0.000785129	0.00383803
SIPA1L3	18077.5	7650.58	2.36289	3.71873e-05	0.000319154
OTUD7B	17947.3	3319.33	5.40691	4.64846e-05	0.000382874
PAK1IP1	17883	4801.78	3.72424	7.74716e-05	0.000580527
SLC2A8	17806.9	8787.19	2.02647	0.00955098	0.0300157
GFER	17787.4	48978.4	0.363169	9.2664e-05	0.000673482
CHI3L1	17753.2	37535.5	0.472972	0.000341169	0.00195272
SLC25A42	17688.8	93947.6	0.188283	0.000364369	0.00206329
SLC35E1	17569.6	6646.39	2.64349	0.000252863	0.00153314
PAX8	17533.6	5543.6	3.16286	0.00685911	0.023114
BTN2A1	17467.3	4836.02	3.61192	0.0128336	0.0383518
LOC101060372	17434.7	264608	0.0658887	3.31433e-09	1.90109e-07
HMGCS2	17395.9	292071	0.0595607	3.14529e-09	1.88552e-07
PDGFRB	17330.1	38105.9	0.454788	3.08167e-05	0.000272699
NAA40	17287.9	4522.12	3.82296	3.00585e-07	6.12932e-06
ABCC1	17258	7771.23	2.22075	0.00449199	0.0164363
PLA2G4A	17195.9	36850.6	0.466637	0.00760395	0.0250418
SLC4A2	17149.5	5045.28	3.39912	2.36179e-05	0.000216692
MUL1	17035.5	6081.64	2.80113	0.00067131	0.00335992
EGLN3	17029.4	7028.89	2.42277	7.47303e-05	0.000566912
SMYD3	16975	3235.22	5.24696	1.0834e-05	0.000115019
PIEZO1	16971	5635.32	3.01154	0.00067131	0.00335992
PRCC	16952.7	5829.53	2.90808	0.00011461	0.000805097
PDK4	16913.8	7230.67	2.33917	7.74716e-05	0.000580527
ITGA2	16902.4	54167.3	0.312041	9.2664e-05	0.000673482
ASCC3	16894.9	4806.44	3.51504	2.64817e-05	0.000240477
AP5B1	16822.5	5205.26	3.23182	2.02553e-05	0.000191119
FAM207A	16775.7	6565.95	2.55496	0.00124297	0.0056372
MYLK4	16618.1	85162.9	0.195133	0.00012734	0.000877513
SLC39A10	16604.4	4762.05	3.48681	2.81387e-06	3.83504e-05
CNTN1	16528.9	51108.7	0.323406	0.000945288	0.00448351
THADA	16524.3	1056.99	15.6333	0.00323274	0.0124395
AP4S1	16507.2	7920.87	2.08402	6.46557e-05	0.000500485
SLAIN2	16481.6	7210.05	2.28591	0.00571185	0.0199302
ERO1LB	16471.7	6339.05	2.59845	7.86953e-06	8.93785e-05
MAP2	16462.3	4456.98	3.69359	0.00722292	0.0240452
DDB2	16461.9	4726.28	3.48305	8.81347e-07	1.43995e-05
RBM24	16424.3	4139.79	3.96742	9.20923e-07	1.48936e-05
BCAP29	16327.2	7430.79	2.19723	0.00100507	0.00472769
BICC1	16265.8	6572.48	2.47483	0.00011461	0.000805097
DHX37	16215.2	5330.85	3.04176	1.94888e-05	0.000185202
EEPD1	16197.7	3789.98	4.27381	1.24994e-06	1.92018e-05
MFN1	16168.8	6420.2	2.51843	0.00760395	0.0250418
XPO5	16156.6	7618.22	2.12079	0.00273227	0.0107897
DAGLB	16135.6	4111.81	3.9242	0.000168112	0.00110046
GALNT12	16134.1	5675.2	2.84291	1.26902e-05	0.000130722
ITPK1	16081.7	7895.48	2.03682	0.000199527	0.00126056
SLC44A2	16080	57968.4	0.277392	8.9451e-08	2.24982e-06
CLDN1	16063.1	6172.9	2.60219	8.9451e-08	2.24982e-06
TEP1	16034.9	5628.25	2.849	0.00172371	0.00742069
SLC2A13	15934.2	3220.83	4.94724	7.04591e-08	1.86017e-06
PTPRCAP	15903.5	35818.2	0.444004	4.64846e-05	0.000382874
SLC30A1	15819.1	53363.7	0.29644	0.0002704	0.0016149
OSGEPL1	15818.1	53277.6	0.2969	1.21996e-05	0.000127313
ARHGEF12	15732.4	57598.9	0.273136	0.0151789	0.0437217
RFTN1	15730.5	35365.2	0.444801	0.000206439	0.00129601
PDF	15663.1	40207.8	0.389553	2.3899e-07	5.09482e-06
ASCC1	15657.1	6882.84	2.27481	1.8038e-05	0.000173273
CLC	15581.2	80417.4	0.193754	5.92706e-06	7.00096e-05
SHROOM2	15566.7	3238.54	4.8067	7.06801e-07	1.2093e-05
COBL	15521.4	3151.83	4.92455	0.0128336	0.0383518
SLC12A1	15488.6	237690	0.0651629	2.47539e-10	5.48231e-08
MAD1L1	15473.2	6699.66	2.30956	0.0166821	0.0468332
SELO	15471.6	42725	0.36212	2.27307e-05	0.000209759
MLPH	15471.3	4585.35	3.37406	0.00381541	0.0142952
CFHR2	15378.3	55790.4	0.275644	4.94674e-07	9.15089e-06
CLEC18B	15307.8	36581.1	0.418462	0.0002445	0.00148696
CLDN4	15289	5550.44	2.75455	0.00323274	0.0124395
CLDN9	15289	5550.44	2.75455	0.00323274	0.0124395
FCGR2C	15128	4827.58	3.13366	5.03281e-06	6.07978e-05
CLEC18A	15127.2	32015.1	0.472502	0.000298854	0.00174561
EOGT	15092	6606.15	2.28454	0.000572991	0.00298787
SLC41A3	15085.5	5870.19	2.56984	0.00172371	0.00742069
PLSCR4	15058.4	45015.4	0.334518	2.45381e-05	0.00022436
SMTN	15029.2	75385.7	0.199363	0.000650472	0.00328657
TTC5	15014.6	2335.95	6.42762	5.02512e-09	2.48853e-07
IRF5	15006.1	5394.28	2.78185	0.000389039	0.00216607
CYP4F2	14981.9	211653	0.0707853	5.81374e-08	1.59838e-06
PPP1R3D	14798.5	4323.64	3.4227	4.56457e-08	1.3479e-06
CLEC18C	14721.6	35150.9	0.418811	0.0002445	0.00148696
SLC38A10	14689.8	2807.8	5.2318	3.08167e-05	0.000272699
TBC1D2	14649.2	3312.64	4.42221	4.4485e-06	5.50743e-05
APOBEC3G	14625.7	4210.8	3.47339	1.8038e-05	0.000173273
ACBD6	14561.1	5278.44	2.7586	0.00172371	0.00742069
C3orf58	14558.9	2800.33	5.19899	4.09569e-06	5.14251e-05
MT2A	14480.7	1.01725e+06	0.0142351	2.66393e-08	8.74056e-07
RBM23	14473.6	43238	0.334743	0.00842051	0.0271698
GNAL	14406	32225	0.447044	2.10504e-05	0.000196758
KIF1A	14358.2	3737.07	3.84211	3.6163e-06	4.68826e-05
ABHD5	14288.5	5644.38	2.53145	0.00012734	0.000877513
TMEM56	14233.8	2243.08	6.34567	3.45504e-10	5.59881e-08
IRF6	14231.9	3233.23	4.40176	5.58761e-05	0.000443284
DAO	14184.2	580598	0.0244304	1.67213e-10	5.48231e-08
GIGYF2	14162.8	6296.61	2.24928	0.00760395	0.0250418
CALB2	14092.4	581362	0.0242404	8.52939e-08	2.18665e-06
SOGA3	14087.7	784.642	17.9543	7.98162e-09	3.43986e-07
NPNT	14083.1	32233.7	0.436905	0.00071486	0.00353572
GOLGA4	14081.2	6330.52	2.22433	0.00243909	0.00988155
PTP4A3	14048.2	3688.09	3.80907	3.67935e-09	2.05143e-07
MT1G	13997.3	559254	0.0250286	4.0834e-09	2.15609e-07
SRPK2	13971.2	4772.25	2.92759	0.000610589	0.00313674
P4HTM	13969.8	214392	0.0651601	8.03077e-05	0.000597847
STARD3	13935.8	3607.43	3.86308	1.98676e-07	4.35178e-06
KCTD14	13923.6	29155.3	0.477567	0.000228547	0.00140386
SLC11A2	13888.4	3155.27	4.40166	1.46576e-08	5.4356e-07
TBC1D20	13828.8	3352.81	4.12454	5.86693e-09	2.76787e-07
AP5Z1	13812.9	4924.53	2.80491	0.000118714	0.000829539
SH3TC1	13803.9	3502.25	3.94145	5.17369e-07	9.43931e-06
MAFG	13758.8	3101.87	4.43565	9.20923e-07	1.48936e-05
BTN3A3	13745.4	6374.58	2.15628	0.0174815	0.0487856
TTC4	13691.5	2459.97	5.56573	2.93987e-08	9.48971e-07
PODXL	13667.1	52101	0.262319	1.73517e-05	0.000168713
NHSL2	13662	3720.8	3.67179	0.00083548	0.00404204
IMP4	13623.4	6221.14	2.18985	1.42775e-05	0.000143912
ASAP3	13575.2	2781.27	4.88092	5.17369e-07	9.43931e-06
CCDC91	13567.2	4110.01	3.30102	2.47973e-06	3.44441e-05
FYTTD1	13503.2	32217.1	0.419132	4.63564e-06	5.73023e-05
MFAP1	13477.9	6016.84	2.24003	0.0122253	0.0368237
SLC22A5	13396.7	149191	0.0897952	9.78551e-09	3.901e-07
AKAP11	13304.4	1941.25	6.85354	7.47303e-05	0.000566912
TNFRSF10B	13282	2566.8	5.17453	2.09301e-06	2.99597e-05
EED	13265.6	2492.89	5.32137	1.7284e-07	3.86009e-06
SLC22A6	13257.7	151078	0.0877538	2.21372e-10	5.48231e-08
DHRSX	13246	3785.11	3.4995	4.2686e-06	5.33441e-05
CDC42EP5	13244.7	62663.9	0.211361	1.39392e-08	5.19334e-07
ANKRD28	13213.2	5501.63	2.40169	0.00217497	0.00899432
RHOF	13193.9	4778.18	2.76128	3.06019e-06	4.08008e-05
HPS1	13071.3	4498.35	2.9058	9.62208e-07	1.53741e-05
PPDPF	13061.1	28253.3	0.462286	1.50266e-07	3.42306e-06
RBM38	13047.3	3685.22	3.54043	7.38804e-07	1.24535e-05
DPH6	12969.7	3438.47	3.77194	0.000415262	0.0022818
KLHL42	12925	3301.34	3.91508	8.52939e-08	2.18665e-06
RANBP10	12861.9	6081.23	2.11502	0.0002704	0.0016149
BAIAP2L1	12812.3	903.384	14.1825	3.45504e-10	5.59881e-08
NEGR1	12811.7	35845.2	0.357419	2.50241e-07	5.29224e-06
ASB6	12782.2	3530.33	3.62067	2.2785e-06	3.23248e-05
ACMSD	12765.5	115126	0.110883	2.09322e-10	5.48231e-08
GALC	12753.6	37660.9	0.338643	0.000537558	0.00283838
OARD1	12718.7	39214.3	0.324339	1.48598e-06	2.21867e-05
HECTD1	12699.7	5181.69	2.45087	0.0100398	0.0312563
WDR70	12680.6	3508.61	3.61414	2.10504e-05	0.000196758
FCN3	12666.5	25557.2	0.495613	5.00459e-05	0.00040633
IRAK1	12601.3	2340.54	5.38394	4.15901e-05	0.000350156
MT1X	12594.5	430946	0.0292252	2.98465e-09	1.81654e-07
SLC5A6	12582.7	5526.68	2.27672	0.000591512	0.00306242
HPD	12573.7	623273	0.0201737	2.34099e-10	5.48231e-08
CHUK	12570.5	6238.05	2.01513	0.00193731	0.0081899
BBS1	12547.1	28101.2	0.446499	0.000945288	0.00448351
TBC1D8B	12474.9	2490.73	5.00854	2.93455e-06	3.94556e-05
COL5A2	12420.3	28906.2	0.429674	0.00425525	0.0156852
ZER1	12389.2	4517.12	2.74273	0.00392132	0.0146439
SLC1A1	12268.6	28317.3	0.433256	0.000141394	0.000952143
CAND2	12260.5	4746.13	2.58327	0.0014872	0.00658014
CLDN6	12250.5	4438.15	2.76027	0.00323274	0.0124395
LPHN2	12206.4	5598.99	2.1801	0.00188174	0.00800167
FAM210A	12179.7	5490.07	2.2185	2.18752e-05	0.000203276
DOCK4	12161.5	1914.6	6.35197	0.000389039	0.00216607
SLCO2A1	12066.3	49292.2	0.244791	0.00361136	0.0136656
SLC13A2	12056.3	50731.8	0.237648	7.39144e-08	1.9322e-06
TRIM27	12039.4	4033.73	2.98469	8.81347e-07	1.43995e-05
NAPEPLD	12010.2	25574.6	0.469616	0.00543977	0.0192164
ATP9A	11924.6	4625.65	2.57792	0.000213575	0.00132826
SLC17A3	11922.4	72245.5	0.165026	9.30053e-09	3.78332e-07
NR2F1	11888.6	28016.8	0.42434	0.0141312	0.0413156
METTL13	11830.7	5740.51	2.06091	0.0162945	0.0460044
MOXD1	11806.1	51475.8	0.229352	1.89675e-07	4.16606e-06
NBEAL2	11786	3244.99	3.63206	0.000192834	0.00122703
SSFA2	11772.6	27665.5	0.425533	0.000238879	0.00145945
C6orf89	11706.5	5458.7	2.14456	0.0035131	0.0133508
PTPN3	11698.7	1986.7	5.88852	5.86693e-09	2.76787e-07
ALG9	11688.4	4413.25	2.64847	3.06019e-06	4.08008e-05
CCDC104	11675.2	5208.01	2.24178	0.000131872	0.000900953
SNX10	11595.8	1928.53	6.01275	3.31433e-09	1.90109e-07
GALNT7	11569.3	1580.7	7.31912	5.57212e-09	2.6763e-07
MAFK	11558.3	3785.22	3.05354	3.44625e-07	6.83506e-06
NAGPA	11529.2	138158	0.0834494	2.76719e-10	5.51571e-08
CLMN	11494.6	90581.8	0.126897	8.0705e-07	1.34897e-05
USP11	11490.8	4242.51	2.7085	0.00842051	0.0271698
PATL1	11472.2	4416.06	2.59783	4.15901e-05	0.000350156
VPRBP	11451.7	3657.63	3.1309	0.000537558	0.00283838
ZFYVE26	11431.8	3030.22	3.77259	4.15901e-05	0.000350156
LIMK1	11430.7	2000.31	5.71446	2.0809e-07	4.52071e-06
SLC30A6	11428.8	2595.57	4.40321	2.54921e-09	1.61308e-07
C10orf54	11346.5	2209.69	5.13487	8.83894e-09	3.61399e-07
MYLK2	11263.6	32329.5	0.3484	0.00067131	0.00335992
MPHOSPH10	11227.6	3062.76	3.66582	3.77378e-07	7.3746e-06
PODN	11198.5	73840.2	0.151658	9.20923e-07	1.48936e-05
GNL2	11100.3	2939.69	3.77601	0.000289071	0.00170471
LOC101060460	11096.7	118888	0.0933376	1.60531e-05	0.000158995
MAPKAP1	11030.8	4891.98	2.25488	0.00668345	0.0226272
FYB	11005.2	4852.96	2.26772	0.000131872	0.000900953
LPCAT4	10906.2	4163.43	2.61952	0.0105508	0.0326305
TRIM54	10880.3	3061.95	3.5534	5.24341e-06	6.26772e-05
NAA11	10826.3	3945.01	2.7443	8.9451e-08	2.24982e-06
IL16	10820.7	21828.5	0.495716	0.0128336	0.0383518
TRIM55	10722.4	3015.88	3.55533	5.24341e-06	6.26772e-05
SPTLC3	10699.3	2836.42	3.77211	0.00842051	0.0271698
TSPYL1	10651.5	35205.6	0.302551	2.18387e-06	3.11484e-05
GLB1L	10644.1	27344.3	0.389263	6.23459e-05	0.000487337
EXOC6	10625.6	4515.36	2.3532	6.23459e-05	0.000487337
EPB41L5	10615.4	32455.7	0.327072	6.46754e-07	1.12589e-05
TNFSF13	10573.7	4646.13	2.27581	2.54923e-05	0.000232286
SLC25A35	10569	30456.8	0.347017	9.38039e-08	2.32267e-06
GUCY1A2	10536.9	70201.9	0.150094	0.000298854	0.00174561
PNO1	10531.5	5054.22	2.0837	0.0014872	0.00658014
GNPAT	10522.4	2927.34	3.59451	7.25988e-06	8.34049e-05
KIAA0020	10500.1	4067.76	2.58131	0.000151562	0.00101376
C19orf77	10489.3	283206	0.0370377	4.30885e-10	5.63949e-08
INTS9	10425.6	40427.5	0.257883	0.00199438	0.0083867
SH3PXD2A	10400.3	3076.18	3.3809	0.000785129	0.00383803
CD248	10389.8	4318.63	2.40582	0.000330094	0.00189887
MED22	10382	4640.15	2.23742	0.000650472	0.00328657
AGAP3	10350.5	4490.03	2.30521	0.000103087	0.000740463
POLR3C	10347	108095	0.0957215	1.5439e-05	0.000153677
ABHD13	10310.1	853.281	12.0829	2.34099e-10	5.48231e-08
HACL1	10289.8	24370.8	0.422218	0.0002704	0.0016149
DUSP12	10276	4439.4	2.31472	2.85711e-05	0.000255953
CEBPZ	10266.7	4061.98	2.52752	0.00833661	0.0270085
GPSM1	10245.1	32389.6	0.316308	0.000504176	0.00269243
DOCK5	10205.3	2377.05	4.29329	0.00800291	0.0260331
KTI12	10199.7	3278.49	3.11109	1.73517e-05	0.000168713
NFKBIB	10197.1	24269.6	0.42016	1.94888e-05	0.000185202
NAA25	10195.5	4098.25	2.48776	0.0026561	0.0105674
ARG1	10167.3	21402.8	0.475047	3.71873e-05	0.000319154
GNL3L	10159.2	3774.58	2.69149	0.000610589	0.00313674
CCDC80	10155.5	34885.4	0.291109	2.85711e-05	0.000255953
NOS1	10150	1743.8	5.8206	1.26036e-08	4.76248e-07
C1orf43	10086.5	4161.17	2.42396	4.09569e-06	5.14251e-05
LSG1	10067.1	4633.69	2.17259	0.000428985	0.00233946
A1CF	10063.2	27449.8	0.366604	0.000173997	0.0011297
IFT122	10052.9	4921.86	2.0425	0.0016738	0.00723711
IRF2BPL	10050.4	21618.9	0.464891	0.000186351	0.00119628
UROS	10048.2	22945.8	0.437909	4.34805e-08	1.29355e-06
TMEM259	10018.5	4054.26	2.47111	4.15901e-05	0.000350156
NRCAM	9992.37	4691.6	2.12984	0.00885749	0.0283049
HMGCS1	9989.04	41677.8	0.239673	0.000186351	0.00119628
FERMT1	9967.3	33473	0.297772	8.52794e-06	9.48302e-05
RAB3B	9965.74	2836	3.51401	0.00140126	0.00625547
GLTPD1	9956.59	4270.92	2.33125	0.000220942	0.00136662
TMEM175	9936.48	1798.53	5.52477	2.41832e-09	1.55494e-07
RHOQ	9930.06	3032.93	3.27408	8.43411e-07	1.38936e-05
ENPP6	9916.29	148483	0.0667839	3.26886e-10	5.59881e-08
YPEL5	9900.37	4812.96	2.05702	1.36305e-06	2.06609e-05
CDK7	9862.24	24547.7	0.401757	0.00237044	0.00964755
DIRC2	9845.4	3143.47	3.13201	4.56457e-08	1.3479e-06
FUT8	9786.68	2897.17	3.37802	7.25988e-06	8.34049e-05
RPP25L	9767.53	2928.59	3.33523	3.31433e-09	1.90109e-07
ACOT4	9751.8	54561.3	0.178731	1.18832e-07	2.81977e-06
USP25	9739.26	3760.15	2.59012	6.46557e-05	0.000500485
FAM176B	9722.77	46161.8	0.210624	1.13926e-08	4.36699e-07
ASAP2	9718.71	22265.1	0.4365	0.0137964	0.040515
ERICH1	9705.1	3989.37	2.43274	0.000555011	0.00292086
RASSF4	9664.94	4449.87	2.17196	0.000364369	0.00206329
ALDH3A1	9566.5	45168.4	0.211796	0.00414118	0.0153428
MED14	9520.21	1069.81	8.899	7.04591e-08	1.86017e-06
CYP2U1	9479.44	1654.34	5.73003	8.7617e-10	7.8491e-08
MARK3	9469.85	22240.6	0.425791	0.000168112	0.00110046
FZD1	9466.86	2923.71	3.23797	0.00140126	0.00625547
ZNF512	9320.98	19800.9	0.470735	6.23459e-05	0.000487337
MYO19	9189.83	3486.49	2.63584	8.62771e-05	0.000633998
DIP2C	9174.88	3073.94	2.98473	3.32294e-05	0.000290184
ACACB	9164.34	4416.73	2.07492	0.000650472	0.00328657
ADCY6	9058.41	3433.2	2.63847	0.000630237	0.00321078
GTPBP3	9036.64	3098.74	2.91623	0.0002704	0.0016149
SMIM5	9033.16	73464.5	0.12296	1.67213e-10	5.48231e-08
FNDC3B	8991.04	4344.59	2.06948	0.0159149	0.0452692
PTPRA	8957.13	24618	0.363845	1.5439e-05	0.000153677
GLYCTK	8905.44	56793.3	0.156804	1.49992e-09	1.08717e-07
FOLH1	8864.77	19004.1	0.466466	0.00243909	0.00988155
DCX	8856.58	1923.36	4.60474	0.0166821	0.0468332
RUNDC3A	8838.84	2166.08	4.08058	3.94862e-07	7.64134e-06
METTL1	8834.4	3802.68	2.3232	0.00182764	0.00781329
EMR2	8806.93	3144.06	2.80113	7.20809e-05	0.000548903
NOL11	8689.68	3002.92	2.89374	9.60225e-05	0.000695988
SLC26A1	8632	30439.2	0.283582	3.44625e-07	6.83506e-06
INHBC	8602.27	17280.5	0.497801	0.000162415	0.0010702
SLC4A8	8559.9	22230	0.38506	1.48474e-05	0.000148717
MAP3K5	8531.27	2323.28	3.67207	7.74716e-05	0.000580527
PROM1	8506.46	25894.1	0.32851	8.19241e-06	9.18679e-05
UGT8	8495	3020.37	2.81257	1.48474e-05	0.000148717
ALDH3B2	8462.11	40403.7	0.209439	0.000308946	0.00179535
WDR41	8342.82	37096.1	0.224897	3.00585e-07	6.12932e-06
HEATR1	8336.43	3800.81	2.19333	0.0026561	0.0105674
GK2	8324	61419.8	0.135526	1.18832e-07	2.81977e-06
MAP3K4	8311.26	443.283	18.7494	1.26036e-08	4.76248e-07
TSC1	8267.25	3376.92	2.44817	0.0047406	0.017157
CFHR5	8263.46	25383.6	0.325544	0.00011064	0.000782036
PPP1R37	8211.95	3832.04	2.14297	0.00230357	0.00939936
GCAT	8147.76	18430.7	0.442076	2.27307e-05	0.000209759
RTKN	8001.04	16877.3	0.47407	4.31646e-05	0.000360745
TBC1D10C	7953.35	21651.6	0.367332	2.85711e-05	0.000255953
HEATR5A	7932.29	2215.26	3.58075	0.00217497	0.00899432
MYLK3	7931.78	44939.2	0.1765	0.000173997	0.0011297
LOC653375	7867.56	42609.5	0.184643	0.000488219	0.00261949
TTI1	7846.26	1290.66	6.07926	0.000252863	0.00153314
GBA3	7832.69	26726.6	0.293067	2.00579e-06	2.88667e-05
IFT140	7811.35	3116.22	2.50668	5.1922e-05	0.000419002
TFE3	7784.2	2051.76	3.79392	2.09322e-10	5.48231e-08
SLC15A3	7754.08	1873.47	4.13888	4.14151e-08	1.24605e-06
SPAG1	7738.7	776.562	9.96533	6.84529e-09	3.13664e-07
TLE4	7721.54	1637.66	4.71497	0.000220942	0.00136662
DYRK1A	7676.93	18260.8	0.420405	5.69021e-06	6.74117e-05
NACC1	7640.59	3210.34	2.37999	0.000236397	0.0014454
GTF2IRD2	7637.06	25912.9	0.294721	0.00011064	0.000782036
GTF2IRD2B	7637.06	25912.9	0.294721	0.00011064	0.000782036
ZDHHC13	7620.31	2542.85	2.99676	1.26902e-05	0.000130722
SLC16A4	7602.26	23632.8	0.321682	9.62208e-07	1.53741e-05
FAM127A	7599.87	3353.7	2.26611	0.0144731	0.0421454
CYP4A11	7585.14	282895	0.0268126	2.09322e-10	5.48231e-08
MGAM	7580.52	232644	0.0325841	7.44613e-10	7.06762e-08
CARNS1	7574.88	3146.67	2.40727	0.000785129	0.00383803
RBM19	7574.77	2499.99	3.02992	0.00602056	0.0207891
ANKHD1	7571.42	3059.03	2.4751	0.000650472	0.00328657
CYP4F3	7535.52	62244.2	0.121064	3.57735e-08	1.11415e-06
MMRN1	7507.78	2184.74	3.43646	0.000279589	0.00165737
ADAM15	7489.13	2102.47	3.56207	5.81374e-08	1.59838e-06
ANAPC5	7449.42	2920.93	2.55036	0.000298854	0.00174561
SDAD1	7384.1	3045.76	2.42439	0.0131477	0.0391145
AKAP13	7343.16	2544.91	2.88543	0.000122956	0.000853198
GRK6	7339.26	2647.8	2.77184	0.0134686	0.0397722
HLTF	7277.89	2503.14	2.9075	1.21996e-05	0.000127313
PLEKHM1	7224.27	1881.09	3.84046	1.42324e-06	2.13701e-05
INSR	7215.67	15623.7	0.461841	0.00273227	0.0107897
ATP11B	7209.88	1636.07	4.40683	5.1922e-05	0.000419002
SMIM7	7197.13	3119.62	2.30706	4.55261e-10	5.63949e-08
CHL1	7183.56	24507.9	0.293112	1.09703e-06	1.732e-05
SERAC1	7176.47	3100.7	2.31446	0.000974755	0.0046041
DOK1	7169.71	2972.99	2.41162	3.9295e-06	4.99679e-05
SLC5A2	7161.92	344708	0.0207768	2.21372e-10	5.48231e-08
KCNJ15	7155.09	17596.8	0.406613	0.000122956	0.000853198
MICU3	7149.93	1930.93	3.70284	2.07952e-08	7.08549e-07
MASP1	7075.45	23610.5	0.299674	2.27307e-05	0.000209759
GAS2L1	7075.12	1276.64	5.54197	1.21075e-09	9.79361e-08
FRYL	7070.37	2183.86	3.23756	0.00651185	0.0221971
GRAMD4	7065.21	3223.65	2.19168	0.0137964	0.040515
MON1B	7062.21	3328.25	2.1219	0.000572991	0.00298787
MALSU1	7036.92	15236.8	0.461838	0.000428985	0.00233946
USP30	7017.59	1941.45	3.61461	0.000236397	0.0014454
EVPL	6965.42	18517.2	0.376161	0.00258188	0.010334
NMRK1	6925.99	15441.6	0.448528	7.75336e-08	2.0136e-06
CGN	6923.83	26409.5	0.262171	2.75076e-05	0.000247817
DHX57	6898.85	1359.54	5.07441	0.00162523	0.00709249
CR1	6897.92	23855.3	0.289157	0.000401951	0.0022209
ANKS3	6854.1	2067.95	3.31445	0.000162415	0.0010702
CHN1	6850.04	3232.32	2.11923	0.0162945	0.0460044
SDCCAG3	6839.03	14552.4	0.469961	3.24345e-08	1.03028e-06
AOX1	6812.64	206225	0.033035	2.41832e-09	1.55494e-07
COL4A4	6809.46	42139.6	0.161593	8.0705e-07	1.34897e-05
TARBP2	6808.71	14257.2	0.477563	0.000106801	0.00076233
KIF16B	6777.17	914.651	7.40956	3.20014e-05	0.000281
WNK1	6735.6	2728.64	2.46848	0.00602056	0.0207891
GIMAP1-GIMAP5	6720.38	14145.3	0.475097	0.0148223	0.0429583
NRIP2	6705.48	52018.6	0.128905	3.85896e-10	5.63949e-08
TRIO	6690.23	2592.5	2.58061	0.00955098	0.0300157
KRT74	6688.91	15240	0.438905	7.74716e-05	0.000580527
USP2	6677.01	62280.1	0.107209	3.75658e-08	1.1609e-06
RHBDF1	6673.59	2558.47	2.60843	0.00258188	0.010334
SMPDL3A	6670.8	16467.8	0.405081	0.0119308	0.0361004
CLN3	6656.91	2805.64	2.37269	5.41066e-07	9.84913e-06
KRT222	6650.36	23187.9	0.286803	6.46557e-05	0.000500485
DAPK1	6645.75	2421.47	2.74451	0.0178937	0.0497096
RGNEF	6618.77	2199.86	3.00872	8.94167e-05	0.000653455
CLCN6	6593.88	2200.48	2.99657	8.32419e-05	0.000615666
ARHGAP29	6592.53	1879.09	3.50837	4.4485e-06	5.50743e-05
SYNJ1	6578.36	1453.66	4.52538	3.19098e-06	4.23322e-05
CWC22	6572.39	2942.97	2.23325	4.31646e-05	0.000360745
RAB3C	6551.94	2836	2.31027	0.00513691	0.0183087
TCEAL4	6529.98	18516.6	0.352655	1.12721e-05	0.000119036
FAT1	6497.24	1564	4.15424	0.000131872	0.000900953
PDE1B	6461.16	2876.79	2.24596	1.24994e-06	1.92018e-05
KRT71	6460.48	13967	0.462553	4.00703e-05	0.000339512
ITPKB	6415.98	1410.92	4.54738	0.000376515	0.00211704
MT1E	6410.47	1.06246e+06	0.00603361	8.83894e-09	3.61399e-07
SLC5A1	6403.66	226932	0.0282184	1.7689e-10	5.48231e-08
ARHGEF4	6403.47	799.171	8.01263	0.00237044	0.00964755
DNAJB14	6399.04	2391.5	2.67574	3.6163e-06	4.68826e-05
P2RX7	6346.04	836.315	7.5881	1.75995e-09	1.23088e-07
PLCB3	6345.64	14046	0.451775	0.000428985	0.00233946
PLEKHM2	6273.13	1525.72	4.11158	5.17369e-07	9.43931e-06
FOLH1B	6263.04	14350.5	0.436433	0.000401951	0.0022209
MDC1	6243.88	14128.2	0.441943	0.0122253	0.0368237
PLAT	6226.74	15290.4	0.407232	0.000162415	0.0010702
ERG	6216.22	32563.5	0.190895	2.93987e-08	9.48971e-07
WDR46	6211.27	27823.7	0.223237	1.62039e-08	5.92633e-07
TENC1	6202.62	53419.7	0.116111	4.30885e-10	5.63949e-08
UGT2A2	6139.43	12887.8	0.476375	0.00243909	0.00988155
TOP3B	6137.24	1025.13	5.98678	5.38647e-05	0.000431188
ABCC6	6136.04	23925.2	0.256468	9.20923e-07	1.48936e-05
PTH1R	6128.49	16903.3	0.362561	1.05019e-06	1.66464e-05
MYL4	6120.79	14128.5	0.433224	1.73517e-05	0.000168713
SMARCD3	6115.99	1217.7	5.02257	0.00124297	0.0056372
RIPK4	6107.59	1123.8	5.43475	0.0125262	0.0376447
RRP1B	6087.95	881.035	6.91	3.40644e-08	1.0735e-06
HECW1	6070.77	1303	4.65909	1.3478e-09	1.0043e-07
SRGAP1	6035.24	2692.78	2.24127	0.0113607	0.0346779
COCH	6034.92	19693.2	0.306447	1.9786e-08	6.77054e-07
TRPM7	6006.7	1509.25	3.97991	2.47973e-06	3.44441e-05
CLCNKB	5959.91	38145.2	0.156243	9.78551e-09	3.901e-07
UGT2B4	5947.63	538098	0.011053	4.8098e-10	5.63949e-08
MBD1	5831.93	17742.3	0.328702	1.61953e-06	2.39564e-05
DDX31	5824.84	12191.3	0.477786	0.0151789	0.0437217
PDE1C	5819.31	2441.35	2.38364	0.00281043	0.0110655
BMS1	5813.77	2046.13	2.84135	0.000610589	0.00313674
ESPN	5808.27	24573.8	0.23636	1.37284e-05	0.000139613
XYLT2	5808.02	2464.17	2.35699	7.74716e-05	0.000580527
MRVI1	5801.47	13992.9	0.4146	0.000888814	0.00426384
MAP3K2	5720.67	1878.54	3.04528	0.00157796	0.00693173
CBWD7	5704.65	1960.3	2.91009	0.000888814	0.00426384
CDH4	5692.91	13902.5	0.409488	2.93455e-06	3.94556e-05
ZMYND11	5688.47	2039.48	2.78918	2.09301e-06	2.99597e-05
TRMT2A	5668.48	1435.58	3.94856	7.55883e-06	8.63417e-05
C7orf26	5668.03	17316.8	0.327315	1.0834e-05	0.000115019
NFASC	5610.16	32691.4	0.171609	1.70354e-08	6.14584e-07
LIG4	5605.75	2319.98	2.41629	0.0159149	0.0452692
CNNM2	5597.53	12856.5	0.435385	0.000330094	0.00189887
SLC37A3	5568.48	1737.65	3.20461	2.69796e-06	3.70876e-05
UGT2B10	5568.05	353596	0.0157469	2.92543e-10	5.59881e-08
SLC2A9	5532.28	298338	0.0185437	7.04591e-08	1.86017e-06
CYP4F11	5500.36	17435.7	0.315465	0.000916648	0.00437893
FRAS1	5415.52	19151.3	0.282776	9.83616e-08	2.42049e-06
HECW2	5397.81	486.171	11.1027	9.76193e-10	8.36902e-08
TMEM104	5392.79	2433.2	2.21634	0.000945288	0.00448351
CLK3	5359.01	1551.81	3.4534	1.36831e-07	3.15304e-06
SNX21	5324.28	19437.2	0.273922	2.58664e-06	3.56804e-05
RAPGEF1	5278.97	1861.5	2.83587	3.76978e-06	4.81675e-05
UPB1	5262.42	218773	0.0240543	2.47539e-10	5.48231e-08
PRKAG3	5260.13	2153.95	2.44209	3.6163e-06	4.68826e-05
SOGA2	5252.53	1703.37	3.08362	0.000122956	0.000853198
ATG13	5251.54	1926.36	2.72615	0.00106834	0.00496379
MT1A	5234.84	60355.8	0.086733	4.53051e-09	2.30075e-07
MT1H	5234.84	324655	0.0161243	4.30131e-09	2.2269e-07
GNPTAB	5228.43	559.705	9.34139	2.98465e-09	1.81654e-07
DVL2	5209.15	2238.72	2.32684	0.000151562	0.00101376
SZT2	5203.4	1510.81	3.44411	2.10504e-05	0.000196758
USF1	5189.59	13087.5	0.396529	0.0141312	0.0413156
SLC23A2	5176.42	735.514	7.03783	4.55261e-10	5.63949e-08
TMEM209	5174.92	2479.89	2.08676	0.00136003	0.00611594
SEMA4D	5159.33	16846	0.306265	0.0144731	0.0421454
SLITRK4	5157.72	1107.04	4.65901	7.39144e-08	1.9322e-06
UGT2A1	5142.41	10800.1	0.476143	0.00243909	0.00988155
MTMR2	5139.91	11323.7	0.453909	0.00140126	0.00625547
CEACAM5	5104.21	14908.1	0.342379	0.00297291	0.0115964
SLC36A2	5081.28	152389	0.0333441	4.8098e-10	5.63949e-08
KAT7	5053.53	14188.1	0.356181	0.00571185	0.0199302
PACS2	5050.92	2407.75	2.09777	0.000252863	0.00153314
SAMD9L	5024.58	948.341	5.29828	0.000785129	0.00383803
GLOD5	4979.7	80644.3	0.0617489	1.87113e-10	5.48231e-08
PIKFYVE	4966.25	766.27	6.48108	1.55137e-06	2.29909e-05
ITPRIP	4959.05	26664.8	0.185978	0.00117017	0.00536504
ESRRA	4924.27	1588.17	3.1006	8.52794e-06	9.48302e-05
C12orf4	4912.88	2376.53	2.06725	6.70464e-05	0.000516983
WWP2	4882.12	2080.89	2.34617	6.42937e-06	7.50532e-05
APOBEC3D	4859.87	1574.19	3.08721	3.29295e-07	6.61327e-06
CHPF2	4846.08	1327.16	3.65146	0.0002704	0.0016149
ITGB6	4821.22	41876.6	0.115129	3.94449e-08	1.20036e-06
ABCA8	4804.83	11994.5	0.400585	0.000415262	0.0022818
MT1M	4801.74	364454	0.0131752	1.08303e-08	4.21221e-07
ROR2	4717.35	2325.67	2.02838	0.000472734	0.00254154
FGL1	4715.07	9771.09	0.482553	8.32419e-05	0.000615666
DIS3L2	4569.36	9179.23	0.497793	0.000389039	0.00216607
ANKHD1-EIF4EBP3	4561.46	1947.65	2.34203	0.000692767	0.00345863
CNNM4	4545.06	1931.34	2.35331	0.00513691	0.0183087
UHRF1BP1	4535.05	865.332	5.24082	0.00157796	0.00693173
TTC17	4527.8	9464.74	0.478386	1.0834e-05	0.000115019
GTF2E1	4519.89	9891.54	0.456946	0.00230357	0.00939936
DUS3L	4498.41	2156.69	2.08579	0.00106834	0.00496379
FREM2	4489.44	98744.4	0.0454652	5.08116e-10	5.70593e-08
LRRC14	4472.78	1786.18	2.50411	3.86033e-05	0.000329533
AVEN	4427.29	10412.9	0.425174	1.8038e-05	0.000173273
TMEM72	4386.33	58648	0.0747908	4.8098e-10	5.63949e-08
RAB11FIP3	4376.02	38210.4	0.114524	4.07785e-10	5.63949e-08
LIG1	4353.39	876.451	4.96706	6.17333e-06	7.24889e-05
UGGT2	4348.41	9257.56	0.469714	0.00113527	0.00524422
XPNPEP2	4292.61	477175	0.00899587	2.34099e-10	5.48231e-08
TYK2	4265.33	1914.01	2.22847	1.42775e-05	0.000143912
CYP4A22	4264.05	135745	0.0314121	5.08116e-10	5.70593e-08
ARID1B	4253.03	1161.16	3.66276	1.13926e-08	4.36699e-07
CR1L	4243.42	33271.2	0.12754	6.76136e-07	1.16938e-05
SLC5A10	4219.14	248740	0.016962	1.67213e-10	5.48231e-08
MET	4205.11	1085.46	3.87405	7.74716e-05	0.000580527
BIRC6	4162.28	1868.18	2.22799	0.000697376	0.00347946
MAU2	4135.48	1541.33	2.68306	0.000861764	0.00414906
EPB41L4A	4082.58	1483.86	2.75132	0.00425525	0.0156852
STK17B	4072.56	12266.1	0.332019	3.86033e-05	0.000329533
ZBED1	4026.5	1989.29	2.02409	0.00071486	0.00353572
C9orf41	4019.92	1478.04	2.71976	0.00258188	0.010334
GPLD1	4004.35	11125.5	0.359925	4.64846e-05	0.000382874
SLC5A9	3987.02	68479.3	0.0582223	2.21372e-10	5.48231e-08
CHD1L	3889.5	1586.99	2.45086	0.0002704	0.0016149
LY75	3874.83	1157.28	3.34821	2.58664e-06	3.56804e-05
STARD13	3870.37	1397.56	2.76937	4.09569e-06	5.14251e-05
NGFR	3800.06	14181.3	0.267963	7.20537e-09	3.24567e-07
VANGL2	3799.55	1279.69	2.96911	0.000520618	0.00277095
THBS4	3794.94	19791.1	0.19175	1.92206e-06	2.78124e-05
CDKAL1	3785.37	1861.86	2.03311	0.00162523	0.00709249
SLC29A3	3783.67	1453.84	2.60253	1.81069e-07	3.99906e-06
PSME4	3777.66	703.663	5.36856	7.25988e-06	8.34049e-05
KRT37	3746.55	16598.6	0.225715	1.8038e-05	0.000173273
SMCR8	3744.76	1631.89	2.29474	0.00361136	0.0136656
TBL1Y	3740.05	1515.88	2.46725	4.83032e-06	5.89772e-05
RPS6KA5	3731.22	1162.59	3.2094	3.32294e-05	0.000290184
CTTNBP2	3719.66	1464.65	2.53963	0.00556292	0.0195302
HPS4	3704.43	715.698	5.17597	6.17688e-09	2.86327e-07
KLHL13	3689.53	1257.65	2.93366	0.00332384	0.0127286
KCNJ16	3668.77	19370	0.189404	1.95717e-09	1.34522e-07
ANKLE2	3665.82	1298.77	2.82254	0.00381541	0.0142952
TJAP1	3627.92	37614.9	0.096449	1.36831e-07	3.15304e-06
SMARCAD1	3624.2	1703.64	2.12733	0.000457708	0.00246575
LOC101060601	3621.11	1656.04	2.1866	0.000341169	0.00195272
KL	3619.24	7426.38	0.487349	0.000785129	0.00383803
KRT38	3606	20026	0.180066	4.15901e-05	0.000350156
DNTTIP1	3599.87	16475.2	0.218502	8.19241e-06	9.18679e-05
SLC4A10	3572	16834.4	0.212184	3.08167e-05	0.000272699
SLC22A13	3562.85	166345	0.0214185	1.7689e-10	5.48231e-08
ACAP1	3549.72	32466.2	0.109336	3.87626e-09	2.0882e-07
AP4B1	3548.75	967.927	3.66634	2.81387e-06	3.83504e-05
TEAD1	3545.61	8092.11	0.438157	0.000298854	0.00174561
CBWD6	3541.18	1532.86	2.31018	3.71873e-05	0.000319154
SLC23A1	3515.93	334497	0.0105111	1.67213e-10	5.48231e-08
CEP120	3488.94	710.074	4.91348	3.0925e-10	5.59881e-08
MAGED4	3488.85	11770.5	0.296406	5.17369e-07	9.43931e-06
MAGED4B	3488.85	11770.5	0.296406	5.17369e-07	9.43931e-06
ZMIZ2	3470.84	1447.05	2.39855	7.98162e-09	3.43986e-07
WNT9B	3467.32	106458	0.0325697	1.27748e-09	9.79361e-08
ZC3H7A	3425.13	10385.8	0.329791	7.20809e-05	0.000548903
SLC22A8	3423.49	329635	0.0103857	3.65155e-10	5.59881e-08
SLC13A3	3410.65	228090	0.0149531	1.97914e-10	5.48231e-08
DEPDC5	3386.14	723.666	4.67914	8.0705e-07	1.34897e-05
PIGO	3377.15	8508.67	0.396907	0.000141394	0.000952143
ZNF148	3341.24	9832.96	0.3398	0.00297291	0.0115964
BRD2	3318.88	21931.6	0.151328	8.39965e-09	3.54341e-07
TRIM11	3294.35	944.815	3.48677	0.0166821	0.0468332
SOGA1	3251.35	1251.06	2.59888	2.10504e-05	0.000196758
IYD	3227.92	177642	0.018171	1.67213e-10	5.48231e-08
HGFAC	3226.41	7922.52	0.407246	0.00182764	0.00781329
EIF2AK4	3224.35	806.988	3.99554	0.000520618	0.00277095
PDE5A	3204.1	9180.33	0.349018	7.55883e-06	8.63417e-05
CCDC88A	3195.47	29482.9	0.108384	0.0070389	0.0235605
DDX26B	3180.14	382.179	8.32107	0.000289071	0.00170471
HECTD4	3176.5	841.527	3.77468	0.000537558	0.00283838
POMT1	3158.92	426.9	7.39966	1.87113e-10	5.48231e-08
USP28	3146.01	432.987	7.26583	3.45504e-10	5.59881e-08
SLC4A7	3122.09	9521.31	0.327905	0.00144364	0.00640876
MTMR11	3097.84	32030.1	0.0967164	5.24341e-06	6.26772e-05
MAPK4	3079.02	1390.16	2.21486	0.00556292	0.0195302
TGFBR3	3077.9	10370.3	0.2968	0.00842051	0.0271698
PCNT	3072.58	1108.42	2.77204	0.0016738	0.00723711
MAPK6	3055.93	1446.84	2.11214	0.0166821	0.0468332
SLC22A12	3047.29	242769	0.0125522	1.67213e-10	5.48231e-08
DENND3	3027.68	560.848	5.39841	0.00402989	0.0150212
ITGA8	3027.38	10499.2	0.288344	2.28227e-07	4.91799e-06
KIF12	3017.37	11775.1	0.25625	2.53556e-08	8.45859e-07
ITGA9	3007.43	7840.64	0.38357	1.0834e-05	0.000115019
GXYLT1	2967.33	1301.81	2.27939	2.50241e-07	5.29224e-06
RAPGEF2	2965.24	1370.77	2.16319	0.0125262	0.0376447
KRT12	2958.17	8172.92	0.361948	0.0134686	0.0397722
GPT2	2942.37	55935.8	0.0526026	2.09322e-10	5.48231e-08
XDH	2925.33	11035.8	0.265075	2.18752e-05	0.000203276
KATNAL1	2923.09	974.718	2.9989	1.88244e-08	6.58275e-07
PTPRO	2916.94	13956.6	0.209001	5.66943e-10	5.87044e-08
KIAA0284	2902.32	1151.11	2.52132	6.01143e-05	0.000473608
CDHR5	2897.72	79873.6	0.0362787	2.76719e-10	5.51571e-08
SLC12A2	2889.58	7528.28	0.38383	1.31996e-05	0.00013475
ZSWIM6	2873.7	5817.28	0.493993	3.86033e-05	0.000329533
PHF3	2866.96	757.125	3.78663	2.37707e-06	3.32498e-05
PLCL2	2820.7	11912.6	0.236782	7.55883e-06	8.63417e-05
NLK	2816.58	9856.59	0.285756	3.31433e-09	1.90109e-07
VPS13D	2792.74	1302.04	2.14489	0.00741124	0.0245084
KLHL9	2788.23	1355.36	2.05719	0.0134686	0.0397722
CAMSAP3	2771.95	16810.5	0.164894	5.24341e-06	6.26772e-05
RB1CC1	2764.13	882.07	3.13368	0.000352591	0.00201232
CHD8	2753.78	274.542	10.0305	0.00103626	0.00484296
ZAP70	2750.22	5737.99	0.4793	2.37707e-06	3.32498e-05
THSD7A	2745.15	10349.9	0.265234	4.52129e-07	8.60341e-06
PARG	2741.32	984.38	2.78482	1.875e-05	0.000178821
ZSWIM5	2726.87	5665.85	0.481283	6.01143e-05	0.000473608
WDR72	2701.07	8473.92	0.318751	6.18606e-07	1.09118e-05
EHMT2	2695.04	1258.16	2.14205	0.000289071	0.00170471
CDH9	2683.15	11476.4	0.233797	0.000106801	0.00076233
DENND5B	2636.25	715.303	3.6855	0.0026561	0.0105674
IFT172	2632.57	586.726	4.48687	4.83032e-06	5.89772e-05
SUPT3H	2625.8	5634.64	0.46601	4.13125e-07	7.93699e-06
KRT36	2531.68	10839.2	0.233567	3.08167e-05	0.000272699
CDH10	2475.87	6400.3	0.386837	0.000213575	0.00132826
CYP4F8	2442.85	12770.3	0.191292	5.2787e-08	1.50311e-06
KCTD1	2435.08	5367.32	0.453687	0.0001569	0.00104074
RGL3	2422.79	42141.2	0.0574921	0.00117017	0.00536504
TARBP1	2399.29	545.392	4.3992	7.38804e-07	1.24535e-05
UGT2B11	2393.43	98345.4	0.024337	7.05205e-10	6.94148e-08
PKP2	2362.89	9118.54	0.25913	6.97225e-06	8.10347e-05
SNX13	2362.11	850.541	2.77718	6.69555e-06	7.80462e-05
SIGIRR	2360.19	35890.7	0.0657606	3.45504e-10	5.59881e-08
PTPRD	2355.35	9185.74	0.256414	0.00100507	0.00472769
CHD9	2341.72	257.836	9.08224	0.000945288	0.00448351
RASAL2	2323.06	733.814	3.16574	0.000236397	0.0014454
TFCP2L1	2322.51	8529.81	0.272282	0.00124297	0.0056372
SPPL2B	2281.1	946.751	2.4094	5.65808e-07	1.02063e-05
HMCN1	2235.62	11835.6	0.18889	0.00741124	0.0245084
UBQLN3	2207.8	456.012	4.84155	5.66943e-10	5.87044e-08
MARK1	2173.3	7712.96	0.281773	0.00258188	0.010334
PDGFRA	2162.94	4674.42	0.462719	0.0102925	0.0319432
KHNYN	2151.8	5181.05	0.41532	5.79585e-05	0.000458436
PLXNA3	2142.41	248.196	8.63192	1.64974e-07	3.70517e-06
NIN	2075.06	688.331	3.01463	0.000106801	0.00076233
HERC1	2053.55	310.955	6.604	4.4485e-06	5.50743e-05
KIF21B	2035.42	970.341	2.09763	0.000520618	0.00277095
REL	2032.48	26597.9	0.0764149	1.7689e-10	5.48231e-08
VWA2	2009.03	6092.15	0.329773	1.42775e-05	0.000143912
KIAA1462	1988.98	8379.03	0.237376	3.44625e-07	6.83506e-06
SIPA1L1	1932.89	5179.78	0.373162	0.000610589	0.00313674
LMBR1	1907.84	776.341	2.45748	1.03133e-07	2.52234e-06
NPR2	1854.07	913.958	2.02861	0.00513691	0.0183087
PRKD3	1846.72	5228.93	0.353174	0.00449199	0.0164363
ZEB2	1827.11	5289.32	0.345433	0.00414118	0.0153428
MTMR3	1825	9858.63	0.185117	8.81347e-07	1.43995e-05
ZNFX1	1823.92	808.824	2.25502	0.00124297	0.0056372
SULT1B1	1791.82	7030.93	0.254849	1.36831e-07	3.15304e-06
SDK1	1759.89	663.331	2.65311	6.46754e-07	1.12589e-05
EPB41L4B	1750.01	4196.65	0.417001	0.00281043	0.0110655
PTPRT	1722.91	822.888	2.09373	0.00586438	0.0203644
LMBR1L	1720.99	684.97	2.5125	7.04591e-08	1.86017e-06
SLC22A4	1703.16	14973.2	0.113747	5.66943e-10	5.87044e-08
FZD7	1679.27	13419.2	0.125139	2.96738e-05	0.000264641
OTUD7A	1631.37	758.207	2.15162	0.0141979	0.0414957
APAF1	1626.59	15965.1	0.101884	2.75076e-05	0.000247817
COL5A3	1620.78	10969.7	0.14775	1.00061e-05	0.000107663
FLT3	1617.85	7970.91	0.20297	7.98162e-09	3.43986e-07
FZD2	1606.2	12924.3	0.124278	9.62208e-07	1.53741e-05
DDX60L	1578.29	4070.25	0.387762	2.96738e-05	0.000264641
PRMT10	1565	3308.38	0.473041	0.00741124	0.0245084
CYP4F12	1560.85	7063.38	0.220978	2.743e-07	5.72511e-06
EMILIN3	1540.8	4803.38	0.320773	7.04591e-08	1.86017e-06
SHROOM3	1511.74	3148.77	0.480103	0.00668345	0.0226272
LRRC8E	1421.04	302.884	4.69169	3.87626e-09	2.0882e-07
COL11A1	1413.6	2899.5	0.487532	0.000504176	0.00269243
SMG6	1403.89	607.53	2.31081	0.0178937	0.0497096
ARHGAP21	1390.74	4304.77	0.323071	7.74716e-05	0.000580527
AVIL	1375.9	51440.8	0.0267473	1.7689e-10	5.48231e-08
ARSH	1323.67	2747.92	0.481699	1.00527e-06	1.59981e-05
DDX59	1307.89	6008.07	0.217688	3.58207e-05	0.000310433
EPHB4	1299.44	11433	0.113657	2.41832e-09	1.55494e-07
ANGEL2	1262.32	3876.66	0.325619	1.60531e-05	0.000158995
STK36	1242.95	492.449	2.52401	0.00722292	0.0240452
CAMK4	1232.26	3883.62	0.317297	7.58384e-09	3.34066e-07
NOS1AP	1213.58	19021.1	0.0638015	1.97914e-10	5.48231e-08
ATP7B	1195.94	357.789	3.34257	5.36744e-10	5.86227e-08
SH3D19	1189.42	3282.19	0.362385	6.42937e-06	7.50532e-05
COL4A6	1187.06	12609.5	0.0941398	1.87113e-10	5.48231e-08
FRMPD1	1183.88	3101.96	0.381657	3.60643e-07	7.11734e-06
KDR	1174.16	3803.47	0.308708	6.1006e-08	1.66576e-06
KIF27	1154.88	420.352	2.74741	5.58761e-05	0.000443284
USP34	1119.58	405.201	2.76303	5.38647e-05	0.000431188
EPHA3	1069.56	5223.35	0.204766	1.55137e-06	2.29909e-05
PDZD3	1038.13	22174.6	0.0468161	2.21372e-10	5.48231e-08
F11	1027.98	8042.45	0.127819	7.05205e-10	6.94148e-08
PLXNA4	1012.81	389.803	2.59827	0.000298854	0.00174561
SPATA13	986.702	3186.42	0.309658	0.0178937	0.0497096
ATG2A	955.489	3120.45	0.306202	0.000308946	0.00179535
MARK4	951.652	8162.66	0.116586	1.00061e-05	0.000107663
KIF7	948.836	373.567	2.53993	8.82655e-06	9.80141e-05
WWC2	904	6456.65	0.140011	5.03281e-06	6.07978e-05
PLXNA2	902.438	367.844	2.45332	0.00113527	0.00524422
NPR1	855.231	2642.69	0.323621	0.000180074	0.00116348
MISP	829.011	4796.66	0.172831	9.24864e-10	8.19326e-08
CASR	769.892	17974.7	0.042832	1.67213e-10	5.48231e-08
LOC100996283	727.099	2163.63	0.336056	0.00741124	0.0245084
ABCC9	721.512	4542.34	0.158842	1.9786e-08	6.77054e-07
UGT2B17	707.996	4271.31	0.165756	4.94674e-07	9.15089e-06
BOD1L1	675.826	1484.23	0.455336	0.000861764	0.00414906
PCNXL3	636.938	184.039	3.46089	1.9786e-08	6.77054e-07
PARD3B	620.617	8848.58	0.0701375	1.14742e-09	9.52954e-08
CHD6	591.149	1283.94	0.460417	0.00800291	0.0260331
DSC1	541.391	16895.8	0.032043	1.7689e-10	5.48231e-08
SEMA5A	518.205	5237.01	0.0989507	0.000610589	0.00313674
OPHN1	491.007	2131.12	0.230399	2.66393e-08	8.74056e-07
ZNF468	467.866	28.5218	16.4038	4.30131e-09	2.2269e-07
ZNF415	416.898	21.1535	19.7082	7.05205e-10	6.94148e-08
ZNF677	242.794	15.5068	15.6573	8.7617e-10	7.8491e-08
ZNF732	189.964	18.1106	10.4891	1.21075e-09	9.79361e-08
ZNF765	185.021	23.9233	7.7339	2.98465e-09	1.81654e-07
ZNF888	184.234	23.4344	7.8617	2.29398e-09	1.52416e-07
ZNF841	176.343	10.3629	17.0167	1.75995e-09	1.23088e-07
ZNF92	165.549	29.2451	5.66075	4.53051e-09	2.30075e-07
ZNF28	150.776	22.3395	6.74927	6.17688e-09	2.86327e-07
ZNF257	144.869	21.6458	6.69272	6.67834e-10	6.82647e-08
ZNF701	143.262	21.6458	6.61845	4.8098e-10	5.63949e-08
ZNF713	142.135	21.1535	6.71921	4.55261e-10	5.63949e-08
ZNF695	141.475	24.0054	5.89346	2.66393e-08	8.74056e-07
ZNF735	138.445	22.3998	6.18063	7.58384e-09	3.34066e-07
ZNF141	131.945	43.9919	2.99931	3.57735e-08	1.11415e-06
ZNF347	126.543	19.4065	6.52065	1.27748e-09	9.79361e-08
ZNF519	126.203	21.1535	5.96605	3.87626e-09	2.0882e-07
ZNF195	126.186	32.7432	3.85382	3.14624e-07	6.38294e-06
ZNF480	114.043	21.6458	5.2686	7.44613e-10	7.06762e-08
ZNF486	112.4	21.6458	5.19268	5.66943e-10	5.87044e-08
ZNF506	111.755	29.2451	3.82132	4.30131e-09	2.2269e-07
ZNF718	111.755	32.1509	3.47595	1.79082e-08	6.34587e-07
ZNF665	106.969	16.1657	6.617	4.55261e-10	5.63949e-08
ZNF479	100.266	18.1106	5.53633	1.27748e-09	9.79361e-08
ZNF616	98.2421	19.4065	5.06232	1.08732e-09	9.12548e-08
ZNF761	98.2421	19.4065	5.06232	1.08732e-09	9.12548e-08
ZNF534	95.2291	16.1657	5.8908	4.8098e-10	5.63949e-08
ZNF253	89.8521	18.1106	4.96128	1.27748e-09	9.79361e-08
ZNF595	83.3899	15.5068	5.37764	4.8098e-10	5.63949e-08
ZNF528	80.5206	15.5068	5.19261	3.65155e-10	5.59881e-08
ZNF716	80.5206	15.5068	5.19261	3.65155e-10	5.59881e-08
ZNF90	78.6846	15.5068	5.07421	5.08116e-10	5.70593e-08
ZNF624	78.6214	19.2689	4.08022	1.18832e-07	2.81977e-06

## Sheet: signature scores
Sample	histopathology	kidney signature	TFEB activity	TFE3 activity
Exp063464	NAT	0.217554	-0.0364383	0.101277
Exp063466	NAT	0.289228	-0.0417201	0.099899
Exp063470	NAT	0.240107	-0.0432052	0.0948777
Exp067016	NAT	0.11308	-0.0132593	0.135918
Exp088997	NAT	0.24149	-0.0670438	0.119387
Exp088999	NAT	0.291979	-0.0753425	0.0820906
Exp089882	NAT	0.115763	-0.0256605	0.127324
Exp089884	NAT	0.291545	-0.0628777	0.0919051
Exp066957	NAT	0.10279	-0.0111606	0.141564
Exp066989	NAT	0.167394	-0.0442752	0.122589
Exp067012	NAT	0.198313	-0.0169609	0.142627
Exp085845	NAT	0.083274	-0.00743883	0.141893
Exp086589	NAT	0.122606	-0.013159	0.126698
Exp087130	NAT	0.130455	0.00387911	0.129113
Exp087134	NAT	0.272816	-0.043111	0.0953883
Exp087138	NAT	0.143693	0.00760672	0.122082
Exp088991	NAT	0.280416	-0.0625803	0.0961719
Exp088992	NAT	0.105042	-0.0116448	0.125564
Exp066978	NAT	0.221509	-0.0519616	0.121126
Exp066996	NAT	0.160723	-0.00182114	0.139181
Exp066971	NAT	0.148691	-0.0152023	0.115449
Exp063462	NAT	0.223154	0.010297	0.109419
Exp063486	NAT	0.303349	-0.0742984	0.087539
Exp063474	NAT	0.147627	-0.0303826	0.133152
Exp089890	NAT	0.277922	-0.0302708	0.108024
Exp066979	NAT	0.26004	-0.0451871	0.0999087
Exp085837	NAT	0.125011	-0.0297069	0.136099
Exp067002	NAT	0.236692	-0.0547657	0.109093
Exp089442	NAT	0.276033	-0.0491948	0.0961676
Exp066968	NAT	0.156631	-0.00300037	0.123709
Exp072921	NAT	0.264869	-0.0490682	0.0974628
Exp072923	NAT	0.143216	-0.0200543	0.130418
Exp089892	NAT	0.155944	-0.0431702	0.120406
Exp066981	NAT	0.143092	-0.0334839	0.118178
Exp066998	NAT	0.211786	-0.0355999	0.103429
Exp067008	NAT	0.259487	-0.0369641	0.102794
Exp072914	NAT	0.261861	-0.0573138	0.0987674
Exp085843	NAT	0.258145	-0.0449699	0.106146
Exp087142	NAT	0.0933347	-0.0257484	0.121454
Exp067014	NAT	0.243882	-0.0415616	0.113263
Exp066965	NAT	0.245709	-0.0555085	0.107716
Exp066985	NAT	0.106617	-0.0557736	0.134481
Exp066991	NAT	0.227937	-0.0234101	0.103574
Exp063457	Tumor	0.0355534	0.00102418	0.150414
Exp063459	Tumor	0.0454017	-0.0263655	0.131896
Exp063463	Tumor	0.0875691	-0.0543807	0.12897
Exp063465	Tumor	0.0190062	-0.0441987	0.141725
Exp063469	Tumor	0.0654086	-0.0411813	0.140219
Exp067015	Tumor	0.0428417	-0.028854	0.133121
Exp088996	Tumor	0.0605994	-0.019265	0.116183
Exp088998	Tumor	0.0499302	-0.0353803	0.146404
Exp089881	Tumor	0.00735259	-0.0187644	0.163551
Exp089883	Tumor	0.0925747	-0.0575647	0.0888365
Exp066974	Tumor	0.0775157	-0.0155734	0.12274
Exp066986	Tumor	0.0623139	-0.015399	0.131502
Exp066988	Tumor	0.0685921	-0.025923	0.124298
Exp067011	Tumor	0.083887	-0.0367718	0.130865
Exp085844	Tumor	0.0424552	-0.0377339	0.131905
Exp086588	Tumor	0.0981934	-0.0247892	0.133891
Exp087129	Tumor	0.0634386	-0.042224	0.132435
Exp087133	Tumor	0.0337048	-0.0230069	0.130929
Exp063481	Tumor	0.0936958	-0.0447993	0.121652
Exp066960	Tumor	0.083633	-0.0447813	0.119269
Exp066992	Tumor	0.0855428	-0.0268596	0.124874
Exp067005	Tumor	0.0744044	-0.0430963	0.128455
Exp067019	Tumor	0.0546831	-0.0182178	0.136238
Exp066972	Tumor	0.081086	-0.0391835	0.113046
Exp063461	Tumor	0.0932026	-0.0367617	0.129567
Exp063485	Tumor	0.0974459	-0.0334898	0.127571
Exp066955	Tumor	0.0980587	-0.0301049	0.120326
Exp086590	Tumor	0.088581	-0.00320204	0.121209
Exp063473	Tumor	0.138555	-0.020464	0.118951
Exp063477	Tumor	0.155064	-0.0358564	0.111242
Exp089889	Tumor	0.148716	-0.00782469	0.111908
Exp066962	Tumor	0.159611	-0.0241268	0.122508
Exp085836	Tumor	0.0802795	-0.0120175	0.133111
Exp067001	Tumor	0.0437985	-0.0114598	0.130695
Exp089441	Tumor	0.0757456	-0.0537903	0.12033
Exp066977	Tumor	0.0775675	-0.0286398	0.129744
Exp066980	Tumor	0.0905618	-0.0379951	0.105137
Exp072922	Tumor	0.0175761	-0.00918707	0.138949
Exp063479	Tumor	0.105782	-0.0350546	0.123259
Exp088994	Tumor	0.136083	-0.0584599	0.105796
Exp063475	Tumor	0.119547	-0.0132054	0.12532
Exp089891	Tumor	0.11835	-0.0350416	0.123603
Exp066969	Tumor	0.0652618	-0.0140603	0.130404
Exp066970	Tumor	0.0364494	-0.0152891	0.129304
Exp066997	Tumor	0.135021	-0.0253221	0.108915
Exp067007	Tumor	0.163373	-0.00282402	0.119765
Exp072913	Tumor	0.175912	-0.0383899	0.113643
Exp085842	Tumor	0.0660449	-0.0149911	0.122188
Exp086592	Tumor	0.0420563	-0.0297684	0.115161
Exp087141	Tumor	0.0138351	-0.0496778	0.120722
Exp067013	Tumor	0.0509597	-0.0293335	0.12551
Exp066967	Tumor	0.104197	-0.0221996	0.129312
Exp066973	Tumor	0.0480509	-0.0259975	0.113408
Exp066990	Tumor	0.0896078	0.00728608	0.12571
Exp089887	Tumor	0.0981495	0.00133634	0.116284
Exp085832	Tumor	0.078645	-0.0151994	0.121544
Exp085840	Tumor	0.0593017	-0.0150409	0.134979
Exp085846	Tumor	0.0627979	-0.0221239	0.117608
Exp087131	Tumor	0.0880041	-0.00465434	0.12853
Exp089888	Tumor	0.295884	-0.0191348	0.0937423
Exp085841	Tumor	0.243229	-0.055772	0.0910068
Exp085847	Tumor	0.219359	-0.0318513	0.113922
Exp087132	Tumor	0.124815	-0.0196336	0.132986

## Sheet: biomarkers
Symbol	protein NAT	protein Tumor	FC	protein adjusted p value	Number (Tumor vs. NAT > 1)	High/mediaun expression in renal cancer (IHC)	TFE3 targets	Plasma proteins	Predicted membrane proteins	Potential drug targets	Enzymes	Transporters
ABR	18994	63070.4	3.32055	2.35641e-06	45	9/12
AHNAK2	31471.7	962409	30.5802	1.86712e-08	47	7/10
ARMCX3	37420.7	82144	2.19515	0.00414411	44	0/11	Yes		Yes
AS3MT	52455.5	315575	6.01605	1.35223e-07	47	1/12					Yes
CRYAB	4.78081e+07	3.7124e+08	7.76521	2.06169e-08	46	11/12	Yes		Yes
CTSD	8.01212e+06	2.43682e+07	3.04142	0.000272829	44	4/12		Yes		Yes	Yes
DST	4518.04	18368	4.06549	1.75658e-07	46	1/12		Yes
GARS	102064	289399	2.83547	1.07917e-07	45	12/12		Yes		Yes	Yes
GPNMB	276516	4.7128e+06	17.0435	2.12453e-05	48	NA		Yes	Yes
GPR143	124014	1.71763e+06	13.8502	1.00056e-08	48	2/11			Yes	Yes		Yes
IGF2R	22493	78688.9	3.49837	1.7472e-06	44	4/12		Yes	Yes			Yes
KCNAB2	19888.2	130584	6.56593	3.05231e-06	44	0/12		Yes
NPC1	6978.89	30046.5	4.30533	1.78846e-05	44	12/12	Yes		Yes	Yes		Yes
PI4K2A	34701.1	233492	6.72867	6.15328e-10	48	0/12	Yes				Yes
PPM1H	26134.9	113563	4.34527	2.9728e-06	47	1/12					Yes
PRUNE2	6783.21	83908.8	12.3701	1.0097e-09	50	4/12			Yes
PYCR2	15593.3	71859.1	4.60834	1.48678e-05	44	0/10				Yes	Yes
RAB32	118251	539923	4.56593	7.88849e-08	47	1/12	Yes	Yes
RAB9A	133850	452199	3.3784	5.5089e-07	44	11/12
SCARB1	30996.6	161753	5.2184	2.88205e-06	45	6/12			Yes			Yes
SPNS1	16446	113557	6.90484	4.55678e-07	45	10/12			Yes			Yes
TBK1	14049.7	36389	2.59002	0.00029214	44	1/12				Yes	Yes

## Sheet: TFE3-tRCC DEP
Symbol	protein Tumor	protein NAT	protein FC	protein adjusted p value
CASR	756.271	18987.1	0.0398307	1.02e-17
IYD	3193.29	185315	0.0172317	1.02e-17
SLC22A12	3029.84	219363	0.013812	1.02e-17
2022-09-03	53801.5	404684	0.132947	1.64e-17
GALNT3	29440.5	3699.92	7.95705	1.64e-17
SLC22A13	3476.93	157033	0.0221413	1.64e-17
SLC23A1	3198.22	349931	0.0091396	1.64e-17
DAO	15631.7	574922	0.0271892	4.23e-17
NAGPA	10229.5	137280	0.0745152	4.23e-17
SLC5A1	5990.02	232207	0.025796	4.23e-17
ASPDH	17247.6	375904	0.045883	4.27e-17
SLC13A3	3332.47	260161	0.0128093	4.27e-17
CRYAA	27333.5	1.07009e+06	0.025543	5.35e-17
POMT1	3234.53	426.75	7.57945	5.35e-17
GPT2	2881.99	57180	0.0504021	6.96e-17
FABP1	51490.4	7.19539e+06	0.00715603	7.52e-17
DSC1	556.324	17955.9	0.0309828	9.85e-17
SLC5A10	3678.21	257676	0.0142746	1.02e-16
ACMSD	12849.5	108130	0.118833	1.4e-16
AVIL	1372.67	52176.8	0.026308	1.4e-16
HPD	12201.1	596589	0.0204515	1.4e-16
REL	2377.95	27163.8	0.087541	1.4e-16
UPB1	5073.09	211997	0.02393	1.4e-16
SYS1	27389	86560.2	0.316415	1.87e-16
COL4A6	1290.87	11639.7	0.110903	2.38e-16
XPNPEP2	4075.35	410769	0.00992127	2.38e-16
PDZD3	997.71	20495.3	0.04868	3.06e-16
ZNF534	97.984	16.8127	5.82799	3.06e-16
MISP	800.743	4852.79	0.165007	3.12e-16
NOS1AP	1189.32	15024.3	0.0791601	3.12e-16
PLA2G16	36470.2	6126.84	5.95253	3.12e-16
SMIM5	8840.06	67679.6	0.130616	3.12e-16
ZNF665	106.951	16.8127	6.36131	3.12e-16
SLC5A2	15824.1	351308	0.0450435	3.48e-16
GLOD5	4948.62	84781.1	0.0583693	4.06e-16
SLC5A9	3852.22	69619	0.0553329	5.2e-16
CYP4A11	7409.38	305104	0.0242848	5.29e-16
CDHR5	3079.32	96336	0.0319644	7.09e-16
SLC12A1	8233.81	260679	0.031586	9.07e-16
PIPOX	34999.3	792804	0.0441462	1.06e-15
ZNF486	136.372	21.5465	6.32918	1.62e-15
PARD3B	583.583	9836.74	0.0593268	2.03e-15
ZNF713	150.539	21.2762	7.07546	2.03e-15
AOX1	6594.92	207177	0.0318323	2.07e-15
ZNF701	149.472	21.5465	6.93716	2.76e-15
ABHD13	11037.1	851.209	12.9664	2.96e-15
SLC22A6	8339.77	208748	0.0399513	2.97e-15
ZNF468	451.899	29.1978	15.4772	2.97e-15
ZNF415	369.126	21.2762	17.3492	3.32e-15
HHATL	542924	2594.74	209.24	4.07e-15
UGT2B10	5090.98	322559	0.0157831	4.35e-15
CEP120	3422.71	714.9	4.78768	4.7e-15
ZNF480	126.17	21.5465	5.8557	4.7e-15
ZNF595	86.2499	16.0429	5.37619	4.7e-15
ZNF257	153.413	21.5465	7.12006	5.62e-15
ZNF528	83.4752	16.0429	5.20323	7.21e-15
ZNF716	83.4752	16.0429	5.20323	7.21e-15
TMEM72	4316.59	59761.2	0.0722306	8.1e-15
ZNF90	82.9225	16.0429	5.16878	8.49e-15
NRIP2	6842.42	49301.1	0.138788	9.74e-15
ADH1C	72834.5	1.05966e+06	0.068734	9.79e-15
SLC36A2	4966.8	159700	0.0311008	9.85e-15
ENPP6	9813.67	145792	0.0673127	1.15e-14
P2RX7	5126.16	834.032	6.14624	1.33e-14
ZNF888	192.636	23.7757	8.10222	1.33e-14
BAIAP2L1	11441.4	900.813	12.7011	1.85e-14
PTPRO	2835.01	14251.3	0.198931	2.08e-14
ZNF765	193.523	24.274	7.97241	2.14e-14
CLCNKB	5013.63	27185.2	0.184425	2.67e-14
SLC6A19	24407.7	368076	0.0663115	2.81e-14
GPT	46296.7	332840	0.139096	3.15e-14
SLC23A2	4912.78	733.96	6.69353	3.24e-14
ZNF92	163.528	27.5538	5.93485	3.79e-14
GNPTAB	5042.38	559.894	9.00596	5.26e-14
SNX10	12973.8	1921.88	6.75058	5.42e-14
ZNF479	103.673	18.289	5.66856	5.45e-14
HMGCS2	12058.4	280605	0.0429729	5.51e-14
SLC22A8	3392.45	293155	0.0115722	6.17e-14
CYP4A22	4214.88	112310	0.037529	6.36e-14
ACAP1	3211.58	31294.5	0.102624	7.13e-14
MGAM	7802.22	227964	0.0342257	7.35e-14
SIGIRR	2424.27	35525.1	0.0682409	7.73e-14
CLDN7	28592.3	107587	0.26576	7.8e-14
UGT2B4	5515.59	820650	0.006721	7.95e-14
WNT9B	3371.82	111989	0.0301086	7.95e-14
ZNF519	122.027	21.2762	5.7354	1.08e-13
DLG5	18052.6	62592.3	0.288415	1.13e-13
CA5B	28995.3	8175	3.54682	1.38e-13
ADH1B	245321	2.41702e+06	0.101497	1.39e-13
TOR3A	23346.5	2551.33	9.1507	1.39e-13
ZNF253	92.9863	18.289	5.08427	1.39e-13
ALDOB	305877	5.08281e+07	0.00601787	1.56e-13
ZNF347	140.871	19.3442	7.28235	1.57e-13
HECW2	5190.1	487.215	10.6526	1.58e-13
TENC1	8128.47	53591.6	0.151675	1.58e-13
ADH1A	164371	1.45764e+06	0.112765	1.63e-13
ZNF735	135.273	21.7564	6.21765	1.64e-13
MT1H	4405.4	329053	0.0133881	1.73e-13
C19orf77	10080.5	277956	0.0362664	1.79e-13
SLC22A4	1646.93	15609.2	0.10551	2.01e-13
AGXT2	32795.8	839206	0.0390796	2.76e-13
HAGHL	30959.8	3389.75	9.13336	3.1e-13
ZNF506	115.763	27.5538	4.20134	3.92e-13
ZNF677	210.833	16.0429	13.1418	4.05e-13
HSD11B2	90605.3	520908	0.173937	4.36e-13
FREM2	5291.19	87384.1	0.060551	4.5e-13
F11	991.987	7500.75	0.132252	4.64e-13
PDZK1IP1	74796.4	871297	0.0858448	7.2e-13
UBQLN3	1854.19	455.334	4.07214	8.32e-13
UGT2B11	2330.41	99213.7	0.0234888	8.32e-13
USP28	3309.84	439.215	7.53581	9.3e-13
SMIM7	7673.6	3235.65	2.37158	1.04e-12
ZNF616	96.6582	19.3442	4.99676	1.06e-12
ZNF761	96.6582	19.3442	4.99676	1.06e-12
GLYCTK	8712	61470.4	0.141727	1.14e-12
ARSF	10917.3	96885.8	0.112683	1.53e-12
TMEM66	27014.1	65901.8	0.409914	1.75e-12
CDC42EP5	12063.8	64680.4	0.186514	1.79e-12
RAB11FIP3	4761.49	39113.4	0.121736	1.79e-12
AGMAT	262660	5.73407e+06	0.0458069	2.08e-12
MT1X	19624.4	424782	0.0461989	2.82e-12
ZNF141	137.234	35.9092	3.82169	2.82e-12
ZNF695	141.509	23.1438	6.11436	3.14e-12
ZNF732	760.09	18.289	41.5599	3.37e-12
PRODH2	31054.7	712445	0.043589	3.49e-12
ATP7B	1196.63	356.957	3.35231	3.97e-12
ZNF718	115.763	30.2627	3.82527	4.01e-12
DPH5	19943.9	5368.17	3.71522	4.14e-12
LOC101060372	48650.1	266186	0.182767	4.81e-12
HECW1	6744.45	1228.3	5.49086	6.24e-12
NSA2	44827.8	147908	0.303079	6.24e-12
R3HCC1	18920.6	4960.15	3.81451	6.31e-12
ZNF28	122.887	22.2809	5.51534	6.5e-12
ABCC6	4959.61	24697.7	0.200813	7.13e-12
HPS4	3597.13	713.676	5.04029	7.35e-12
ZNF841	152.802	10.346	14.7692	8.02e-12
NFASC	4908.23	29019	0.169138	8.15e-12
MT1A	4405.4	56160.5	0.0784431	9.09e-12
TFE3	7394.87	2045.06	3.61597	1.01e-11
UMOD	304374	1.51278e+07	0.0201201	1.05e-11
ACY3	22036.8	368899	0.0597368	1.26e-11
KDELR3	33273.6	178210	0.18671	1.56e-11
UROS	10088.8	23589.1	0.427689	1.56e-11
MT1G	12002.1	559538	0.02145	1.68e-11
KCNJ16	3551.73	19854.2	0.178891	1.8e-11
GGT5	190415	1.32691e+06	0.143503	1.84e-11
GNPTG	43013.9	5464	7.87223	1.84e-11
SVIP	123612	36309.5	3.40438	2.39e-11
TMEM56	17739.9	2238.44	7.92509	2.61e-11
PTPN3	11792.4	2019.82	5.83836	2.75e-11
NGFR	3676.83	13568.7	0.270978	2.84e-11
GAS2L1	7133.88	1273.9	5.60004	3.14e-11
SLC17A3	13495.6	69756.9	0.193467	3.14e-11
UGT2B7	76285.9	3.10556e+06	0.0245643	3.36e-11
ST3GAL4	26335.7	3077.17	8.55843	3.74e-11
CAMK4	1189.24	3657.74	0.32513	4.49e-11
LLGL2	21917	83181.2	0.263485	4.99e-11
OPHN1	492.767	2350.75	0.209621	5.15e-11
FMO5	74383.2	274631	0.270848	5.31e-11
PCNXL3	669.764	183.393	3.65208	5.58e-11
FCGR3B	28435.2	4667.41	6.09229	6.52e-11
SERPINA5	38329.4	355427	0.107841	6.52e-11
ITIH5	28106.8	337629	0.0832475	7.81e-11
VIL1	33204	583929	0.056863	8.06e-11
CHL1	6118.52	21646.2	0.28266	8.95e-11
SDS	26401.1	2517.68	10.4863	9.23e-11
TTC17	3655.54	9386.89	0.38943	1.15e-10
PI4K2A	264038	35456.8	7.44674	1.23e-10
COX17	60398.8	255746	0.236167	1.52e-10
BRD2	2335.69	22420.9	0.104175	1.95e-10
DPEP1	94826.4	4.91992e+06	0.019274	2.09e-10
TMEM175	12690.1	1790.31	7.08825	2.15e-10
LRRC8E	1421.98	301.46	4.71696	2.3e-10
CYP4F3	6578.28	56453.1	0.116526	2.45e-10
RPP25L	8633.05	2916.3	2.96027	2.45e-10
CYP2U1	8777.86	1590.97	5.51732	2.52e-10
SLC25A35	10143.5	27939.3	0.363055	2.7e-10
EHD3	120532	331598	0.363489	2.97e-10
RNASE2	78978.4	3.10794e+06	0.0254118	2.97e-10
C15orf48	201357	19398.7	10.3799	3.42e-10
SLC30A6	14308.9	2589.51	5.52572	3.52e-10
PRUNE2	73182.8	7023.8	10.4193	3.63e-10
GPR143	1.56819e+06	123629	12.6847	4.03e-10
MAP7D3	3069.09	4509.53	0.680579	4.3e-10
C10orf54	16283.1	2331.3	6.98456	4.57e-10
PDLIM2	107809	805775	0.133796	4.57e-10
GTF2A2	85157.2	8588.66	9.91508	4.86e-10
SLITRK4	4971.07	1322.78	3.75803	4.86e-10
TMEM184C	37482.5	104531	0.358579	6.43e-10
RNASE6	28075.7	242016	0.116008	7.64e-10
THBS4	3162.3	20485.8	0.154365	9.07e-10
ITGB6	5257.95	41718.5	0.126034	9.63e-10
MT2A	12730.7	719220	0.0177007	9.63e-10
TCTN3	10107.2	17863.3	0.565807	9.93e-10
AMBP	935678	4.31294e+06	0.216947	1.09e-09
CUBN	107605	848358	0.126839	1.09e-09
AOC3	811319	3.1007e+06	0.261656	1.25e-09
ARSH	1168.36	2631.46	0.443995	1.29e-09
PGM5	53037.6	203911	0.260101	1.37e-09
SLC11A2	13051.8	3141.99	4.15399	1.37e-09
TTC5	16636.4	2276.59	7.30758	1.41e-09
CMIP	20591.7	2190.67	9.39971	1.67e-09
CDHR2	15240.9	82718.3	0.184251	1.78e-09
FEZ2	16718.4	2266.47	7.3764	1.82e-09
KPTN	20255	2043.15	9.91362	1.82e-09
MOXD1	11548.9	62054.9	0.186107	1.82e-09
NFKBIB	8997.71	23105.5	0.389418	2.01e-09
EPM2A	47160.6	5851.72	8.05928	2.07e-09
ITGA8	2859.18	11068.9	0.258307	2.71e-09
PNPLA4	23448	7048.25	3.32678	2.79e-09
ACPP	17423.4	58868.4	0.295972	2.86e-09
NEBL	20885	254200	0.0821598	2.86e-09
EPHB4	1129.09	11163.9	0.101138	3.03e-09
KRT18	1.39913e+06	7.06939e+06	0.197914	3.03e-09
RRAS	311562	884622	0.352198	3.03e-09
C7orf10	16572.8	213106	0.0777678	3.12e-09
TMED3	30361.6	10228.5	2.96832	3.21e-09
SLC9A3R2	34735.4	376834	0.0921769	3.31e-09
SPCS1	870605	55091.3	15.8029	3.41e-09
GPX3	3.7466e+06	3.26705e+07	0.114679	3.63e-09
CRYAB	3.66177e+08	4.90343e+07	7.46777	3.87e-09
ZNF195	119.92	53.0822	2.25913	4.72e-09
SPPL2B	1886.31	947.802	1.9902	4.87e-09
ADAM15	6497.85	2038.74	3.1872	4.99e-09
SLC2A5	23621.7	120662	0.195767	4.99e-09
ZMIZ2	3256.45	1398.65	2.32828	5.32e-09
RBP5	143282	1.27304e+06	0.112551	5.45e-09
TBC1D20	12320.8	3331.27	3.69854	5.45e-09
GIPC2	63861.8	469762	0.135945	5.81e-09
ADH6	74266.9	270468	0.274587	6.16e-09
TACSTD2	214936	330362	0.650608	6.16e-09
MT1E	5762.48	802944	0.00717669	6.78e-09
C7orf26	4690.44	17259.1	0.271767	7.1e-09
GALNT7	10196.3	1558.37	6.54296	7.31e-09
AGXT	18776.8	69483.9	0.270233	7.41e-09
CALB1	18806.6	2.38641e+06	0.00788072	7.56e-09
DEPDC5	4706.16	604.536	7.78476	7.56e-09
HAO2	149510	908767	0.16452	7.56e-09
PKP2	1867.87	8047.65	0.232101	7.66e-09
SRXN1	53842.8	14788	3.64099	7.76e-09
RBP4	245202	6.49725e+06	0.0377394	7.99e-09
EIF4EBP1	245546	101010	2.43091	8.22e-09
STK17B	3270.44	11928.5	0.274171	9.05e-09
LSMD1	19294.9	2508.14	7.69293	1.03e-08
NLK	3064.33	9448.72	0.324312	1.03e-08
SH3D19	1075.23	3174.18	0.338744	1.09e-08
CLDN1	15712.5	6210.46	2.53	1.12e-08
SLC22A5	12864.5	135018	0.0952798	1.12e-08
FLT3	1607.93	8031.36	0.200207	1.19e-08
MUC1	55002.6	223266	0.246354	1.26e-08
SPAG1	6390	773.323	8.26304	1.26e-08
CCL21	21216.4	75772.7	0.28	1.3e-08
CLIC5	22735.7	270522	0.0840439	1.3e-08
COCH	5818.27	18478.3	0.314871	1.52e-08
VLDLR	32880.2	2455.16	13.3923	1.52e-08
KRT8	3.86811e+06	2.01259e+07	0.192195	1.6e-08
MFNG	18576.8	49243.2	0.377247	1.6e-08
VNN1	119944	26079.7	4.59915	1.6e-08
PDF	14298.5	40813.2	0.35034	1.7e-08
CGNL1	32690.3	207315	0.157684	1.86e-08
KMO	38310.4	192052	0.199479	1.86e-08
EHD1	237688	529338	0.449028	1.89e-08
AGAP3	12408	4202.15	2.95278	1.98e-08
FLNB	575466	1.23692e+06	0.465243	2.03e-08
AQP1	45677.2	786165	0.0581013	2.09e-08
S100A14	46164.6	20975.3	2.20091	2.23e-08
AHNAK2	692245	31235.2	22.1623	2.69e-08
CPQ	57960	580745	0.099803	2.85e-08
DHX58	18490.6	2403.09	7.69452	2.85e-08
MT1M	4316.61	280125	0.0154096	2.94e-08
GSTA2	194291	1.57352e+07	0.0123476	3.2e-08
LRRK2	23577.3	3157.52	7.46702	3.2e-08
MOB3A	19271.2	47772.1	0.403398	3.2e-08
PDE1B	8147.52	2145.43	3.79761	3.46e-08
PODN	11964.3	62756.8	0.190645	3.5e-08
PRKAG3	5509.85	2201.19	2.50312	3.6e-08
ATP6V0A4	43223.5	84663.2	0.510535	3.91e-08
C11orf96	40314	23797.5	1.69405	3.91e-08
F9	171244	939686	0.182236	3.91e-08
FAM176B	9485.47	46381.7	0.204509	3.91e-08
SLC2A13	13238.5	3239.4	4.08672	4.02e-08
ACTN4	5.10948e+06	1.23363e+07	0.414184	4.14e-08
NOS1	9121.79	1707.47	5.3423	4.24e-08
RAB32	487600	119748	4.07188	4.24e-08
AVEN	3886.72	9830.88	0.395358	4.35e-08
GNG7	39353.3	141966	0.277201	4.35e-08
MYLK	218306	1.0218e+06	0.213649	4.45e-08
PTP4A3	12154.1	3739.36	3.25031	4.45e-08
SLC35B1	15311.8	7987.07	1.91707	4.45e-08
NDRG4	222554	27058.3	8.225	4.53e-08
SLC2A4	81165	5173.71	15.688	4.53e-08
SLC5A12	85821.1	632774	0.135627	4.53e-08
USP2	6551.9	63578.1	0.103053	4.53e-08
KYNU	25677.4	91100.7	0.281857	4.66e-08
FAAH	33729.9	117677	0.286632	4.72e-08
PLOD2	118533	39647.1	2.9897	5.09e-08
C6orf136	14977.1	27575.6	0.543129	5.24e-08
ANPEP	137631	5.08391e+06	0.0270718	5.53e-08
GNA11	57373.3	138653	0.413789	5.53e-08
SULT1B1	1778.48	7080.08	0.251195	5.53e-08
ALS2	24199.3	1823.29	13.2724	5.6e-08
SFRP1	35525.8	268539	0.132293	6.23e-08
AZGP1	149893	625308	0.239711	6.37e-08
CYP4F8	2403.74	10548.3	0.227878	6.37e-08
EMILIN1	372678	1.11839e+06	0.333227	6.37e-08
DDAH2	325254	876935	0.370899	6.49e-08
FXYD2	100722	629822	0.159921	6.49e-08
HSPG2	1.42445e+06	4.43717e+06	0.321026	6.49e-08
PTPRCAP	15737.9	34985.1	0.449846	6.49e-08
AS3MT	375682	55318.9	6.7912	6.61e-08
MTMR3	1871.39	9169.46	0.20409	6.61e-08
SLC25A19	25185.3	5255.85	4.79186	6.61e-08
SPNS1	120109	17160.9	6.99897	6.61e-08
MICU3	6376.64	1923.61	3.31494	7.02e-08
SLC1A3	7001.36	14525.9	0.481993	7.2e-08
SUSD2	34784.4	142537	0.244037	7.2e-08
FAM151A	77248.2	395857	0.195142	7.38e-08
GSTA5	141573	2.15236e+07	0.00657757	7.38e-08
CYP4F12	1562.62	6524.68	0.239494	7.48e-08
ATP6V0D2	22154.1	43969.4	0.503852	7.55e-08
GSTA3	214536	1.31562e+07	0.0163069	7.55e-08
CYP17A1	580766	69339.2	8.37572	7.89e-08
SLC44A2	14959.8	51565.6	0.290113	8.48e-08
THSD7A	2907.41	8562.83	0.339538	8.48e-08
APOA1	2.17474e+07	3.81656e+07	0.569816	9e-08
C7	63035.3	134397	0.469024	9.23e-08
GSTA1	436310	1.66038e+07	0.0262778	9.23e-08
SLC12A2	2690.39	7643.68	0.351976	9.34e-08
KRT19	1.05458e+06	3.06285e+06	0.344313	9.46e-08
NEGR1	11163.4	33689	0.331366	1.03e-07
SLC2A9	5274.6	302781	0.0174205	1.03e-07
TFAP2A	3559.09	3108.42	1.14498	1.06e-07
ACOT4	11146.9	53697.5	0.207587	1.09e-07
WDR72	2856.15	8769.29	0.325699	1.09e-07
URB2	4994.32	7657.94	0.652175	1.12e-07
CSRP1	1.12668e+06	8.17264e+06	0.13786	1.15e-07
ERG	6820.99	31037.7	0.219765	1.2e-07
FAM210B	36102.4	7349.84	4.912	1.22e-07
KATNAL1	3763.76	972.97	3.86832	1.22e-07
BAIAP2L2	29850.8	5347.46	5.58224	1.28e-07
LYZ	766902	7.93327e+06	0.0966692	1.28e-07
SUPT3H	2553.9	5444.46	0.469082	1.28e-07
SCARB1	149323	31865.3	4.68607	1.32e-07
SDCCAG3	7665.19	14148.4	0.54177	1.36e-07
NMRK1	6642.7	15303.6	0.43406	1.39e-07
CA12	82138.9	201682	0.40727	1.57e-07
NES	80640.5	227190	0.354948	1.62e-07
EMILIN3	1497.72	4716.31	0.317561	1.65e-07
MAP3K4	6234.8	457.808	13.6188	1.65e-07
PLCXD3	101421	35545.9	2.85324	1.65e-07
TGFB1I1	104533	338144	0.309137	1.75e-07
P4HTM	13289.8	222520	0.059724	1.8e-07
WDR74	28993.5	4348.18	6.66797	1.91e-07
WDR41	11755.8	37694.7	0.31187	1.96e-07
APAF1	1446.2	14545.1	0.0994289	1.99e-07
PTPN2	25901.9	14848.2	1.74445	2.01e-07
FERMT2	164066	375041	0.437461	2.06e-07
MOSPD2	18499.3	3976.19	4.65252	2.06e-07
HHAT	26156	5070.78	5.15817	2.12e-07
TNXB	97311.1	309508	0.314405	2.12e-07
FXYD6-FXYD2	55232.3	264517	0.208805	2.24e-07
GLYATL1	56044.4	1.2526e+06	0.0447425	2.24e-07
MAGED4	3416.43	12580.5	0.271565	2.29e-07
MAGED4B	3416.43	12580.5	0.271565	2.29e-07
TNS1	111739	271862	0.411014	2.36e-07
AGPAT9	30048.3	108936	0.275835	2.39e-07
FAM124A	49092.4	66315.3	0.740288	2.42e-07
NAPSA	308656	559972	0.5512	2.49e-07
PLXNA3	2409.52	253.686	9.49804	2.63e-07
LMBR1L	1747.76	708.82	2.46574	2.79e-07
HPS6	15575.2	3923.92	3.96929	2.87e-07
SOGA3	12127.3	781.832	15.5114	2.95e-07
ANGEL2	1116.04	3851.34	0.289781	3.02e-07
SORBS2	107871	403320	0.267456	3.02e-07
ACTN2	640581	1.47827e+06	0.433332	3.1e-07
DDB2	18876.9	4492.13	4.20221	3.1e-07
KIF12	2988.93	11128.2	0.268592	3.18e-07
CCDC126	6069.86	3517.56	1.72559	3.27e-07
LMBR1	1938	804.171	2.40994	3.36e-07
CDC34	18097.7	5638.84	3.20947	3.64e-07
ENPEP	36288	312157	0.116249	3.64e-07
EVI5	5813.03	7734.19	0.751601	3.64e-07
OARD1	15584.2	39290.2	0.396645	3.64e-07
TNFSF12-TNFSF13	6418.01	3231.93	1.98581	3.74e-07
EPHA3	998.229	5820.57	0.1715	3.85e-07
NAPRT1	73547.8	470343	0.156371	3.89e-07
PPDPF	12855.6	27956.1	0.459848	3.93e-07
UBASH3B	23978.1	11734.1	2.04345	3.93e-07
CDKN2A	67099.4	14141.9	4.74474	4.16e-07
CYP4F2	11908.7	1.45383e+06	0.0081913	4.41e-07
EPCAM	32082.9	53682.2	0.597645	4.53e-07
KRT37	3217.25	15855.3	0.202914	4.59e-07
WWP2	4785.88	1950.09	2.45418	4.64e-07
APOL3	18994.3	7305.42	2.60003	4.7e-07
CLMN	10727.9	93740.1	0.114443	4.75e-07
FBLIM1	76101.4	401033	0.189763	4.75e-07
EED	13136.3	2490.07	5.27547	4.88e-07
BCAM	195121	726641	0.268524	4.99e-07
TMEM223	37848.2	12743.5	2.96999	4.99e-07
WDR46	6172.08	29025.6	0.212643	4.99e-07
CLK3	4794.61	1568.54	3.05674	5.09e-07
CPD	32973.4	10265.3	3.21211	5.09e-07
LOC101060681	21195.3	61972.2	0.342013	5.09e-07
PACSIN3	42352.1	130927	0.32348	5.09e-07
GSTM3	1.02003e+06	3.78801e+06	0.269278	5.37e-07
PFKP	1.65715e+06	448698	3.69324	5.37e-07
COL4A4	5734.85	44140.7	0.129922	5.44e-07
MAL2	811434	2.16458e+06	0.374869	5.51e-07
CHDH	101048	723240	0.139715	5.66e-07
GXYLT1	3171.18	1310.49	2.41984	5.72e-07
DAK	200318	2.61474e+06	0.0766111	5.74e-07
GATM	1.74819e+06	3.31378e+07	0.0527552	5.74e-07
PRF1	6487.8	8967.67	0.723466	5.74e-07
RAB42	38908	5672.56	6.85899	5.74e-07
SELENBP1	1.38723e+06	4.08701e+06	0.339424	5.74e-07
SDK1	1900.4	661.74	2.87182	5.9e-07
FBXO18	4931.35	8371.06	0.589094	6.05e-07
GK2	7801.1	68662.7	0.113615	6.05e-07
APOC3	158087	905846	0.174519	6.21e-07
AMN	246058	747795	0.329045	6.38e-07
GBA3	7136.36	27292.2	0.26148	6.53e-07
MME	139380	3.20187e+06	0.0435308	6.53e-07
PAPLN	53260.8	126415	0.421316	6.53e-07
ABR	68923.5	19427.8	3.54767	6.69e-07
PLCL2	2564.69	10477.9	0.244771	6.69e-07
DST	18776.5	4384.23	4.28273	6.85e-07
RASIP1	7945.92	26444.9	0.300471	6.85e-07
TRIM63	101790	15312.2	6.64763	6.94e-07
MALSU1	5813.05	17318	0.335666	7.03e-07
PHKA1	30117	6768.51	4.44958	7.38e-07
PLIN2	198832	29031.5	6.84885	7.38e-07
SLC15A3	6989.12	1868.63	3.74024	7.38e-07
SNX21	5274.68	16430.2	0.321035	7.38e-07
MBD1	5808.13	16825.7	0.345194	7.58e-07
ABCC9	920.901	4388.34	0.209852	7.68e-07
ENG	58882.9	189451	0.310808	8e-07
GALC	8194.45	40730.8	0.201186	8.2e-07
SORBS1	82593.7	301350	0.274079	8.2e-07
ARHGAP29	7619.77	1814.83	4.19862	8.55e-07
ABCD1	73434.1	16564.6	4.43321	8.65e-07
TBC1D10C	7429.12	18450.4	0.402653	9.15e-07
DIRC2	6955.48	3133.47	2.21974	9.38e-07
TNFSF13	9249.11	4700.63	1.96763	9.38e-07
MAFK	9593.91	3777.7	2.53962	9.63e-07
RANBP6	39795.6	11327.3	3.51324	9.75e-07
CDH4	5399.84	13739.2	0.393025	1.01e-06
HTATIP2	170882	36689.7	4.65749	1.01e-06
PLA1A	30951.7	9608.95	3.22113	1.01e-06
ADHFE1	24342.4	86505.1	0.281398	1.04e-06
POP4	21145.1	39320.1	0.537768	1.13e-06
PROM1	7084.35	24735.4	0.286406	1.13e-06
ITGA9	3386.34	8386.72	0.403773	1.16e-06
PALM3	73567	134409	0.547338	1.16e-06
DFNA5	260483	63661.5	4.09168	1.17e-06
FRAS1	6076.21	17795.3	0.341449	1.17e-06
ACTN3	266127	635025	0.419082	1.18e-06
TSPAN1	135340	301254	0.449254	1.18e-06
CTH	37822	127846	0.295841	1.21e-06
CACNA2D2	1490.59	2554.73	0.583462	1.23e-06
BOD1	25344.4	3387.14	7.48254	1.24e-06
ELN	65625.3	211238	0.310669	1.27e-06
KRT38	3097.01	19386.1	0.159754	1.29e-06
ZNF624	77.2009	19.2109	4.0186	1.3e-06
ALDH6A1	731238	2.46043e+07	0.0297199	1.37e-06
KRT7	943276	2.99281e+06	0.31518	1.37e-06
SAT2	130638	319592	0.408766	1.37e-06
STAU2	22519	4585.88	4.91051	1.45e-06
VPS41	25873.8	5918.99	4.37132	1.49e-06
PPP1R3G	51484.9	9289.08	5.54252	1.51e-06
PARVA	183443	423079	0.43359	1.53e-06
S100A2	64801.6	247077	0.262273	1.57e-06
GNPAT	13919.3	2994.71	4.64795	1.65e-06
IGF2R	89025.7	23181	3.84046	1.65e-06
[truncated: 7,500 more rows]

## Sheet: TFE3-tRCC ORA
TFE3-tRCC Tumor upregulated genes enriched pathways											TFE3-tRCC Tumor downregulated genes enriched pathways
[truncated: 638 more rows]
