# Supplementary material for: Proteogenomic characterization of MiT family translocation renal cell carcinoma
Source: Nat Commun. 2022 Dec 5;13:7494. doi: 10.1038/s41467-022-34460-w (PMC9722939; doi:10.1038/s41467-022-34460-w)
Supplement: Supplementary file 8 — Supplementary Data 5 [file 41467_2022_34460_MOESM8_ESM.xlsx]

## Sheet: Description
Supplementary Data 5, clinical and molecular features among different fusion types of tRCC.
DEP	Differentially expressed proteins between TFEB-tRCC and TFE3-tRCC tumors
ORA	Over-representation analysis of differentially expressed proteins between TFEB-tRCC and TFE3-tRCC tumors

## Sheet: DEP
Symbol	TFEB-tRCC	TFE3-tRCC	FC (TFEB-tRCC/ TFE3-tRCC)	p value (Wilcoxon rank-sum test)	p value (permutation test)
VPS4A	262002	62067.6	4.22124	0.000382664	0.002997
APEX1	4.17647e+06	836473	4.99295	0.000702861	0.004995
RAB11FIP2	96168	8783.72	10.9484	0.000702861	0.000999001
PPIL2	19203.4	4593.45	4.18061	0.000775784	0.000999001
ACO1	1.13237e+07	1.79058e+06	6.32405	0.000775922	0.000999001
NPM1	1.57574e+07	3.97073e+06	3.96838	0.000943645	0.002997
LGALS9	389016	46465.4	8.37216	0.00103956	0.000999001
PLA1A	96994.1	28431	3.41156	0.00103956	0.000999001
RAB11FIP1	108800	15397.3	7.06618	0.00114425	0.000999001
C6orf203	113729	27272.6	4.17009	0.00125902	0.000999001
CRTAC1	588926	83165	7.08142	0.00125902	0.000999001
SNRPD2	5.67619e+06	1.20583e+06	4.70728	0.00125902	0.002997
CS	1.0703e+07	2.94363e+06	3.63598	0.00138411	0.001998
ANXA5	6.54407e+07	2.3086e+07	2.83465	0.00152057	0.00599401
LGALS9B	388944	61088.1	6.36694	0.00152057	0.001998
LGALS9C	367338	57666	6.37009	0.00152057	0.001998
FAM203A	46696	13998.9	3.33569	0.00166934	0.002997
FAM203B	46696	13998.9	3.33569	0.00166934	0.002997
PDCD4	1.36161e+06	395778	3.44035	0.00166934	0.004995
CYS1	283043	47089.1	6.01079	0.00183139	0.000999001
DHX9	1.33038e+06	548380	2.42602	0.00183139	0.0519481
NUDCD2	165286	37665.2	4.3883	0.00183139	0.000999001
SLC2A14	269160	31088.6	8.65782	0.00183139	0.000999001
DPYSL2	3.70373e+06	1.19977e+06	3.08704	0.00200778	0.018981
ENO1	1.24604e+08	5.21427e+07	2.38967	0.00200778	0.016983
ILF3	1.5243e+06	618062	2.46626	0.00200778	0.017982
COL4A5	120473	21942.3	5.49043	0.00219932	0.003996
PCBP4	32157.2	6477.95	4.96409	0.00219932	0.000999001
ACTR3B	279869	53339.3	5.24695	0.00219965	0.000999001
FTH1	4.98464e+07	4.66044e+06	10.6956	0.00219965	0.000999001
PON2	19084	143096	0.133365	0.00219965	0.003996
GMFB	1.43945e+06	488903	2.94424	0.00240818	0.001998
RBM42	35106.4	13300.6	2.63946	0.00240818	0.003996
TERF2IP	85106.1	49390	1.72314	0.00240818	0.00599401
FLG2	4899.73	1604.05	3.05459	0.00263391	0.000999001
CKB	9.31303e+07	1.20719e+07	7.71465	0.00263468	0.001998
CDC42BPG	10834	2946.58	3.6768	0.00287967	0.000999001
ITPKB	32091.5	3414.55	9.39845	0.00288048	0.000999001
TFEB	237976	9189.41	25.8968	0.00288048	0.000999001
RNASEL	24087	3818.43	6.30809	0.00314618	0.002997
FAM129A	418434	73266.9	5.71109	0.00314662	0.002997
DCTN2	2.02399e+06	759920	2.66343	0.00314706	0.012987
KRT9	1.72231e+06	203938	8.44529	0.00314706	0.00699301
PTRH2	350338	102333	3.4235	0.00314706	0.002997
SH3PXD2B	347052	53845.4	6.44534	0.00314706	0.001998
PIP4K2A	200324	67742.5	2.95714	0.00343594	0.001998
PSMD11	1.78991e+06	810977	2.2071	0.00343594	0.045954
SIRPB1	91482	12953.8	7.06219	0.00374827	0.000999001
KRT1	4.13417e+06	1.39917e+06	2.95473	0.00374877	0.00699301
OPA3	107416	54836.5	1.95884	0.00374877	0.00799201
TMED3	50514.7	30592.4	1.65122	0.00374877	0.020979
UGP2	6.55123e+06	1.32656e+06	4.93852	0.00374877	0.003996
LGMN	803105	95989.2	8.36662	0.00408673	0.000999001
RASAL3	46270.3	11257.2	4.1103	0.00408673	0.002997
CHMP1B	153034	80535.5	1.90021	0.00408727	0.00999001
FTL	1.47308e+08	3.52465e+07	4.17937	0.00408727	0.002997
HSPA9	2.67547e+07	9.86069e+06	2.71327	0.00408727	0.013986
KPNB1	1.31563e+06	511401	2.57259	0.00408727	0.011988
PPP5C	373188	91135	4.09489	0.00408727	0.00599401
TBCB	168578	47533.7	3.54649	0.00408727	0.00799201
VCP	8.25136e+06	2.97619e+06	2.77246	0.00408727	0.011988
NUP85	87718	34889.6	2.51416	0.00426616	0.00999001
APOC2	351764	79975.6	4.39839	0.00445271	0.000999001
DBN1	379616	138232	2.74623	0.00445329	0.003996
NUCKS1	374136	98429.1	3.80107	0.00445329	0.003996
S100A16	1.11832e+06	147296	7.59233	0.00445329	0.001998
KIT	57649.8	4280.14	13.4691	0.00484814	0.000999001
ABLIM3	24202.4	6845.08	3.53573	0.00484876	0.00599401
BPTF	34607.9	2251.72	15.3695	0.00484876	0.000999001
CPNE3	935926	356020	2.62886	0.00484876	0.00999001
ENO3	2.24047e+07	1.0454e+07	2.14316	0.00484876	0.046953
KRT2	338354	140502	2.40818	0.00484876	0.013986
LOC100653194	95080	13236.4	7.18322	0.00484876	0.000999001
MRPS21	312412	115155	2.71296	0.00484876	0.004995
P2RX7	15165.3	5156.16	2.9412	0.00484876	0.004995
RASSF2	33465.2	11952.3	2.7999	0.00484876	0.00599401
ACSS3	790230	368205	2.14617	0.00527574	0.030969
CAPN2	1.39897e+06	354307	3.94846	0.00527574	0.00599401
GOLGA7	80570	28892.5	2.78862	0.00527574	0.00599401
INPP1	332134	93082.6	3.56816	0.00527574	0.00999001
NUDT5	7.12105e+06	1.03135e+06	6.90457	0.00527574	0.003996
RBM26	32537.7	11129.6	2.92353	0.00527574	0.004995
RUFY3	48532	17556	2.76441	0.00527574	0.00699301
SRRT	180612	69487.1	2.59922	0.00527574	0.024975
CD4	13938.1	6525.36	2.13599	0.00573641	0.014985
GLB1	1.20142e+06	270280	4.44508	0.00573641	0.002997
LAMB1	2.34306e+06	750714	3.1211	0.00573641	0.002997
SIRPA	107070	25793.1	4.15112	0.00573641	0.003996
TOLLIP	2.25737e+06	856642	2.63514	0.00573641	0.021978
ARL8B	2.44797e+06	1.02076e+06	2.39818	0.00623303	0.00699301
CIB1	27475.7	10407.4	2.64002	0.00623303	0.003996
CIRBP	1.27769e+06	469224	2.72298	0.00623303	0.016983
DLAT	2.10875e+06	752867	2.80096	0.00623303	0.012987
GUK1	426858	123884	3.44562	0.00623303	0.004995
MUTED	128578	58614.1	2.19363	0.00623303	0.011988
PFDN4	1.53711e+06	545363	2.8185	0.00623303	0.00699301
RPL3L	93044.5	27004.7	3.44549	0.00623303	0.003996
RRAGA	594474	176618	3.36588	0.00623303	0.014985
ZCCHC6	4469.56	2368.2	1.88732	0.00623303	0.028971
ZFP91	13065	2268.83	5.75848	0.00623303	0.000999001
AARS	639354	223991	2.85437	0.00676804	0.017982
ANXA2	3.8209e+07	1.75818e+07	2.17321	0.00676804	0.017982
FAP	93646.8	25419.5	3.68405	0.00676804	0.00799201
KRT5	202974	60642	3.34708	0.00676804	0.003996
OCIAD2	14926.1	398387	0.0374663	0.00676804	0.002997
PPIL4	96732	15387.4	6.28644	0.00676804	0.003996
SEC22B	2.98792e+06	1.25847e+06	2.37425	0.00676804	0.00699301
UAP1L1	335854	133348	2.51862	0.00676804	0.00999001
ARHGAP30	10147.5	2652.99	3.82491	0.0070499	0.002997
LUC7L	56755.4	21232.5	2.67305	0.00734311	0.003996
BCL2L1	321168	121643	2.64025	0.00734397	0.00899101
CAPNS2	655056	146182	4.48109	0.00734397	0.011988
FBL	812804	286295	2.83905	0.00734397	0.036963
HADHB	1.18906e+07	3.70291e+06	3.21114	0.00734397	0.00999001
MVP	9.70068e+06	2.6865e+06	3.6109	0.00734397	0.020979
RAP2C	61666	29341.3	2.10168	0.00734397	0.027972
VPS35	1.19076e+06	427274	2.78687	0.00734397	0.00699301
HLA-DMA	254710	75713.1	3.36415	0.00795983	0.00599401
SLC12A9	68174	28176.3	2.41955	0.00796166	0.00599401
KLC2	35671.5	13500.6	2.64222	0.00796257	0.00999001
LRRC14	9219.41	3844.4	2.39814	0.00796257	0.012987
2022-09-09	435762	184344	2.36386	0.00796349	0.00699301
CORO2B	10407.6	9750.54	1.06739	0.00796349	0.0709291
CTCF	9907.03	4731.88	2.09367	0.00796349	0.013986
HNRNPH2	2.67979e+06	1.15496e+06	2.32025	0.00796349	0.016983
HTRA3	38812	12753.8	3.04318	0.00796349	0.003996
SNTB2	239364	73526.5	3.25548	0.00796349	0.012987
TTC4	57977.4	8923.84	6.49692	0.00796349	0.000999001
WDR44	82293.5	17475.3	4.70914	0.00796349	0.00699301
CRK	318342	113086	2.81503	0.0086294	0.015984
DDX20	26918.7	6848.46	3.93063	0.0086294	0.00599401
FGFR1OP	32008	13750.6	2.32775	0.0086294	0.022977
GPNMB	1.96133e+07	5.25246e+06	3.73413	0.0086294	0.00899101
ITPA	245760	114179	2.15241	0.0086294	0.027972
KANK2	123108	51016.9	2.41308	0.0086294	0.021978
PGM3	222438	104762	2.12327	0.0086294	0.043956
R3HCC1	38410.3	18944.6	2.0275	0.0086294	0.00999001
RNPEP	2.25456e+06	934665	2.41216	0.0086294	0.018981
SF3B2	248466	119785	2.07426	0.0086294	0.0529471
SLC8A1	237722	12641.8	18.8045	0.0086294	0.003996
SRSF7	3.13612e+06	1.46137e+06	2.14601	0.0086294	0.023976
TUBB	5.38902e+07	2.45117e+07	2.19855	0.0086294	0.020979
UBA1	7.78553e+06	3.98019e+06	1.95607	0.0086294	0.022977
PCM1	16594	4731.72	3.50697	0.00897967	0.004995
PFKFB2	1.1188e+06	235858	4.74354	0.00934259	0.004995
SDCBP	1.14841e+06	160215	7.16792	0.00934362	0.001998
CBR1	2.41474e+07	1.07363e+07	2.24914	0.00934465	0.035964
CYP1B1	257938	77164.6	3.3427	0.00934465	0.00799201
FABP3	1.42734e+07	3.93496e+06	3.62732	0.00934465	0.014985
KIRREL	36056.7	22315.4	1.61578	0.00934465	0.014985
MTHFD1	784752	387374	2.02583	0.00934465	0.048951
NUCB1	1.03527e+06	622232	1.6638	0.00934465	0.021978
OXSR1	345944	138650	2.49509	0.00934465	0.00799201
PVALB	3.66638e+07	3.00963e+06	12.1822	0.00934465	0.002997
SCO1	52125.8	51866.8	1.00499	0.00934465	0.027972
SIAE	534674	172475	3.1	0.00934465	0.011988
SPP2	361799	32370.2	11.1769	0.00934465	0.001998
ZDHHC5	10259.6	3240.05	3.16651	0.00934465	0.014985
EXOSC8	57675.8	16758.2	3.44164	0.0101112	0.00899101
ATP5D	7.4496e+06	2.94194e+06	2.53221	0.0101123	0.010989
DCUN1D3	12450.2	3911.03	3.18336	0.0101123	0.004995
DDX39B	2.26166e+06	997856	2.26652	0.0101123	0.020979
FBXL8	34088	15945.1	2.13784	0.0101123	0.024975
HSCB	27630.4	11868.8	2.32799	0.0101123	0.00999001
KRT6C	173428	96149.3	1.80374	0.0101123	0.022977
LIG1	22498.5	2558.4	8.794	0.0101123	0.000999001
MICU3	15741.9	6199.35	2.53928	0.0101123	0.011988
PHGDH	870738	279720	3.11289	0.0101123	0.00799201
RBPJ	7983.91	3661.17	2.1807	0.0101123	0.01998
CDH10	3475.59	2285.15	1.52095	0.0109345	0.0569431
AGL	779102	293547	2.6541	0.0109357	0.032967
ANKFY1	168410	73557.9	2.28949	0.0109357	0.02997
CNDP2	1.92445e+07	6.9268e+06	2.77827	0.0109357	0.017982
CYB5R2	33566.3	10529.7	3.18778	0.0109357	0.004995
KRT6A	167260	96876.8	1.72652	0.0109357	0.026973
KRT75	122512	36757.1	3.33301	0.0109357	0.00699301
PDCD10	370322	135190	2.73928	0.0109357	0.017982
PRDX6	4.26596e+07	1.85343e+07	2.30166	0.0109357	0.013986
RPS17	2.5648e+06	535777	4.78707	0.0109357	0.00799201
RPS17L	2.5648e+06	535777	4.78707	0.0109357	0.00799201
WDR91	169956	88763.7	1.9147	0.0109357	0.036963
HMGCS1	20343.5	7587.18	2.6813	0.0118131	0.011988
PIP4K2B	63200	28215.8	2.23988	0.0118168	0.025974
ANGEL2	2794.64	1100.58	2.53925	0.0118181	0.00999001
BAX	1.50463e+06	582239	2.58422	0.0118181	0.017982
CLDN2	75081	34137.1	2.1994	0.0118181	0.024975
DVL2	10313.4	5334.71	1.93327	0.0118181	0.017982
GIT2	135940	60619.6	2.24251	0.0118181	0.023976
KRT78	135562	15138.5	8.9548	0.0118181	0.003996
NOLC1	39962.1	10776.3	3.70832	0.0118181	0.011988
NPC1	112882	21183.5	5.32877	0.0118181	0.004995
RPL36A-HNRNPH2	19540.6	9693.74	2.0158	0.0118181	0.021978
SGSH	616695	78929.8	7.8132	0.0118181	0.000999001
UVRAG	9242.72	4374.65	2.11279	0.0118181	0.017982
GPR108	8371.98	3988.09	2.09924	0.0122812	0.00599401
COL3A1	684802	331140	2.06801	0.0127604	0.025974
ARHGAP4	82742	18082.4	4.57582	0.0127617	0.00899101
C1orf35	23088.5	8381.15	2.75481	0.0127617	0.003996
ALDH7A1	2.27505e+06	1.08343e+06	2.09986	0.012763	0.035964
ALDOA	4.16707e+07	1.95066e+07	2.13624	0.012763	0.032967
GAS6	28738.4	8340.72	3.44555	0.012763	0.00999001
HDLBP	499470	278539	1.79318	0.012763	0.046953
NCSTN	620672	61397.4	10.1091	0.012763	0.002997
PAPLN	285332	46380.6	6.15196	0.012763	0.003996
PRDX3	3.65587e+07	1.73451e+07	2.10773	0.012763	0.043956
RPL22L1	64974.7	31369.9	2.07124	0.012763	0.004995
RPL36A	21692.6	10988.9	1.97404	0.012763	0.025974
RPL8	2.40296e+06	522451	4.5994	0.012763	0.002997
RPS3	7.70443e+06	4.27998e+06	1.80011	0.012763	0.0519481
SLC3A2	784662	389301	2.01557	0.012763	0.023976
SPR	1.16906e+06	497525	2.34975	0.012763	0.032967
TSTD1	873000	344171	2.53653	0.012763	0.01998
VTA1	241920	151336	1.59856	0.012763	0.0659341
DCLK1	268672	33006.1	8.14009	0.0137728	0.004995
FOXK1	38032.8	10539.3	3.60867	0.0137728	0.011988
SHC1	43263.7	11725.5	3.68971	0.0137728	0.003996
ACTR3	3.20849e+06	1.64983e+06	1.94474	0.0137742	0.0539461
C19orf43	915095	81715.8	11.1985	0.0137742	0.004995
CRYAA	41229.7	28979	1.42274	0.0137742	0.028971
DECR1	5.43564e+06	2.49541e+06	2.17825	0.0137742	0.027972
GLUL	204243	85342.4	2.39322	0.0137742	0.015984
MRI1	61620.8	20257.3	3.04191	0.0137742	0.01998
MRPS27	216598	81362.6	2.66213	0.0137742	0.033966
PAM	11064.7	6184.2	1.78919	0.0137742	0.030969
PIK3R2	19577.9	7863.41	2.48975	0.0137742	0.00899101
PLCB3	24163.9	4950.46	4.88113	0.0137742	0.00999001
PPP1R12B	30926.1	16732.8	1.84823	0.0137742	0.015984
PYGB	2.11447e+07	1.72579e+06	12.2522	0.0137742	0.000999001
RAB42	75180	39863	1.88596	0.0137742	0.032967
RBX1	132360	56506.5	2.34238	0.0137742	0.013986
RCCD1	20030.1	3922.13	5.10693	0.0137742	0.002997
SLC7A5	30587.3	7667.24	3.98935	0.0137742	0.00799201
SMAD9	32360	12552.4	2.57799	0.0137742	0.014985
TNFAIP8L2	238245	36777.6	6.478	0.0137742	0.003996
ARHGEF9	1877.92	1064.33	1.76442	0.0148526	0.028971
PPP6R2	31960.7	10544.5	3.03103	0.0148526	0.015984
PRKCD	72085.3	23896.7	3.01654	0.0148541	0.012987
STK17B	9774.08	3068.67	3.18512	0.0148541	0.00799201
ACAA2	1.94122e+07	3.90592e+06	4.96994	0.0148556	0.010989
AGPAT1	198754	39207.3	5.06932	0.0148556	0.012987
BAG2	222640	108422	2.05347	0.0148556	0.022977
CLIC2	295764	42951.7	6.88597	0.0148556	0.002997
CPNE1	964680	322261	2.99348	0.0148556	0.003996
GOLGA2	90150	32527.4	2.77151	0.0148556	0.026973
LGALS3BP	8.06547e+06	798388	10.1022	0.0148556	0.004995
NAA38	451422	215093	2.09872	0.0148556	0.011988
PGPEP1	64287.5	21436.1	2.99903	0.0148556	0.00999001
RAB11A	4.12082e+06	1.86376e+06	2.21103	0.0148556	0.010989
RASA4B	24245.1	7906.72	3.06639	0.0148556	0.00699301
SLC27A1	756958	153383	4.9351	0.0148556	0.010989
SMARCA1	26036	14946.6	1.74194	0.0148556	0.035964
XPO1	847464	289881	2.92349	0.0148556	0.010989
CHD2	4914.54	1756.43	2.79802	0.0160048	0.030969
C3orf38	16787.3	8099.94	2.07252	0.0160094	0.010989
IFITM2	39541.5	35281.2	1.12075	0.0160094	0.0849151
SH3D19	1932.55	1028.11	1.87971	0.0160094	0.031968
SULF1	67493.6	17293	3.90294	0.0160094	0.00799201
ANTXR2	8341.39	3309.01	2.52081	0.016011	0.017982
APRT	1.2487e+07	3.37948e+06	3.69496	0.016011	0.00999001
ARL2BP	42681.6	19275.7	2.21427	0.016011	0.026973
CAPZA2	4.85092e+06	2.03999e+06	2.37791	0.016011	0.030969
FIBP	95930.3	53526	1.79222	0.016011	0.037962
GSK3A	35389.1	17548.7	2.01663	0.016011	0.041958
ILVBL	375992	164959	2.27931	0.016011	0.025974
NRF1	51496.2	15850.1	3.24896	0.016011	0.00599401
NUP153	24335.5	6526.75	3.72858	0.016011	0.00899101
SPTAN1	3.27882e+06	1.82136e+06	1.80021	0.016011	0.0569431
STIP1	1.19485e+06	408403	2.92566	0.016011	0.011988
TMEM38B	62347.8	29256.1	2.1311	0.016011	0.033966
VTI1A	75243.1	30825.9	2.44091	0.016011	0.02997
CD99	62810.1	17142.1	3.66408	0.0166162	0.00999001
ANKS1A	11054	9183.36	1.2037	0.0172431	0.0689311
KRT76	45452	18523.5	2.45375	0.0172431	0.02997
YBX3	400612	211170	1.89711	0.0172431	0.023976
ANP32C	329602	216680	1.52115	0.0172447	0.0699301
AP2S1	5.08331e+06	1.53546e+06	3.3106	0.0172447	0.020979
COX6C	5.38301e+06	3.94513e+06	1.36447	0.0172447	0.033966
FAM26E	63501.7	31735.5	2.00097	0.0172447	0.028971
HEXB	2.23923e+06	475718	4.70705	0.0172447	0.00899101
HNRNPA2B1	2.56549e+07	1.37739e+07	1.86257	0.0172447	0.0679321
L1CAM	96846.1	33899.2	2.85689	0.0172447	0.00899101
NR2C2AP	60404.8	26161.1	2.30895	0.0172447	0.022977
PLS3	2.00415e+06	719758	2.78448	0.0172447	0.024975
RPL13	4.20103e+06	1.35212e+06	3.10701	0.0172447	0.031968
RPL35	1.16756e+06	509491	2.29163	0.0172447	0.018981
SEC14L2	37328	17169.3	2.17411	0.0172447	0.023976
STX11	161207	20784.5	7.75608	0.0172447	0.000999001
SUMO3	250343	102442	2.44375	0.0172447	0.025974
GMPS	155122	87245.4	1.778	0.0185593	0.0699301
KRT79	112732	54941.9	2.05184	0.0185593	0.024975
RABEP1	59356	24227.9	2.4499	0.0185593	0.037962
TMEM230	170442	103178	1.65192	0.0185593	0.043956
ABLIM2	46449.7	25599.5	1.81448	0.018561	0.040959
ACIN1	129766	65065.6	1.99439	0.018561	0.042957
ADAP2	30297.2	11090.9	2.73172	0.018561	0.01998
ATP5A1	1.16595e+08	4.37182e+07	2.66696	0.018561	0.025974
C14orf159	598170	236806	2.52599	0.018561	0.027972
COL10A1	99222.2	54102.6	1.83396	0.018561	0.028971
FUBP1	613850	306875	2.00032	0.018561	0.0629371
HKDC1	357656	149141	2.3981	0.018561	0.01998
KRT83	48659.6	15502.6	3.1388	0.018561	0.017982
LBR	196468	77846.3	2.52379	0.018561	0.021978
MIOX	490768	69467.8	7.06469	0.018561	0.00599401
NARS	2.76635e+06	1.4253e+06	1.94089	0.018561	0.041958
NDUFA13	4.15e+06	1.41579e+06	2.93122	0.018561	0.017982
NT5C3L	21056.5	9203.02	2.288	0.018561	0.026973
PKM	1.37471e+08	5.18766e+07	2.64997	0.018561	0.022977
PMPCA	176408	71252.3	2.47582	0.018561	0.022977
TXLNG	36234.8	21635.7	1.67477	0.018561	0.034965
DBR1	42138.7	25423.9	1.65744	0.019248	0.04995
POLR3E	1429.8	722.457	1.97909	0.0199572	0.016983
DGKA	15217.1	7231.02	2.10442	0.0199608	0.023976
IRF2BPL	26679.4	10351	2.57747	0.0199626	0.01998
ARHGAP31	7491.82	4444.51	1.68563	0.0199645	0.0579421
ARHGAP35	12594.6	4548.91	2.7687	0.0199645	0.01998
ATL2	91422.9	36940.6	2.47486	0.0199645	0.045954
ATP5H	1.07164e+07	5.172e+06	2.072	0.0199645	0.03996
CNRIP1	77241.3	33500.7	2.30567	0.0199645	0.011988
DES	2.25841e+06	1.2134e+06	1.86122	0.0199645	0.04995
FAM162A	818352	499971	1.6368	0.0199645	0.0629371
GIT1	70736	28188.8	2.50937	0.0199645	0.021978
GPHN	1.99978e+06	123202	16.2318	0.0199645	0.001998
KRT81	50440.5	16187.5	3.11602	0.0199645	0.017982
KRT86	47180.9	15258.4	3.09214	0.0199645	0.018981
NPHS1	16928.8	8446.14	2.00433	0.0199645	0.017982
SETX	1221.89	451.983	2.7034	0.0199645	0.00899101
STARD5	58036.9	15881.2	3.65443	0.0199645	0.004995
STX7	3.5656e+06	1.77126e+06	2.01303	0.0199645	0.02997
TUFM	8.23946e+06	4.57514e+06	1.80092	0.0199645	0.0649351
UBQLN3	5967.37	1773.57	3.36461	0.0199645	0.00799201
VTI1B	348872	128963	2.70521	0.0199645	0.017982
RGL1	4704.18	2037.78	2.30848	0.0206984	0.012987
KIAA1429	8247.87	3984.99	2.06974	0.0214558	0.027972
SLITRK4	7372.23	4639.17	1.58913	0.0214577	0.044955
ACBD6	34393.3	13639.5	2.52159	0.0214596	0.011988
AK1	1.81362e+06	1.10807e+06	1.63674	0.0214596	0.0589411
ANXA6	1.40753e+07	7.10458e+06	1.98116	0.0214596	0.045954
ARAP1	54712	23803.1	2.29852	0.0214596	0.022977
AS3MT	57216	347283	0.164753	0.0214596	0.011988
ATP5B	1.80333e+08	6.33434e+07	2.84691	0.0214596	0.028971
C11orf68	139958	46624.4	3.00182	0.0214596	0.016983
FOXRED1	103160	24449.8	4.21925	0.0214596	0.00599401
HNRNPC	1.04872e+07	5.80148e+06	1.80767	0.0214596	0.0819181
KALRN	12297.9	2278.42	5.39754	0.0214596	0.011988
MPP1	156798	76780	2.04217	0.0214596	0.035964
NPRL3	19906	7334.63	2.71397	0.0214596	0.013986
SEC63	11260	47256.3	0.238275	0.0214596	0.001998
SMARCD3	23949.6	5634.05	4.25086	0.0214596	0.010989
SPTBN2	81796	40085.6	2.04054	0.0214596	0.043956
SSRP1	250016	116154	2.15244	0.0214596	0.045954
TCN2	125858	49015.9	2.5677	0.0214596	0.012987
TPM3	1.8883e+07	9.22211e+06	2.04758	0.0214596	0.048951
TRADD	877984	134318	6.5366	0.0214596	0.00599401
USP5	788626	407883	1.93346	0.0214596	0.02997
KRT3	50244	22676.1	2.21572	0.0230474	0.040959
WWP1	5761.75	2813.01	2.04825	0.0230474	0.032967
IDNK	116691	60850.6	1.91766	0.0230494	0.028971
NUDT8	50901.3	22702.2	2.24213	0.0230494	0.018981
PRPF4B	66752	36321.7	1.8378	0.0230494	0.035964
ARSB	56274	34038.3	1.65326	0.0230514	0.0599401
BABAM1	6690	26877.2	0.24891	0.0230514	0.030969
C11orf73	46148.1	19154.6	2.40925	0.0230514	0.012987
CAMK1D	177490	33056.1	5.36936	0.0230514	0.015984
CAMK2A	4506	22994.9	0.195956	0.0230514	0.04995
CCDC124	286624	137157	2.08976	0.0230514	0.034965
CLN8	31054.3	21338.4	1.45533	0.0230514	0.0589411
COASY	307894	101931	3.02062	0.0230514	0.031968
COPG1	323500	171205	1.88954	0.0230514	0.0859141
EGLN3	43183.6	15001	2.87872	0.0230514	0.00599401
ELMO3	27091.1	6360.65	4.25917	0.0230514	0.010989
ELOVL1	115022	40108.7	2.86776	0.0230514	0.010989
GPI	1.75384e+07	7.33295e+06	2.39173	0.0230514	0.040959
H3F3C	3.58651e+06	807935	4.43911	0.0230514	0.02997
HEXA	939018	307181	3.05689	0.0230514	0.012987
HSDL1	212716	50419.7	4.21891	0.0230514	0.015984
IFI35	290330	126535	2.29446	0.0230514	0.031968
IRGQ	159972	52241.7	3.06215	0.0230514	0.034965
ISCU	114938	54486.1	2.10949	0.0230514	0.021978
MARCKSL1	89336.1	28476.9	3.13714	0.0230514	0.00999001
PRCC	54087.8	10387.7	5.20689	0.0230514	0.00999001
PSMC1	687470	384653	1.78725	0.0230514	0.0559441
PSMD10	208772	69356.6	3.01012	0.0230514	0.023976
PTER	221706	101363	2.18724	0.0230514	0.0549451
RPL3	654616	421417	1.55337	0.0230514	0.0769231
RPS13	4.39446e+06	1.58368e+06	2.77483	0.0230514	0.0569431
RRAGC	331022	136066	2.4328	0.0230514	0.047952
SCARB2	615318	227441	2.70539	0.0230514	0.027972
SHMT2	1.99321e+06	660331	3.0185	0.0230514	0.017982
TGM2	187582	933182	0.201013	0.0230514	0.016983
TRUB1	219656	43974.4	4.99508	0.0230514	0.010989
TUBB3	2.44713e+07	1.37591e+07	1.77856	0.0230514	0.0599401
CDK5	14100	82271.4	0.171384	0.0247426	0.044955
CYBA	118476	54764.8	2.16336	0.0247426	0.043956
FRY	1059.07	569.875	1.85843	0.0247426	0.044955
GTPBP3	11626.4	7284.89	1.59595	0.0247426	0.024975
PPP1R14B	133898	53813	2.48821	0.0247426	0.01998
UBXN6	228704	92902	2.46178	0.0247426	0.026973
ANG	99904.7	74226.5	1.34594	0.0247447	0.0759241
CAMK2B	5822	31065.9	0.187408	0.0247447	0.026973
CCDC43	64844.6	40726.7	1.59219	0.0247447	0.03996
CHMP2A	150715	80276.7	1.87744	0.0247447	0.041958
DCTPP1	298432	109907	2.71531	0.0247447	0.040959
ENO2	2.27826e+07	1.39967e+07	1.62771	0.0247447	0.0699301
HNRNPF	2.85558e+06	1.50824e+06	1.89332	0.0247447	0.0509491
ITIH5	78334	28827.9	2.7173	0.0247447	0.025974
LANCL1	713166	150917	4.72554	0.0247447	0.021978
LOC101060471	446134	286204	1.5588	0.0247447	0.0969031
NUDT19	298058	51677	5.76771	0.0247447	0.00599401
PARP12	20879.6	9724.08	2.14721	0.0247447	0.020979
PPOX	178618	54286	3.29031	0.0247447	0.01998
RAB11B	3.58543e+06	1.82663e+06	1.96286	0.0247447	0.025974
RAB25	82078.6	18203.6	4.50893	0.0247447	0.00599401
SRSF3	4.43618e+06	2.48568e+06	1.78469	0.0247447	0.038961
TXLNA	8031.63	47205.1	0.170143	0.0247447	0.03996
VIL1	38788.1	20255.3	1.91496	0.0247447	0.02997
GANC	1875.49	1239.38	1.51325	0.0265425	0.047952
OBSL1	6005.74	3879.77	1.54796	0.0265425	0.0679321
YBX2	292346	154620	1.89073	0.0265425	0.030969
DCK	59647.2	38156	1.56324	0.0265447	0.0809191
DCX	36860.1	5091.16	7.24002	0.0265447	0.004995
GBA	222682	70843.8	3.14328	0.0265447	0.01998
HNRNPH1	3.04424e+06	1.87959e+06	1.61963	0.0265447	0.0819181
KBTBD11	422468	150832	2.80091	0.0265447	0.041958
KHK	835880	300032	2.78597	0.0265447	0.037962
LYRM5	403364	109265	3.69162	0.0265447	0.00599401
MPC1	126008	88111.7	1.4301	0.0265447	0.047952
MYRIP	32628.2	6574.08	4.96315	0.0265447	0.00699301
NACC1	11316.6	6381.7	1.77329	0.0265447	0.040959
PAFAH2	84310.1	23610.1	3.57093	0.0265447	0.015984
RNF121	103508	56928.2	1.81822	0.0265447	0.044955
SMAD3	44426	19423.5	2.28723	0.0265447	0.024975
SNX6	729410	305636	2.38653	0.0265447	0.047952
TBC1D10A	44220.3	8513.58	5.19409	0.0265447	0.015984
FUBP3	416780	176283	2.36426	0.0284544	0.036963
ITGB5	29327.4	10960	2.67586	0.0284544	0.013986
LDHAL6A	2.9926e+06	270453	11.0651	0.0284544	0.023976
LDHC	2.73799e+06	245173	11.1676	0.0284544	0.023976
ACSM3	1.57229e+06	736640	2.13441	0.0284567	0.031968
AP2A1	518986	302896	1.71341	0.0284567	0.0569431
CD97	59606	33225.3	1.79399	0.0284567	0.03996
DIRC2	37050.6	6366.78	5.81935	0.0284567	0.002997
FCER1G	478301	299405	1.5975	0.0284567	0.0779221
FDX1L	47088.2	25237.7	1.86579	0.0284567	0.0649351
HDDC2	458119	235867	1.94228	0.0284567	0.0689311
HINT1	6.21771e+06	2.8911e+06	2.15064	0.0284567	0.0549451
HLA-DRA	1.06951e+07	1.85941e+06	5.75186	0.0284567	0.012987
MFAP4	1.39105e+06	487322	2.85447	0.0284567	0.018981
MTMR6	109068	33084.9	3.29661	0.0284567	0.021978
MYO5A	63748	18660.7	3.41616	0.0284567	0.016983
PALMD	26260.7	10220.2	2.56949	0.0284567	0.011988
PPP1R14C	71297.8	33971.1	2.09878	0.0284567	0.023976
PYGL	979152	375283	2.6091	0.0284567	0.04995
SERPINB1	603224	392446	1.53709	0.0284567	0.102897
SMARCA5	30156	16151.5	1.86707	0.0284567	0.0529471
UBASH3B	11215.2	26638.9	0.421008	0.0284567	0.158841
UBE2A	228260	104624	2.18172	0.0284567	0.028971
WNK2	9680.85	1765.13	5.48451	0.0304813	0.00999001
CDAN1	2047.97	1019.27	2.00926	0.0304837	0.01998
MBD1	8904.83	5875.42	1.51561	0.0304837	0.0509491
ACOT2	712924	216047	3.29986	0.0304862	0.028971
AHCTF1	7182.83	2381.81	3.01571	0.0304862	0.022977
CALU	1.69631e+06	873583	1.94179	0.0304862	0.040959
CDHR5	4303.72	2488.67	1.72932	0.0304862	0.038961
DHCR7	35314.3	16621.3	2.12464	0.0304862	0.041958
DKC1	129812	58111.7	2.23384	0.0304862	0.038961
ENY2	271285	108057	2.51058	0.0304862	0.028971
GNB3	27467.7	15796.2	1.73888	0.0304862	0.043956
GNG7	297752	31994.5	9.30634	0.0304862	0.010989
IDUA	129763	19907	6.51847	0.0304862	0.00799201
KCMF1	63163.9	17534.3	3.60232	0.0304862	0.00999001
LASP1	2.03775e+06	663333	3.07199	0.0304862	0.030969
LDHB	5.33349e+07	2.46123e+07	2.167	0.0304862	0.036963
MDH1	3.15632e+07	1.30084e+07	2.42637	0.0304862	0.045954
MICAL2	8159.48	4046.94	2.01621	0.0304862	0.041958
MRGBP	18356.5	11212.7	1.63712	0.0304862	0.0559441
NRBP1	111097	43879.5	2.53188	0.0304862	0.041958
OSCP1	56445.9	5809.61	9.71594	0.0304862	0.00599401
PDRG1	54172.1	16464.6	3.29021	0.0304862	0.002997
PEF1	663678	486184	1.36507	0.0304862	0.117882
PLOD1	116216	58993.3	1.96999	0.0304862	0.0559441
PMM2	202468	323057	0.626726	0.0304862	0.102897
PSMC5	847578	447761	1.89293	0.0304862	0.0779221
RBM23	30768.7	16725.9	1.83959	0.0304862	0.03996
RPRD1A	79242	24795.4	3.19584	0.0304862	0.03996
RXRB	10492	6427.34	1.6324	0.0304862	0.0529471
SF3B5	1.29466e+06	122389	10.5782	0.0304862	0.003996
SLC4A4	119652	65341	1.83119	0.0304862	0.031968
SRC	15882	54130.9	0.2934	0.0304862	0.105894
SRSF12	167578	74476	2.25009	0.0304862	0.047952
UBQLN4	152532	53497.6	2.85119	0.0304862	0.036963
KRT74	5946.58	6353.85	0.935901	0.0326336	0.0709291
APOL2	218662	58294	3.75102	0.0326362	0.028971
CAND1	846942	666289	1.27113	0.0326362	0.138861
ENSA	619668	224503	2.76018	0.0326362	0.048951
RASAL1	79711.7	59470.1	1.34037	0.0326362	0.0669331
RNF20	61278.4	15083.3	4.06266	0.0326362	0.01998
SLC6A19	31818.9	18700.4	1.70151	0.0326362	0.041958
ACP5	193984	1.33016e+06	0.145835	0.0326387	0.026973
ANKRD2	18530.3	9531.07	1.9442	0.0326387	0.044955
ATG3	365654	191979	1.90465	0.0326387	0.0579421
ATP5C1	7.56989e+06	3.88626e+06	1.94786	0.0326387	0.047952
B4GALT4	39078.1	13005.2	3.0048	0.0326387	0.032967
BET1	243416	95994.2	2.53573	0.0326387	0.042957
C15orf38	49012.7	21068.9	2.3263	0.0326387	0.043956
CD55	55348.4	27864.7	1.98633	0.0326387	0.0669331
CHI3L1	57595.6	13706.7	4.20201	0.0326387	0.016983
DDX26B	4454.21	3441.25	1.29436	0.0326387	0.0609391
DENND4C	18900	8985.35	2.10342	0.0326387	0.0699301
EPN1	173304	60645	2.85768	0.0326387	0.023976
FLT1	20829.6	15251.7	1.36572	0.0326387	0.0629371
FLT4	28834.2	14564.9	1.9797	0.0326387	0.033966
GGA2	75578	61706.6	1.2248	0.0326387	0.04995
GIMAP5	26748.3	10724.8	2.49407	0.0326387	0.047952
GPD1L	152348	92927.6	1.63943	0.0326387	0.0609391
GUCY1A2	17361.7	10135.9	1.71289	0.0326387	0.0749251
GUCY1B3	13870	78579.1	0.17651	0.0326387	0.017982
LAMC2	77167.3	16760.1	4.60421	0.0326387	0.011988
LAMP2	3.32936e+07	2.34389e+06	14.2044	0.0326387	0.024975
LUC7L2	260826	106007	2.46047	0.0326387	0.040959
MOCS3	87234	28790.1	3.03	0.0326387	0.028971
NRBF2	140885	14822.7	9.50469	0.0326387	0.01998
PAICS	1.18997e+06	623830	1.90753	0.0326387	0.0669331
PSMD1	548578	332377	1.65047	0.0326387	0.0929071
SMC2	16446.6	5857.01	2.80802	0.0326387	0.027972
TMPPE	35911.2	18551.9	1.93571	0.0326387	0.038961
TRIM28	468298	262545	1.78369	0.0326387	0.0639361
LOC101060521	1454.24	731.586	1.98779	0.0349095	0.022977
CAMKK2	21391.9	10168.9	2.10366	0.0349175	0.038961
CD59	907654	283572	3.20079	0.0349175	0.048951
TRIM65	28363.8	18195.7	1.55882	0.0349175	0.0589411
ANGPTL2	117874	74494.6	1.58231	0.0349202	0.0709291
ASNS	102254	25307.7	4.04043	0.0349202	0.02997
COPRS	25734.4	14583.4	1.76464	0.0349202	0.034965
DPY30	796249	313870	2.53688	0.0349202	0.0539461
EPN2	8652.34	3688.45	2.34579	0.0349202	0.016983
EXOSC3	205655	98409.9	2.08977	0.0349202	0.0539461
GANAB	2.42774e+06	1.16676e+06	2.08076	0.0349202	0.0559441
GOT2	1.27111e+07	2.9889e+06	4.25275	0.0349202	0.023976
GTF2A1	131529	66036.3	1.99177	0.0349202	0.02997
HIST3H3	3.99434e+06	845169	4.72609	0.0349202	0.022977
IRF2BP2	91796.1	22447.1	4.08944	0.0349202	0.02997
ITPR3	878	8326.46	0.105447	0.0349202	0.046953
KRT84	49422	18055.1	2.73729	0.0349202	0.025974
LAMTOR5	635600	267292	2.37792	0.0349202	0.040959
LOC101060601	8101.51	2771.99	2.92264	0.0349202	0.026973
MAP2K2	177298	66231.9	2.67693	0.0349202	0.033966
MEAF6	24073.6	13422.4	1.79353	0.0349202	0.042957
NDUFB6	1.10565e+06	489880	2.25698	0.0349202	0.046953
PPP2R1A	1.19412e+06	685633	1.74163	0.0349202	0.0609391
RENBP	1.04936e+06	285964	3.66957	0.0349202	0.011988
SAMM50	842728	391219	2.15411	0.0349202	0.03996
STRBP	628342	192214	3.26897	0.0349202	0.034965
TREH	29094	14686.8	1.98096	0.0349202	0.034965
UBQLN2	213668	87068.7	2.45401	0.0349202	0.036963
XPOT	244810	43856	5.58213	0.0349202	0.020979
BTAF1	9274	5076.91	1.8267	0.0361084	0.0539461
CLCN6	12679.6	5628.56	2.25272	0.0373253	0.045954
KRT71	5598.99	6134.43	0.912716	0.0373309	0.0789211
CDK16	11263.9	11645.9	0.967191	0.0373336	0.15984
GLTPD1	22240.8	7963.45	2.79286	0.0373336	0.023976
MTMR10	15271	8062.13	1.89417	0.0373336	0.0639361
PFKFB1	186614	23310.8	8.00547	0.0373336	0.02997
PLIN4	322450	77658.8	4.15214	0.0373336	0.02997
SAAL1	3477.98	2271.71	1.531	0.0373336	0.0639361
TOR2A	73839.4	15941.5	4.6319	0.0373336	0.004995
ATP6V0A4	48849.7	44607.7	1.09509	0.0373364	0.0609391
CAMLG	12126.2	5793.17	2.09319	0.0373364	0.018981
CANX	7.68092e+06	4.22205e+06	1.81924	0.0373364	0.040959
CCT6B	233382	131927	1.76902	0.0373364	0.0719281
CHD1L	8679.75	2974.57	2.91798	0.0373364	0.024975
CSRP2	109876	76669	1.43312	0.0373364	0.048951
EIF4A2	2.63525e+06	1.29174e+06	2.04008	0.0373364	0.0619381
EIF4G1	240010	136898	1.7532	0.0373364	0.0759241
ETF1	522258	300104	1.74026	0.0373364	0.0679321
FES	11403	6718.55	1.69724	0.0373364	0.0639361
GMEB2	1.69473e+06	236808	7.15655	0.0373364	0.0549451
GZMA	190291	74059.5	2.56943	0.0373364	0.0549451
LIN7C	187870	117506	1.59881	0.0373364	0.0829171
NDUFB11	208561	63719	3.27314	0.0373364	0.030969
PEX11G	37213.4	12000.5	3.10098	0.0373364	0.016983
PSMC4	771014	481278	1.60201	0.0373364	0.105894
PSMC6	807918	523942	1.542	0.0373364	0.0869131
PSMD12	632792	461625	1.37079	0.0373364	0.0849151
PTBP3	4106.07	22343.8	0.183768	0.0373364	0.0569431
RFTN1	33309.1	17950.6	1.8556	0.0373364	0.047952
RNF103-CHMP3	118262	30808.2	3.83866	0.0373364	0.00599401
SCFD1	459300	246772	1.86123	0.0373364	0.0609391
SF1	308848	191747	1.6107	0.0373364	0.100899
SPARC	165481	104671	1.58097	0.0373364	0.048951
SPTBN1	2.68455e+06	1.62581e+06	1.65121	0.0373364	0.100899
THSD4	29855	13762.9	2.16923	0.0373364	0.036963
TMEM87A	47532.2	11404.4	4.16789	0.0373364	0.013986
TRMT1	15814	8578.75	1.84339	0.0373364	0.0569431
ZFYVE19	36606.4	11097.2	3.2987	0.0373364	0.014985
PDE1A	148726	12624.5	11.7808	0.0385913	0.011988
SLC25A52	6777.99	3281.45	2.06554	0.0398877	0.024975
TTC17	13401.4	3750.39	3.57333	0.0398877	0.020979
AMFR	11451.2	15960.3	0.71748	0.0398906	0.0799201
PHRF1	2047.03	1224.21	1.67212	0.0398906	0.021978
ZBED1	7475.41	3507.01	2.13156	0.0398906	0.045954
ACOT1	853012	268605	3.17571	0.0398935	0.046953
ALDH1A2	1.55394e+06	219223	7.08839	0.0398935	0.026973
ALDH1L2	196872	129521	1.52	0.0398935	0.047952
AMPH	37708.5	28554.7	1.32057	0.0398935	0.030969
AP2A2	568636	340158	1.67168	0.0398935	0.0729271
ARL8A	1.16281e+06	607753	1.91329	0.0398935	0.037962
ATG12	66794.1	29838.1	2.23855	0.0398935	0.012987
C1RL	27744.1	10237.3	2.7101	0.0398935	0.024975
CD70	463605	23772.7	19.5016	0.0398935	0.00699301
CDH9	3448.64	2491.75	1.38402	0.0398935	0.10989
FDPS	215340	80173.1	2.68594	0.0398935	0.02997
HAGH	889996	214638	4.1465	0.0398935	0.021978
HDHD2	393479	248963	1.58047	0.0398935	0.0619381
HNRNPA1	7.98372e+06	5.2774e+06	1.51281	0.0398935	0.0929071
IDH3A	3.13805e+06	1.89553e+06	1.6555	0.0398935	0.0719281
KCTD21	38173.8	19095.8	1.99907	0.0398935	0.045954
KRT8	4.36283e+06	3.77567e+06	1.15551	0.0398935	0.0989011
LAMA2	57031.3	23827.7	2.39349	0.0398935	0.043956
LOC101060751	2.25577e+06	1.73794e+06	1.29796	0.0398935	0.0959041
LRG1	170348	153681	1.10846	0.0398935	0.0669331
LYRM7	463142	157625	2.93826	0.0398935	0.032967
MATN2	279260	106054	2.63318	0.0398935	0.0709291
METTL1	39852.8	5707.67	6.98232	0.0398935	0.00599401
MGAT2	29011.5	11061.8	2.62267	0.0398935	0.024975
NDUFAF3	1.46644e+06	553143	2.6511	0.0398935	0.036963
RAB28	11615	7075.68	1.64153	0.0398935	0.034965
RETN	710263	181097	3.922	0.0398935	0.024975
RNASE4	52427.1	26452.1	1.98196	0.0398935	0.038961
STX8	587598	226413	2.59524	0.0398935	0.0639361
TBC1D5	32004	15287.4	2.09348	0.0398935	0.0619381
TUBA1A	5.36743e+07	2.81446e+07	1.90709	0.0398935	0.038961
TUBB2A	2.35806e+07	1.46837e+07	1.6059	0.0398935	0.0889111
TUBB2B	2.34903e+07	1.45802e+07	1.61111	0.0398935	0.0879121
TUBB4B	3.20286e+07	2.03448e+07	1.57429	0.0398935	0.0839161
NBAS	4966	21199	0.234256	0.0412239	0.0549451
BPGM	383986	99393.5	3.86329	0.0425947	0.012987
DNAJB8	15524.8	7937.26	1.95594	0.0425947	0.0739261
LTBP4	42494.9	21167.9	2.00751	0.0425947	0.0539461
NOC3L	27103.1	9268.56	2.9242	0.0425947	0.02997
PRRC2A	16468.2	4001.13	4.11589	0.0425947	0.026973
RAB33B	10642.5	8525.25	1.24835	0.0425947	0.116883
SH3BP4	150146	12361.4	12.1464	0.0425947	0.020979
ALG13	259890	116325	2.23416	0.0425977	0.0569431
ALG2	461864	233989	1.97387	0.0425977	0.0679321
AMDHD2	324334	176292	1.83976	0.0425977	0.0559441
BRD4	41932.1	13660.5	3.06959	0.0425977	0.01998
ETFA	4.47246e+06	1.89518e+06	2.35991	0.0425977	0.0679321
GPRC5B	39838.5	24127.4	1.65117	0.0425977	0.0739261
HIGD1A	189794	159536	1.18966	0.0425977	0.103896
HIST1H3A	4.00131e+06	867675	4.61153	0.0425977	0.025974
HIST1H3B	4.00131e+06	867675	4.61153	0.0425977	0.025974
HIST1H3C	4.00131e+06	867675	4.61153	0.0425977	0.025974
HIST1H3D	4.00131e+06	867675	4.61153	0.0425977	0.025974
HIST1H3E	4.00131e+06	867675	4.61153	0.0425977	0.025974
HIST1H3F	4.00131e+06	867675	4.61153	0.0425977	0.025974
HIST1H3G	4.00131e+06	867675	4.61153	0.0425977	0.025974
HIST1H3H	4.00131e+06	867675	4.61153	0.0425977	0.025974
HIST1H3I	4.00131e+06	867675	4.61153	0.0425977	0.025974
HIST1H3J	4.00131e+06	867675	4.61153	0.0425977	0.025974
HNRNPA1L2	8.56537e+06	5.6764e+06	1.50894	0.0425977	0.0919081
INPP5A	31906.8	16084.5	1.9837	0.0425977	0.0639361
MSTO1	38545.9	27758.8	1.3886	0.0425977	0.0909091
NIT1	959200	371367	2.58289	0.0425977	0.044955
PIGQ	6379.36	4400.67	1.44963	0.0425977	0.0829171
PPBP	217691	128126	1.69905	0.0425977	0.0659341
PRKAR2A	641302	321131	1.99701	0.0425977	0.0529471
PRMT3	19248.8	21189.9	0.908395	0.0425977	0.190809
PRPH	6.33839e+06	3.62881e+06	1.74669	0.0425977	0.0659341
PUS1	100518	54108.5	1.85771	0.0425977	0.046953
RAD23A	189192	73249.9	2.58283	0.0425977	0.0549451
SFPQ	1.64769e+06	985830	1.67137	0.0425977	0.0709291
SH3GL2	83093.8	21703.7	3.82856	0.0425977	0.00799201
SLC25A33	10346.7	6056.75	1.7083	0.0425977	0.045954
TMEM9B	29051.8	11827	2.4564	0.0425977	0.022977
TUBA1B	5.25702e+07	2.8165e+07	1.86651	0.0425977	0.041958
UBQLN1	273086	143718	1.90015	0.0425977	0.0629371
VPS8	56334.4	8076.91	6.97475	0.0425977	0.025974
WWOX	43377.3	12073.2	3.59287	0.0425977	0.02997
TEAD1	4615.04	3139.91	1.4698	0.0440038	0.0689311
CMC1	1.51604e+06	471990	3.21202	0.0454238	0.023976
ADAM15	10330.2	5858.09	1.7634	0.0454427	0.0579421
CDC42EP4	45613.8	13578.1	3.35936	0.045449	0.032967
PAK6	3552.92	2865.72	1.2398	0.045449	0.111888
CTNNA3	6129.41	26243.6	0.233558	0.0454521	0.0809191
DAGLB	18435.2	17741.7	1.03908	0.0454521	0.103896
LMOD1	53770.5	28445.2	1.89032	0.0454521	0.048951
RPS6KA4	51508.6	9651.54	5.33682	0.0454521	0.00999001
SESTD1	10228.6	1707.44	5.99061	0.0454521	0.012987
TANC1	10667.8	4732.45	2.25419	0.0454521	0.0729271
TLE2	26968.4	6125.39	4.40273	0.0454521	0.015984
ANP32A	693884	465045	1.49208	0.0454553	0.0999001
ARL5A	31232.6	15831.7	1.97278	0.0454553	0.035964
CDS2	208796	97228.7	2.14747	0.0454553	0.0509491
CFP	16280.9	7579.07	2.14813	0.0454553	0.03996
DHRS4L2	357113	164000	2.17752	0.0454553	0.046953
DUS3L	5321.59	4531.78	1.17428	0.0454553	0.141858
DYM	14389.7	7948.51	1.81037	0.0454553	0.0709291
EEF1B2	2.09601e+06	1.21377e+06	1.72686	0.0454553	0.10989
EIF4A1	2.84622e+06	1.50111e+06	1.89607	0.0454553	0.0659341
FAM105B	29541.9	14035.7	2.10477	0.0454553	0.042957
FASTKD2	51496	17945.2	2.86963	0.0454553	0.045954
HRAS	82261	47860.9	1.71875	0.0454553	0.0879121
IMPAD1	105002	45722.7	2.2965	0.0454553	0.043956
ITGAM	128906	71910.4	1.79259	0.0454553	0.0599401
KIF3A	70653.3	12863.6	5.49252	0.0454553	0.021978
KRT6B	367094	179106	2.04959	0.0454553	0.041958
LIMCH1	395347	29986.9	13.184	0.0454553	0.011988
LYZ	108352	810174	0.133739	0.0454553	0.0729271
MDH2	1.85908e+07	1.27249e+07	1.46098	0.0454553	0.0859141
MECP2	134170	76370.2	1.75684	0.0454553	0.0979021
MGP	146467	79810.3	1.83519	0.0454553	0.0809191
NPTN	498598	256525	1.94366	0.0454553	0.0729271
PLA2G4C	30896.6	30100	1.02646	0.0454553	0.116883
PRKAR1A	1.84597e+06	668891	2.75974	0.0454553	0.031968
SERPINB8	233110	58364.9	3.99401	0.0454553	0.017982
SH3TC1	28424	11553.7	2.46016	0.0454553	0.04995
SLC34A3	40009.6	20964.3	1.90846	0.0454553	0.041958
SNX13	4124.79	2464.74	1.67352	0.0454553	0.0789211
STAB1	59166	21459.1	2.75715	0.0454553	0.036963
SUMO4	173943	84523.8	2.05792	0.0454553	0.0619381
TACSTD2	307731	158135	1.94601	0.0454553	0.0509491
TLE1	22888.6	5195.11	4.4058	0.0454553	0.015984
TLE4	22888.6	5195.11	4.4058	0.0454553	0.015984
TPMT	530490	211962	2.50276	0.0454553	0.045954
TUBA1C	5.23844e+07	2.78117e+07	1.88353	0.0454553	0.038961
URGCP	4022.73	1729.86	2.32546	0.0469372	0.022977
LIN7B	55585.1	26151.6	2.1255	0.0469404	0.045954
2022-09-01	2.89308e+06	32919.1	87.8845	0.0484695	0.00899101
ERBB4	106066	23419.5	4.52895	0.0484695	0.028971
HEATR5A	9814	12842.6	0.764172	0.0484695	0.133866
AHCYL1	1.43289e+06	294053	4.87289	0.0484728	0.041958
AIFM1	9.05019e+06	3.41373e+06	2.65112	0.0484728	0.042957
CAPNS1	1.50781e+06	1.01562e+06	1.48462	0.0484728	0.0939061
CD14	485490	276249	1.75744	0.0484728	0.0679321
CES3	27352.7	14667	1.86492	0.0484728	0.038961
COPS8	357734	205841	1.73792	0.0484728	0.0549451
DHX37	27797	15579.7	1.78418	0.0484728	0.0799201
EIF4A3	2.40899e+06	521924	4.6156	0.0484728	0.010989
F8A1	44228	15023.6	2.9439	0.0484728	0.02997
F8A2	44228	15023.6	2.9439	0.0484728	0.02997
F8A3	44228	15023.6	2.9439	0.0484728	0.02997
FH	2.59874e+06	1.75674e+06	1.4793	0.0484728	0.0829171
HNRNPH3	1.51713e+06	809321	1.87458	0.0484728	0.0629371
ISOC2	1.44659e+06	347840	4.15879	0.0484728	0.044955
ITFG1	51504.8	44378.2	1.16059	0.0484728	0.137862
KLHL42	16247.6	12550.4	1.29459	0.0484728	0.0879121
LOC101060522	826232	427101	1.93451	0.0484728	0.0679321
LOXL2	133372	18514.5	7.20364	0.0484728	0.03996
MATR3	837214	461301	1.8149	0.0484728	0.0709291
MRPL28	116712	70438.1	1.65694	0.0484728	0.0899101
MT2A	21642.4	11320.4	1.91181	0.0484728	0.0659341
MYEF2	177940	75496.1	2.35694	0.0484728	0.042957
NAPG	129198	66076.5	1.95528	0.0484728	0.0719281
NLK	4021.44	2855.56	1.40829	0.0484728	0.0949051
OGFOD3	26233	15520.3	1.69024	0.0484728	0.0849151
PPIP5K1	3545.75	1844.68	1.92215	0.0484728	0.0719281
PSMB6	542702	279126	1.94429	0.0484728	0.0709291
RAB4A	294688	100217	2.94049	0.0484728	0.046953
RAB4B	269586	72902.8	3.69788	0.0484728	0.024975
RFC5	119467	25771.5	4.63564	0.0484728	0.013986
RRAGB	339002	271598	1.24818	0.0484728	0.0829171
SLC22A2	247297	52975.6	4.66813	0.0484728	0.023976
SNCB	3.77013e+07	854185	44.1372	0.0484728	0.00999001
STXBP2	272250	80968.2	3.36243	0.0484728	0.025974
TBRG4	113510	40068.9	2.83287	0.0484728	0.0589411
TCP1	2.78795e+06	1.67815e+06	1.66133	0.0484728	0.0859141
TMEM222	30443.9	16966.8	1.79433	0.0484728	0.0679321
TMEM68	59434.6	30837	1.92738	0.0484728	0.0669331
TRMT5	10805.4	26436.8	0.408725	0.0484728	0.166833
TTC9C	181052	99759	1.81489	0.0484728	0.113886
TMEM205	160394	638440	0.251228	0.0500402	0.013986
CYP7B1	43350	23168.5	1.87107	0.0516533	0.0639361
IRF2BP1	33812	21482.9	1.5739	0.0516533	0.0759241
MED24	863.515	3859.28	0.22375	0.0516533	0.0519481
ALG6	38881.6	16730.2	2.32404	0.0516567	0.038961
ATPAF1	419390	180810	2.31951	0.0516567	0.0519481
CAMK2G	10738	28803.6	0.3728	0.0516567	0.134865
CFL2	2.12645e+06	1.09029e+06	1.95036	0.0516567	0.0649351
CIAO1	7346	44330.5	0.16571	0.0516567	0.151848
DCP1A	69634.2	12531.7	5.55665	0.0516567	0.013986
DIAPH1	28212	84735.6	0.332942	0.0516567	0.0789211
GPS1	256742	144337	1.77877	0.0516567	0.0739261
HIST1H1B	2.42131e+07	2.95932e+06	8.18197	0.0516567	0.032967
HTRA2	191462	103224	1.85482	0.0516567	0.106893
IDH3G	535394	309968	1.72726	0.0516567	0.0899101
IL1RAP	12367.3	4729.87	2.61471	0.0516567	0.034965
LONP1	2.5313e+06	1.39271e+06	1.81753	0.0516567	0.0819181
PHC3	9165.76	3779.08	2.4254	0.0516567	0.026973
PRUNE2	177134	73692.8	2.40368	0.0516567	0.0669331
PTPMT1	73248	52041.2	1.4075	0.0516567	0.0929071
SLCO2A1	89512.5	6483.31	13.8066	0.0516567	0.026973
SPG7	96534.6	42026.1	2.29702	0.0516567	0.04995
TIMM44	453172	283681	1.59747	0.0516567	0.0869131
TMED9	677040	395361	1.71246	0.0516567	0.0519481
TXN2	473167	202719	2.33411	0.0516567	0.036963
UBA52	2.84941e+07	1.31409e+07	2.16835	0.0516567	0.0579421
UBAP1	18623.4	9570.36	1.94594	0.0516567	0.0639361
UBB	3.41842e+07	1.57656e+07	2.16827	0.0516567	0.0579421
UBC	2.84868e+07	1.3138e+07	2.16827	0.0516567	0.0579421
UTRN	113680	49943.5	2.27617	0.0516567	0.0509491
VIM	9.57684e+07	5.32643e+07	1.79799	0.0516567	0.048951
CLDN1	20904.1	14155.8	1.47672	0.0533097	0.118881
SNX21	6911.33	4707.22	1.46824	0.0533097	0.112887
KMO	47621.1	22066	2.15812	0.0549996	0.04995
ABCB4	46573.5	13905.8	3.34922	0.0550103	0.0649351
MT1E	10754.9	5573.71	1.92957	0.0550103	0.0659341
MT1M	8053.21	4175.59	1.92864	0.0550103	0.0659341
RFK	21679.7	13195.2	1.643	0.0550103	0.105894
A2M	2.63085e+06	1.03483e+06	2.5423	0.0550138	0.024975
ABHD14B	3.65483e+06	1.54633e+06	2.36355	0.0550138	0.04995
ATP5E	5.71473e+06	691920	8.25924	0.0550138	0.036963
BCAT2	333838	122527	2.7246	0.0550138	0.036963
CDH17	241648	86767.5	2.78501	0.0550138	0.0719281
CECR5	116637	38482.2	3.03093	0.0550138	0.040959
CNPY4	248706	88068	2.82402	0.0550138	0.0679321
CRB2	20124.5	12204.6	1.64892	0.0550138	0.0939061
EPB41L1	40220	100365	0.400739	0.0550138	0.038961
ESRRA	6972.93	3897.91	1.78889	0.0550138	0.0619381
GALT	200676	62850.8	3.19289	0.0550138	0.04995
HINT2	2.61576e+06	663424	3.94281	0.0550138	0.031968
KRT10	726848	329940	2.20297	0.0550138	0.023976
KRT80	465658	99143.1	4.69683	0.0550138	0.0579421
KTN1	271574	191695	1.4167	0.0550138	0.135864
LAIR1	40347.7	23853.3	1.6915	0.0550138	0.0899101
LGALS3	2.83436e+07	5.41724e+06	5.23211	0.0550138	0.0529471
MPRIP	510276	77598.4	6.57586	0.0550138	0.024975
MPV17L2	24420.6	18330	1.33228	0.0550138	0.0899101
MRRF	147161	63179.4	2.32925	0.0550138	0.0599401
NCL	2.52623e+06	1.30883e+06	1.93014	0.0550138	0.0729271
NME1-NME2	6.08812e+06	4.0098e+06	1.51831	0.0550138	0.0849151
NME2	1.04042e+07	7.21514e+06	1.44199	0.0550138	0.0789211
PCMT1	666322	431206	1.54525	0.0550138	0.0669331
PHKA1	61946	32140	1.92738	0.0550138	0.0749251
PHYHD1	126592	53316.9	2.37434	0.0550138	0.0799201
POLR2C	49620.3	27440.5	1.80828	0.0550138	0.0909091
PTMS	1.6689e+06	1.54283e+06	1.08171	0.0550138	0.10989
RPL7A	6.07257e+06	1.85167e+06	3.27951	0.0550138	0.037962
RPS27A	2.85159e+07	1.32667e+07	2.14943	0.0550138	0.0589411
SFXN4	164054	61811.8	2.65409	0.0550138	0.0659341
SLC22A4	2720.4	1666.71	1.6322	0.0550138	0.022977
SNX8	144392	107653	1.34127	0.0550138	0.107892
TIMM10	144688	103764	1.39439	0.0550138	0.0989011
TJAP1	6846.81	3922.87	1.74536	0.0550138	0.0539461
TRAF1	5760.13	3344.46	1.72229	0.0550138	0.031968
TUBB4A	3.10868e+07	2.06823e+07	1.50306	0.0550138	0.104895
USH1C	37159.7	15897.5	2.33745	0.0550138	0.0549451
SIN3A	20270	6638.67	3.05332	0.056745	0.046953
MANBA	14091.9	4815.36	2.92644	0.0567558	0.034965
RNASEH2A	49175.9	80250.6	0.61278	0.0567558	0.142857
DHX40	5157.93	2405.67	2.14408	0.0585472	0.0519481
GTF2A2	123790	98981.3	1.25064	0.0585472	0.0679321
HDAC10	9264.28	3993.73	2.31971	0.0585472	0.0529471
LOH12CR1	50263.4	31591.5	1.59104	0.0585472	0.0639361
MAP3K3	34131	10638.1	3.20836	0.0585472	0.0539461
MCM3AP	1667.39	1947.02	0.856377	0.0585472	0.141858
PTPRF	1715.18	28023.4	0.0612054	0.0585472	0.0679321
RIT1	8238.25	6320.48	1.30342	0.0585472	0.105894
ALDH1L1	3.18396e+06	1.26009e+06	2.52678	0.0585509	0.0659341
AP5M1	40873.5	13426.2	3.0443	0.0585509	0.0529471
ATE1	49432	32592.6	1.51666	0.0585509	0.0829171
C16orf70	97512.8	19589.7	4.97777	0.0585509	0.021978
C7orf55-LUC7L2	103900	62971	1.64997	0.0585509	0.107892
CAMSAP2	16487.8	7018.2	2.34929	0.0585509	0.0889111
CAPZA1	3.75015e+06	1.39645e+06	2.68548	0.0585509	0.0599401
CD276	61646.9	29069.5	2.12067	0.0585509	0.0919081
CDK5RAP3	329806	158815	2.07667	0.0585509	0.0749251
CENPB	37612	18605.3	2.02158	0.0585509	0.0569431
CYB5B	1.08668e+06	648211	1.67643	0.0585509	0.0709291
DDX39A	1.38316e+06	751213	1.84123	0.0585509	0.0599401
DHX16	34419	11832.1	2.90895	0.0585509	0.036963
DPP4	3.03819e+06	686743	4.42405	0.0585509	0.030969
ELP3	97490	54091.1	1.80233	0.0585509	0.0899101
EXD2	29545.6	15489.2	1.9075	0.0585509	0.0559441
FAM120A	241554	158355	1.52539	0.0585509	0.10989
FCGR3A	146980	89075.3	1.65006	0.0585509	0.123876
GFAP	528996	117131	4.51628	0.0585509	0.042957
GLG1	254464	120231	2.11645	0.0585509	0.0609391
HIST1H1E	1.66282e+07	3.53682e+06	4.70144	0.0585509	0.0509491
HYAL1	18334.8	9448.17	1.94057	0.0585509	0.043956
KRT18	2.10801e+06	1.32002e+06	1.59695	0.0585509	0.151848
MAK16	21546	13184	1.63426	0.0585509	0.0629371
MTHFR	37116.7	12923.9	2.87195	0.0585509	0.024975
OAF	19893.1	10795.7	1.84268	0.0585509	0.0859141
PAM16	30970.5	12578.1	2.46225	0.0585509	0.038961
PDLIM1	326408	809575	0.403184	0.0585509	0.0589411
PFKM	4.78626e+06	2.77856e+06	1.72257	0.0585509	0.0849151
PRPSAP1	574000	291778	1.96725	0.0585509	0.048951
SIRT2	62346	34489.1	1.8077	0.0585509	0.0999001
TATDN3	75195.8	48712.3	1.54367	0.0585509	0.0649351
TOM1	895014	1.01794e+06	0.879243	0.0585509	0.12987
ULK3	42534.7	33639.4	1.26443	0.0585509	0.108891
STRIP1	2512.76	7750.5	0.324206	0.0622672	0.125874
DENND3	5217.38	2752.38	1.89559	0.062271	0.0979021
KRT32	7525.9	5580.98	1.34849	0.062271	0.120879
ORC5	11425.7	3772.75	3.02847	0.062271	0.033966
PHLDB2	18258.8	7138.85	2.55767	0.062271	0.04995
TSC22D4	97197.1	66395.2	1.46392	0.062271	0.102897
ACO2	1.34584e+07	4.31753e+06	3.11716	0.0622748	0.044955
BST1	172704	77646.1	2.22425	0.0622748	0.0709291
COL2A1	41490.1	48908.2	0.848327	0.0622748	0.0989011
CPZ	13359.6	11713.2	1.14056	0.0622748	0.106893
CUX1	61440	26833.3	2.28969	0.0622748	0.0639361
CYLD	4269.67	3480.17	1.22686	0.0622748	0.165834
DAPK1	9297.91	7875.33	1.18064	0.0622748	0.127872
DLST	8.83223e+06	3.00061e+06	2.94348	0.0622748	0.048951
DTYMK	886952	281608	3.1496	0.0622748	0.0679321
ELP6	8294.25	6854.16	1.2101	0.0622748	0.126873
EXOSC5	49278	25463.6	1.93523	0.0622748	0.0589411
HIST1H1D	1.52945e+07	3.11956e+06	4.90278	0.0622748	0.0659341
HIST2H3A	4.04504e+06	917873	4.40697	0.0622748	0.042957
HIST2H3C	4.04504e+06	917873	4.40697	0.0622748	0.042957
HIST2H3D	4.04504e+06	917873	4.40697	0.0622748	0.042957
HSPA5	1.64601e+07	1.12676e+07	1.46083	0.0622748	0.0929071
IGSF8	19470	29639.8	0.656889	0.0622748	0.268731
LAMC1	2.98173e+06	1.34116e+06	2.22325	0.0622748	0.030969
MEA1	67391.4	27717.4	2.43138	0.0622748	0.043956
MOB2	127300	25807.9	4.93262	0.0622748	0.026973
MXRA8	36636.2	13688.5	2.67642	0.0622748	0.0769231
NCKIPSD	37042	24610.7	1.50512	0.0622748	0.13986
NONO	1.44519e+06	713195	2.02637	0.0622748	0.0919081
NSA2	98437.5	45467	2.16503	0.0622748	0.0609391
OGDHL	1.2041e+06	744130	1.61813	0.0622748	0.108891
PGLS	2.1626e+06	1.08008e+06	2.00226	0.0622748	0.0819181
PPFIA3	2803	1863.66	1.50403	0.0622748	0.0909091
RBM15	16630	9594.62	1.73326	0.0622748	0.0909091
RBM6	11067.9	5702.02	1.94105	0.0622748	0.045954
RDH14	182308	64530.7	2.82513	0.0622748	0.0609391
RHBDF1	15728.4	6064.48	2.59353	0.0622748	0.043956
S100A1	7.32541e+07	1.15748e+07	6.32877	0.0622748	0.042957
S100B	101399	54428.8	1.86296	0.0622748	0.040959
SIGMAR1	147421	99210.7	1.48594	0.0622748	0.110889
SLC22A18	76704.5	33821.6	2.26792	0.0622748	0.0779221
SLC48A1	27841.5	14536.1	1.91534	0.0622748	0.033966
STON1	16521.5	3766.57	4.38633	0.0622748	0.023976
TTC36	240873	122611	1.96453	0.0622748	0.041958
UNC45A	141208	89633	1.5754	0.0622748	0.0819181
VASP	365986	131924	2.77422	0.0622748	0.038961
WDR54	38247.1	13841.9	2.76314	0.0622748	0.012987
YBX1	645954	320506	2.01542	0.0622748	0.0719281
MSR1	53369.9	14634.4	3.64689	0.0661847	0.033966
SEPP1	4701.22	20081.3	0.234109	0.0661847	0.00999001
BRD8	19614.4	10544.8	1.8601	0.0661886	0.0749251
CYTB	563581	395698	1.42427	0.0661886	0.0709291
EFEMP2	73979	32455.1	2.27942	0.0661886	0.0839161
GFER	40875.3	15224.5	2.68483	0.0661886	0.018981
NXN	120484	71195	1.69231	0.0661886	0.0899101
STAT6	73378	28917.9	2.53746	0.0661886	0.0509491
WWP2	8861.74	4919.7	1.80128	0.0661886	0.0709291
ARSH	3402.79	1285.26	2.64756	0.0661926	0.017982
BRD2	15326.8	2427.64	6.31345	0.0661926	0.010989
C6orf57	276566	126687	2.18306	0.0661926	0.0609391
CHPF	3078.84	2013.55	1.52906	0.0661926	0.106893
CLCN5	38464.4	7805.97	4.92757	0.0661926	0.00799201
COL14A1	3.30369e+06	2.52094e+06	1.3105	0.0661926	0.114885
COTL1	3.32927e+06	2.27589e+06	1.46284	0.0661926	0.0809191
DDX3Y	334752	212339	1.5765	0.0661926	0.0909091
DFFA	80300	60111.4	1.33585	0.0661926	0.141858
FAM49B	1.0567e+06	400801	2.63647	0.0661926	0.0779221
FMO1	1.26256e+06	732185	1.72437	0.0661926	0.102897
GMPR	88633.6	17335.7	5.11279	0.0661926	0.026973
GSPT1	222760	93532.8	2.38163	0.0661926	0.127872
HMBS	75656.5	47190.6	1.60321	0.0661926	0.0989011
HN1	49687.8	24985	1.9887	0.0661926	0.0599401
IMMT	1.71687e+06	1.04284e+06	1.64635	0.0661926	0.0829171
INTS10	8883.34	6872.26	1.29264	0.0661926	0.12987
MT1F	350489	99421.1	3.5253	0.0661926	0.033966
NEFL	1.24566e+06	447050	2.78641	0.0661926	0.0829171
NME1	6.30405e+06	3.9423e+06	1.59908	0.0661926	0.0749251
NUBPL	139390	66853.8	2.08501	0.0661926	0.047952
PAX2	5234.31	3826.41	1.36794	0.0661926	0.11988
PAX5	6599.16	3977.79	1.659	0.0661926	0.0839161
PCIF1	42517	9166.42	4.63835	0.0661926	0.021978
PLD2	14223.9	1448.1	9.82243	0.0661926	0.016983
PPIP5K2	8898.73	8488.81	1.04829	0.0661926	0.137862
PSMD5	397922	243797	1.63219	0.0661926	0.0849151
RGS19	16072.9	7517.4	2.13809	0.0661926	0.021978
RUFY1	299332	74979.4	3.99219	0.0661926	0.03996
SLC1A3	67520.7	6046.08	11.1677	0.0661926	0.010989
SMAD2	47772	78498.8	0.60857	0.0661926	0.198801
SNRNP70	547882	275060	1.99187	0.0661926	0.0759241
SPATA5L1	17626.9	5897.39	2.98893	0.0661926	0.04995
SSH1	9129.46	4197.02	2.17522	0.0661926	0.0649351
TMED10	4.17931e+06	2.33839e+06	1.78726	0.0661926	0.047952
TRAPPC13	103938	48975.7	2.12223	0.0661926	0.0669331
USO1	465698	222295	2.09495	0.0661926	0.0789211
CAPS	91917.8	75681.1	1.21454	0.0682223	0.124875
DAB2IP	1426.62	7391.23	0.193015	0.0702907	0.043956
GNAT1	4728.8	2173.04	2.17612	0.070303	0.0599401
ABL1	5661.53	2850.75	1.98598	0.0703071	0.0809191
ATP13A1	37462	87766.4	0.426838	0.0703071	0.041958
INHBC	11792.4	7603.89	1.55083	0.0703071	0.100899
JAG1	8073.43	2263.9	3.56617	0.0703071	0.034965
MOV10	3060.66	10196.2	0.300176	0.0703071	0.0699301
RGNEF	12947.1	5278.76	2.45267	0.0703071	0.0739261
TPK1	111430	65945.3	1.68974	0.0703071	0.0769231
WFS1	78980	30745.7	2.56881	0.0703071	0.106893
ZZEF1	25896	10728.7	2.41372	0.0703071	0.0689311
ACSF2	188718	128239	1.47162	0.0703112	0.0959041
AGTRAP	246260	68567.1	3.59152	0.0703112	0.046953
APOO	1.73126e+06	592620	2.92136	0.0703112	0.0719281
ARF5	8.23147e+06	5.28828e+06	1.55655	0.0703112	0.0989011
BUD31	144099	516784	0.278839	0.0703112	0.14985
C10orf116	479046	199137	2.40561	0.0703112	0.0589411
C6orf89	20618.4	11767.9	1.75208	0.0703112	0.0749251
CCDC51	73568	31096.3	2.36581	0.0703112	0.100899
CCNL1	7440.31	4604.84	1.61576	0.0703112	0.0789211
CSE1L	489078	301011	1.62479	0.0703112	0.0599401
DTD1	108512	69927.8	1.55177	0.0703112	0.0989011
DUT	361160	209209	1.72631	0.0703112	0.113886
FAM45A	116762	51474.2	2.26836	0.0703112	0.0689311
FKBP10	1.34686e+06	254325	5.29585	0.0703112	0.0729271
FKBP2	136274	396262	0.343899	0.0703112	0.0519481
FSCN1	1.40858e+06	552646	2.5488	0.0703112	0.0549451
GPR116	4654.33	2744	1.69618	0.0703112	0.0739261
HLA-C	213852	795303	0.268894	0.0703112	0.213786
HMGN1	195290	127802	1.52807	0.0703112	0.0919081
HSD17B7	56592.6	24778.2	2.28397	0.0703112	0.0619381
HSPA13	148789	82670.2	1.7998	0.0703112	0.0859141
IARS2	817622	509408	1.60504	0.0703112	0.101898
INA	1.29459e+06	418561	3.09296	0.0703112	0.0789211
MFSD5	62223.2	22134.3	2.81116	0.0703112	0.038961
NCAM1	98616.7	43281.4	2.2785	0.0703112	0.0819181
NEDD8	1.98943e+06	791137	2.51465	0.0703112	0.0789211
NEFH	1.42209e+06	452197	3.14484	0.0703112	0.0759241
PCCA	987896	534739	1.84744	0.0703112	0.0859141
PPIL3	301049	173326	1.73689	0.0703112	0.0969031
RAB22A	23012	69217	0.332462	0.0703112	0.111888
RAD9A	44933.1	30796.6	1.45903	0.0703112	0.0689311
RBM28	81079	22953.1	3.53237	0.0703112	0.035964
RPL15	1.24195e+06	697411	1.78079	0.0703112	0.0969031
SMC6	6276.91	2394.06	2.62186	0.0703112	0.0509491
TLN1	1.74973e+06	1.14099e+06	1.53351	0.0703112	0.106893
WDR55	25821.1	15304.7	1.68713	0.0703112	0.0889111
BRAT1	9236.2	4784.09	1.93061	0.0746335	0.0559441
COMMD10	575460	111961	5.13983	0.0746335	0.047952
KIAA1462	2354.05	1484.7	1.58554	0.0746335	0.102897
LRRC25	33109	22894	1.44619	0.0746335	0.136863
MFAP1	36691.5	11632.9	3.1541	0.0746335	0.0589411
SDF4	123914	43009.2	2.8811	0.0746335	0.0639361
ACSL6	57436.8	46736.3	1.22895	0.0746377	0.136863
ARHGAP6	4509.61	3365.22	1.34006	0.0746377	0.130869
BCL2L2-PABPN1	125230	88776.9	1.41062	0.0746377	0.115884
BZW2	169196	75427	2.24318	0.0746377	0.0839161
C21orf2	9961.16	5796.37	1.71852	0.0746377	0.0889111
CACYBP	44624.5	303492	0.147037	0.0746377	0.0969031
CCDC134	70110.5	33281.5	2.10659	0.0746377	0.0509491
CEP290	11103.1	4346.42	2.55455	0.0746377	0.027972
CHL1	1215.2	5873.78	0.206886	0.0746377	0.333666
CLPX	81315	49503.9	1.6426	0.0746377	0.0859141
COG3	57644	30499.4	1.89001	0.0746377	0.0729271
COPB1	596690	396796	1.50377	0.0746377	0.123876
COQ10B	357676	67502.4	5.29871	0.0746377	0.042957
DCTN1	346970	211011	1.64432	0.0746377	0.0959041
EIF4G3	150558	100713	1.49492	0.0746377	0.113886
ELAVL1	978698	580744	1.68525	0.0746377	0.113886
EPHB2	3839.52	751.147	5.11154	0.0746377	0.025974
GHDC	48223.5	30289.6	1.59208	0.0746377	0.0909091
GTPBP10	22411.4	6657.84	3.36617	0.0746377	0.024975
HK1	1.55751e+06	843809	1.84581	0.0746377	0.0939061
HNRNPK	1.48533e+07	8.74471e+06	1.69854	0.0746377	0.110889
IRF3	47903	12004.2	3.99052	0.0746377	0.016983
KDR	3120.1	1098.82	2.8395	0.0746377	0.02997
LRRC58	47683.9	18966	2.51417	0.0746377	0.0689311
MAGI2	5081.13	2774.75	1.8312	0.0746377	0.107892
MTTP	128430	37519.6	3.42301	0.0746377	0.040959
NBEAL2	11351.7	6511.64	1.74329	0.0746377	0.116883
NEFM	1.29004e+06	417383	3.09079	0.0746377	0.0809191
PDGFRA	3464.65	2006.77	1.72648	0.0746377	0.0579421
PIK3CA	16370.4	4849.95	3.37538	0.0746377	0.02997
PMPCB	317464	143844	2.20701	0.0746377	0.0929071
RAB38	494304	150572	3.28284	0.0746377	0.033966
RPS5	3.7199e+06	1.53522e+06	2.42304	0.0746377	0.0649351
SAE1	81596	61776	1.32084	0.0746377	0.126873
SAFB2	128680	41549.6	3.09702	0.0746377	0.0849151
SDC1	158433	50141.7	3.15971	0.0746377	0.023976
SEC61A2	191695	8189.07	23.4087	0.0746377	0.018981
SF3B1	199062	132718	1.49989	0.0746377	0.12987
SMS	1.23579e+06	794374	1.55568	0.0746377	0.0739261
SUCLG2	2.88214e+06	2.03116e+06	1.41896	0.0746377	0.0879121
SYNCRIP	1.18443e+06	722562	1.63921	0.0746377	0.117882
TOR3A	57471.5	22880.3	2.51184	0.0746377	0.0629371
TPD52	1.20255e+06	312436	3.84895	0.0746377	0.048951
TTR	5.28522e+07	1.09274e+07	4.83667	0.0746377	0.037962
UNC79	3212.98	2303.08	1.39508	0.0746377	0.121878
USP7	114368	70148.5	1.63037	0.0746377	0.111888
VCAN	1.18169e+06	925465	1.27686	0.0746377	0.0659341
YRDC	24253.3	19864.6	1.22093	0.0746377	0.135864
FAM73A	3409.79	2118.91	1.60922	0.0791618	0.102897
PPP1R9A	5955.78	4870.14	1.22292	0.0791662	0.127872
FCHO2	39490.6	19018.6	2.07642	0.079175	0.0799201
LNPEP	24562	44181.8	0.555931	0.079175	0.0809191
AFAP1	4157.51	4009.29	1.03697	0.0791793	0.218781
AK2	5.23008e+06	1.41316e+06	3.70098	0.0791793	0.0609391
ANKMY2	94244	38031.8	2.47803	0.0791793	0.0679321
ANKRD17	6344	5185.3	1.22346	0.0791793	0.197802
ARFIP1	170260	87270.9	1.95094	0.0791793	0.113886
C10orf76	15414	7259.54	2.12328	0.0791793	0.10989
CACNG6	448040	109980	4.07384	0.0791793	0.0629371
CAMK1	142902	75442.6	1.89418	0.0791793	0.101898
CDA	65494.4	27958.2	2.34258	0.0791793	0.0979021
CDKL1	1392.45	1504.61	0.925455	0.0791793	0.253746
CHCHD6	56015.8	41444.1	1.3516	0.0791793	0.11988
CLGN	74030.4	20275.2	3.65129	0.0791793	0.037962
COIL	12296.5	5698.72	2.15777	0.0791793	0.0579421
COMMD3-BMI1	60256	41249.2	1.46078	0.0791793	0.0899101
DDX58	6142	27553.3	0.222914	0.0791793	0.048951
DDX59	1939.73	1248.38	1.5538	0.0791793	0.0579421
DDX60L	4428.52	1337.26	3.31163	0.0791793	0.0619381
EIF2B2	153012	22345.1	6.84765	0.0791793	0.024975
EIF3K	525944	262577	2.00301	0.0791793	0.111888
FAM188A	199057	47313.3	4.20721	0.0791793	0.028971
FARSB	365312	231037	1.58118	0.0791793	0.132867
FHIT	375206	134918	2.78099	0.0791793	0.0709291
FLCN	12713.8	7160.32	1.77558	0.0791793	0.0959041
LSR	11418.2	7018.74	1.62681	0.0791793	0.100899
LYAR	18640.8	10253.5	1.818	0.0791793	0.0909091
MCAM	52162	137984	0.378028	0.0791793	0.153846
ME2	395080	204003	1.93664	0.0791793	0.0819181
MRPS24	221612	76894.7	2.88202	0.0791793	0.0589411
ND3	584185	193285	3.02241	0.0791793	0.038961
PFKFB4	157898	21188.7	7.45197	0.0791793	0.0769231
PLA2R1	2714.51	1968.36	1.37907	0.0791793	0.116883
PSMD4	276506	148330	1.86413	0.0791793	0.110889
RAB43	866815	54922.6	15.7825	0.0791793	0.023976
RAP1GDS1	286144	168760	1.69557	0.0791793	0.10989
RASA4	24266.4	9387.07	2.58509	0.0791793	0.045954
RBM27	20614.6	6391.79	3.22517	0.0791793	0.035964
REN	48290.8	31409.5	1.53746	0.0791793	0.0989011
RNLS	43023.6	30537.1	1.4089	0.0791793	0.10989
RPL29	843781	503392	1.67619	0.0791793	0.106893
S100A13	809281	322175	2.51193	0.0791793	0.255744
S100A8	5.01146e+07	3.05865e+06	16.3846	0.0791793	0.025974
SCAMP3	678726	171866	3.94916	0.0791793	0.046953
SCD5	21212.4	8945.58	2.37127	0.0791793	0.0549451
SCFD2	5002	41685.1	0.119995	0.0791793	0.0739261
SDS	22667.6	19985.9	1.13418	0.0791793	0.157842
SKIV2L	87610	59815.4	1.46467	0.0791793	0.133866
SMARCE1	35096	78981.9	0.444355	0.0791793	0.273726
STAMBPL1	29344.6	12484.7	2.35045	0.0791793	0.0589411
STARD3	27322.1	12472.6	2.19057	0.0791793	0.0699301
TWF2	323970	212283	1.52612	0.0791793	0.151848
TXNDC17	3.88694e+06	1.79941e+06	2.16012	0.0791793	0.0909091
UBAC2	29775.4	19214.1	1.54966	0.0791793	0.0669331
YARS	176234	98420.9	1.79062	0.0791793	0.106893
KRT72	10584.3	14165.3	0.747203	0.0815241	0.12987
PMF1-BGLAP	5951.59	4383.4	1.35776	0.0815241	0.180819
RASA3	3289.23	2482.16	1.32515	0.0839342	0.123876
JMJD6	94482	37939	2.49036	0.0839387	0.0559441
LARS2	201004	40583.5	4.95285	0.0839387	0.020979
MBP	109859	39502.5	2.78105	0.0839387	0.027972
SPHK2	6360.63	4112.25	1.54675	0.0839387	0.0819181
SRSF8	678024	208808	3.24711	0.0839387	0.0579421
STON2	4308.96	6113.97	0.704773	0.0839387	0.247752
TAOK1	8398	10166.5	0.82605	0.0839387	0.201798
UGT2B4	6091.93	4799.79	1.26921	0.0839387	0.108891
2022-09-05	9918.13	8687.27	1.14169	0.0839432	0.144855
AGFG2	15908.5	13585	1.17103	0.0839432	0.162837
AIDA	172926	147765	1.17028	0.0839432	0.176823
AIF1	364170	227542	1.60045	0.0839432	0.105894
ALDH16A1	178742	105466	1.69478	0.0839432	0.140859
CCNY	33882	14982.8	2.26139	0.0839432	0.0769231
CD248	14082.9	9616.94	1.46439	0.0839432	0.142857
COL6A3	1.04013e+07	7.31216e+06	1.42247	0.0839432	0.151848
CXorf38	5034.06	27176.6	0.185235	0.0839432	0.194805
EIF4B	140798	64292.4	2.18996	0.0839432	0.104895
FBXO7	33966	122628	0.276984	0.0839432	0.048951
GDA	8.20768e+06	2.99414e+06	2.74125	0.0839432	0.0669331
GFPT1	131444	92108.1	1.42706	0.0839432	0.113886
GSTT1	6.01706e+06	851559	7.06593	0.0839432	0.0519481
GYPC	60160.5	34385	1.74962	0.0839432	0.0919081
IPO9	160556	148705	1.0797	0.0839432	0.115884
KATNAL1	3732.37	3725.28	1.0019	0.0839432	0.196803
KRT35	12161.1	6287.18	1.93427	0.0839432	0.0789211
LCP1	2.56948e+06	1.35869e+06	1.89115	0.0839432	0.100899
LIAS	35773.7	33520.7	1.06721	0.0839432	0.175824
MPP7	30121.1	17505.3	1.72069	0.0839432	0.0789211
MZT2A	11788.7	5392.56	2.1861	0.0839432	0.037962
NDUFC2	198006	196832	1.00596	0.0839432	0.132867
NRBP2	13348.5	10029.8	1.33088	0.0839432	0.153846
OSBPL5	2693.21	2229.99	1.20772	0.0839432	0.177822
PDE5A	5194.69	4418.14	1.17577	0.0839432	0.177822
PLD1	33516	14974.3	2.23824	0.0839432	0.0799201
PRMT10	2185.94	1770.74	1.23448	0.0839432	0.198801
PSMD2	524522	353976	1.4818	0.0839432	0.187812
SELRC1	52945.4	26490.6	1.99865	0.0839432	0.0699301
SELT	173155	114244	1.51566	0.0839432	0.0879121
SLC22A6	83974.1	8476.3	9.90693	0.0839432	0.032967
SLC25A22	22863.7	14993.6	1.5249	0.0839432	0.162837
STMN1	2.2667e+06	354505	6.39398	0.0839432	0.031968
TACO1	235626	414241	0.568814	0.0839432	0.134865
TIMM23B	75721.3	40643.4	1.86306	0.0839432	0.0749251
TMEM259	17598.8	15625.1	1.12632	0.0839432	0.136863
TPR	156106	79592.3	1.96132	0.0839432	0.11988
TUBB6	9.63025e+06	5.90076e+06	1.63204	0.0839432	0.0989011
ZC3HC1	19008	10186.1	1.86607	0.0839432	0.0999001
DOPEY2	12709.7	1674.05	7.59223	0.0863923	0.041958
DPT	1.41763e+06	774634	1.83007	0.0889318	0.15984
FCGR2A	39564.1	19516.2	2.02725	0.0889318	0.144855
GALNS	46922	22702	2.06687	0.0889318	0.0509491
GSTA1	281563	473895	0.594146	0.0889318	0.117882
KRT33B	9929.81	5652.61	1.75668	0.0889318	0.0899101
TSPO	196750	127946	1.53776	0.0889318	0.104895
UPF2	43963.1	19784.3	2.22212	0.0889318	0.105894
ANGPTL3	10755.1	6319.01	1.70202	0.0889365	0.0729271
ANKLE2	4484.2	3489.66	1.285	0.0889365	0.124875
AP1S3	66958	42944.4	1.55918	0.0889365	0.171828
ASPN	117948	705701	0.167136	0.0889365	0.266733
BANF1	2.41944e+06	841240	2.87604	0.0889365	0.0959041
C7orf25	11123.2	6841.01	1.62596	0.0889365	0.128871
CALCOCO2	20447.2	13469	1.51809	0.0889365	0.125874
CCBL2	67092.9	32511.2	2.06369	0.0889365	0.0849151
CLCN3	372850	48180.1	7.73866	0.0889365	0.037962
CMBL	717602	297345	2.41337	0.0889365	0.104895
COMMD7	79040	29923.4	2.64141	0.0889365	0.0549451
CPA3	27783.5	15088.5	1.84137	0.0889365	0.115884
CSTF2T	28796	18963.5	1.51849	0.0889365	0.143856
DAGLA	5307.6	4020.1	1.32027	0.0889365	0.126873
DARS	694720	442638	1.5695	0.0889365	0.176823
DHRS4	575098	315533	1.82262	0.0889365	0.0909091
ECI1	3.45884e+06	2.17937e+06	1.58708	0.0889365	0.126873
EDIL3	18764.7	8372.94	2.24111	0.0889365	0.0599401
EXOC6	11752.7	10491.8	1.12018	0.0889365	0.166833
FTO	51306	41169.6	1.24621	0.0889365	0.162837
HSP90B1	9.23067e+06	4.74447e+06	1.94556	0.0889365	0.106893
HSPA1L	3.37743e+06	2.05815e+06	1.64101	0.0889365	0.117882
HYOU1	632950	413647	1.53017	0.0889365	0.128871
LAMA1	1.14645e+06	277005	4.13872	0.0889365	0.0609391
LMNA	1.86909e+07	9.3104e+06	2.00753	0.0889365	0.0729271
LRRC32	40862.2	10488	3.89609	0.0889365	0.146853
LTA4H	676464	512394	1.3202	0.0889365	0.165834
PDE3A	28376	5942.01	4.7755	0.0889365	0.024975
PDK1	78608.9	49257.4	1.59588	0.0889365	0.0909091
PIK3C3	20447.1	12180.6	1.67866	0.0889365	0.112887
PIN4	30165.1	25580.2	1.17924	0.0889365	0.162837
PLCD1	44098	49339.1	0.893773	0.0889365	0.171828
PLOD3	127460	66488.4	1.91703	0.0889365	0.0909091
PPM1J	27568.9	9000.81	3.06293	0.0889365	0.032967
RABGEF1	70701.5	31177.7	2.26769	0.0889365	0.0739261
RNF2	109650	38339	2.86002	0.0889365	0.117882
RPL12	4.0063e+06	2.46613e+06	1.62453	0.0889365	0.131868
RPS9	3.36502e+06	1.26574e+06	2.65854	0.0889365	0.0909091
SAA2	46632.2	438031	0.106459	0.0889365	0.111888
SCRN1	827176	584289	1.4157	0.0889365	0.143856
SOGA2	13484.3	13021.7	1.03553	0.0889365	0.118881
TAF7	18761.8	12612.5	1.48756	0.0889365	0.107892
TCEB1	88766	639711	0.13876	0.0889365	0.180819
TMED4	302962	189024	1.60277	0.0889365	0.110889
TMX4	162513	91773.5	1.7708	0.0889365	0.0979021
UAP1	17716	14862.6	1.19198	0.0889365	0.17982
XPNPEP3	3.0015e+06	831648	3.6091	0.0889365	0.0789211
ZHX2	22009.7	5141.7	4.28063	0.0889365	0.037962
ZRANB2	32095.6	20487.6	1.56658	0.0889365	0.0879121
MED12	2594.48	6463.32	0.401416	0.0941135	0.175824
HELZ	2026.4	1657.77	1.22237	0.0941568	0.168831
ANAPC4	11248.5	4861.51	2.3138	0.0941616	0.0769231
EGLN1	66480.7	24647	2.69731	0.0941616	0.0709291
GPRC5C	34267.7	20692.8	1.65602	0.0941616	0.104895
LY75-CD302	1208.48	1236.85	0.977068	0.0941616	0.244755
NDUFC2-KCTD14	144481	94471.2	1.52937	0.0941616	0.0789211
OSBPL11	21362.6	13498	1.58265	0.0941616	0.125874
RAB33A	11376.7	6157.96	1.84747	0.0941616	0.0949051
TEFM	8697.7	9477.18	0.917751	0.0941616	0.243756
YARS2	218405	84190.4	2.59417	0.0941616	0.0799201
ACAT1	1.12699e+07	7.67117e+06	1.46913	0.0941664	0.153846
AQR	31794	23635.4	1.34518	0.0941664	0.182817
ASPH	78870	351551	0.224349	0.0941664	0.223776
ATP6V0C	249252	164220	1.5178	0.0941664	0.143856
BCR	25837.4	8803.23	2.93499	0.0941664	0.0749251
BLMH	35772	96841.9	0.369386	0.0941664	0.126873
CASP1	626013	157144	3.9837	0.0941664	0.046953
CFL1	3.04864e+07	2.17496e+07	1.4017	0.0941664	0.182817
CLDND1	38142.2	11534.3	3.30686	0.0941664	0.023976
CNIH4	509188	231218	2.2022	0.0941664	0.0889111
COL5A1	12159.7	9497.84	1.28026	0.0941664	0.108891
COPS7A	211936	125623	1.68708	0.0941664	0.100899
DHRS7	429068	268720	1.59671	0.0941664	0.0989011
DNAJC2	15194.6	10364	1.4661	0.0941664	0.147852
EIF2S3	310388	163413	1.8994	0.0941664	0.0909091
EPB41L3	164864	151312	1.08956	0.0941664	0.124875
GAL3ST1	29000	23309.2	1.24415	0.0941664	0.146853
GALE	650904	455406	1.42928	0.0941664	0.127872
H2AFY	5.15891e+06	2.67564e+06	1.9281	0.0941664	0.104895
HADHA	8.29864e+06	4.86378e+06	1.70621	0.0941664	0.0989011
HIST1H1C	1.77754e+07	5.0461e+06	3.5226	0.0941664	0.118881
IQGAP1	1.29344e+06	725980	1.78164	0.0941664	0.0669331
LBH	57043.6	66323.8	0.860078	0.0941664	0.192807
LOC730268	4644.03	2118.56	2.19207	0.0941664	0.0529471
MAN1A1	100107	68024	1.47164	0.0941664	0.11988
MICU2	50688.5	22751	2.22796	0.0941664	0.0809191
MOCS1	55884.6	9748.28	5.73277	0.0941664	0.030969
NDUFAF1	30162.4	21517.9	1.40173	0.0941664	0.131868
NEK9	95402	51654.7	1.84692	0.0941664	0.0969031
NGDN	41264.2	31712.5	1.30119	0.0941664	0.174825
NHSL2	40609.9	7055.35	5.75591	0.0941664	0.035964
NID1	2.19715e+06	1.22453e+06	1.79428	0.0941664	0.108891
P4HTM	20049.4	13491.9	1.48604	0.0941664	0.144855
PIGG	4048.11	4362.09	0.928022	0.0941664	0.228771
PLEC	1.28188e+06	478299	2.68009	0.0941664	0.0629371
PLEKHA2	53802	24119.2	2.23067	0.0941664	0.0699301
PPM1L	9602.56	7007.89	1.37025	0.0941664	0.108891
PRRC2B	5728.87	2844.1	2.0143	0.0941664	0.108891
PTPN23	83680	40072.3	2.08823	0.0941664	0.0979021
QPRT	3.68812e+06	945927	3.89894	0.0941664	0.0839161
RAB27B	2.19644e+06	101893	21.5562	0.0941664	0.035964
RAP2B	1.04506e+06	220113	4.74782	0.0941664	0.031968
REPS1	21520	15821.8	1.36015	0.0941664	0.124875
RILP	98538	44160.6	2.23136	0.0941664	0.0749251
RPL27A	8.85202e+06	1.42214e+06	6.22442	0.0941664	0.033966
RPRD1B	297356	168483	1.7649	0.0941664	0.111888
RPS4Y1	90494.9	433940	0.208542	0.0941664	0.161838
RPS4Y2	157602	50281.6	3.13439	0.0941664	0.0679321
RQCD1	45081.9	42399.9	1.06326	0.0941664	0.218781
SLC30A7	13071.5	57450.6	0.227526	0.0941664	0.210789
SLC37A3	7535.09	4788.4	1.57361	0.0941664	0.110889
SLCO4C1	27940.4	19961.2	1.39973	0.0941664	0.124875
SPAST	18145.5	7117.52	2.54941	0.0941664	0.125874
SYTL4	14886.3	6316.71	2.35665	0.0941664	0.034965
TIPRL	189120	67144.8	2.8166	0.0941664	0.0659341
TMOD1	72140	29961.5	2.40775	0.0941664	0.0639361
TRMT112	6.14468e+06	268943	22.8475	0.0941664	0.004995
TSG101	106754	67071.1	1.59165	0.0941664	0.142857
UBLCP1	76664	50455.5	1.51944	0.0941664	0.117882
UROD	176824	152156	1.16212	0.0941664	0.147852
XPO7	103044	50521.8	2.0396	0.0941664	0.108891
ZMIZ1	9557.88	4202.17	2.27451	0.0941664	0.100899
HPS5	1107.07	5587.13	0.198147	0.0968674	0.0659341
PRPF38A	14942	70462.6	0.212056	0.0968674	0.0909091
HERC2	2689.02	3560.24	0.755292	0.0996301	0.144855
BTF3	228738	175514	1.30324	0.099635	0.153846
DDX42	75628	54204.2	1.39524	0.099635	0.144855
EPHB3	6524.84	1344.87	4.85164	0.099635	0.014985
EXT1	1554.68	1521.12	1.02207	0.099635	0.244755
FYCO1	90646	20465.2	4.42927	0.099635	0.0699301
GMIP	7312.49	7637.77	0.957412	0.099635	0.183816
ITGA4	7333.24	4275.21	1.71529	0.099635	0.110889
MYO19	14819.6	8435.26	1.75687	0.099635	0.0719281
RBCK1	58578	10128.6	5.78342	0.099635	0.036963
TRIM56	35846	11564.6	3.09964	0.099635	0.0559441
ATP11A	109855	33638.6	3.26575	0.09964	0.0829171
ATP7B	1536.56	1134.4	1.35451	0.09964	0.141858
C11orf83	1.11724e+06	542241	2.06041	0.09964	0.0779221
C14orf142	634971	192390	3.30043	0.09964	0.04995
C7orf55	145922	74546.4	1.95746	0.09964	0.0919081
CCNYL1	6021.48	2693.14	2.23585	0.09964	0.0739261
CPPED1	732244	487908	1.50078	0.09964	0.125874
CRTC2	16215.3	13150.3	1.23307	0.09964	0.200799
DPCD	46898	26387.9	1.77726	0.09964	0.100899
DTNBP1	121576	105590	1.15139	0.09964	0.148851
EIF2S1	572734	402552	1.42276	0.09964	0.171828
FHL2	123351	37647.6	3.27647	0.09964	0.0619381
GIGYF2	4356	11354.6	0.383632	0.09964	0.106893
GSTA2	278658	172673	1.61379	0.09964	0.101898
GTF2H1	6655.19	4841.12	1.37472	0.09964	0.142857
HBB	7.34439e+08	1.39685e+09	0.525781	0.09964	0.102897
HIST1H1T	1.30937e+06	782304	1.67374	0.09964	0.128871
HSPA6	2.11203e+06	878735	2.40349	0.09964	0.0719281
IFIT5	38600.4	34742.5	1.11105	0.09964	0.184815
IGFBP7	228010	2.18528e+06	0.104339	0.09964	0.0839161
INPP4B	37698.8	15681.9	2.40397	0.09964	0.100899
KAT7	6895.16	5648.66	1.22067	0.09964	0.132867
LTC4S	98667.6	37306.2	2.6448	0.09964	0.248751
MBNL1	108675	47254.4	2.29979	0.09964	0.0969031
MRPL16	80200	48550.3	1.6519	0.09964	0.142857
MRPL9	31136.2	23375.5	1.332	0.09964	0.121878
NAPSA	88466.8	103935	0.851171	0.09964	0.180819
OGDH	5.03221e+06	2.19179e+06	2.29594	0.09964	0.0859141
OTUD7B	24808.9	14760.8	1.68073	0.09964	0.151848
PEA15	1.45276e+06	828381	1.75373	0.09964	0.125874
PES1	63934	42467.9	1.50547	0.09964	0.123876
POLR2D	18288	55596.4	0.328942	0.09964	0.154845
POU5F1	2622.03	1741.26	1.50582	0.09964	0.154845
PREPL	10027.9	7794	1.28661	0.09964	0.161838
PROM1	25462.8	7284.73	3.49536	0.09964	0.040959
RANBP3	73028.9	25031.3	2.91751	0.09964	0.0679321
RPL18	1.341e+07	6.34353e+06	2.11397	0.09964	0.150849
SEC11C	72766	78556.2	0.926293	0.09964	0.186813
SELENBP1	2.9266e+06	1.20935e+06	2.41997	0.09964	0.258741
SERPINA3	1.58364e+07	1.23131e+06	12.8614	0.09964	0.026973
SH3GLB1	285330	235544	1.21136	0.09964	0.210789
SHKBP1	8191.38	5876.97	1.39381	0.09964	0.133866
SNCG	226444	167363	1.35301	0.09964	0.146853
SOS2	6087.08	3816.64	1.59488	0.09964	0.164835
SUMO2	202501	116575	1.73708	0.09964	0.103896
TARSL2	42716	24687	1.7303	0.09964	0.141858
TAX1BP3	92262	269439	0.342422	0.09964	0.012987
THUMPD3	43494	41686.3	1.04337	0.09964	0.166833
TMEM256	397532	181784	2.18684	0.09964	0.0779221
TMEM50B	123484	86171.5	1.433	0.09964	0.121878
TPP1	8.77419e+06	5.64895e+06	1.55324	0.09964	0.122877
TUBA4A	1.00573e+07	7.17469e+06	1.40177	0.09964	0.152847
YWHAE	2.70645e+07	1.42998e+07	1.89265	0.09964	0.126873
ZEB2	3133.27	2443.22	1.28244	0.09964	0.131868
ZMIZ2	5810.56	3318.8	1.7508	0.09964	0.0549451
CYP2S1	23477.6	8905.86	2.6362	0.102465	0.110889
LPL	22032	10299.1	2.13921	0.102465	0.0669331
SYNJ2	23100.6	34359.2	0.672328	0.102465	0.212787
TECPR1	4172.15	2081.32	2.00457	0.102465	0.0839161
CHD3	11276.8	4597.67	2.45273	0.105354	0.0649351
SMARCD2	8155.63	3047.15	2.67648	0.105354	0.0819181
AMN	1.37089e+06	216018	6.34618	0.105359	0.04995
CMTM6	139150	37201	3.74049	0.105359	0.033966
DOCK5	17914.6	11897.2	1.50578	0.105359	0.198801
KIFAP3	19268.2	7409.84	2.60036	0.105359	0.126873
MAN1C1	23340.4	9675.22	2.41239	0.105359	0.0719281
MFNG	10665	22502.9	0.473942	0.105359	0.308691
SRGAP3	1273.76	1539.26	0.827512	0.105359	0.265734
ALDH1B1	1.96965e+06	931414	2.11469	0.105364	0.121878
APOM	26285.4	26483.9	0.992505	0.105364	0.214785
ARF1	1.0486e+07	6.79363e+06	1.5435	0.105364	0.0969031
ARF3	1.0486e+07	6.79275e+06	1.5437	0.105364	0.0959041
ARL6	20328.5	12634.1	1.60901	0.105364	0.108891
BNIP2	19594	6608.85	2.96482	0.105364	0.0709291
C15orf48	44924.2	198255	0.226598	0.105364	0.0989011
C16orf89	79811	32791.2	2.43391	0.105364	0.128871
CDC5L	71640	44185.9	1.62133	0.105364	0.115884
COL4A2	1.47058e+06	890898	1.65067	0.105364	0.126873
DAO	24806.6	14594.7	1.6997	0.105364	0.112887
DDRGK1	219002	215625	1.01566	0.105364	0.205794
EIF1	1.95245e+06	899574	2.17041	0.105364	0.135864
FABP4	589176	177461	3.32004	0.105364	0.0899101
GCLM	27016.8	64315.7	0.420065	0.105364	0.0899101
GRB14	54145.7	32191.3	1.682	0.105364	0.103896
GSTA3	207880	191511	1.08548	0.105364	0.195804
GTF2I	206158	94448	2.18277	0.105364	0.110889
HMOX1	161358	452665	0.356462	0.105364	0.134865
HPRT1	581176	447044	1.30004	0.105364	0.146853
IFITM1	69426.6	80661.1	0.86072	0.105364	0.254745
IPO7	125074	95760.7	1.30611	0.105364	0.210789
KLHDC4	8081.95	5272.79	1.53277	0.105364	0.0859141
KRT4	506588	124422	4.07154	0.105364	0.0709291
LDHAL6B	264759	110747	2.39066	0.105364	0.0959041
LOC100996283	1032.95	705.314	1.46453	0.105364	0.165834
LOC100996747	207742	130080	1.59704	0.105364	0.105894
LRRC20	44144.9	23920.2	1.84551	0.105364	0.0859141
LRRC47	499748	300815	1.66131	0.105364	0.105894
MAP2	24468.6	11796.7	2.07419	0.105364	0.120879
NOP58	270672	167838	1.6127	0.105364	0.177822
OXCT1	5.51046e+06	4.72169e+06	1.16705	0.105364	0.132867
PABPC4L	14803.3	8224.61	1.79988	0.105364	0.0929071
PADI4	187886	53229.5	3.52974	0.105364	0.0569431
PI4K2B	6435.03	3325.99	1.93477	0.105364	0.100899
PPM1B	116344	52155.5	2.23071	0.105364	0.182817
RPL10L	381820	174670	2.18594	0.105364	0.14985
RPL32	145742	451169	0.323032	0.105364	0.192807
SNW1	79840	51336.9	1.55522	0.105364	0.0969031
SPAG9	97718	72831.5	1.3417	0.105364	0.177822
SRP54	48166	115735	0.416173	0.105364	0.023976
SWAP70	333704	132664	2.51541	0.105364	0.148851
TNRC6C	50514.3	164393	0.307278	0.105364	0.138861
UCHL1	1.97827e+07	1.18619e+06	16.6775	0.105364	0.045954
VAV1	36662.2	16979.9	2.15916	0.105364	0.0769231
WBP2	583241	150165	3.88399	0.105364	0.0599401
WDFY4	11109.3	2973.58	3.73602	0.105364	0.04995
XPO6	1993.78	1415.55	1.40848	0.111336	0.15984
ARHGAP26	3295.07	2618.3	1.25848	0.111342	0.162837
INPPL1	21344	10343.2	2.06357	0.111342	0.130869
MAN1A2	17021.4	11520.3	1.47751	0.111342	0.154845
MAPT	170198	106977	1.59098	0.111342	0.0969031
NDE1	44558	6986.03	6.37816	0.111342	0.0509491
NT5C2	92808	55952.1	1.65871	0.111342	0.121878
PLEKHG3	36071.5	20847.6	1.73025	0.111342	0.0909091
SCAF11	9850.7	5629.63	1.7498	0.111342	0.134865
VMA21	282937	395096	0.716123	0.111342	0.204795
ACTR1A	1.89249e+06	1.20125e+06	1.57544	0.111347	0.120879
AKR7A2	2.69838e+06	1.27247e+06	2.12058	0.111347	0.100899
ANXA7	981026	738046	1.32922	0.111347	0.135864
AP1S1	45910	114772	0.40001	0.111347	0.035964
APOL3	37168.2	20620.8	1.80246	0.111347	0.106893
ARCN1	548212	363114	1.50975	0.111347	0.162837
BLVRB	1.83257e+07	3.27424e+07	0.559693	0.111347	0.333666
CBX1	433662	435192	0.996485	0.111347	0.234765
CDC42	4.89088e+06	2.30782e+06	2.11926	0.111347	0.126873
CHD5	14094	6470.35	2.17825	0.111347	0.101898
CNBP	32820.7	26219.8	1.25175	0.111347	0.166833
CTDSP1	62701.8	33301.7	1.88284	0.111347	0.0919081
CUL4A	74822	29790.2	2.51163	0.111347	0.0709291
DCAKD	157060	55949.9	2.80715	0.111347	0.155844
DHX58	73670.5	17418.6	4.22942	0.111347	0.0909091
EEF1A1	3.41049e+07	2.30512e+07	1.47953	0.111347	0.138861
EHBP1L1	33367.5	5523.59	6.0409	0.111347	0.0679321
EWSR1	265816	151614	1.75324	0.111347	0.148851
FKBP7	49403	48350.9	1.02176	0.111347	0.163836
GAK	54214	28373.9	1.9107	0.111347	0.0919081
GCLC	516112	187623	2.75079	0.111347	0.114885
GPSM1	12072.2	8401.89	1.43685	0.111347	0.167832
HBA1	4.93492e+08	9.47702e+08	0.520725	0.111347	0.0769231
HBA2	4.93492e+08	9.47702e+08	0.520725	0.111347	0.0769231
HECTD1	4024	13654.6	0.294698	0.111347	0.0789211
IFT140	1898.32	8224.67	0.230808	0.111347	0.117882
IFT27	61462	41126.7	1.49445	0.111347	0.120879
LOC101060789	423840	283875	1.49305	0.111347	0.176823
MGLL	331812	101890	3.25658	0.111347	0.0769231
MXRA5	9078.11	7516.16	1.20781	0.111347	0.180819
MYO1B	231839	36183.9	6.40724	0.111347	0.026973
NIN	8292.08	1394.2	5.94755	0.111347	0.025974
NPL	234811	62252.5	3.77191	0.111347	0.02997
PCNA	67598	154601	0.437243	0.111347	0.102897
PHAX	23310	11098.8	2.10022	0.111347	0.0939061
PPP1R1A	28126.4	19329.1	1.45513	0.111347	0.151848
PRKCZ	8179.61	5359.08	1.52631	0.111347	0.100899
PRKG2	7088.93	3671.65	1.93072	0.111347	0.0919081
RBM4	48380	35816.5	1.35077	0.111347	0.170829
RDH13	437512	98377.1	4.44729	0.111347	0.0649351
RPS6KA5	4700.11	3679.22	1.27748	0.111347	0.164835
RRP9	150438	42879.5	3.5084	0.111347	0.043956
RSL24D1	163127	51086.3	3.19316	0.111347	0.017982
S100A10	1.02195e+06	9.27086e+06	0.110233	0.111347	0.144855
SKAP2	26791	23218.3	1.15387	0.111347	0.215784
SLC16A3	58344.6	37373.1	1.56114	0.111347	0.145854
SLC2A3	226086	38286.4	5.90512	0.111347	0.0559441
SMNDC1	74977.3	25062.8	2.99158	0.111347	0.0519481
SPI1	60714.6	24190.7	2.50983	0.111347	0.015984
STRA6	105067	40464.3	2.59654	0.111347	0.0519481
TFRC	565512	178793	3.16295	0.111347	0.112887
TSN	635494	405023	1.56903	0.111347	0.135864
TSPAN6	14472.5	10121.7	1.42985	0.111347	0.128871
TTC19	44727	38094.8	1.1741	0.111347	0.147852
UXS1	15866.4	55149.7	0.287697	0.111347	0.175824
WASF3	12213.3	6419.61	1.9025	0.111347	0.218781
XPC	19298	15261.1	1.26452	0.111347	0.132867
MET	9438	3686.38	2.56024	0.114432	0.0989011
NPIPB5	7408.69	4473.21	1.65624	0.117583	0.0939061
ARHGEF4	4508.37	5557.01	0.811293	0.117589	0.233766
DSCR3	117666	112792	1.04322	0.117589	0.251748
EOGT	20140.5	13020.1	1.54688	0.117589	0.113886
GMDS	57500	112016	0.513319	0.117589	0.171828
GPX8	147185	35482.7	4.14807	0.117589	0.207792
ITIH2	176636	435495	0.405598	0.117589	0.173826
KRT31	9249.44	6947.31	1.33137	0.117589	0.152847
LEMD3	23538	19686.2	1.19566	0.117589	0.173826
LONP2	7065	4421.62	1.59783	0.117589	0.0949051
MNF1	84532	57647.8	1.46635	0.117589	0.174825
MST4	11680	46133.2	0.25318	0.117589	0.267732
PRR5-ARHGAP8	5401.62	3484.68	1.55011	0.117589	0.141858
VPS37B	35530.1	7775.8	4.56932	0.117589	0.046953
WDR82	92191.6	60826.8	1.51564	0.117589	0.132867
2022-09-02	1.5184e+06	1.05492e+06	1.43935	0.117594	0.124875
ADIPOQ	34322	21622	1.58737	0.117594	0.123876
ALOX5AP	428748	204409	2.0975	0.117594	0.0899101
ARHGAP1	1.51425e+06	909980	1.66404	0.117594	0.135864
ARHGAP8	10041.5	7649.62	1.31268	0.117594	0.136863
ASAH1	9.8972e+06	4.88498e+06	2.02605	0.117594	0.0929071
ASPM	89276.7	65904.2	1.35464	0.117594	0.146853
BICD1	6107.41	5725.12	1.06678	0.117594	0.166833
BIN3	16477	13269.8	1.2417	0.117594	0.201798
C19orf25	84234	57868.3	1.45562	0.117594	0.108891
CALML4	99779	62453.6	1.59765	0.117594	0.140859
CCT3	3.12757e+06	2.23565e+06	1.39895	0.117594	0.163836
CHN1	13229.7	6315.02	2.09496	0.117594	0.0749251
COBL	25997.5	8964.14	2.90016	0.117594	0.0799201
COL21A1	52167.7	37582.7	1.38808	0.117594	0.186813
COMMD8	138170	95179.7	1.45168	0.117594	0.145854
CSF1R	10856.2	3298.1	3.29164	0.117594	0.032967
EEF2	5.48361e+06	3.90537e+06	1.40412	0.117594	0.153846
EPCAM	31124.7	38062.1	0.817737	0.117594	0.180819
FKBP1A	3.25151e+06	1.63011e+06	1.99465	0.117594	0.156843
GNG12	3.28333e+06	1.30413e+06	2.51763	0.117594	0.304695
HIST1H1A	1.68431e+06	841175	2.00232	0.117594	0.115884
HNRNPAB	2.64393e+06	868987	3.04255	0.117594	0.0869131
HNRNPM	3.15443e+06	2.28212e+06	1.38224	0.117594	0.135864
HPS3	12021.1	5324.04	2.2579	0.117594	0.0929071
KANK3	17466	8204.3	2.12889	0.117594	0.0909091
KIAA1704	38634.9	15453.2	2.50012	0.117594	0.0619381
LOC101060453	201710	1.41551e+06	0.1425	0.117594	0.116883
MLF2	10057.9	30144.4	0.333655	0.117594	0.153846
NAGPA	10682.2	8626.72	1.23827	0.117594	0.153846
PHPT1	2.8185e+06	950178	2.96628	0.117594	0.0999001
PMVK	696838	216804	3.21414	0.117594	0.03996
PPP1R13L	23048.2	12742.1	1.80882	0.117594	0.125874
PTMA	3.10351e+06	2.65411e+06	1.16932	0.117594	0.131868
RAB1B	1.87038e+06	1.34035e+06	1.39544	0.117594	0.135864
RBM14	388128	227342	1.70724	0.117594	0.125874
RBM39	250832	206391	1.21532	0.117594	0.188811
SIK2	2905.23	1624.42	1.78847	0.117594	0.124875
SLC15A3	16770	7555.98	2.21943	0.117594	0.113886
SMARCC2	80428	71835.7	1.11961	0.117594	0.157842
SMYD5	45642	23397.5	1.95072	0.117594	0.0769231
SRP9	210054	597930	0.351302	0.117594	0.140859
TBCE	69408	70945.9	0.978323	0.117594	0.218781
TMEM201	44108.9	23127	1.90725	0.117594	0.108891
TMEM57	8466.56	25698.4	0.329459	0.117594	0.497502
TMEM72	6149.32	4312.62	1.42589	0.117594	0.125874
UMOD	246394	365443	0.674232	0.117594	0.198801
VRK3	4623.66	2994.09	1.54426	0.117594	0.142857
WDR13	33186	26038.8	1.27448	0.117594	0.187812
YAP1	327763	41764.7	7.84784	0.117594	0.044955
ACACA	21138	14731	1.43493	0.124108	0.183816
GNPAT	16802.8	13459.8	1.24837	0.124108	0.156843
LOXL4	39434.9	32726.7	1.20498	0.124108	0.156843
MAN2A2	8626.23	4039.09	2.13569	0.124108	0.130869
MID2	5845.27	6052.25	0.965802	0.124108	0.215784
PIKFYVE	2133.95	5238.18	0.407384	0.124108	0.136863
PPIAL4G	76709.3	15430.3	4.97134	0.124108	0.021978
YIPF3	38323.7	17230.9	2.22412	0.124108	0.116883
ABCB6	40344	21958.6	1.83728	0.124113	0.161838
AOC2	42363.6	36030.5	1.17577	0.124113	0.148851
ARVCF	127894	12862.1	9.94348	0.124113	0.040959
ATXN3	45660.2	30181.9	1.51283	0.124113	0.145854
C4B	337424	225305	1.49763	0.124113	0.151848
C7orf10	125322	16743.5	7.48481	0.124113	0.044955
CAMK2D	217482	111655	1.94781	0.124113	0.117882
CDKN2AIPNL	130968	39514.6	3.31441	0.124113	0.0709291
CFD	194974	72152.8	2.70224	0.124113	0.0699301
CNP	292864	119087	2.45925	0.124113	0.111888
DNAJC13	144400	102369	1.41059	0.124113	0.185814
DPP7	2.0529e+06	456727	4.4948	0.124113	0.03996
EIF3CL	239424	147775	1.62019	0.124113	0.160839
EIF5A	1.93354e+06	1.4853e+06	1.30178	0.124113	0.164835
EXOC6B	54446	59663.4	0.912553	0.124113	0.252747
FAM83H	3029.82	1892.5	1.60096	0.124113	0.103896
FUCA2	71298	39721	1.79497	0.124113	0.127872
GNG5	154486	107679	1.43469	0.124113	0.170829
GTF3C2	13725.6	7417.51	1.85043	0.124113	0.0999001
HBM	19559.5	12650.7	1.54612	0.124113	0.146853
HPS4	4489.66	3646	1.23139	0.124113	0.1998
HSPA1A	4.69817e+06	3.01111e+06	1.56028	0.124113	0.115884
HSPA1B	4.69817e+06	3.01111e+06	1.56028	0.124113	0.115884
HYI	65644	282901	0.232039	0.124113	0.127872
IDH2	5.77028e+06	5.62667e+06	1.02552	0.124113	0.207792
IVNS1ABP	134131	15363.9	8.73024	0.124113	0.040959
KTI12	29491.3	7095.65	4.15625	0.124113	0.0519481
LDB3	10352	12057.6	0.858544	0.124113	0.296703
LIG3	5052	19916.8	0.253656	0.124113	0.32967
LOC100293534	337424	225305	1.49763	0.124113	0.151848
LOC101060503	18157	6424.6	2.82616	0.124113	0.0879121
LRRFIP2	18421.5	16596.5	1.10996	0.124113	0.186813
MAN2B2	41120.3	18660.2	2.20364	0.124113	0.165834
NAP1L1	835848	566994	1.47418	0.124113	0.275724
NME6	31782.6	12266.8	2.59094	0.124113	0.0889111
NNT	2.45078e+06	1.9978e+06	1.22674	0.124113	0.158841
NUP54	20544	60117.4	0.341731	0.124113	0.235764
RAP2A	105464	30543.1	3.45296	0.124113	0.0909091
RBM4B	33972	24641.5	1.37865	0.124113	0.135864
RPS10	6.74787e+06	4.30535e+06	1.56732	0.124113	0.148851
RRM2	25099.7	15286.6	1.64194	0.124113	0.11988
RTCA	1.1514e+06	182902	6.29518	0.124113	0.0629371
SMN1	23360.2	12842.3	1.81901	0.124113	0.0959041
SMN2	23360.2	12842.3	1.81901	0.124113	0.0959041
SOD1	3.98825e+06	2.99158e+06	1.33316	0.124113	0.248751
SPATA20	197199	66309	2.97394	0.124113	0.125874
SPTA1	27470	91349.2	0.300714	0.124113	0.103896
TPBG	12848	141386	0.0908719	0.124113	0.217782
TRIM25	335722	211626	1.58639	0.124113	0.165834
TXNIP	18157	6424.6	2.82616	0.124113	0.0879121
TYK2	4748.04	3970.05	1.19596	0.124113	0.202797
UBE2R2	166340	42664.7	3.89878	0.124113	0.226773
UQCRFS1	2.71596e+06	1.73938e+06	1.56145	0.124113	0.138861
VAPB	63896	225460	0.283402	0.124113	0.295704
XRCC6	3.04898e+06	2.22107e+06	1.37276	0.124113	0.143856
EXOSC6	50880.6	27053.9	1.88071	0.127471	0.113886
KL	4177.52	3381.91	1.23525	0.127471	0.191808
MRVI1	12757.9	4917.94	2.59416	0.130883	0.0859141
PAPOLG	4931.42	1423.57	3.46413	0.1309	0.018981
ERCC2	9514	10100.9	0.941899	0.130906	0.285714
GSKIP	291069	249563	1.16632	0.130906	0.175824
HS2ST1	14014.2	43665.2	0.320947	0.130906	0.185814
LOC101060589	3135.57	1437.06	2.18193	0.130906	0.032967
PFKFB3	167076	34348.5	4.86414	0.130906	0.132867
RBM34	38219.7	114524	0.333728	0.130906	0.375624
SCLY	222226	157045	1.41504	0.130906	0.13986
SEC24D	26237.6	20919.1	1.25424	0.130906	0.187812
SH3PXD2A	14345.6	12482.6	1.14924	0.130906	0.187812
WDR74	86705.6	32860.6	2.63859	0.130906	0.111888
ACSL1	2.13607e+06	2.0321e+06	1.05117	0.130911	0.1998
AHCYL2	636066	118525	5.36652	0.130911	0.038961
ANO9	62804.3	79575.7	0.78924	0.130911	0.212787
ARHGAP27	17694.8	11903.8	1.48648	0.130911	0.202797
ARHGDIA	735434	2.32265e+06	0.316636	0.130911	0.28971
ASNA1	1.34963e+06	709135	1.9032	0.130911	0.0659341
BTBD11	11479.4	7813.67	1.46915	0.130911	0.201798
C11orf67	237758	97165.7	2.44693	0.130911	0.0639361
C12orf23	134278	104850	1.28067	0.130911	0.155844
C1QBP	5.34197e+06	3.34522e+06	1.59689	0.130911	0.135864
C4A	349238	234243	1.49092	0.130911	0.151848
CCDC94	12559.2	9863.36	1.27332	0.130911	0.215784
CDK3	6889.16	4967.18	1.38694	0.130911	0.172827
CENPF	2212.94	1086.75	2.03628	0.130911	0.0959041
CLEC16A	1503.31	4801.16	0.313114	0.130911	0.192807
CNOT7	23932.7	21356.3	1.12064	0.130911	0.24975
COL8A1	105645	66297.7	1.5935	0.130911	0.107892
CRAT	379374	182645	2.07712	0.130911	0.103896
EDC4	99608	35001.6	2.84581	0.130911	0.0739261
EIF3B	456924	288979	1.58117	0.130911	0.136863
FAHD1	1.91473e+06	966207	1.9817	0.130911	0.124875
FRZB	124859	62161.7	2.00862	0.130911	0.0949051
FXR1	197912	111642	1.77274	0.130911	0.133866
GOT1	7.17706e+06	3.02831e+06	2.36999	0.130911	0.0909091
HIGD2A	155851	88389.8	1.76323	0.130911	0.110889
HIP1	5491.99	16477.7	0.333298	0.130911	0.238761
HRSP12	1.05227e+06	1.05286e+06	0.999442	0.130911	0.185814
HSPG2	1.9074e+06	1.56083e+06	1.22204	0.130911	0.230769
INF2	110040	48716.3	2.25879	0.130911	0.162837
KIAA1161	13430.4	7424.07	1.80904	0.130911	0.153846
LIMK1	36576.2	11752.3	3.11225	0.130911	0.0969031
MAOB	2.19601e+06	1.14706e+06	1.91447	0.130911	0.172827
MAP4	968334	572380	1.69177	0.130911	0.14985
MITF	53126.8	16755.6	3.17069	0.130911	0.0799201
MKRN2	17646.4	9817.98	1.79735	0.130911	0.140859
MRPL2	59126	29883.7	1.97854	0.130911	0.106893
PDGFRB	4683.15	18958.6	0.24702	0.130911	0.266733
PGD	1.18871e+06	441299	2.69366	0.130911	0.0589411
PIGX	20676.7	11670.5	1.77171	0.130911	0.135864
PLAA	54156	38553.8	1.40469	0.130911	0.226773
PRKDC	372882	210441	1.77191	0.130911	0.135864
PSIP1	191744	97888.3	1.9588	0.130911	0.158841
PSMA6	2.43556e+06	1.559e+06	1.56225	0.130911	0.145854
PSMF1	394482	147591	2.67281	0.130911	0.0669331
RAB2B	1.12907e+06	565539	1.99644	0.130911	0.0779221
RABAC1	130082	62391.2	2.08494	0.130911	0.0519481
RABGAP1L	28282.3	22042.5	1.28308	0.130911	0.174825
RRAS	359482	347857	1.03342	0.130911	0.326673
RTFDC1	33114.6	24235.5	1.36637	0.130911	0.154845
SERPINA10	121097	14970.2	8.0892	0.130911	0.014985
SLC25A31	1.77828e+06	1.31836e+06	1.34886	0.130911	0.18981
SLC25A6	9.83191e+06	7.61548e+06	1.29104	0.130911	0.211788
SNRPG	2.06172e+06	728383	2.83055	0.130911	0.0799201
TFAM	402790	192618	2.09113	0.130911	0.113886
THEM4	22223.5	21040.8	1.05621	0.130911	0.336663
TOP2B	94210	55837.6	1.68721	0.130911	0.141858
TRA2B	842564	467431	1.80254	0.130911	0.0869131
USP12	9019.66	5308.17	1.6992	0.130911	0.100899
WDR81	58604	34825.2	1.68281	0.130911	0.145854
WRB	6080.76	14601.6	0.416445	0.130911	0.0679321
SDPR	178768	98520.4	1.81453	0.134405	0.141858
SMG5	7098.04	5132.15	1.38305	0.134405	0.191808
BAG3	295628	154174	1.9175	0.134411	0.124875
SETD3	16290	49128.3	0.331581	0.134411	0.308691
KRT36	7849.97	3578.29	2.19378	0.137983	0.0829171
TFB2M	36974.1	16158.8	2.28817	0.137983	0.105894
LRCH4	19687.4	4743.18	4.15068	0.137988	0.043956
MFF	238994	156662	1.52554	0.137988	0.121878
PUS7	8450.82	4435.78	1.90515	0.137988	0.118881
SHROOM2	29753.9	21114	1.4092	0.137988	0.136863
SYMPK	31060	20955.7	1.48217	0.137988	0.135864
TFCP2	110321	29019.1	3.80166	0.137988	0.115884
ACLY	872724	566263	1.5412	0.137994	0.154845
ADAMTSL5	18672.6	8203.7	2.27612	0.137994	0.110889
ADRBK2	13442.4	4757.28	2.82564	0.137994	0.110889
AFAP1L2	5953.14	6683.86	0.890673	0.137994	0.284715
AP3D1	152904	94975.4	1.60993	0.137994	0.0939061
ARIH2	29898.2	22011.7	1.35828	0.137994	0.188811
CASKIN2	13975.2	6983.89	2.00106	0.137994	0.124875
CYP27B1	13725.7	8811.64	1.55768	0.137994	0.127872
DAP	149782	39044	3.83624	0.137994	0.0879121
DDX25	23023.9	11932.2	1.92956	0.137994	0.152847
EIF3G	202702	134039	1.51226	0.137994	0.161838
FAH	709208	358039	1.98081	0.137994	0.128871
HCLS1	216294	97378.1	2.22118	0.137994	0.176823
HLCS	200201	40978.7	4.88549	0.137994	0.0959041
IFI16	40968	100245	0.408679	0.137994	0.182817
IRF5	18547.8	13120.7	1.41363	0.137994	0.150849
KIAA0430	1030.14	814.647	1.26453	0.137994	0.18981
LRRC8C	19379.8	9345.82	2.07363	0.137994	0.157842
LRRC8D	5171.19	5025.15	1.02906	0.137994	0.314685
MBD3	13621.9	8676.6	1.56995	0.137994	0.150849
MBLAC1	39729	16866.9	2.35543	0.137994	0.101898
MGMT	37596.9	23612.5	1.59225	0.137994	0.158841
MOB3A	25544.4	17596.4	1.45168	0.137994	0.174825
MRM1	96118.5	51600.2	1.86275	0.137994	0.144855
MTA2	316782	67539.5	4.69032	0.137994	0.154845
NMD3	14277.8	9326.69	1.53086	0.137994	0.176823
NOB1	22079.2	8063.55	2.73815	0.137994	0.0819181
NOL3	255328	56475.8	4.52101	0.137994	0.0699301
NSFL1C	234916	186609	1.25887	0.137994	0.236763
NUBP1	242042	98945	2.44623	0.137994	0.0759241
PDE2A	6589.13	3668.22	1.79627	0.137994	0.140859
PEBP4	216388	129743	1.66782	0.137994	0.133866
PGM2	592764	306404	1.93459	0.137994	0.115884
PLBD1	58926.4	36308	1.62296	0.137994	0.176823
POLRMT	8042.72	2711.42	2.96624	0.137994	0.034965
PPP2R4	511824	251201	2.03751	0.137994	0.101898
PRPS2	426664	266566	1.60059	0.137994	0.157842
QPCTL	134691	16675.1	8.07735	0.137994	0.0539461
RIPK2	4194.58	6722.85	0.623929	0.137994	0.471528
RNF14	74665.4	32141.6	2.32302	0.137994	0.11988
SHOC2	47628.1	21358.2	2.22996	0.137994	0.103896
SPIRE1	22530	24258.7	0.92874	0.137994	0.194805
SPTBN4	14776	59165.5	0.24974	0.137994	0.311688
TFE3	31151.3	7286.28	4.27534	0.137994	0.015984
TMEM104	7339.07	4614.66	1.59038	0.137994	0.151848
VAMP8	363147	240158	1.51212	0.137994	0.193806
VPS4B	211194	91490.6	2.30837	0.137994	0.174825
VRK2	3157.02	4705.59	0.670909	0.137994	0.171828
WDR12	30634.2	27209.2	1.12587	0.137994	0.17982
WDR45	6159.76	3902.24	1.57852	0.137994	0.147852
ALCAM	15404	92762.3	0.166059	0.141639	0.134865
ANAPC7	81081.4	8909.7	9.10036	0.141639	0.667333
CARNS1	12034.9	7967.03	1.51059	0.141639	0.185814
LIG4	15833.2	5354.51	2.95699	0.141639	0.0639361
PMF1	6155.99	5218.49	1.17965	0.14534	0.313686
CUL7	3244.78	2247.95	1.44344	0.145351	0.165834
C20orf27	58129.9	37571.8	1.54717	0.145363	0.151848
C6orf136	17955.5	15313.5	1.17253	0.145363	0.18981
EHBP1	7241.82	2776.46	2.6083	0.145363	0.0999001
ELMO2	56940	29746.3	1.91419	0.145363	0.143856
FBXO30	6300.39	4174.5	1.50926	0.145363	0.125874
INPP5F	11972.1	1982.04	6.04031	0.145363	0.0609391
INPP5K	18873	10007.1	1.88596	0.145363	0.120879
KRT37	6511.96	3625.99	1.79592	0.145363	0.144855
KRT38	6269.17	3490.73	1.79595	0.145363	0.142857
LSMD1	20203.5	20120.5	1.00413	0.145363	0.225774
POLDIP3	19969.8	16906	1.18123	0.145363	0.191808
SBNO1	10406	7353.82	1.41504	0.145363	0.208791
SSSCA1	75677.7	38121.3	1.98518	0.145363	0.0829171
STK11IP	41528	42565.1	0.975635	0.145363	0.1998
2022-09-04	71381	28035.1	2.54613	0.145369	0.134865
ACPP	11735.9	4245.56	2.76427	0.145369	0.0789211
ACTR3C	163192	75361.5	2.16545	0.145369	0.111888
ADNP	6616.94	5134.72	1.28867	0.145369	0.206793
AHCY	2.55718e+06	1.64304e+06	1.55637	0.145369	0.124875
ANKRD22	35881	15835.8	2.26581	0.145369	0.048951
APOE	2.36671e+06	5.95468e+06	0.397454	0.145369	0.277722
CBR3	2.7077e+06	1.7273e+06	1.56759	0.145369	0.140859
CCDC50	74498	29684.5	2.50966	0.145369	0.14985
CCM2	19036.1	18347.4	1.03754	0.145369	0.243756
CDC73	79404	37623.3	2.1105	0.145369	0.11988
CHCHD3	2.26384e+06	1.24315e+06	1.82105	0.145369	0.154845
COPB2	426754	263992	1.61654	0.145369	0.148851
CSDC2	24000	15157.2	1.5834	0.145369	0.121878
DERA	324848	184701	1.75878	0.145369	0.14985
DTNB	18300	29200.7	0.626698	0.145369	0.31968
EIF2B4	311758	38214.1	8.15819	0.145369	0.0509491
FMNL2	672830	22856.9	29.4366	0.145369	0.031968
GPD2	275866	911277	0.302725	0.145369	0.207792
HHAT	9189.82	27558.2	0.33347	0.145369	0.153846
HLA-F	25272.1	23203.2	1.08917	0.145369	0.142857
HMG20A	30132.8	15772.7	1.91044	0.145369	0.144855
HNF1B	38532.9	20058.4	1.92104	0.145369	0.107892
HSPB6	1.23303e+06	2.67162e+06	0.461531	0.145369	0.293706
HSPBP1	112520	55733.1	2.01891	0.145369	0.263736
IMPDH1	12595.6	8947.74	1.40769	0.145369	0.177822
KDM1A	27052	18886.5	1.43235	0.145369	0.177822
KRT85	44204.6	32273	1.36971	0.145369	0.163836
LYST	770.589	733.006	1.05127	0.145369	0.261738
MAL2	872265	830505	1.05028	0.145369	0.228771
MAP3K4	39895.8	7396.77	5.39368	0.145369	0.0729271
NADKD1	900672	84955.4	10.6017	0.145369	0.021978
NBPF7	401929	135274	2.97122	0.145369	0.0909091
NF2	5592.14	18829.8	0.296984	0.145369	0.183816
NME7	21610.5	7050.82	3.06496	0.145369	0.0589411
NNMT	65862	336280	0.195854	0.145369	0.168831
NOS1	13543.5	9610.86	1.40919	0.145369	0.182817
NOVA2	14066.6	9429.01	1.49184	0.145369	0.161838
OXNAD1	24403	17560.5	1.38965	0.145369	0.133866
PDIA6	9.2702e+06	6.55671e+06	1.41385	0.145369	0.210789
PELP1	79644	43521.3	1.83	0.145369	0.163836
PM20D2	17664.2	15088.9	1.17067	0.145369	0.176823
PRMT1	353006	358971	0.983383	0.145369	0.261738
PTPN3	4822.76	10995.7	0.438605	0.145369	0.117882
RAB8A	135822	87434.3	1.55342	0.145369	0.164835
RBMXL1	174614	107727	1.6209	0.145369	0.280719
REEP3	19859	14544.7	1.36538	0.145369	0.224775
S100A7	7493.71	5993.59	1.25029	0.145369	0.210789
STARD3NL	193678	45058.2	4.2984	0.145369	0.042957
TOM1L2	166940	85439.3	1.9539	0.145369	0.163836
UBTD2	15242.5	10400.3	1.46558	0.145369	0.194805
UFSP2	25079.8	74609.7	0.336146	0.145369	0.0769231
ACACB	37709.9	4607.15	8.18508	0.153036	0.0599401
ANAPC5	10098.1	7606.87	1.3275	0.153036	0.193806
DGKQ	1444.71	2920.35	0.494702	0.153036	0.11988
DICER1	7171.34	3501.1	2.04831	0.153036	0.242757
ELMO1	67444	31220.2	2.16027	0.153036	0.114885
EPHA7	3479.41	874.356	3.97939	0.153036	0.0519481
MAN2B1	356790	41263.1	8.64671	0.153036	0.036963
TNPO3	50406	36303.8	1.38845	0.153036	0.17982
UBE2M	493702	128850	3.8316	0.153036	0.0699301
ALPL	269879	123952	2.17729	0.153042	0.212787
ALYREF	427710	244860	1.74675	0.153042	0.163836
ANTXR1	10158.9	8830.36	1.15045	0.153042	0.224775
APBB2	4312.33	3349.56	1.28743	0.153042	0.186813
ARHGEF2	36010	21718.5	1.65803	0.153042	0.32967
ATXN2L	28446	22872.3	1.24369	0.153042	0.214785
CDC42BPB	48650	38636.9	1.25916	0.153042	0.214785
CDH1	200544	177249	1.13143	0.153042	0.235764
CLTC	4.15439e+06	2.94667e+06	1.40986	0.153042	0.171828
COL4A3BP	144612	81836.8	1.76708	0.153042	0.136863
COPZ1	830318	372019	2.23192	0.153042	0.137862
CPEB2	3754.87	1709.9	2.19596	0.153042	0.0779221
CREB1	17425.8	37694.1	0.462296	0.153042	0.101898
CUTC	22344.5	32676.5	0.683808	0.153042	0.103896
CYP27A1	701678	152760	4.59334	0.153042	0.0899101
DDX3X	452176	324756	1.39236	0.153042	0.153846
FAM3C	532494	245137	2.17223	0.153042	0.114885
FBLN1	1.09524e+06	515019	2.12659	0.153042	0.146853
FGGY	216966	44119.8	4.91765	0.153042	0.0899101
FICD	10946.9	5364.93	2.04045	0.153042	0.0619381
FLT3	3672.42	1539.82	2.38497	0.153042	0.0779221
GCAT	10126.8	7924.6	1.27789	0.153042	0.206793
GYG2	26441.7	20953.9	1.2619	0.153042	0.207792
GYS1	250887	155868	1.60961	0.153042	0.142857
HBD	2.13186e+08	4.32383e+08	0.49305	0.153042	0.184815
HFE	26945.2	12706.5	2.12057	0.153042	0.178821
HMGB2	1.63851e+06	349247	4.69154	0.153042	0.0799201
IMPACT	76306	70663.2	1.07985	0.153042	0.21978
INIP	84453.2	30197.3	2.79671	0.153042	0.10989
KLHL9	2362.62	3543.77	0.666698	0.153042	0.441558
LPXN	28528.4	56937.4	0.501048	0.153042	0.387612
LSM1	234068	144225	1.62294	0.153042	0.143856
MGEA5	16070	36393.8	0.441559	0.153042	0.401598
MMP11	156323	19707	7.93235	0.153042	0.0539461
NAGLU	634034	120816	5.24793	0.153042	0.0599401
NQO2	336361	236013	1.42518	0.153042	0.203796
NUP50	26395.6	10173	2.59469	0.153042	0.117882
ORMDL3	42971.8	26701.7	1.60933	0.153042	0.122877
PAFAH1B3	554060	130178	4.25618	0.153042	0.047952
PAPSS2	71828.6	63436.8	1.13229	0.153042	0.203796
PRPF6	72884	58327.4	1.24957	0.153042	0.201798
PRSS1	2.64271e+06	501765	5.26683	0.153042	0.136863
PSMC2	794362	526872	1.50769	0.153042	0.214785
QARS	613696	360727	1.70128	0.153042	0.125874
RCL1	16724.9	11371.7	1.47075	0.153042	0.147852
RPS10-NUDT3	2.64229e+06	1.90477e+06	1.3872	0.153042	0.174825
SDHA	4.063e+06	2.38282e+06	1.70512	0.153042	0.127872
SET	2.79774e+06	1.71123e+06	1.63492	0.153042	0.225774
SHMT1	1.74497e+06	1.28986e+06	1.35284	0.153042	0.194805
SLC5A11	8165.79	4923.9	1.6584	0.153042	0.106893
SPECC1L	31012.8	18339.7	1.69102	0.153042	0.161838
SRSF5	669292	316913	2.11191	0.153042	0.130869
SSR1	2.49331e+06	535810	4.65335	0.153042	0.0649351
ST3GAL4	27326.2	19746	1.38388	0.153042	0.190809
TKT	3.41829e+06	2.75109e+06	1.24252	0.153042	0.200799
TP53BP2	20885.5	7870.91	2.6535	0.153042	0.0969031
WRNIP1	50025.1	12403.4	4.03316	0.153042	0.0759241
GLMN	48428.4	16268	2.97692	0.156974	0.114885
MAPK10	14060	5377.49	2.6146	0.15698	0.0659341
MALSU1	16490.3	5908.34	2.79102	0.156986	0.0749251
PLXND1	5198.78	3219.16	1.61495	0.160982	0.143856
ZNF347	59.2336	150.886	0.392572	0.160988	0.224775
ITPKC	3040.21	1100.44	2.76272	0.160995	0.0559441
DOCK4	5294	4853.53	1.09075	0.161007	0.24975
EPT1	18946.9	14012.8	1.35211	0.161007	0.181818
PAK7	3332.32	2346.2	1.4203	0.161007	0.147852
TRPM7	7112.41	5682.96	1.25153	0.161007	0.193806
ATP7A	13679.6	7652.9	1.7875	0.161013	0.140859
CEBPZ	13682	11403.8	1.19978	0.161013	0.218781
SLC2A13	40713.7	13516.9	3.01205	0.161013	0.0869131
AGR2	65718.8	40250.2	1.63276	0.161019	0.174825
AKAP2	89350	35088.7	2.5464	0.161019	0.103896
ANK3	122550	101260	1.21025	0.161019	0.192807
ANXA11	1.6202e+06	959808	1.68805	0.161019	0.152847
ARF6	986680	620209	1.59088	0.161019	0.166833
ATP13A3	7985.17	5430.77	1.47036	0.161019	0.138861
BTF3L4	292218	161545	1.8089	0.161019	0.150849
C11orf54	1.05888e+06	542763	1.95091	0.161019	0.162837
CPEB3	4959.15	2315.49	2.14172	0.161019	0.0949051
CREBBP	4157.98	2740.09	1.51746	0.161019	0.13986
CTR9	15462.4	11150.4	1.38671	0.161019	0.207792
DDN	6033.03	3814.74	1.5815	0.161019	0.134865
DDX47	47589.1	44655.1	1.0657	0.161019	0.192807
DPP8	6386.93	5115.49	1.24855	0.161019	0.203796
ENPP7	11464.7	7142.06	1.60523	0.161019	0.145854
EVI5L	30506.4	13281.9	2.29684	0.161019	0.0939061
EXOC3L2	37006.3	13037.6	2.83844	0.161019	0.150849
FAIM	19027.3	24000	0.792805	0.161019	0.276723
FAM213B	8938.06	7903.01	1.13097	0.161019	0.301698
FAM50B	235023	34175.3	6.87701	0.161019	0.0539461
FGL2	51716.9	37391.3	1.38312	0.161019	0.180819
FKBP5	252434	182675	1.38187	0.161019	0.196803
GLT25D1	206642	117368	1.76063	0.161019	0.177822
HNRNPR	1.13987e+06	775517	1.46982	0.161019	0.120879
ICOSLG	284886	63072.7	4.51678	0.161019	0.0649351
IGFBP3	365668	1.03463e+06	0.353429	0.161019	0.223776
KIAA1468	23378	16990.9	1.37591	0.161019	0.220779
KRT73	65234.3	29684.7	2.19757	0.161019	0.113886
LAMP1	583532	282913	2.06259	0.161019	0.16983
LSM5	118810	116125	1.02312	0.161019	0.195804
MAP7D3	7689.03	3449.07	2.22931	0.161019	0.108891
MRPL13	469006	267580	1.75277	0.161019	0.213786
NCEH1	514470	229021	2.24639	0.161019	0.206793
PARP1	672792	260512	2.58257	0.161019	0.0929071
PDE12	121456	67811.7	1.79108	0.161019	0.163836
PITPNC1	7570.82	6088	1.24356	0.161019	0.213786
PLCB2	6043.26	4492.24	1.34527	0.161019	0.164835
PODN	3841.6	11700.4	0.328331	0.161019	0.217782
POP4	44661.7	21895.9	2.03973	0.161019	0.142857
PPP1R3G	84220.4	51081.4	1.64875	0.161019	0.21978
PSMD6	428334	285148	1.50215	0.161019	0.138861
PTGES2	304668	151797	2.00708	0.161019	0.136863
RAB6A	1.19806e+06	779142	1.53767	0.161019	0.130869
RAB6B	733236	522099	1.4044	0.161019	0.175824
RBBP9	125367	93825.8	1.33617	0.161019	0.246753
SPATS2L	14876	51282.3	0.29008	0.161019	0.244755
STIM1	22711.9	50536.9	0.449412	0.161019	0.332667
SUPT16H	160354	50589.4	3.16972	0.161019	0.0809191
SYBU	18402.1	14341.9	1.2831	0.161019	0.198801
TM9SF4	202542	150291	1.34767	0.161019	0.187812
TPSD1	94060.2	92812.5	1.01344	0.161019	0.246753
TRPV4	18110.3	6262.11	2.89205	0.161019	0.434565
UBA5	97455.8	57944.7	1.68188	0.161019	0.207792
UBTF	104376	54124	1.92846	0.161019	0.135864
UPF3B	22628.1	19925.4	1.13564	0.161019	0.216783
USP39	75446	56050.5	1.34604	0.161019	0.174825
WARS2	52648.7	43141.2	1.22038	0.161019	0.177822
CBLB	3853.55	2641.26	1.45898	0.165117	0.160839
HMGCS2	37982.9	9504.1	3.99648	0.165117	0.105894
STARD9	746	1273.58	0.585751	0.169113	0.492507
CELSR2	3894.44	2195.95	1.77346	0.169281	0.145854
AP3B2	12994.7	5340.96	2.43303	0.169294	0.230769
ABCB7	60560	21102	2.86988	0.1693	0.162837
[truncated: 5,974 more rows]

## Sheet: ORA
TFEB-tRCC upregulated pathways													TFE3-tRCC upregulated pathways
p-value	q-value	pathway	source	external_id	members_input_overlap	members_input_overlap_geneids	size	effective_size					p-value	q-value	pathway	source	external_id	members_input_overlap	members_input_overlap_geneids	size	effective_size
3.82478e-11	4.93779e-08	Metabolism	Reactome	R-HSA-1430728	AGL; RAB4A; NDUFB6; DHCR7; MOCS3; APOC2; UGP2; RPL22L1; LBR; ACSM3; CKB; NDUFB11; PYGB; KHK; NDUFA13; GOT2; MTMR6; PYGL; PIP4K2B; ISCU; GPI; APRT; GUK1; PHGDH; RPL13; ACOT2; SHMT2; CNDP2; ACOT1; FDPS; GNG7; DCTPP1; STARD5; TNFAIP8L2; RPL8; GBA; SLC7A5; NUP85; PPOX; GLUL; ITPKB; PIK3R2; MRI1; B4GALT4; PKM; PLCB3; NUDT5; PLA1A; RPL35; DLAT; GPHN; MTHFD1; SLC3A2; TCN2; NUP153; SLC22A2; ELOVL1; SPR; …	3707; 6123; 7172; 873; 501; 2108; 25915; 11224; 6296; 2023; 3795; 5867; 6697; 23479; 6132; 200916; 6448; 8760; 5296; 79626; 8904; 6472; 79902; 54539; 3425; 27304; 8895; 8702; 9107; 2224; 2629; 10449; 2987; 84245; 1545; 178; 353; 5207; 3074; 1152; 669; 10965; 3930; 344; 6582; 226; 2720; 8396; 5498; 6604; 2821; 3948; 3029; 390916; 2027; 1666; 5331; 3032; 79077; 1431; 64834; 6137; 2752; 5834; 10243;…	1954	1952					2.74736e-06	0.000195619	VEGF	INOH	None	SRC; ITPR3; CDK5; CAMK2B; CAMK2A	1020; 815; 6714; 3710; 816	188	188
3.263e-09	2.10626e-06	Glycolysis Gluconeogenesis	INOH	None	GPI; BPGM; PFKFB1; PFKFB2; GLB1; ENO1; ENO3; LDHB; ALDOA; PKM; UGP2; LDHC	3948; 5208; 2027; 5207; 226; 2720; 7360; 2023; 3945; 5315; 669; 2821	46	45					2.93472e-06	0.000195619	Long-term potentiation	Reactome	R-HSA-9620244	SRC; CAMK2A; CAMK2B	6714; 816; 815	23	23
2.01993e-08	8.69244e-06	Neutrophil degranulation	Reactome	R-HSA-6798695	AGL; RAB4B; PRDX6; CD59; NCSTN; KRT1; CHI3L1; FLG2; CPNE3; CPNE1; RETN; PYGB; GOLGA7; FTH1; PYGL; PKM; MVP; RAP2C; ANXA2; GPI; SIRPA; KCMF1; KPNB1; PRKCD; VCP; APRT; CYBA; LAMP2; ALDOA; SDCBP; FTL; TOLLIP; HEXB; PSMD11; TUBB; GLB1; SIRPB1; CFP	2821; 966; 5836; 9588; 388698; 54472; 3920; 3074; 5199; 7415; 1535; 53916; 9961; 302; 8895; 5315; 56888; 1116; 5580; 57826; 23385; 178; 5834; 353; 6386; 2720; 2512; 2495; 10326; 5717; 140885; 3837; 3848; 8904; 226; 56729; 51125; 203068	487	486					4.38327e-06	0.000195619	Opioid Signalling	Reactome	R-HSA-111885	ITPR3; CDK5; CAMK2B; CAMK2A	1020; 815; 3710; 816	91	91
3.24747e-07	9.54619e-05	EGFR1	NetPath	Pathway_EGFR1	GIT1; CD59; SDCBP; MAP2K2; KRT5; CRK; STIP1; SH3GL2; AP2S1; AHCYL1; ARAP1; PIK3R2; PYGB; ENSA; PPP1R14B; PKM; MVP; ANXA2; SHC1; SIRPA; EPN1; PRKCD; EPN2; ENO1; PRKAR1A; ALDOA; SMAD3; ZDHHC5; SNRPD2; TOLLIP; GSK3A; KIT; ARHGAP35; GIT2	5605; 966; 10768; 3852; 54472; 6633; 6456; 5580; 2909; 4088; 1398; 9961; 26472; 302; 116985; 5315; 2023; 5573; 5834; 2029; 25921; 6386; 6464; 1175; 140885; 3815; 22905; 28964; 2931; 10963; 9815; 226; 5296; 29924	455	454					4.78104e-06	0.000195619	GnRH signaling pathway - Homo sapiens (human)	KEGG	path:hsa04912	SRC; CAMK2A; CAMK2B; ITPR3	6714; 3710; 815; 816	93	93
3.84502e-07	9.54619e-05	Glycolysis / Gluconeogenesis - Homo sapiens (human)	KEGG	path:hsa00010	GPI; BPGM; HKDC1; LDHAL6A; ENO1; DLAT; ALDH7A1; ALDOA; ENO3; LDHC; LDHB; PKM	2821; 669; 160287; 1737; 5315; 80201; 2023; 226; 3945; 2027; 3948; 501	67	67					5.89214e-06	0.000195619	Inflammatory mediator regulation of TRP channels - Homo sapiens (human)	KEGG	path:hsa04750	SRC; CAMK2A; CAMK2B; ITPR3	6714; 3710; 815; 816	98	98
4.43665e-07	9.54619e-05	Glycolysis and Gluconeogenesis	Wikipathways	WP534	GPI; ENO1; ALDOA; DLAT; MDH1; GOT2; ENO3; LDHC; LDHB; PKM	3948; 3945; 2806; 2821; 5315; 4190; 226; 1737; 2027; 2023	45	45					8.97067e-06	0.000233138	bioactive peptide induced signaling pathway	BioCarta	biopeptidespathway	CDK5; CAMK2B; CAMK2A	1020; 816; 815	33	33
6.84126e-07	0.000126172	superpathway of conversion of glucose to acetyl CoA and entry into the TCA cycle	HumanCyc	PWY66-407	CS; GPI; BPGM; ACO1; ENO1; ENO3; MDH1; ALDOA; DLAT; PKM	2023; 2027; 226; 1737; 669; 4190; 48; 1431; 5315; 2821	48	47					9.8311e-06	0.000233138	RAF activation	Reactome	R-HSA-5673000	SRC; CAMK2A; CAMK2B	6714; 816; 815	34	34
7.55998e-06	0.00111913	Amino sugar and nucleotide sugar metabolism - Homo sapiens (human)	KEGG	path:hsa00520	RENBP; GPI; HEXA; HEXB; PGM3; HKDC1; UAP1L1; UGP2; CYB5R2	3073; 3074; 2821; 7360; 80201; 5973; 91373; 51700; 5238	48	48					1.87428e-05	0.000239331	DAG and IP3 signaling	Reactome	R-HSA-1489509	ITPR3; CAMK2A; CAMK2B	3710; 816; 815	42	42
7.8018e-06	0.00111913	Metabolism of carbohydrates	Reactome	R-HSA-71387	AGL; BPGM; NUP85; MDH1; UGP2; HEXB; PYGB; KHK; GOT2; PYGL; B4GALT4; PKM; GPI; ENO1; ENO3; ALDOA; IDUA; PFKFB1; PFKFB2; GLB1; NUP153; HEXA; SGSH	9972; 669; 2821; 5208; 79902; 2027; 7360; 178; 5834; 3425; 4190; 6448; 2806; 5315; 3795; 5836; 8702; 2023; 226; 2720; 5207; 3074; 3073	285	284					1.87428e-05	0.000239331	Signaling downstream of RAS mutants	Reactome	R-HSA-9649948	SRC; CAMK2A; CAMK2B	6714; 816; 815	42	42
1.21853e-05	0.00157312	Glucose metabolism	Reactome	R-HSA-70326	ALDOA; GPI; BPGM; PFKFB1; PFKFB2; NUP85; NUP153; ENO1; ENO3; MDH1; GOT2; PKM	9972; 669; 2821; 5208; 79902; 2027; 4190; 2806; 5315; 2023; 5207; 226	93	92					1.87428e-05	0.000239331	Signaling by RAS mutants	Reactome	R-HSA-6802949	SRC; CAMK2A; CAMK2B	6714; 816; 815	42	42
1.71423e-05	0.00201189	Glycolysis and Gluconeogenesis	EHMN	Glycolysis and Gluconeogenesis	GPI; PFKFB1; NUP85; NUP153; ENO1; ENO3; DLAT; ALDH7A1; CS; PKM	501; 79902; 2027; 9972; 2023; 1737; 5315; 5207; 1431; 2821	67	66					1.87428e-05	0.000239331	Paradoxical activation of RAF signaling by kinase inactive BRAF	Reactome	R-HSA-6802955	SRC; CAMK2A; CAMK2B	6714; 816; 815	42	42
2.00751e-05	0.00215975	Keratinization	Reactome	R-HSA-6805567	KRT75; KRT76; KRT79; KRT81; KRT83; KRT84; KRT78; KRT86; KRT3; KRT2; KRT1; KRT6B; KRT5; KRT9	3852; 3887; 9119; 196374; 3890; 3848; 3889; 3892; 51350; 3857; 338785; 3854; 3850; 3849	129	129					1.87428e-05	0.000239331	Signaling by moderate kinase activity BRAF mutants	Reactome	R-HSA-6802946	SRC; CAMK2A; CAMK2B	6714; 816; 815	42	42
3.42844e-05	0.00339828	SNARE interactions in vesicular transport - Homo sapiens (human)	KEGG	path:hsa04130	STX8; BET1; SEC22B; STX7; STX11; VTI1A; VTI1B	9482; 10282; 9554; 143187; 8417; 8676; 10490	33	33					1.87428e-05	0.000239331	Signaling by RAF1 mutants	Reactome	R-HSA-9656223	SRC; CAMK2A; CAMK2B	6714; 816; 815	42	42
3.73815e-05	0.00339828	Glycolysis	Reactome	R-HSA-70171	GPI; BPGM; PFKFB1; PFKFB2; NUP85; NUP153; ENO1; ENO3; ALDOA; PKM	2023; 79902; 2027; 226; 9972; 5208; 5315; 5207; 669; 2821	73	72					2.1589e-05	0.000255984	Renin-angiotensin-aldosterone system (RAAS)	Wikipathways	WP4756	ITPR3; CAMK2A; CAMK2B	3710; 815; 816	44	44
4.07635e-05	0.00339828	Endocytosis - Homo sapiens (human)	KEGG	path:hsa04144	RAB11FIP2; AP2S1; GIT1; VPS35; RNF103-CHMP3; ARAP1; WWP1; RAB4A; EPN1; RAB11FIP1; EPN2; CAPZA2; RAB11A; SMAD3; ACTR3B; VPS4A; GIT2; RABEP1; SH3GL2; SNX6	100526767; 27183; 22841; 9815; 1175; 58533; 29924; 28964; 11059; 6456; 830; 57180; 80223; 5867; 8766; 22905; 9135; 55737; 116985; 4088	252	252					3.12082e-05	0.00032452	JAK STAT pathway and regulation	INOH	None	SRC; CAMK2B; CDK5; TXLNA; CAMK2A	1020; 815; 200081; 816; 6714	310	310
4.21166e-05	0.00339828	Pyruvate metabolism	INOH	None	HAGH; DLAT; ALDH1A2; ALDH7A1; PKM; LDHB; LDHC	501; 3948; 5315; 1737; 3945; 3029; 8854	34	34					3.18003e-05	0.00032452	PLC beta mediated events	Reactome	R-HSA-112043	ITPR3; CAMK2A; CAMK2B	3710; 816; 815	50	50
4.69533e-05	0.00356569	glycolysis	HumanCyc	PWY66-400	GPI; BPGM; ENO1; ENO3; ALDOA; PKM	2023; 2027; 226; 669; 5315; 2821	25	24					3.42136e-05	0.00032452	G alpha (i) signalling events	Reactome	R-HSA-418594	SRC; ITPR3; CDK5; CAMK2B; CAMK2A	1020; 815; 6714; 3710; 816	316	316
5.09084e-05	0.00365127	Pyruvate metabolism - Homo sapiens (human)	KEGG	path:hsa00620	HAGH; LDHAL6A; DLAT; MDH1; ALDH7A1; LDHC; LDHB; PKM	4190; 160287; 5315; 1737; 3029; 3945; 3948; 501	47	47					3.51889e-05	0.00032452	Oxytocin signaling pathway - Homo sapiens (human)	KEGG	path:hsa04921	ITPR3; CAMK2A; CAMK2B; SRC	3710; 815; 816; 6714	154	154
6.02948e-05	0.00382359	Propanoate metabolism	INOH	None	HADHB; ACAA2; LDHB; ALDH7A1; ALDH1A2; LDHC	501; 3948; 3945; 3032; 10449; 8854	25	25					4.20154e-05	0.000351913	ca-calmodulin-dependent protein kinase activation	BioCarta	cacampathway	CAMK2A; CAMK2B	815; 816	8	8
6.02948e-05	0.00382359	gluconeogenesis	HumanCyc	PWY66-399	GPI; BPGM; ENO1; ENO3; MDH1; ALDOA	2023; 2027; 226; 669; 4190; 2821	26	25					4.23991e-05	0.000351913	G-protein mediated events	Reactome	R-HSA-112040	ITPR3; CAMK2A; CAMK2B	3710; 816; 815	55	55
6.21963e-05	0.00382359	Mitochondrial Fatty Acid Beta-Oxidation	Reactome	R-HSA-77289	HADHB; ACSM3; ACAA2; ACBD6; DECR1; ACOT2; ACOT1	3032; 641371; 1666; 6296; 10965; 10449; 84320	37	36					5.78921e-05	0.000457623	Signaling by BRAF and RAF fusions	Reactome	R-HSA-6802952	SRC; CAMK2A; CAMK2B	6714; 816; 815	61	61
8.06236e-05	0.00473114	Cysteine and methionine metabolism - Homo sapiens (human)	KEGG	path:hsa00270	AHCYL1; PHGDH; LDHAL6A; MDH1; MRI1; GOT2; LDHB; LDHC	10768; 84245; 26227; 160287; 4190; 3945; 3948; 2806	50	50					6.07882e-05	0.000458674	Post NMDA receptor activation events	Reactome	R-HSA-438064	SRC; CAMK2A; CAMK2B	6714; 816; 815	62	62
8.87641e-05	0.00498237	Glycosaminoglycan degradation	Wikipathways	WP4815	HEXA; HEXB; IDUA; GLB1; SGSH	2720; 3425; 3074; 3073; 6448	17	17					6.75746e-05	0.000487712	Axon guidance - Homo sapiens (human)	KEGG	path:hsa04360	SRC; CAMK2A; CAMK2B; CDK5	6714; 815; 816; 1020	182	182
0.000136309	0.00733227	VEGFA-VEGFR2 Signaling Pathway	Wikipathways	WP3888	BCL2L1; RAB4A; PRDX6; SLC2A14; SDCBP; MAP2K2; CRK; STIP1; LUC7L; AP2S1; CCDC124; TPM3; RAB11A; MICAL2; CAPN2; SLC8A1; PIK3R2; PLCB3; ITGB5; SHC1; EPN1; PRKCD; ALDOA; BRD4; PSMD11; CAMKK2; DECR1	10963; 1666; 598; 6386; 144195; 7170; 1175; 115098; 8766; 5580; 23476; 824; 29924; 3693; 9588; 5717; 10645; 5296; 55692; 5605; 1398; 9645; 5331; 5867; 226; 6546; 6464	433	433					7.2012e-05	0.000488289	IL-7 signaling	INOH	None	SRC; CDK5; CAMK2B; CAMK2A	1020; 815; 6714; 816	185	185
0.000159067	0.00821422	Glycosaminoglycan degradation - Homo sapiens (human)	KEGG	path:hsa00531	HEXA; HEXB; IDUA; GLB1; SGSH	2720; 3073; 3425; 3074; 6448	19	19					7.35374e-05	0.000488289	EPO signaling	INOH	None	SRC; CDK5; CAMK2B; CAMK2A	1020; 815; 6714; 816	186	186
0.00016798	0.00826326	Central carbon metabolism in cancer - Homo sapiens (human)	KEGG	path:hsa05230	LDHC; HKDC1; SLC7A5; LDHAL6A; MAP2K2; PIK3R2; KIT; LDHB; PKM	8140; 160287; 5296; 5315; 80201; 5605; 3815; 3945; 3948	70	70					7.66972e-05	0.000489682	Long-term potentiation - Homo sapiens (human)	KEGG	path:hsa04720	ITPR3; CAMK2A; CAMK2B	815; 816; 3710	67	67
0.000172818	0.00826326	Pathways in clear cell renal cell carcinoma	Wikipathways	WP4018	GPI; PHGDH; ENO1; ENO3; MDH1; ALDOA; PKM; SHMT2; LDHB; LDHC	5315; 6472; 3948; 3945; 2821; 4190; 26227; 226; 2027; 2023	86	86					8.3753e-05	0.000514926	Oncogenic MAPK signaling	Reactome	R-HSA-6802957	SRC; CAMK2A; CAMK2B	6714; 816; 815	69	69
0.000201956	0.00931159	De novo fatty acid biosynthesis	EHMN	De novo fatty acid biosynthesis	LOXL2; ACOT2; NUP85; NUP153; ELOVL1; SLC27A1; ACOT1	79902; 9972; 641371; 4017; 10965; 376497; 64834	43	43					9.87417e-05	0.000585397	CaMK IV-mediated phosphorylation of CREB	Reactome	R-HSA-111932	CAMK2A; CAMK2B	815; 816	12	12
0.000225473	0.00949026	Keratan sulfate degradation	Reactome	R-HSA-2022857	HEXA; HEXB; GLB1	2720; 3074; 3073	5	5					0.00010724	0.000594472	Proteoglycans in cancer - Homo sapiens (human)	KEGG	path:hsa05205	SRC; CAMK2A; CAMK2B; ITPR3	6714; 3710; 815; 816	205	205
0.000225473	0.00949026	lactate fermentation (reoxidation of cytosolic NADH)	HumanCyc	PWY-5481	LDHAL6A; LDHB; LDHC	3948; 3945; 160287	5	5					0.000107435	0.000594472	Activation of NMDA receptors and postsynaptic events	Reactome	R-HSA-442755	SRC; CAMK2A; CAMK2B	6714; 816; 815	75	75
0.000227884	0.00949026	Metabolism of lipids	Reactome	R-HSA-556833	TNFAIP8L2; RAB4A; DHCR7; FABP3; LBR; CYP1B1; HADHB; ACSM3; GBA; CBR1; ACAA2; PIK3R2; MTMR6; PIP4K2A; PIP4K2B; HMGCS1; ACSS3; KPNB1; PLA1A; SMARCD3; NUDT19; ACOT2; ACOT1; FDPS; HEXA; CDS2; HEXB; GLB1; CPNE3; ACBD6; AGPAT1; ELOVL1; DECR1; CPNE1; STARD5	6604; 390916; 1666; 79611; 873; 1717; 84320; 3032; 8895; 6296; 8396; 64834; 10554; 9107; 2224; 5867; 641371; 2629; 10449; 3157; 1545; 3074; 80765; 5305; 51365; 3837; 3930; 5296; 10965; 2170; 3073; 8760; 2720; 79626; 8904	646	645					0.000111762	0.000598469	Gastric acid secretion - Homo sapiens (human)	KEGG	path:hsa04971	ITPR3; CAMK2A; CAMK2B	815; 816; 3710	76	76
0.000260274	0.0105004	Citrate cycle	INOH	None	CS; ENO1; ENO3; MDH1; ACO1; PKM	2023; 2027; 4190; 48; 1431; 5315	32	32					0.000155922	0.000808844	ErbB signaling pathway - Homo sapiens (human)	KEGG	path:hsa04012	SRC; CAMK2A; CAMK2B	815; 816; 6714	85	85
0.000276594	0.0108207	Computational Model of Aerobic Glycolysis	Wikipathways	WP4629	ALDOA; ENO1; GPI; PKM	5315; 2023; 226; 2821	12	12					0.000161431	0.000812048	Insulin secretion - Homo sapiens (human)	KEGG	path:hsa04911	ITPR3; CAMK2A; CAMK2B	3710; 815; 816	86	86
0.000294422	0.0111794	HIF-1 signaling pathway - Homo sapiens (human)	KEGG	path:hsa04066	EGLN3; ENO1; HKDC1; LDHAL6A; MAP2K2; ENO3; PIK3R2; ALDOA; RBX1; LDHB; LDHC	160287; 5296; 226; 9978; 112399; 80201; 3945; 3948; 5605; 2023; 2027	109	109					0.000178997	0.000873924	calcium signaling by hbx of hepatitis b virus	BioCarta	hbxpathway	SRC; CAMK2B	6714; 816	16	16
0.000310494	0.0114528	Alpha 6 Beta 4 signaling pathway	Wikipathways	WP244	LAMA2; SHC1; PRKCD; LAMC2; PIK3R2; LAMB1	5296; 3908; 5580; 3912; 3918; 6464	33	33					0.000197162	0.000935111	ErbB signaling pathway	Wikipathways	WP673	SRC; CAMK2A; CAMK2B	815; 816; 6714	92	92
0.000368004	0.013197	Gluconeogenesis	Reactome	R-HSA-70263	GPI; GOT2; ENO1; ENO3; MDH1; ALDOA	2023; 2027; 226; 4190; 2806; 2821	35	34					0.000230579	0.00106322	Circadian entrainment - Homo sapiens (human)	KEGG	path:hsa04713	ITPR3; CAMK2A; CAMK2B	3710; 815; 816	97	97
0.000507781	0.0177174	Starch and sucrose metabolism - Homo sapiens (human)	KEGG	path:hsa00500	AGL; GPI; HKDC1; PYGB; PYGL; UGP2	2821; 5836; 178; 80201; 7360; 5834	36	36					0.000237674	0.00106632	Aldosterone synthesis and secretion - Homo sapiens (human)	KEGG	path:hsa04925	ITPR3; CAMK2A; CAMK2B	3710; 815; 816	98	98
0.00069267	0.0235326	L1CAM interactions	Reactome	R-HSA-373760	AP2S1; RPS6KA4; SDCBP; MAP2K2; DCX; L1CAM; LAMB1; DPYSL2; SPTBN2; SH3GL2	8986; 5605; 1175; 6456; 3912; 1641; 6712; 1808; 6386; 3897	102	102					0.000263592	0.00114406	Intracellular signaling by second messengers	Reactome	R-HSA-9006925	SRC; CAMK2A; CAMK2B; ITPR3	815; 6714; 3710; 816	259	259
0.000755878	0.024396	dermatan sulfate degradation (metazoa)	HumanCyc	PWY-6576	HEXA; HEXB; IDUA	3425; 3073; 3074	7	7					0.000282569	0.00114406	Unblocking of NMDA receptors, glutamate binding and activation	Reactome	R-HSA-438066	CAMK2A; CAMK2B	815; 816	20	20
0.000755878	0.024396	CS/DS degradation	Reactome	R-HSA-2024101	HEXA; HEXB; IDUA	3425; 3073; 3074	7	7					0.000282569	0.00114406	Signaling by NTRK2 (TRKB)	Reactome	R-HSA-9006115	SRC; CDK5	6714; 1020	20	20
0.000914007	0.0285337	Fatty acid elongation - Homo sapiens (human)	KEGG	path:hsa00062	HADHB; ACAA2; ACOT1; ACOT2; ELOVL1	64834; 10449; 10965; 3032; 641371	27	27					0.000282569	0.00114406	VEGFR2 mediated cell proliferation	Reactome	R-HSA-5218921	SRC; ITPR3	6714; 3710	20	20
0.000928285	0.0285337	TCA Cycle and Deficiency of Pyruvate Dehydrogenase complex (PDHc)	Wikipathways	WP2453	ACO1; CS; DLAT; MDH1	1737; 48; 1431; 4190	16	16					0.000307987	0.00120478	Glucagon signaling pathway - Homo sapiens (human)	KEGG	path:hsa04922	ITPR3; CAMK2A; CAMK2B	3710; 815; 816	107	107
0.0010388	0.031188	Inositol phosphate metabolism	INOH	None	PLCB3; INPP1; MIOX; ITPKB; PIP4K2A; PIP4K2B	5331; 3628; 3707; 5305; 55586; 8396	41	41					0.00031208	0.00120478	regulation of pgc-1a	BioCarta	pgc1apathway	CAMK2A; CAMK2B	815; 816	21	21
0.00108678	0.0318872	Recycling pathway of L1	Reactome	R-HSA-437239	DPYSL2; AP2S1; SH3GL2; RPS6KA4; L1CAM	8986; 1808; 3897; 1175; 6456	28	28					0.000343033	0.00129417	Ras activation upon Ca2+ influx through NMDA receptor	Reactome	R-HSA-442982	CAMK2A; CAMK2B	816; 815	22	22
0.00116695	0.0334786	Innate Immune System	Reactome	R-HSA-168249	BCL2L1; AGL; RAB4B; RAP2C; PRDX6; CD59; NCSTN; CD4; KRT1; CHI3L1; CRK; P2RX7; SHC1; FLG2; CPNE3; CPNE1; RETN; PYGB; PIK3R2; GOLGA7; FTH1; PYGL; PKM; MVP; DHX9; ANXA2; GPI; SIRPA; KCMF1; KPNB1; PRKCD; VCP; APRT; ATG12; CYBA; LAMP2; ALDOA; SDCBP; FTL; CAPZA2; LGMN; TOLLIP; HEXB; PSMD11; TUBB; GLB1; SIRPB1; CFP	598; 2821; 5027; 5836; 9588; 388698; 9140; 920; 1660; 3920; 5199; 7415; 1535; 53916; 1398; 9961; 23385; 302; 8895; 830; 966; 5315; 56888; 203068; 1116; 54472; 5580; 57826; 5641; 5834; 353; 6386; 3074; 2512; 2495; 10326; 6464; 140885; 178; 5717; 3837; 226; 2720; 3848; 56729; 51125; 5296; 8904	1065	1064					0.000361604	0.00133392	Cholinergic synapse - Homo sapiens (human)	KEGG	path:hsa04725	ITPR3; CAMK2A; CAMK2B	3710; 815; 816	113	113
0.00128263	0.0359972	Pyruvate metabolism	Reactome	R-HSA-70268	HAGH; DLAT; LDHAL6A; LDHB; LDHC	3948; 1737; 3945; 3029; 160287	29	29					0.000375423	0.00135479	Negative regulation of NMDA receptor-mediated neuronal transmission	Reactome	R-HSA-9617324	CAMK2A; CAMK2B	816; 815	23	23
0.00134214	0.036866	Vitamin E metabolism	EHMN	Vitamin E metabolism	HADHB; NUP85; NUP153; ACAA2; ACOT2; ACOT1	3032; 79902; 9972; 641371; 10449; 10965	43	43					0.000409248	0.00144543	regulation of ck1/cdk5 by type 1 glutamate receptors	BioCarta	ck1pathway	CDK5; CAMK2B	1020; 816	24	24
0.0014813	0.0380553	Metabolism of RNA	Reactome	R-HSA-8953854	RPS13; RPS17; RPL8; SF3B5; NUP85; SF3B2; RPL3L; PPIL4; HNRNPH2; EXOSC3; XPO1; SRSF7; DDX39B; RPL22L1; DHX9; XPOT; PRKCD; METTL1; RPL13; DDX20; SNRPD2; PRCC; SRRT; RPL35; EXOSC8; NUP153; DKC1; EIF4A2; EIF4A3; FBL	9972; 79902; 6123; 6432; 11218; 11260; 7919; 1660; 6633; 85313; 5546; 11224; 1736; 2091; 5580; 3188; 7514; 6132; 83443; 51010; 51593; 6218; 1974; 11340; 6137; 4234; 200916; 10992; 9775; 6207	584	583					0.00042091	0.00144682	Fragile X Syndrome	Wikipathways	WP4549	SRC; CAMK2A; CAMK2B	815; 816; 6714	119	119
0.00149134	0.0380553	Other glycan degradation - Homo sapiens (human)	KEGG	path:hsa00511	HEXA; HEXB; GLB1; GBA	2720; 3073; 3074; 2629	18	18					0.000444504	0.00144682	Assembly and cell surface presentation of NMDA receptors	Reactome	R-HSA-9609736	CAMK2A; CAMK2B	816; 815	25	25
0.00150335	0.0380553	Glyoxylate and dicarboxylate metabolism - Homo sapiens (human)	KEGG	path:hsa00630	CS; ACO1; GLUL; SHMT2; MDH1	1431; 48; 4190; 2752; 6472	30	30					0.000444504	0.00144682	stathmin and breast cancer resistance to antimicrotubule agents	BioCarta	stathminpathway	CAMK2A; CAMK2B	816; 815	25	25
0.00150335	0.0380553	Fructose Mannose metabolism	INOH	None	PFKFB1; KHK; PFKFB2; ALDOA; GPI	5208; 3795; 5207; 226; 2821	30	30					0.000444504	0.00144682	Alpha9 beta1 integrin signaling events	PID	integrin_a9b1_pathway	SRC; TGM2	6714; 7052	25	25
0.00173782	0.0423307	glycogenolysis	HumanCyc	PWY-5941	PYGB; AGL; PYGL	178; 5836; 5834	9	9					0.000481188	0.0015361	links between pyk2 and map kinases	BioCarta	pyk2pathway	SRC; CAMK2B	6714; 816	26	26
0.00173782	0.0423307	UDP-<i>N</i>-acetyl-D-galactosamine biosynthesis II	HumanCyc	PWY-5514	HKDC1; GPI; PGM3	2821; 5238; 80201	9	9					0.000519296	0.00162647	transcription factor creb and its extracellular signals	BioCarta	crebpathway	CAMK2A; CAMK2B	816; 815	27	27
0.00179018	0.0427987	TCR	NetPath	Pathway_TCR	ANXA2; DPYSL2; SHC1; MAP2K2; ACBD6; PRKCD; TUBB; SDCBP; CD4; PIK3R2; ARHGAP35; GIT2; CRK; DGKA; LDHB; PKM	1606; 6386; 6464; 5580; 3945; 2909; 1398; 302; 5315; 9815; 1808; 920; 5296; 84320; 5605; 203068	244	243					0.000533064	0.00163868	Oocyte meiosis - Homo sapiens (human)	KEGG	path:hsa04114	ITPR3; CAMK2A; CAMK2B	3710; 815; 816	129	129
0.0018725	0.0439526	Phosphatidylinositol signaling system - Homo sapiens (human)	KEGG	path:hsa04070	INPP1; PLCB3; CDS2; ITPKB; PIK3R2; MTMR6; DGKA; PIP4K2A; PIP4K2B	3628; 8760; 1606; 3707; 5296; 5305; 8396; 5331; 9107	97	97					0.000570092	0.00172064	Dopaminergic synapse - Homo sapiens (human)	KEGG	path:hsa04728	ITPR3; CAMK2A; CAMK2B	3710; 815; 816	132	132
0.0019184	0.0442259	Translation inhibitors in chronically activated PDGFRA cells	Wikipathways	WP4566	RPS6KA4; PRKCD; MAP2K2; PIK3R2; PDCD4; EIF4A2	1974; 5296; 5605; 8986; 5580; 27250	46	46					0.000642137	0.00180669	CREB1 phosphorylation through NMDA receptor-mediated activation of RAS signaling	Reactome	R-HSA-442742	CAMK2A; CAMK2B	816; 815	30	30
0.0019907	0.0450876	Autophagy - animal - Homo sapiens (human)	KEGG	path:hsa04140	BCL2L1; RRAGA; RRAGC; MAP2K2; UVRAG; PRKCD; CAMKK2; ATG12; LAMP2; NRBF2; PIK3R2	598; 64121; 5296; 29982; 7405; 3920; 10645; 10670; 9140; 5580; 5605	137	137					0.000642137	0.00180669	Trafficking of AMPA receptors	Reactome	R-HSA-399719	CAMK2A; CAMK2B	816; 815	30	30
0.00202681	0.0451139	Valine Leucine Isoleucine degradation	INOH	None	HADHB; ACAA2; ALDH1A2; HMGCS1; ALDH7A1	501; 3032; 10449; 3157; 8854	32	32					0.000642137	0.00180669	Glutamate binding, activation of AMPA receptors and synaptic plasticity	Reactome	R-HSA-399721	CAMK2A; CAMK2B	816; 815	30	30
0.00225648	0.0493748	Aminosugars metabolism	INOH	None	RENBP; PFKFB1; PFKFB2; PGM3	5973; 5208; 5238; 5207	20	20					0.000642137	0.00180669	vegf hypoxia and angiogenesis	BioCarta	vegfpathway	SRC; CAMK2B	6714; 816	30	30
0.00233329	0.0502046	Fructose and mannose metabolism - Homo sapiens (human)	KEGG	path:hsa00051	HKDC1; PFKFB1; KHK; ALDOA; PFKFB2	80201; 3795; 5207; 5208; 226	33	33					0.000734622	0.00203245	Brain-derived neurotrophic factor (BDNF) signaling pathway	Wikipathways	WP2380	SRC; CAMK2A; CDK5	815; 6714; 1020	144	144
0.00239529	0.0504625	IL5	NetPath	Pathway_IL5	SHC1; GSK3A; PRKCD; BAX; SDCBP; MAP2K2	581; 2931; 6464; 6386; 5605; 5580	48	48					0.000777684	0.00204914	Disruption of postsynaptic signaling by CNV	Wikipathways	WP4875	CAMK2A; CAMK2B	815; 816	33	33
0.00242345	0.0504625	opposing roles of aif in apoptosis and cell survival	BioCarta	aifpathway	BCL2L1; AIFM1	9131; 598	3	3					0.000777684	0.00204914	Netrin-mediated signaling events	PID	netrin_pathway	SRC; CAMK2A	6714; 815	33	33
0.00264814	0.0542659	Leukotriene metabolism	EHMN	Leukotriene metabolism	CYP1B1; HADHB; CBR1; NUP85; NUP153; ACAA2; ALDH7A1; ACOT2; ACOT1	9972; 641371; 3032; 10449; 873; 501; 79902; 1545; 10965	102	102					0.000777684	0.00204914	EPHA forward signaling	PID	epha_fwdpathway	SRC; CDK5	6714; 1020	33	33
0.00310541	0.0626419	Cellular response to starvation	Reactome	R-HSA-9711097	RPL22L1; RPS13; RRAGA; RRAGC; RPL8; RPL35; ASNS; RPL3L; RPL13; LAMTOR5; RPS17	6137; 200916; 10670; 10542; 11224; 6123; 6132; 64121; 6207; 6218; 440	145	145					0.000825675	0.00214159	Regulation of MECP2 expression and activity	Reactome	R-HSA-9022692	CAMK2A; CAMK2B	816; 815	34	34
0.00325593	0.0630171	Lysine degradation	INOH	None	CS; SHMT2; ALDH1A2; ALDH7A1	501; 6472; 1431; 8854	22	22					0.000843241	0.00215351	Calcium Regulation in the Cardiac Cell	Wikipathways	WP536	ITPR3; CAMK2A; CAMK2B	3710; 815; 816	151	151
0.00327045	0.0630171	3-oxo-10R-octadecatrienoate beta-oxidation	EHMN	3-oxo-10R-octadecatrienoate beta-oxidation	HADHB; ACAA2; DECR1	3032; 10449; 1666	11	11					0.000875065	0.0021836	angiotensin ii mediated activation of jnk pathway via pyk2 dependent signaling	BioCarta	at1rpathway	SRC; CAMK2B	6714; 816	35	35
0.00327045	0.0630171	Alpha6 beta4 integrin-ligand interactions	PID	integrin4_pathway	LAMC2; LAMB1; LAMA2	3918; 3908; 3912	11	11					0.000881334	0.0021836	GPCR downstream signalling	Reactome	R-HSA-388396	SRC; CAMK2A; CDK5; CAMK2B; ITPR3	6714; 816; 3710; 1020; 815	633	633
0.0034545	0.0646613	Glycogen Synthesis and Degradation	Wikipathways	WP500	GSK3A; PYGB; AGL; PYGL; UGP2	178; 7360; 5836; 2931; 5834	36	36					0.000909664	0.00218847	Cushing syndrome - Homo sapiens (human)	KEGG	path:hsa04934	ITPR3; CAMK2A; CAMK2B	3710; 815; 816	155	155
0.00345595	0.0646613	Vesicle-mediated transport	Reactome	R-HSA-5653656	STAB1; RAB4A; CD59; CD4; DENND4C; DCTN2; COL3A1; SPTBN2; SH3GL2; BET1; UBQLN2; FTL; RAB11A; GOLGA2; RNF103-CHMP3; RABEP1; FTH1; CAPZA2; EPN1; AP2S1; EPN2; VPS4A; KLC2; KIF3A; SEC22B; NAA38; SCARB2; VTI1A; MYO5A; TBC1D10A	10282; 966; 950; 10540; 83874; 9135; 2801; 920; 9554; 64837; 27183; 29978; 5867; 11127; 55667; 100526767; 1281; 84316; 830; 2512; 2495; 4644; 1175; 8766; 6456; 23166; 143187; 22905; 6712; 29924	617	617					0.000909664	0.00218847	Myometrial relaxation and contraction pathways	Wikipathways	WP289	ITPR3; CAMK2A; CAMK2B	3710; 815; 816	155	155
0.00382694	0.0690907	Lysosome - Homo sapiens (human)	KEGG	path:hsa04142	LGMN; GBA; HEXA; SCARB2; HEXB; GLB1; NPC1; LAMP2; SGSH; IDUA	3073; 3074; 5641; 2629; 2720; 4864; 6448; 3920; 3425; 950	128	128					0.00092585	0.00219559	Trk receptor signaling mediated by PI3K and PLC-gamma	PID	pi3kplctrkpathway	SRC; CAMK2A	6714; 815	36	36
0.00384241	0.0690907	Developmental Biology	Reactome	R-HSA-1266738	KRT75; KRT76; KALRN; KRT79; KRT78; SMAD3; KRT3; KRT2; KRT1; KRT5; L1CAM; LAMB1; KRT9; SPTBN2; SH3GL2; AP2S1; KRT81; KRT83; KRT84; KRT86; KRT6B; DCX; ARHGAP35; LAMA2; DPYSL2; SHC1; COL4A5; ABLIM3; SDCBP; RPS6KA4; MAP2K2; GIT1	196374; 3889; 1641; 3908; 5605; 3849; 1808; 4088; 22885; 3892; 1287; 3897; 8997; 8986; 3852; 3887; 9119; 6712; 3857; 3854; 6386; 6464; 1175; 6456; 3848; 28964; 51350; 338785; 3890; 3912; 3850; 2909	676	676					0.000978028	0.00222401	Calmodulin induced events	Reactome	R-HSA-111933	CAMK2A; CAMK2B	816; 815	37	37
0.00385324	0.0690907	regulation of bad phosphorylation	BioCarta	badpathway	BCL2L1; PRKAR1A; BAX; KIT	3815; 581; 5573; 598	23	23					0.000978028	0.00222401	CaM pathway	Reactome	R-HSA-111997	CAMK2A; CAMK2B	816; 815	37	37
0.00397446	0.0701444	Pyruvate metabolism and Citric Acid (TCA) cycle	Reactome	R-HSA-71406	HAGH; LDHAL6A; DLAT; CS; LDHB; LDHC	3948; 1737; 1431; 3945; 3029; 160287	53	53					0.000978028	0.00222401	HSF1-dependent transactivation	Reactome	R-HSA-3371571	CAMK2A; CAMK2B	816; 815	37	37
0.00402067	0.0701444	Host Interactions of HIV factors	Reactome	R-HSA-162909	XPO1; CD4; AP2S1; KPNB1; NUP85; NUP153; RBX1; NPM1	9972; 920; 1175; 4869; 79902; 3837; 7514; 9978	89	89					0.00108655	0.00243739	Ca-dependent events	Reactome	R-HSA-111996	CAMK2A; CAMK2B	816; 815	39	39
0.00419443	0.0722001	Alpha6Beta4Integrin	NetPath	Pathway_Alpha6Beta4Integrin	LAMA2; SHC1; PRKCD; SMAD3; LAMB1; PIK3R2; LAMC2	3918; 4088; 6464; 3908; 5296; 3912; 5580	71	71					0.0012006	0.00265733	CLEC7A (Dectin-1) signaling	Reactome	R-HSA-5607764	SRC; ITPR3	6714; 3710	41	41
0.00438912	0.0745573	Interactions of Rev with host cellular proteins	Reactome	R-HSA-177243	NUP153; XPO1; KPNB1; NPM1; NUP85	79902; 9972; 3837; 7514; 4869	38	38					0.00125969	0.00275144	IFN-gamma pathway	PID	ifngpathway	CAMK2A; CAMK2B	816; 815	42	42
0.00452058	0.0748214	Glycogen metabolism	Reactome	R-HSA-8982491	PYGB; AGL; PYGL; UGP2	178; 5834; 7360; 5836	24	24					0.00137855	0.00297195	Tuberculosis - Homo sapiens (human)	KEGG	path:hsa05152	SRC; CAMK2A; CAMK2B	6714; 815; 816	180	179
0.00452058	0.0748214	Methionine Cysteine metabolism	INOH	None	GOT2; AHCYL1; LDHB; LDHC	3948; 10768; 2806; 3945	24	24					0.00144075	0.00306621	Signaling by GPCR	Reactome	R-HSA-372790	SRC; CAMK2A; CDK5; CAMK2B; ITPR3	6714; 816; 3710; 1020; 815	706	706
0.00475474	0.0767296	Synthesis of PIPs in the nucleus	Reactome	R-HSA-8847453	PIP4K2A; PIP4K2B	8396; 5305	4	4					0.00151558	0.00318463	Neurotransmitter receptors and postsynaptic signal transmission	Reactome	R-HSA-112314	SRC; CAMK2A; CAMK2B	815; 816; 6714	185	185
0.00475474	0.0767296	molybdenum cofactor biosynthesis	HumanCyc	PWY-6823	MOCS3; GPHN	10243; 27304	4	4					0.0015757	0.00326957	NO-cGMP-PKG mediated Neuroprotection	Wikipathways	WP4008	CAMK2A; CAMK2B	816; 815	47	47
0.00489462	0.0772272	Inositol phosphate metabolism - Homo sapiens (human)	KEGG	path:hsa00562	PLCB3; INPP1; MIOX; ITPKB; MTMR6; PIP4K2A; PIP4K2B	9107; 55586; 3628; 5305; 8396; 5331; 3707	73	73					0.00215175	0.00435597	Ca2+ pathway	Reactome	R-HSA-4086398	ITPR3; CAMK2A	815; 3710	55	55
0.00490521	0.0772272	Membrane Trafficking	Reactome	R-HSA-199991	RAB4A; CD59; CD4; DENND4C; DCTN2; SPTBN2; SH3GL2; BET1; UBQLN2; RAB11A; GOLGA2; MYO5A; RNF103-CHMP3; RABEP1; FTH1; CAPZA2; EPN1; AP2S1; EPN2; VPS4A; FTL; KIF3A; SEC22B; NAA38; SCARB2; VTI1A; KLC2; TBC1D10A	10282; 966; 950; 83874; 9135; 2801; 920; 6456; 10540; 9554; 830; 64837; 27183; 4644; 29978; 5867; 11127; 55667; 100526767; 84316; 2512; 2495; 1175; 8766; 143187; 22905; 6712; 29924	578	578					0.00215175	0.00435597	RANKL-RANK signaling pathway	Wikipathways	WP2018	SRC; ACP5	6714; 54	55	55
0.0050514	0.0785706	Shigellosis - Homo sapiens (human)	KEGG	path:hsa05131	BCL2L1; PLCB3; RRAGA; RRAGC; HKDC1; PRKCD; GSK3A; CAPN2; BAX; ACTR3B; ATG12; TRADD; CRK; RBX1; PIK3R2	8717; 57180; 581; 598; 64121; 9978; 5296; 5331; 80201; 824; 2931; 1398; 10670; 9140; 5580	246	246					0.00222978	0.00440648	FGF signaling pathway	PID	fgf_pathway	SRC; CAMK2A	6714; 815	56	56
0.00526153	0.0799134	superpathway of cholesterol biosynthesis	HumanCyc	PWY66-5	FDPS; LBR; HMGCS1; DHCR7	1717; 3930; 2224; 3157	25	25					0.00222978	0.00440648	Thromboxane A2 receptor signaling	PID	txa2pathway	SRC; TGM2	6714; 7052	56	56
0.00526153	0.0799134	Cholesterol biosynthesis	Reactome	R-HSA-191273	FDPS; LBR; HMGCS1; DHCR7	1717; 3930; 2224; 3157	25	25					0.00232899	0.00454839	Lipid and atherosclerosis - Homo sapiens (human)	KEGG	path:hsa05417	SRC; CAMK2A; CAMK2B	6714; 815; 816	215	215
0.00543177	0.0806024	role of mitochondria in apoptotic signaling	BioCarta	mitochondriapathway	BCL2L1; AIFM1; BAX	581; 9131; 598	13	13					0.00254508	0.00491259	Pathways of neurodegeneration - multiple diseases - Homo sapiens (human)	KEGG	path:hsa05022	ITPR3; CAMK2A; CAMK2B; CDK5	815; 816; 1020; 3710	475	475
0.00543177	0.0806024	stearate biosynthesis	HumanCyc	PWY-5972	ELOVL1; ACOT2; ACOT1	10965; 641371; 64834	13	13					0.00272582	0.00520099	Leptin	NetPath	Pathway_Leptin	SRC; CDK5	1020; 6714	62	62
0.00607953	0.0876367	Basigin interactions	Reactome	R-HSA-210991	SLC3A2; PPIL2; SLC7A5; L1CAM	23759; 6520; 3897; 8140	26	26					0.00290169	0.00547364	Transcriptional Regulation by MECP2	Reactome	R-HSA-8986944	CAMK2A; CAMK2B	816; 815	64	64
0.00610525	0.0876367	Chronic myeloid leukemia - Homo sapiens (human)	KEGG	path:hsa05220	BCL2L1; SHC1; BAX; SMAD3; MAP2K2; PIK3R2; CRK	5605; 5296; 6464; 4088; 598; 581; 1398	76	76					0.00299761	0.00559105	RAF/MAP kinase cascade	Reactome	R-HSA-5673001	SRC; CAMK2A; CAMK2B	815; 6714; 816	235	235
0.00610945	0.0876367	Gastrin	NetPath	Pathway_Gastrin	PIK3R2; PRKCD; ANXA2; SHC1; KIT	302; 3815; 6464; 5296; 5580	41	41					0.00303383	0.00559573	MAPK1/MAPK3 signaling	Reactome	R-HSA-5684996	SRC; CAMK2A; CAMK2B	815; 6714; 816	236	236
0.00622071	0.088252	Necroptosis - Homo sapiens (human)	KEGG	path:hsa04217	TRADD; PYGB; BAX; GLUL; VPS4A; RNF103-CHMP3; FTH1; AIFM1; PYGL; FTL; CAPN2	8717; 27183; 581; 100526767; 2752; 5834; 5836; 824; 9131; 2495; 2512	159	159					0.00314411	0.00573542	Calcium signaling pathway - Homo sapiens (human)	KEGG	path:hsa04020	ITPR3; CAMK2A; CAMK2B	3710; 815; 816	240	239
0.00676742	0.0940512	Repression of WNT target genes	Reactome	R-HSA-4641265	TLE2; TLE1; TLE4	7091; 7088; 7089	14	14					0.00326906	0.00589852	Non-genomic actions of 1,25 dihydroxyvitamin D3	Wikipathways	WP4341	CAMK2A; CAMK2B	815; 816	68	68
0.00677519	0.0940512	Metabolic reprogramming in colon cancer	Wikipathways	WP4290	GOT2; ENO1; GPI; SHMT2; PKM	2806; 2821; 5315; 6472; 2023	42	42					0.00336414	0.00600482	Amphetamine addiction - Homo sapiens (human)	KEGG	path:hsa05031	CAMK2A; CAMK2B	815; 816	69	69
0.00697789	0.0945122	Signaling by NOTCH4	Reactome	R-HSA-9013694	RBX1; RBPJ; NCSTN; SMAD3	4088; 9978; 23385; 3516	27	27					0.00352957	0.00615269	Transmission across Chemical Synapses	Reactome	R-HSA-112315	SRC; CAMK2A; CAMK2B	815; 816; 6714	249	249
0.00697789	0.0945122	Intracellular trafficking proteins involved in CMT neuropathy	Wikipathways	WP4856	RAB11A; RAB4B; RAB25; RAB4A	57111; 53916; 5867; 8766	27	27					0.00352957	0.00615269	Parkinson disease - Homo sapiens (human)	KEGG	path:hsa05012	ITPR3; CAMK2A; CAMK2B	3710; 815; 816	249	249
0.00702802	0.0945122	Notch	INOH	None	TLE2; TLE1; PSMD11; PSMD10; TLE4; NCSTN; RBPJ	5716; 7091; 7089; 3516; 7088; 5717; 23385	78	78					0.00355818	0.00615269	Adherens junction - Homo sapiens (human)	KEGG	path:hsa04520	SRC; CTNNA3	6714; 29119	71	71
0.00713116	0.0949106	The citric acid (TCA) cycle and respiratory electron transport	Reactome	R-HSA-1428517	ETFA; HAGH; NDUFB6; NDUFB11; LDHAL6A; DLAT; NDUFAF3; NDUFA13; CS; LDHB; LDHC	3945; 3948; 3029; 2108; 25915; 51079; 54539; 1737; 1431; 4712; 160287	162	162					0.00396163	0.0067797	Glioma - Homo sapiens (human)	KEGG	path:hsa05214	CAMK2A; CAMK2B	815; 816	75	75
0.00749006	0.0983976	IL-6 signaling pathway	Wikipathways	WP364	BCL2L1; MAP2K2; PIK3R2; SHC1; PRKCD	5296; 5605; 5580; 598; 6464	43	43					0.004171	0.00706517	Bacterial invasion of epithelial cells - Homo sapiens (human)	KEGG	path:hsa05100	SRC; CTNNA3	6714; 29119	77	77
0.00777425	0.0983976	Degradation pathway of sphingolipids, including diseases	Wikipathways	WP4153	HEXA; GLB1	3073; 2720	5	5					0.00443081	0.00742944	MAPK family signaling cascades	Reactome	R-HSA-5683057	SRC; CAMK2A; CAMK2B	815; 6714; 816	270	270
0.00777425	0.0983976	malate-aspartate shuttle	HumanCyc	MALATE-ASPARTATE-SHUTTLE-PWY	GOT2; MDH1	4190; 2806	5	5					0.00461694	0.00766412	Diseases of signal transduction by growth factor receptors and second messengers	Reactome	R-HSA-5663202	SRC; CAMK2A; CAMK2B	6714; 816; 815	274	274
0.00777425	0.0983976	fructose 2,6-bisphosphate synthesis	HumanCyc	PWY66-423	PFKFB1; PFKFB2	5208; 5207	5	5					0.00494352	0.00812499	C-type lectin receptors (CLRs)	Reactome	R-HSA-5621481	SRC; ITPR3	6714; 3710	84	84
0.00777425	0.0983976	folate polyglutamylation	HumanCyc	PWY-2161	SHMT2; MTHFD1	6472; 4522	5	5					0.00541241	0.00880844	Gap junction - Homo sapiens (human)	KEGG	path:hsa04540	SRC; ITPR3	6714; 3710	88	88
0.00795974	0.0997672	Omega-6 fatty acid metabolism	EHMN	Omega-6 fatty acid metabolism	HADHB; ACAA2; DECR1; ELOVL1	3032; 1666; 10449; 64834	28	28					0.00590105	0.00951042	VEGFA-VEGFR2 Pathway	Reactome	R-HSA-4420097	SRC; ITPR3	6714; 3710	92	92
0.00828121	0.101819	Cholesterol Biosynthesis Pathway	Wikipathways	WP197	FDPS; HMGCS1; DHCR7	1717; 2224; 3157	15	15					0.00602626	0.00961885	Salivary secretion - Homo sapiens (human)	KEGG	path:hsa04970	ITPR3; LYZ	3710; 4069	93	93
0.00828121	0.101819	Glycosphingolipid biosynthesis - ganglio series - Homo sapiens (human)	KEGG	path:hsa00604	HEXA; HEXB; GLB1	2720; 3074; 3073	15	15					0.0061527	0.00972713	Beta-catenin independent WNT signaling	Reactome	R-HSA-3858494	ITPR3; CAMK2A	815; 3710	94	94
0.00908014	0.110589	Amyotrophic lateral sclerosis - Homo sapiens (human)	KEGG	path:hsa05014	BCL2L1; NUP153; SRSF7; ERBB4; UBQLN4; UBQLN2; NDUFB6; NDUFA13; PSMD11; NUP85; BAX; TUBB; VCP; NDUFB11; UBQLN3; DCTN2; KLC2; SETX; NRBF2	2066; 79902; 10540; 203068; 23064; 581; 598; 4712; 7415; 54539; 29978; 29982; 64837; 50613; 56893; 5717; 6432; 9972; 51079	364	364					0.00640922	0.0100371	Interferon gamma signaling	Reactome	R-HSA-877300	CAMK2A; CAMK2B	815; 816	96	96
0.00994687	0.118466	Cholesterol metabolism (includes both Bloch and Kandutsch-Russell pathways)	Wikipathways	WP4718	HMGCS1; LBR; ACOT2; FDPS; DHCR7	1717; 3930; 3157; 10965; 2224	46	46					0.0065393	0.0101451	Cellular response to heat stress	Reactome	R-HSA-3371556	CAMK2A; CAMK2B	815; 816	97	97
													0.00693676	0.0106621	Signaling by VEGF	Reactome	R-HSA-194138	SRC; ITPR3	6714; 3710	100	100
													0.00707165	0.0107697	Melanogenesis - Homo sapiens (human)	KEGG	path:hsa04916	CAMK2A; CAMK2B	816; 815	101	101
													0.00741937	0.0111915	Disease	Reactome	R-HSA-1643685	SRC; ITPR3; CAMK2A; CAMK2B; CDK5	816; 815; 3710; 1020; 6714	1029	1029
													0.00748348	0.0111915	C-type lectin receptor signaling pathway - Homo sapiens (human)	KEGG	path:hsa04625	SRC; ITPR3	6714; 3710	104	104
													0.00819355	0.012144	HIF-1 signaling pathway - Homo sapiens (human)	KEGG	path:hsa04066	CAMK2A; CAMK2B	815; 816	109	109
													0.00893295	0.0130076	Wnt signaling	Wikipathways	WP428	CAMK2A; CAMK2B	816; 815	114	114
													0.00893295	0.0130076	Signaling by NTRK1 (TRKA)	Reactome	R-HSA-187037	SRC; CDK5	1020; 6714	114	114
													0.00970132	0.0140036	Neurotrophin signaling pathway - Homo sapiens (human)	KEGG	path:hsa04722	CAMK2A; CAMK2B	815; 816	119	119
