# Supplementary material for: Proteogenomic characterization of MiT family translocation renal cell carcinoma
Source: Nat Commun. 2022 Dec 5;13:7494. doi: 10.1038/s41467-022-34460-w (PMC9722939; doi:10.1038/s41467-022-34460-w)
Supplement: Supplementary file 9 — Supplementary Data 6 [file 41467_2022_34460_MOESM9_ESM.xlsx]

## Sheet: Description
Supplementary Data 6, proteomic subtypes and molecular features.
subtypes	Proteomic subtypes and associated clinical and genetic features
DEP	Differentially expressed proteins among three proteomic subtypes
Pathway	Pathways enriched in three proteomic subtypes

## Sheet: subtypes
Symbol	Proteomic Subtype	PFS	OS	SBS6	SBS26	CGI	TMB	12p_amp	12q_amp	9q_del	14q_del
Exp063457	GP1	3.3	43.2	1	1	1.20286	26	0	0	0	0
Exp063459	GP1	52.2	68.6			0.725135		0	0	0	0
Exp063461	GP2	103.2	103.2			2.02328		0	0	1	0
Exp063463	GP2	70.6	70.6	0	0	0.889378	3	0	0	0	0
Exp063465	GP2	11.6	16.6	0	0	1.18916	11	0	0	0	0
Exp063469	GP2	53.6	53.6
Exp063473	GP2	42.4	42.4	0	0	2.1429	26	0	0	0	0
Exp063475	GP1	2.7	10.8	0	0	2.35081	31	0	0	1	0
Exp063477	GP2	74.4	74.4	0	0	0.438771	11	0	0	0	0
Exp063479	GP2	55.9	55.9	0	0	0.666614	9	0	0	0	0
Exp063481	GP2	40.5	40.5	0	0	0.836501	19	0	0	0	0
Exp063483	GP2	19.5	19.5	1	1	1.58424	39	0	0	0	0
Exp063485	GP2	21.7	21.7	0	1	0.648954	18	0	0	0	0
Exp066955	GP2	34.5	34.5			0.454608		0	0	0	0
Exp066960	GP1	7	34.1	0	0	1.26602	117	0	0	1	1
Exp066962	GP2	13.4	41.5	1	1	1.46708	66	0	0	0	0
Exp066967	GP2	38	38	1	1	0.505946	42	0	0	0	0
Exp066969	GP1	8	17	1	1	5.07828	104	0	0	1	1
Exp066970	GP3	7.2	43.8	1	0	2.71198	41	1	1	0	0
Exp066972	GP3	15.4	43.3	0	1	2.93781	35	0	0	0	0
Exp066973	GP1	4.6	25.9	1	1	1.28551	78	0	0	1	0
Exp066974	GP1	29.2	29.2
Exp066975	GP1	3.6	53.3	0	1	1.02899	15	1	0	1	1
Exp066977	GP2	91.8	106.5	0	0	3.03449	49	0	0	0	0
Exp066980	GP1	23.9	23.9	0	1	0.600094	45	0	0	0	0
Exp066982	GP1	16	49.6	1	0	1.6885	35	0	0	0	0
Exp066986	GP3	2.6	80.5	1	1	1.22425	15	0	0	0	0
Exp066988	GP1	7	10.5	1	1	0.465018	26	0	0	0	0
Exp066990	GP1	15.2	15.2	1	1	1.65287	43	1	0	0	0
Exp066992	GP1	11.2	26.1	1	1	4.51431	47	1	1	1	1
Exp066997	GP2	26.5	26.5	0	1	0.675498	64	0	0	0	0
Exp066999	GP2					1.59816		0	0	0	0
Exp067001	GP1	31.2	31.2			1.004		0	0	0	0
Exp067003	GP1	95.9	95.9	1	1	4.57313	41	0	0	0	0
Exp067005	GP1	19.5	38.1	0	1	0.889307	16	0	0	0	0
Exp067007	GP2	59.5	59.5	0	0	1.11229	79	0	0	0	0
Exp067011	GP1	43.2	77.6	1	1	1.64267	41	0	0	0	0
Exp067013	GP3	68.3	68.3	1	1	2.63034	55	0	0	1	0
Exp067015	GP1	16.3	16.3			3.03321		0	0	0	0
Exp067017	GP1	23.8	46.1	0	1	0.683379	8	0	1	0	0
Exp067019	GP3	13.2	72	1	1	1.50713	23	0	0	0	0
Exp067020	GP2	12.1	29.3	1	0	0.664005	32	0	0	1	0
Exp072913	GP2	21.1	21.1	0	1	0.52623	9	0	0	0	0
Exp072918	GP1	29.6	54.7	1	1	0.923283	56	0	0	0	0
Exp072922	GP1	2.5	20.5			1.509		0	0	0	0
Exp085832	GP3	2.2	23.2	0	1	3.47161	35	0	0	0	0
Exp085836	GP1	5	14	1	1	0.433303	44	0	0	0	0
Exp085838	GP3	35	35	1	1	4.70313	53	1	1	0	0
Exp085840	GP3	18.8	18.8	0	1	0.823798	23	0	0	0	0
Exp085842	GP3	11.5	11.5	1	1	0.394083	35	0	0	0	0
Exp085844	GP3	26.8	116.9	1	1	1.88053	129	0	0	0	0
Exp085846	GP3	8.7	8.7	1	1	0.242386	41	0	0	0	0
Exp085848	GP1	8.3	15.2	1	0	2.86312	23	1	1	1	1
Exp086588	GP1	16.5	16.5	0	1	0.183636	39	0	0	0	0
Exp086590	GP1	101.4	101.4	0	1	0.511024	38	0	0	0	0
Exp086592	GP3	11.4	22.3	0	1	2.54118	58	1	1	0	0
Exp087129	GP3	50	82.6	1	1	2.27463	23	0	0	0	0
Exp087131	GP3	8.1	19.4	1	1	1.12981	77	0	0	0	0
Exp087133	GP3	40.1	40.1	0	0	0.812496	5	0	0	0	0
Exp087135	GP3	14.5	52.7			0.668515		0	0	0	1
Exp087141	GP3	1.4	10.2	1	1	3.13818	58	1	1	0	0
Exp087143	GP1	49.1	49.1	1	1	1.73954	43	0	0	0	0
Exp087145	GP3	77.2	77.2	0	1	0.660925	12	0	0	0	0
Exp088994	GP2	36.5	36.5	0	0	0.676937	55	0	0	0	0
Exp088995	GP1	3.6	9.5			2.21034		0	0	0	0
Exp088996	GP1	2.5	11.5	1	0	2.39972	19	0	0	1	1
Exp088998	GP2	93.5	93.5	0	1	1.89637	132	0	0	0	0
Exp089441	GP2	5.1	5.1	0	1	0.884096	47	0	0	0	0
Exp089881	GP3	1	26.5			2.50765		0	1	0	1
Exp089883	GP2	9	9			0.333389		0	0	0	0
Exp089885	GP1	8.3	8.3	0	1	1.75126	55	0	0	1	0
Exp089887	GP2	9.2	9.2	0	0	0.586535	24	0	0	0	0
Exp089889	GP2	10.1	10.1	1	1	1.86153	52	0	0	0	0
Exp089891	GP2	9.4	9.4	0	0	0.808019	45	0	0	0	0

## Sheet: Pathway
pathway	GP1	GP2	GP3
KEGG-Complement and coagulation cascades - Homo sapiens (human)	1.56936e-16
Reactome-Innate Immune System	5.70572e-09	0.000678942	0.000371975
Reactome-Platelet degranulation	0.000373694		0.048625
Reactome-Extracellular matrix organization	8.76356e-12
Wikipathways-Complement and Coagulation Cascades	4.70702e-11
Wikipathways-Dengue-2 Interactions with Complement and Coagulation Cascades	4.70702e-11
PID-Beta1 integrin cell surface interactions	1.029e-10
Wikipathways-Complement Activation	1.029e-10
Reactome-Regulation of Insulin-like Growth Factor (IGF) transport and uptake by Insulin-like Growth Factor Binding Proteins (IGFBPs)	4.25858e-10
Wikipathways-Human Complement System	3.00924e-09
Reactome-Regulation of Complement cascade	6.47093e-09
Reactome-Complement cascade	1.40063e-08
Reactome-Post-translational protein phosphorylation	1.40063e-08
Reactome-Terminal pathway of complement	2.28116e-08
BioCarta-alternative complement pathway	9.41499e-08
BioCarta-lectin induced complement pathway	2.72783e-07
PID-Beta3 integrin cell surface interactions	5.52306e-07
BioCarta-classical complement pathway	6.00948e-07
Reactome-Activation of C3 and C5	1.3796e-06
Wikipathways-Factors involved in megakaryocyte development and platelet production	2.24505e-06
INOH-Integrin	5.03489e-06
Reactome-Formation of Fibrin Clot (Clotting Cascade)	5.03489e-06
Reactome-Common Pathway of Fibrin Clot Formation	5.81406e-06
Reactome-Integrin cell surface interactions	7.53576e-06
BioCarta-fibrinolysis pathway	2.72431e-05
PID-Beta2 integrin cell surface interactions	2.72431e-05
KEGG-Staphylococcus aureus infection - Homo sapiens (human)	3.26834e-05
Reactome-ECM proteoglycans	3.89059e-05
Reactome-Regulation of TLR by endogenous ligand	4.37e-05
Reactome-Elastic fibre formation	5.79234e-05
KEGG-Systemic lupus erythematosus - Homo sapiens (human)	5.87451e-05
PID-Urokinase-type plasminogen activator (uPA) and uPAR-mediated signaling	0.000143954
Reactome-Collagen chain trimerization	0.000143954
BioCarta-intrinsic prothrombin activation pathway	0.000173013
Reactome-Assembly of collagen fibrils and other multimeric structures	0.000208429
Reactome-Immune System	0.000214261		0.00455076
KEGG-Protein digestion and absorption - Homo sapiens (human)	0.000396202
Reactome-Dermatan sulfate biosynthesis	0.000397334
Wikipathways-Allograft Rejection	0.000399909
Reactome-Collagen formation	0.000414516
Reactome-Response to elevated platelet cytosolic Ca2+	0.000417488
Reactome-Molecules associated with elastic fibres	0.000460524
BioCarta-extrinsic prothrombin activation pathway	0.00060178
KEGG-Prion diseases - Homo sapiens (human)	0.000698408
Reactome-Smooth Muscle Contraction	0.000698408
Reactome-Collagen biosynthesis and modifying enzymes	0.000829483
Reactome-GRB2:SOS provides linkage to MAPK signaling for Integrins	0.000848005
Reactome-p130Cas linkage to MAPK signaling for integrins	0.000848005
Reactome-Metabolism of Angiotensinogen to Angiotensins	0.00122753
Reactome-Alternative complement activation	0.0014925
Reactome-Neutrophil degranulation	0.00153259	3.60665e-10	3.03301e-08
KEGG-ECM-receptor interaction - Homo sapiens (human)	0.00176279
Reactome-Chondroitin sulfate biosynthesis	0.00187065
PID-C-MYB transcription factor network	0.00200356
Wikipathways-Dengue-2 Interactions with Blood Clotting Cascade	0.0024078
Wikipathways-Blood Clotting Cascade	0.00270423
KEGG-Amoebiasis - Homo sapiens (human)	0.00315396
Wikipathways-Hypothesized Pathways in Pathogenesis of Cardiovascular Disease	0.00335287
PID-Endogenous TLR signaling	0.00364142
Reactome-A tetrasaccharide linker sequence is required for GAG synthesis	0.00364142
Reactome-Signaling by BRAF and RAF fusions	0.00364142	0.00926773
Reactome-Antimicrobial peptides	0.00365441
Reactome-Integrin alphaIIb beta3 signaling	0.00382094
Reactome-Integrin signaling	0.00382094
Reactome-Oncogenic MAPK signaling	0.0040667	0.00545595
Reactome-Toll-Like Receptors Cascades	0.0040667
PID-Integrins in angiogenesis	0.00451875
Reactome-Erythrocytes take up oxygen and release carbon dioxide	0.00641936
Reactome-Signaling by high-kinase activity BRAF mutants	0.00697058	0.0130686
Reactome-Glycosaminoglycan metabolism	0.00699299
Reactome-Signaling by RAS mutants	0.00799261	0.00611081
KEGG-Pertussis - Homo sapiens (human)	0.00829851
Reactome-NCAM1 interactions	0.00829851
Reactome-Platelet Aggregation (Plug Formation)	0.00829851
KEGG-Taurine and hypotaurine metabolism - Homo sapiens (human)	0.00849995
Reactome-MAP2K and MAPK activation	0.00849995	0.00884492
Reactome-Paradoxical activation of RAF signaling by kinase inactive BRAF	0.00849995	0.00884492
Reactome-Signaling by moderate kinase activity BRAF mutants	0.00849995	0.00884492
Reactome-Scavenging of heme from plasma	0.00997723
Reactome-Platelet activation, signaling and aggregation	0.0108318
Reactome-Erythrocytes take up carbon dioxide and release oxygen	0.0113025
Reactome-O2/CO2 exchange in erythrocytes	0.0113025
PID-Syndecan-1-mediated signaling events	0.0113625
KEGG-Focal adhesion - Homo sapiens (human)	0.011373
Wikipathways-miRNA targets in ECM and membrane receptors	0.0118405
PharmGKB-Platelet Aggregation Inhibitor Pathway, Pharmacodynamics	0.0158311
Wikipathways-Amplification and Expansion of Oncogenic Pathways as Metastatic Traits	0.0161423
Reactome-Chondroitin sulfate/dermatan sulfate metabolism	0.0163671
Wikipathways-ACE Inhibitor Pathway	0.0177934
Reactome-Peptide hormone metabolism	0.0188096
PID-Beta5 beta6 beta7 and beta8 integrin cell surface interactions	0.0191663
Reactome-Heparan sulfate/heparin (HS-GAG) metabolism	0.0191663
Reactome-Signaling by PDGF	0.0191663
Reactome-Initial triggering of complement	0.020178
BioCarta-angiotensin ii mediated activation of jnk pathway via pyk2 dependent signaling		0.014849
BioCarta-anthrax toxin mechanism of action			0.0295166
BioCarta-basic mechanisms of sumoylation			0.00384709
BioCarta-bioactive peptide induced signaling pathway		0.00329811
BioCarta-calcium signaling by hbx of hepatitis b virus		0.000316358
BioCarta-ccr3 signaling in eosinophils		0.00412118
BioCarta-endocytotic role of ndk phosphins and dynamin			0.00746748
BioCarta-er associated degradation (erad) pathway			0.00206057
BioCarta-eukaryotic protein translation			0.000120197
BioCarta-fmlp induced chemokine gene expression in hmc-1 cells		0.0185726
BioCarta-how progesterone initiates the oocyte maturation		0.015228
BioCarta-igf-1 signaling pathway		0.00988058
BioCarta-internal ribosome entry pathway			0.00975811
BioCarta-links between pyk2 and map kinases		0.00884452
BioCarta-mcalpain and friends in cell motility		0.000361635
BioCarta-mechanism of gene regulation by peroxisome proliferators via ppara		0.00132029
BioCarta-mechanism of protein import into the nucleus			0.00836162
BioCarta-phospholipids as signalling intermediaries		0.00329811
BioCarta-phosphorylation of mek1 by cdk5/p35 down regulates the map kinase pathway		0.0244164
BioCarta-polyadenylation of mrna		0.0239685
BioCarta-proteasome complex		3.84549e-05	0.00225229
BioCarta-protein kinase a at the centrosome		0.0132752
BioCarta-regulation of ck1/cdk5 by type 1 glutamate receptors		0.0187411
BioCarta-regulation of splicing through sam68		0.000787633
BioCarta-repression of pain sensation by the transcriptional regulator dream		0.03088
BioCarta-reversal of insulin resistance by leptin		0.00381644
BioCarta-rho cell motility signaling pathway			0.0345652
BioCarta-rho-selective guanine exchange factor akap13 mediates stress fiber formation		0.00960571
BioCarta-role of egf receptor transactivation by gpcrs in cardiac hypertrophy		0.00329811
BioCarta-role of erbb2 in signal transduction and oncology		0.0131794
BioCarta-role of mal in rho-mediated activation of srf		0.0223774
BioCarta-signaling pathway from g-protein families		0.00884452
BioCarta-skeletal muscle hypertrophy is regulated via akt-mtor pathway			0.0112525
BioCarta-sprouty regulation of tyrosine kinase signals		0.00771278
BioCarta-tpo signaling pathway		0.023047
BioCarta-transcription factor creb and its extracellular signals		0.0107042
BioCarta-trefoil factors initiate mucosal healing		0.00745785
BioCarta-ucalpain and friends in cell spread		0.00304554
EHMN-3-oxo-10R-octadecatrienoate beta-oxidation		0.000143109	0.000811105
EHMN-Aminosugars metabolism		0.00108927
EHMN-Arachidonic acid metabolism		0.00145452
EHMN-Bile acid biosynthesis		0.0117967
EHMN-Butanoate metabolism		1.91852e-09
EHMN-De novo fatty acid biosynthesis		2.27668e-07
EHMN-Dimethyl-branched-chain fatty acid mitochondrial beta-oxidation		0.000291352	0.0412596
EHMN-Di-unsaturated fatty acid beta-oxidation		1.91852e-09
EHMN-Glycerophospholipid metabolism		0.000116005
EHMN-Glycine, serine, alanine and threonine metabolism		5.22064e-08
EHMN-Glycolysis and Gluconeogenesis		7.80704e-14	0.000847989
EHMN-Glycosphingolipid metabolism		0.00255023
EHMN-Leukotriene metabolism		3.43526e-12
EHMN-Lysine metabolism		5.64856e-07
EHMN-Methionine and cysteine metabolism		3.73092e-06
EHMN-Mono-unsaturated fatty acid beta-oxidation		7.18918e-08
EHMN-Omega-3 fatty acid metabolism		0.0021408
EHMN-Omega-6 fatty acid metabolism		6.04733e-10
EHMN-Pentose phosphate pathway		7.19614e-06
EHMN-Phosphatidylinositol phosphate metabolism		0.00381175
EHMN-Phytanic acid peroxisomal oxidation		0.000316358
EHMN-Porphyrin metabolism		0.00410824
EHMN-Propanoate metabolism		2.65014e-10
EHMN-Prostaglandin formation from arachidonate		0.0338689	0.0453354
EHMN-Prostaglandin formation from dihomo gama-linoleic acid		0.00010206
EHMN-Purine metabolism		3.04088e-06	0.00277465
EHMN-Putative anti-Inflammatory metabolites formation from EPA		5.21788e-06
EHMN-Pyrimidine metabolism		0.00141367	0.0056203
EHMN-Saturated fatty acids beta-oxidation		9.01092e-09	0.0112525
EHMN-Selenoamino acid metabolism		3.26976e-06
EHMN-Squalene and cholesterol biosynthesis		7.8295e-07
EHMN-TCA cycle		2.30367e-09	0.0259757
EHMN-Trihydroxycoprostanoyl-CoA beta-oxidation		0.000291352	0.0412596
EHMN-Tryptophan metabolism		0.00316522
EHMN-Tyrosine metabolism		0.01595
EHMN-Urea cycle and metabolism of arginine, proline, glutamate, aspartate and asparagine		1.7061e-16
EHMN-Valine, leucine and isoleucine degradation		2.16153e-16	0.0376651
EHMN-Vitamin B3 (nicotinate and nicotinamide) metabolism		0.0004511
EHMN-Vitamin B5 - CoA biosynthesis from pantothenate		2.54989e-06
EHMN-Vitamin B9 (folate) metabolism		0.0266011
EHMN-Vitamin D3 (cholecalciferol) metabolism		2.11125e-05
EHMN-Vitamin E metabolism		6.77378e-10	0.0490211
EHMN-Xenobiotics metabolism		0.00897539
HumanCyc-&beta;-alanine degradation		0.0306791
HumanCyc-&gamma;-glutamyl cycle		0.0132752
HumanCyc-<i>N</i>-acetylglucosamine degradation II		0.0132752
HumanCyc-2,-deoxy-&alpha;-D-ribose 1-phosphate degradation		0.00543824
HumanCyc-2-oxobutanoate degradation		0.0021408
HumanCyc-2-oxoisovalerate decarboxylation to isobutanoyl-CoA		0.0132752
HumanCyc-4-aminobutyrate degradation		0.0306791
HumanCyc-4-hydroxyproline degradation		0.0132752
HumanCyc-adenosine deoxyribonucleotides <i>de novo</i> biosynthesis			0.0412596
HumanCyc-arsenate detoxification I (glutaredoxin)		0.0132752
HumanCyc-ascorbate recycling (cytosolic)		0.0306791
HumanCyc-asparagine degradation		0.0254585
HumanCyc-choline degradation		0.0306791
HumanCyc-CMP phosphorylation			0.0317831
HumanCyc-cysteine biosynthesis		0.000379206
HumanCyc-D-galactose degradation V (Leloir pathway)		0.00035999
HumanCyc-ethanol degradation IV		0.00543824
HumanCyc-fatty acid &beta;-oxidation		2.29259e-06
HumanCyc-fatty acid &beta;-oxidation (peroxisome)		2.29259e-06
HumanCyc-fatty acid &beta;-oxidation (unsaturated, odd number)		0.00485651
HumanCyc-formaldehyde oxidation		0.0306791
HumanCyc-fructose 2,6-bisphosphate synthesis		0.00237698
HumanCyc-GABA shunt		0.01595
HumanCyc-gluconeogenesis			9.80889e-05
HumanCyc-glutaryl-CoA degradation			0.0112525
HumanCyc-glutathione redox reactions II		0.0306791
HumanCyc-glycine betaine degradation		0.0254585
HumanCyc-glycogen biosynthesis		0.0021408
HumanCyc-glycolysis			8.54824e-07
HumanCyc-guanosine deoxyribonucleotides <i>de novo</i> biosynthesis			0.0412596
HumanCyc-guanosine nucleotides <i>de novo</i> biosynthesis			0.00564338
HumanCyc-guanosine ribonucleotides <i>de novo</i> biosynthesis			0.0112525
HumanCyc-heme biosynthesis from uroporphyrinogen-III I			0.0112525
HumanCyc-isoleucine degradation		0.000291352	0.00134454
HumanCyc-ketogenesis		0.01595
HumanCyc-ketolysis		0.0254585
HumanCyc-L-cysteine degradation II		0.0306791
HumanCyc-leucine degradation		1.36519e-06
HumanCyc-MAP kinase cascade		0.00381644
HumanCyc-methionine degradation		9.11932e-06
HumanCyc-mevalonate pathway			0.0238102
HumanCyc-noradrenaline and adrenaline degradation		0.0185726
HumanCyc-phenylalanine degradation/tyrosine biosynthesis		0.0132752
HumanCyc-PRPP biosynthesis			0.00399078
HumanCyc-purine deoxyribonucleosides salvage			0.0112525
HumanCyc-purine nucleotides <i>de novo</i> biosynthesis			6.17101e-05
HumanCyc-putrescine degradation III		6.37176e-05
HumanCyc-pyrimidine deoxyribonucleotide phosphorylation			0.00836162
HumanCyc-pyrimidine deoxyribonucleotides <i>de novo</i> biosynthesis			0.00564338
HumanCyc-pyrimidine deoxyribonucleotides biosynthesis from CTP			0.0249483
HumanCyc-pyruvate decarboxylation to acetyl CoA		0.0254585
HumanCyc-S-adenosyl-L-methionine biosynthesis		0.00485651
HumanCyc-superpathway of cholesterol biosynthesis		0.023047
HumanCyc-superpathway of choline degradation to L-serine		0.00102569
HumanCyc-superpathway of conversion of glucose to acetyl CoA and entry into the TCA cycle		1.03968e-06	1.08685e-09
HumanCyc-superpathway of geranylgeranyldiphosphate biosynthesis I (via mevalonate)			0.0412596
HumanCyc-superpathway of methionine degradation		3.10141e-08
HumanCyc-superpathway of purine nucleotide salvage			0.000883174
HumanCyc-superpathway of pyrimidine deoxyribonucleoside salvage			0.00746748
HumanCyc-superpathway of pyrimidine deoxyribonucleotides <i>de novo</i> biosynthesis			0.00134454
HumanCyc-superpathway of pyrimidine ribonucleotides <i>de novo</i> biosynthesis			0.020192
HumanCyc-TCA cycle		2.29259e-06	0.00274803
HumanCyc-tryptophan degradation X (mammalian, via tryptamine)		0.0132752
HumanCyc-tyrosine degradation		0.0254585
HumanCyc-UDP-<i>N</i>-acetyl-D-galactosamine biosynthesis II		0.0239685
HumanCyc-valine degradation		1.95238e-07
INOH-Alanine Aspartate Asparagine metabolism		0.00176683
INOH-Aminosugars metabolism		0.000293859
INOH-Arginine Proline metabolism		3.06195e-09
INOH-B cell receptor signaling		0.00127271	0.035561
INOH-Butanoate metabolism		0.000504366	0.000187654
INOH-CD4 T cell receptor signaling		1.84524e-05	0.00760764
INOH-CD4 T cell receptor signaling-NFkB cascade		0.00261875	0.0106129
INOH-Citrate cycle		5.66433e-07	3.01766e-05
INOH-DroToll-like		0.00143105	5.34001e-05
INOH-EPO signaling		0.0196991
INOH-Fas			0.00225229
INOH-Folate metabolism			0.00983376
INOH-Fructose Mannose metabolism		1.61872e-06
INOH-Glutamate Glutamine metabolism		2.79661e-06
INOH-Glycine Serine metabolism		0.00502409
INOH-Glycolysis Gluconeogenesis		0.00107926	4.59336e-05
INOH-Hedgehog		5.09063e-05	0.000661403
INOH-HGF		1.38431e-05
INOH-Histidine degradation		0.000161008
INOH-IL-1 JNK		7.34722e-05	3.80283e-08
INOH-IL-1 NFkB		0.000113797	4.49516e-05
INOH-IL-1 p38		0.00017192	1.28342e-07
INOH-IL-7 signaling		0.0185726
INOH-insulin		0.00819639	0.00384709
INOH-insulin Mam		0.0124817	0.00587486
INOH-JAK STAT pathway and regulation		0.00543824
INOH-Lysine degradation		1.41819e-05	0.00591043
INOH-Methionine Cysteine metabolism		5.91988e-05
INOH-NGF		0.0327129
INOH-Notch		0.00341733	4.53416e-05
INOH-PDGF		0.0243692
INOH-Pentose phosphate cycle		0.00131082	0.0317831
INOH-Phenylalanine degradation		0.00370902
INOH-Propanoate metabolism		7.41517e-10
INOH-Purine nucleotides nucleosides metabolism			0.00230278
INOH-Pyrimidine nucleotides nucleosides metabolism			0.000183794
INOH-Pyruvate metabolism		5.3693e-05	0.0160209
INOH-TGF-beta super family signaling pathway canonical		0.0148132	4.27173e-05
INOH-TLR ECSIT MEKK1 JNK			0.0135905
INOH-TLR ECSIT MEKK1 p38			0.0266009
INOH-TLR JNK		7.34722e-05	5.96839e-09
INOH-TLR NFkB		0.000310424	3.11148e-05
INOH-TLR p38		0.000316358	5.17121e-08
INOH-TNF		0.000209979	9.04183e-07
INOH-Tryptophan degradation		0.010448
INOH-Tyrosine metabolism		0.000192928
INOH-Valine Leucine Isoleucine degradation		5.20672e-17
INOH-VEGF		0.0346479
INOH-Wnt Canonical			0.00304389
INOH-Wnt Mammals			0.00304389
KEGG-Adherens junction - Homo sapiens (human)		1.94988e-07
KEGG-Adipocytokine signaling pathway - Homo sapiens (human)		0.0305655
KEGG-Alanine, aspartate and glutamate metabolism - Homo sapiens (human)		2.24396e-06
KEGG-Aldosterone-regulated sodium reabsorption - Homo sapiens (human)		0.0207349
KEGG-Alzheimer disease - Homo sapiens (human)		5.20672e-17
KEGG-Amino sugar and nucleotide sugar metabolism - Homo sapiens (human)		0.000555203
KEGG-AMPK signaling pathway - Homo sapiens (human)		0.000554028
KEGG-Apelin signaling pathway - Homo sapiens (human)		0.0131359
KEGG-Apoptosis - Homo sapiens (human)		0.00318939
KEGG-Apoptosis - multiple species - Homo sapiens (human)			0.0398
KEGG-Arginine and proline metabolism - Homo sapiens (human)		0.000192928
KEGG-Arginine biosynthesis - Homo sapiens (human)		0.00235714
KEGG-Ascorbate and aldarate metabolism - Homo sapiens (human)		2.11125e-05
KEGG-Autophagy - animal - Homo sapiens (human)		0.00145452	0.0130697
KEGG-B cell receptor signaling pathway - Homo sapiens (human)		0.032949
KEGG-Bacterial invasion of epithelial cells - Homo sapiens (human)		0.000727107
KEGG-beta-Alanine metabolism - Homo sapiens (human)		4.14562e-08
KEGG-Biosynthesis of unsaturated fatty acids - Homo sapiens (human)		0.0107042
KEGG-Butanoate metabolism - Homo sapiens (human)		4.52883e-06
KEGG-Cardiac muscle contraction - Homo sapiens (human)		0.000161008
KEGG-Central carbon metabolism in cancer - Homo sapiens (human)		0.00930599	0.0140583
KEGG-Chemical carcinogenesis - Homo sapiens (human)		0.0248473
KEGG-Choline metabolism in cancer - Homo sapiens (human)		0.00732548
KEGG-Chronic myeloid leukemia - Homo sapiens (human)		0.0137875
KEGG-Citrate cycle (TCA cycle) - Homo sapiens (human)		2.37331e-10	0.00225032
KEGG-Collecting duct acid secretion - Homo sapiens (human)		0.000130856
KEGG-Colorectal cancer - Homo sapiens (human)		0.00164052	0.0395723
KEGG-Cysteine and methionine metabolism - Homo sapiens (human)		1.93692e-07
KEGG-D-Glutamine and D-glutamate metabolism - Homo sapiens (human)		0.0254585
KEGG-DNA replication - Homo sapiens (human)			0.00706218
KEGG-Drug metabolism - cytochrome P450 - Homo sapiens (human)		0.00112113
KEGG-Drug metabolism - other enzymes - Homo sapiens (human)		0.00906611
KEGG-Endocrine and other factor-regulated calcium reabsorption - Homo sapiens (human)		0.0131359
KEGG-Endocytosis - Homo sapiens (human)		0.0178179	1.81892e-05
KEGG-Endometrial cancer - Homo sapiens (human)		0.00926773
KEGG-Epithelial cell signaling in Helicobacter pylori infection - Homo sapiens (human)		0.00224592
KEGG-Epstein-Barr virus infection - Homo sapiens (human)			0.00130147
KEGG-ErbB signaling pathway - Homo sapiens (human)		0.00341733
KEGG-Fatty acid degradation - Homo sapiens (human)		1.40711e-13
KEGG-Fatty acid elongation - Homo sapiens (human)		0.00165138
KEGG-Fructose and mannose metabolism - Homo sapiens (human)		3.82804e-05	0.0398
KEGG-Galactose metabolism - Homo sapiens (human)		0.0223774
KEGG-Gap junction - Homo sapiens (human)			0.0226758
KEGG-Gastric acid secretion - Homo sapiens (human)		0.0259266
KEGG-Glioma - Homo sapiens (human)		0.00835153
KEGG-Glucagon signaling pathway - Homo sapiens (human)		4.89676e-05
KEGG-Glutathione metabolism - Homo sapiens (human)		0.000261774
KEGG-Glycine, serine and threonine metabolism - Homo sapiens (human)		0.00412118
KEGG-Glycolysis / Gluconeogenesis - Homo sapiens (human)		1.22699e-06	0.000339971
KEGG-Glyoxylate and dicarboxylate metabolism - Homo sapiens (human)		0.00165138	0.00818357
KEGG-GnRH signaling pathway - Homo sapiens (human)		0.00381175
KEGG-HIF-1 signaling pathway - Homo sapiens (human)		0.0157915
KEGG-Histidine metabolism - Homo sapiens (human)		2.3443e-05
KEGG-Human cytomegalovirus infection - Homo sapiens (human)		0.0254585
KEGG-Huntington disease - Homo sapiens (human)		3.36723e-18
KEGG-Insulin resistance - Homo sapiens (human)		0.027075
KEGG-Insulin signaling pathway - Homo sapiens (human)		2.29172e-06	0.0423046
KEGG-Legionellosis - Homo sapiens (human)			0.00147175
KEGG-Longevity regulating pathway - Homo sapiens (human)		0.00543824
KEGG-Longevity regulating pathway - multiple species - Homo sapiens (human)		1.0119e-06
KEGG-Long-term depression - Homo sapiens (human)		0.0119252
KEGG-Long-term potentiation - Homo sapiens (human)		0.0252627
KEGG-Lysine degradation - Homo sapiens (human)		0.00150657
KEGG-Lysosome - Homo sapiens (human)		0.000336178
KEGG-Metabolism of xenobiotics by cytochrome P450 - Homo sapiens (human)		0.00205556
KEGG-Mismatch repair - Homo sapiens (human)			0.0266009
KEGG-Mitophagy - animal - Homo sapiens (human)		0.000140844
KEGG-mRNA surveillance pathway - Homo sapiens (human)			0.0135905
KEGG-mTOR signaling pathway - Homo sapiens (human)		0.000113797
KEGG-Non-alcoholic fatty liver disease (NAFLD) - Homo sapiens (human)		4.60575e-20
KEGG-Non-small cell lung cancer - Homo sapiens (human)		0.0230739
KEGG-Oxidative phosphorylation - Homo sapiens (human)		5.84302e-21
KEGG-Oxytocin signaling pathway - Homo sapiens (human)		0.0340169
KEGG-Pancreatic cancer - Homo sapiens (human)		0.0259266	0.0345652
KEGG-Parkinson disease - Homo sapiens (human)		2.50546e-20
KEGG-Pathogenic Escherichia coli infection - Homo sapiens (human)			0.00010729
KEGG-Pentose and glucuronate interconversions - Homo sapiens (human)		0.00116141
KEGG-Pentose phosphate pathway - Homo sapiens (human)		0.00599506	0.00225032
KEGG-Peroxisome - Homo sapiens (human)		9.68789e-11
KEGG-Phagosome - Homo sapiens (human)			2.46087e-06
KEGG-Phenylalanine metabolism - Homo sapiens (human)		0.000504366
KEGG-Phospholipase D signaling pathway - Homo sapiens (human)		0.00707697
KEGG-Porphyrin and chlorophyll metabolism - Homo sapiens (human)		0.000518752
KEGG-PPAR signaling pathway - Homo sapiens (human)		0.00205556
KEGG-Prolactin signaling pathway - Homo sapiens (human)		0.032949
KEGG-Propanoate metabolism - Homo sapiens (human)		8.83756e-11	0.0112525
KEGG-Proteasome - Homo sapiens (human)		8.36148e-08	1.42242e-06
KEGG-Protein processing in endoplasmic reticulum - Homo sapiens (human)			0.00302215
KEGG-Proteoglycans in cancer - Homo sapiens (human)		0.011234
KEGG-Proximal tubule bicarbonate reclamation - Homo sapiens (human)		0.000161008
KEGG-Purine metabolism - Homo sapiens (human)			0.00275085
KEGG-Pyruvate metabolism - Homo sapiens (human)		5.42956e-05	0.0112525
KEGG-Ras signaling pathway - Homo sapiens (human)		0.0239685
KEGG-Renal cell carcinoma - Homo sapiens (human)		0.0305655
KEGG-Retrograde endocannabinoid signaling - Homo sapiens (human)		5.42233e-07
KEGG-Ribosome - Homo sapiens (human)			4.77278e-25
KEGG-Ribosome biogenesis in eukaryotes - Homo sapiens (human)			0.00132848
KEGG-RNA degradation - Homo sapiens (human)			0.000615672
KEGG-RNA transport - Homo sapiens (human)		4.45081e-05	1.40445e-06
KEGG-Salmonella infection - Homo sapiens (human)			0.0395723
KEGG-Sphingolipid signaling pathway - Homo sapiens (human)		0.00237698
KEGG-Spliceosome - Homo sapiens (human)		0.00261875	0.035561
KEGG-Steroid hormone biosynthesis - Homo sapiens (human)		0.0119252
KEGG-Sulfur metabolism - Homo sapiens (human)		0.0239685
KEGG-Synaptic vesicle cycle - Homo sapiens (human)		0.00732548
KEGG-Synthesis and degradation of ketone bodies - Homo sapiens (human)		0.00624272
KEGG-Thermogenesis - Homo sapiens (human)		6.58113e-18
KEGG-Thyroid cancer - Homo sapiens (human)		0.00745785
KEGG-Thyroid hormone signaling pathway - Homo sapiens (human)		0.00412118
KEGG-Tight junction - Homo sapiens (human)		0.00213142
KEGG-Tryptophan metabolism - Homo sapiens (human)		1.46864e-05
KEGG-Tyrosine metabolism - Homo sapiens (human)		0.000456607
KEGG-Valine, leucine and isoleucine degradation - Homo sapiens (human)		4.29552e-20
KEGG-Vasopressin-regulated water reabsorption - Homo sapiens (human)		0.0218731
KEGG-VEGF signaling pathway - Homo sapiens (human)		0.010448
KEGG-Vibrio cholerae infection - Homo sapiens (human)		0.00272941
NetPath-Alpha6Beta4Integrin		0.000139951
NetPath-CRH		0.00185924
NetPath-EGFR1		1.94365e-07	0.00713688
NetPath-Fibroblast growth factor-1		2.15034e-05	0.0146469
NetPath-Gastrin		0.0344702
NetPath-Leptin		0.0147364
NetPath-Prolactin		0.00736037
NetPath-RAGE		0.00975773
NetPath-TCR			0.00172933
NetPath-TGF_beta_Receptor		0.00926773
NetPath-TNFalpha			0.000883174
NetPath-TSH		0.00884452
NetPath-TSLP		0.00988058
PharmGKB-Cyclophosphamide Pathway, Pharmacodynamics		0.0132752
PharmGKB-Diuretics Pathway, Pharmacodynamics		0.00127271
PharmGKB-Doxorubicin Pathway, Pharmacokinetics		0.012636
PharmGKB-EGFR Inhibitor Pathway, Pharmacodynamics		0.0252627
PharmGKB-Ifosfamide Pathway, Pharmacodynamics		0.00543824
PharmGKB-Metformin Pathway, Pharmacodynamic		5.66433e-07
PharmGKB-Oxidative Stress Pathway (Erythrocyte)		0.0132752
PharmGKB-Oxidative Stress Pathway (Erythrocyte)		0.0132752
PharmGKB-Oxidative Stress Regulatory Pathway (Erythrocyte)		0.0101402
PharmGKB-Pathway_PA165964473		6.64999e-05
PharmGKB-Pathway_PA165980337		0.0132752
PharmGKB-Thiopurine Pathway, Pharmacokinetics/Pharmacodynamics		0.0254585
PharmGKB-Valproic Acid Pathway, Pharmacodynamics		6.64999e-05
PharmGKB-Valproic Acid Pathway, Pharmacokinetics		0.00235714
PID-Alpha4 beta1 integrin signaling events		0.0130686
PID-Arf6 downstream pathway		0.00774901	0.00399078
PID-Arf6 trafficking events		0.0004511
PID-CDC42 signaling events		0.000436529
PID-Cellular roles of Anthrax toxin			0.0227493
PID-Ceramide signaling pathway		0.0341087
PID-CXCR3-mediated signaling events		0.00884492
PID-E-cadherin signaling in keratinocytes		0.000436529
PID-E-cadherin signaling in the nascent adherens junction		0.000456607
PID-EPHA2 forward signaling		0.0174691
PID-ErbB1 downstream signaling		0.00144251
PID-ErbB2/ErbB3 signaling events		7.34722e-05
PID-FoxO family signaling			0.0412596
PID-GMCSF-mediated signaling events		0.00232302
PID-IL2-mediated signaling events		0.0132752
PID-IL3-mediated signaling events		0.0131794
PID-Internalization of ErbB1		0.0104108
PID-LPA receptor mediated events		0.00732548
PID-mTOR signaling pathway		0.00835153	0.00185747
PID-N-cadherin signaling events		0.00611081
PID-Netrin-mediated signaling events		0.0107663
PID-Nongenotropic Androgen signaling		0.00745785
PID-PDGFR-beta signaling pathway		0.000228742
PID-Plasma membrane estrogen receptor signaling		0.0159628
PID-Posttranslational regulation of adherens junction stability and dissassembly		7.14079e-06
PID-Rapid glucocorticoid signaling		0.01595
PID-Regulation of cytoplasmic and nuclear SMAD2/3 signaling			0.0155234
PID-Role of Calcineurin-dependent NFAT signaling in lymphocytes			0.0130697
PID-S1P2 pathway		0.0266011
PID-S1P3 pathway		0.00884452
PID-S1P4 pathway		0.0244164
PID-Signaling events mediated by Hepatocyte Growth Factor Receptor (c-Met)		9.00991e-05
PID-Signaling events mediated by TCPTP		0.00884492
PID-Signaling events mediated by VEGFR1 and VEGFR2		0.0132415
PID-Signaling events regulated by Ret tyrosine kinase		0.0266011
PID-Stabilization and expansion of the E-cadherin adherens junction		0.00196159
PID-Syndecan-2-mediated signaling events		0.0344702
PID-Thromboxane A2 receptor signaling		0.0025925
PID-Validated targets of C-MYC transcriptional activation			0.00170244
Reactome-2-LTR circle formation			0.00714561
Reactome-5-Phosphoribose 1-diphosphate biosynthesis			0.00399078
Reactome-ABC transporter disorders			0.0309212
Reactome-Abortive elongation of HIV-1 transcript in the absence of Tat		0.00412118
Reactome-Activation of PPARGC1A (PGC-1alpha) by phosphorylation		0.0327129
Reactome-Activation of the mRNA upon binding of the cap-binding complex and eIFs, and subsequent binding to 43S		0.0252627	5.0231e-09
Reactome-Activation, translocation and oligomerization of BAX			0.0295166
Reactome-Aflatoxin activation and detoxification		0.0327129
Reactome-Amino Acid conjugation		0.0239685
Reactome-Antiviral mechanism by IFN-stimulated genes			9.01238e-05
Reactome-Apoptosis			0.0460407
Reactome-Apoptotic cleavage of cellular proteins		0.00280212
Reactome-Apoptotic execution phase		0.01025
Reactome-Arachidonic acid metabolism		0.0132752
Reactome-Asparagine N-linked glycosylation		0.00988058	0.00910057
Reactome-Assembly Of The HIV Virion			0.0309212
Reactome-Assembly of the pre-replicative complex			0.00359699
Reactome-Assembly of Viral Components at the Budding Site			0.0295166
Reactome-Autodegradation of the E3 ubiquitin ligase COP1			0.00714561
Reactome-Beta oxidation of decanoyl-CoA to octanoyl-CoA-CoA		0.00543824	0.00384709
Reactome-Beta oxidation of hexanoyl-CoA to butanoyl-CoA		0.00237698	0.00178693
Reactome-Beta oxidation of lauroyl-CoA to decanoyl-CoA-CoA		0.0254585	0.0215753
Reactome-Beta oxidation of octanoyl-CoA to hexanoyl-CoA		0.00237698	0.0215753
Reactome-Beta oxidation of palmitoyl-CoA to myristoyl-CoA		0.00485651
Reactome-Beta-oxidation of pristanoyl-CoA		0.0239685
Reactome-Beta-oxidation of very long chain fatty acids		0.00145452
Reactome-Bicarbonate transporters		0.0327129
Reactome-Biogenic amines are oxidatively deaminated to aldehydes by MAOA and MAOB		0.0306791
Reactome-Biological oxidations		3.2007e-07
Reactome-Biotin transport and metabolism		0.00145452
Reactome-Branched-chain amino acid catabolism		1.35824e-10
Reactome-Budding and maturation of HIV virion			0.00225032
Reactome-Calnexin/calreticulin cycle			0.00225229
Reactome-Cap-dependent Translation Initiation			1.33869e-32
Reactome-Carboxyterminal post-translational modifications of tubulin			0.00292217
Reactome-Cargo recognition for clathrin-mediated endocytosis			0.0249699
Reactome-CD209 (DC-SIGN) signaling		0.0223774
Reactome-Cell-Cell communication		0.003939
Reactome-Cellular response to heat stress		2.32126e-09	0.0121532
Reactome-Cellular response to hypoxia			0.0266009
Reactome-Cellular responses to external stimuli		2.14938e-05	0.0384895
Reactome-Cellular responses to stress		0.000391827
Reactome-Chaperonin-mediated protein folding			9.01238e-05
Reactome-Choline catabolism		0.00035999
Reactome-Citric acid cycle (TCA cycle)		1.16372e-08	0.0227493
Reactome-Clathrin-mediated endocytosis		0.00381644	0.045285
Reactome-Cohesin Loading onto Chromatin		0.00624272
Reactome-Complex I biogenesis		1.19718e-15
Reactome-Conjugation of carboxylic acids		0.0239685
Reactome-Conjugation of salicylate with glycine		0.01595
Reactome-Constitutive Signaling by NOTCH1 HD Domain Mutants			0.020192
Reactome-Cooperation of PDCL (PhLP1) and TRiC/CCT in G-protein beta folding		0.00235714
Reactome-Cooperation of Prefoldin and TriC/CCT in actin and tubulin folding			8.05629e-07
Reactome-COPI-dependent Golgi-to-ER retrograde traffic			0.00237104
Reactome-COPII-mediated vesicle transport		0.0143516
Reactome-COPI-independent Golgi-to-ER retrograde traffic		0.00410824	0.0453354
Reactome-COPI-mediated anterograde transport		0.0266011	0.00657002
Reactome-Cytokine Signaling in Immune system			0.00322845
Reactome-Cytosolic sensors of pathogen-associated DNA			0.0193634
Reactome-DARPP-32 events		0.0187411
Reactome-DCC mediated attractive signaling		0.03088
Reactome-Deactivation of the beta-catenin transactivating complex			0.00225032
Reactome-Deadenylation-dependent mRNA decay			0.000527814
Reactome-Defective CFTR causes cystic fibrosis			0.0249483
Reactome-Degradation of AXIN			0.0238102
Reactome-Degradation of beta-catenin by the destruction complex			0.00352105
Reactome-Degradation of cysteine and homocysteine		0.00237698
Reactome-Degradation of DVL			0.00134454
Reactome-Degradation of GABA		0.0306791
Reactome-Degradation of GLI1 by the proteasome			0.020192
Reactome-Degradation of GLI2 by the proteasome			0.020192
Reactome-Detoxification of Reactive Oxygen Species		0.00185924
Reactome-Deubiquitination			0.00921662
Reactome-Disease		2.83766e-07	0.000187654
Reactome-Disorders of transmembrane transporters			0.0309212
Reactome-DNA Damage Bypass			2.91107e-05
Reactome-DNA Replication			0.0112525
Reactome-DNA Replication Pre-Initiation			0.00818357
Reactome-DNA strand elongation			0.0345652
Reactome-Downregulation of ERBB4 signaling			0.0112525
Reactome-Downregulation of SMAD2/3:SMAD4 transcriptional activity			0.00463335
Reactome-Downregulation of TGF-beta receptor signaling			0.000137969
Reactome-Dual Incision in GG-NER			0.00492817
Reactome-Early Phase of HIV Life Cycle			0.00399078
Reactome-EGFR downregulation			0.00288003
Reactome-Endosomal Sorting Complex Required For Transport (ESCRT)			0.000869006
Reactome-Energy dependent regulation of mTOR by LKB1-AMPK		9.939e-07
Reactome-ER Quality Control Compartment (ERQC)			0.045689
Reactome-ER to Golgi Anterograde Transport		0.000760966	0.00639271
Reactome-ERKs are inactivated		0.0185726
Reactome-Establishment of Sister Chromatid Cohesion		0.00960571
Reactome-Ethanol oxidation		0.0132752
Reactome-Eukaryotic Translation Elongation			6.00178e-32
Reactome-Eukaryotic Translation Initiation			1.33869e-32
Reactome-Eukaryotic Translation Termination			3.11291e-32
Reactome-Export of Viral Ribonucleoproteins from Nucleus		4.309e-09
Reactome-Fatty acid metabolism		6.58113e-18
Reactome-Fatty acyl-CoA biosynthesis		0.00884492
Reactome-FBXL7 down-regulates AURKA during mitotic entry and in early mitosis			0.00384709
Reactome-Folding of actin by CCT/TriC		0.00624272
Reactome-Formation of a pool of free 40S subunits			5.82674e-27
Reactome-Formation of Incision Complex in GG-NER			0.0490211
Reactome-Formation of the Early Elongation Complex		0.0297014
Reactome-Formation of the HIV-1 Early Elongation Complex		0.0297014
Reactome-Formation of the ternary complex, and subsequently, the 43S complex		0.0239685	2.83963e-06
Reactome-Formation of tubulin folding intermediates by CCT/TriC		0.0266011	2.43512e-06
Reactome-Fructose biosynthesis		0.0306791
Reactome-Fructose metabolism		0.0101402
Reactome-G1/S DNA Damage Checkpoints			0.0266009
Reactome-G1/S Transition			0.037704
Reactome-G2/M Transition			0.00144855
Reactome-Galactose catabolism		0.00543824
Reactome-Gap junction degradation		0.0327129
Reactome-Gap junction trafficking and regulation		0.0244164
Reactome-Gap-filling DNA repair synthesis and ligation in GG-NER			0.00288003
Reactome-Gastrin-CREB signalling pathway via PKC and MAPK		0.0223774
Reactome-Gene Silencing by RNA		0.0172817
Reactome-GLI3 is processed to GLI3R by the proteasome			0.020192
Reactome-Global Genome Nucleotide Excision Repair (GG-NER)			0.0163635
Reactome-Glucagon signaling in metabolic regulation		0.0297014
Reactome-Gluconeogenesis		9.11932e-06	0.00136528
Reactome-Glucose metabolism		1.112e-17	9.72404e-05
Reactome-Glucuronidation		0.00176683
Reactome-Glutathione conjugation		0.000186448
Reactome-Glutathione synthesis and recycling		0.0244164
Reactome-Glycerophospholipid biosynthesis		0.0302667
Reactome-Glycogen breakdown (glycogenolysis)		0.000316358
Reactome-Glycogen metabolism		0.000106327
Reactome-Glycogen synthesis		0.00960571
Reactome-Glycolysis		3.53956e-12	3.84829e-05
Reactome-Glyoxylate metabolism and glycine degradation		8.0464e-09
Reactome-Golgi-to-ER retrograde transport			0.000135875
Reactome-GTP hydrolysis and joining of the 60S ribosomal subunit			1.3296e-30
Reactome-Hh mutants abrogate ligand secretion			0.0058748
Reactome-Hh mutants that don,t undergo autocatalytic processing are degraded by ERAD			0.0058748
Reactome-Histidine, lysine, phenylalanine, tyrosine, proline and tryptophan catabolism		0.000151516
Reactome-HIV Infection		3.74348e-06	6.74804e-05
Reactome-HIV Life Cycle		0.000186448	0.0056203
Reactome-Host Interactions of HIV factors		8.73071e-07	6.42944e-06
Reactome-Host Interactions with Influenza Factors			0.00134454
Reactome-HSF1-dependent transactivation		0.0175276
Reactome-Import of palmitoyl-CoA into the mitochondrial matrix		0.0185726
Reactome-Infectious disease		8.14816e-08	1.20427e-08
Reactome-Influenza Infection		1.95719e-09	0.000518573
Reactome-Influenza Life Cycle		1.42735e-09	0.023693
Reactome-Influenza Viral RNA Transcription and Replication		1.12868e-09
Reactome-InlA-mediated entry of Listeria monocytogenes into host cells			0.0112525
Reactome-InlB-mediated entry of Listeria monocytogenes into host cell			0.020192
Reactome-Insulin receptor recycling		0.00884452
Reactome-Integration of energy metabolism		0.00926773
Reactome-Integration of provirus			0.0238102
Reactome-Interactions of Rev with host cellular proteins		7.8295e-07
Reactome-Interactions of Vpr with host cellular proteins		5.91015e-10
Reactome-Interconversion of nucleotide di- and triphosphates			0.0160209
Reactome-Interferon Signaling			0.00724594
Reactome-Interleukin-1 family signaling			0.00134454
Reactome-Interleukin-1 signaling			0.00297834
Reactome-Intra-Golgi and retrograde Golgi-to-ER traffic			0.000159182
Reactome-Intrinsic Pathway for Apoptosis			0.0490211
Reactome-Ion channel transport		0.0132752
Reactome-Ion transport by P-type ATPases		0.0060858
Reactome-Iron uptake and transport			0.000758395
Reactome-ISG15 antiviral mechanism			9.01238e-05
Reactome-Josephin domain DUBs			0.00836162
Reactome-Ketone body metabolism		0.00624272
Reactome-L13a-mediated translational silencing of Ceruloplasmin expression			8.19809e-30
Reactome-L1CAM interactions		0.00208944
Reactome-Late Phase of HIV Life Cycle		9.00991e-05
Reactome-Listeria monocytogenes entry into host cells		0.0223774	0.045689
Reactome-Loss of Function of SMAD2/3 in Cancer			0.0341274
Reactome-Loss of Nlp from mitotic centrosomes			0.0455153
Reactome-Loss of proteins required for interphase microtubule organization from the centrosome			0.0455153
Reactome-Lysine catabolism		0.0132752
Reactome-M Phase		0.022958
Reactome-M/G1 Transition			0.00818357
Reactome-Macroautophagy		0.00304554
Reactome-MAP3K8 (TPL2)-dependent MAPK1/3 activation			0.00564338
Reactome-Membrane binding and targetting of GAG proteins			0.0155811
Reactome-Membrane Trafficking		5.18004e-10	1.30039e-07
Reactome-MET activates PTPN11		0.0254585
Reactome-Metabolism		1.68566e-76	3.73058e-13
Reactome-Metabolism of amino acids and derivatives		3.36082e-13	7.89646e-12
Reactome-Metabolism of carbohydrates		4.65564e-10	0.0144695
Reactome-Metabolism of ingested SeMet, Sec, MeSec into H2Se		0.0327129
Reactome-Metabolism of lipids		5.85678e-16
Reactome-Metabolism of non-coding RNA		2.0106e-07
Reactome-Metabolism of nucleotides		0.00286137	0.00193003
Reactome-Metabolism of polyamines		0.0123175
Reactome-Metabolism of porphyrins		0.0223774
Reactome-Metabolism of proteins		3.44946e-13	5.72808e-19
Reactome-Metabolism of RNA		0.023047	1.24761e-26
Reactome-Metabolism of serotonin		0.0306791
Reactome-Metabolism of vitamins and cofactors		0.00049531
Reactome-Metabolism of water-soluble vitamins and cofactors		0.00247873
Reactome-Methionine salvage pathway		0.00543824
Reactome-Methylation		0.0244164
Reactome-MHC class II antigen presentation		0.00412118
Reactome-Mitochondrial biogenesis		0.0117967
Reactome-Mitochondrial calcium ion transport		0.000293859
Reactome-Mitochondrial Fatty Acid Beta-Oxidation		4.27472e-11	0.0267595
Reactome-mitochondrial fatty acid beta-oxidation of saturated fatty acids		0.00145452	0.0058748
Reactome-mitochondrial fatty acid beta-oxidation of unsaturated fatty acids		0.00485651
Reactome-Mitochondrial protein import		3.99081e-05	0.0140583
Reactome-Mitochondrial translation		7.77858e-13
Reactome-Mitochondrial translation elongation		8.24388e-14
Reactome-Mitochondrial translation initiation		4.84223e-13
Reactome-Mitochondrial translation termination		4.84223e-13
Reactome-Mitochondrial tRNA aminoacylation		0.000436529
Reactome-Mitophagy		0.00599506	0.00225032
Reactome-Mitotic Anaphase		0.0159373
Reactome-Mitotic G2-G2/M phases			0.00172933
Reactome-Mitotic Metaphase and Anaphase		0.0170497
Reactome-Mitotic Prophase		0.0111566
Reactome-Mitotic Telophase/Cytokinesis		0.00543824
Reactome-mRNA decay by 3, to 5, exoribonuclease			0.00564338
Reactome-mRNA Splicing		0.000108637	0.00659965
Reactome-mRNA Splicing - Major Pathway		4.34786e-05	0.00384709
Reactome-mRNA Splicing - Minor Pathway		0.01025
Reactome-mTOR signalling		1.46864e-05
Reactome-mTORC1-mediated signalling		0.00412118	0.00746768
Reactome-MyD88 cascade initiated on plasma membrane			0.0209417
Reactome-MyD88 dependent cascade initiated on endosome			0.025971
Reactome-MyD88:Mal cascade initiated on plasma membrane			0.0220395
Reactome-Neddylation		0.00624272	0.00306712
Reactome-Nef Mediated CD4 Down-regulation			0.00237104
Reactome-Nef-mediates down modulation of cell surface receptors by recruiting them to clathrin adapters			0.0227493
Reactome-Negative feedback regulation of MAPK pathway		0.00543824
Reactome-Negative regulation of MAPK pathway			0.00404423
Reactome-NEP/NS2 Interacts with the Cellular Export Machinery		2.30672e-08
Reactome-NF-kB is activated and signals survival			0.0112525
Reactome-N-glycan trimming in the ER and Calnexin/Calreticulin cycle			0.00112461
Reactome-Nonsense Mediated Decay (NMD) enhanced by the Exon Junction Complex (EJC)			3.68146e-29
Reactome-Nonsense Mediated Decay (NMD) independent of the Exon Junction Complex (EJC)			6.00178e-32
Reactome-Nonsense-Mediated Decay (NMD)			3.68146e-29
Reactome-NOTCH1 Intracellular Domain Regulates Transcription			0.0112852
Reactome-NOTCH3 Activation and Transmission of Signal to the Nucleus			0.037704
Reactome-NRIF signals cell death from the nucleus			0.0249483
Reactome-NS1 Mediated Effects on Host Pathways			0.00384709
Reactome-Nuclear Envelope Breakdown		3.87416e-06
Reactome-Nuclear import of Rev protein		2.00713e-07
Reactome-Nuclear Pore Complex (NPC) Disassembly		2.48995e-08
Reactome-Nucleobase biosynthesis			0.020192
Reactome-Orc1 removal from chromatin			0.000847989
Reactome-Ovarian tumor domain proteases			0.00970871
Reactome-Oxygen-dependent proline hydroxylation of Hypoxia-inducible Factor Alpha			0.0192971
Reactome-p53-Dependent G1 DNA Damage Response			0.0192971
Reactome-p53-Dependent G1/S DNA damage checkpoint			0.0192971
Reactome-p53-Independent DNA Damage Response			0.0112525
Reactome-p53-Independent G1/S DNA damage checkpoint			0.0112525
Reactome-p75NTR signals via NF-kB			0.0249483
Reactome-PCNA-Dependent Long Patch Base Excision Repair			0.0192971
Reactome-Peptide chain elongation			3.6495e-31
Reactome-Peroxisomal lipid metabolism		4.89676e-05
Reactome-Peroxisomal protein import		3.96318e-07
Reactome-Phase II - Conjugation of compounds		1.56939e-08
Reactome-Phenylalanine and tyrosine catabolism		0.000508404
Reactome-Phospholipid metabolism		0.01595
Reactome-Pink/Parkin Mediated Mitophagy			0.00134454
Reactome-PKA-mediated phosphorylation of key metabolic factors		0.0254585
Reactome-Post-chaperonin tubulin folding pathway			4.92889e-07
Reactome-Post-translational protein modification			0.00384709
Reactome-Prefoldin mediated transfer of substrate to CCT/TriC			7.0982e-07
Reactome-Processing and activation of SUMO			0.0238102
Reactome-Processing of Capped Intron-Containing Pre-mRNA		1.73614e-08	0.00785461
Reactome-Processing of Intronless Pre-mRNAs		0.0223774
Reactome-Processing of SMDT1		0.000508404
Reactome-Propionyl-CoA catabolism		0.0254585
Reactome-Protein folding			6.07195e-06
Reactome-Protein ubiquitination			0.0247596
Reactome-PTEN Regulation		0.0223774	0.0405603
Reactome-PTK6 Regulates RHO GTPases, RAS GTPase and MAP kinases		0.0244164
Reactome-PTK6 Regulates RTKs and Their Effectors AKT1 and DOK1			0.000189707
Reactome-Purine ribonucleoside monophosphate biosynthesis			0.0412596
Reactome-Purine salvage		0.0185726
Reactome-Pyruvate metabolism		1.61872e-06
Reactome-Pyruvate metabolism and Citric Acid (TCA) cycle		7.07267e-15
Reactome-RAB GEFs exchange GTP for GDP on RABs		0.0137875
Reactome-RAB geranylgeranylation			0.031897
Reactome-Rab regulation of trafficking		0.00252091
Reactome-RAF activation		0.023047	0.037704
Reactome-Receptor Mediated Mitophagy		0.0132752
Reactome-Receptor-ligand binding initiates the second proteolytic cleavage of Notch receptor			0.0112525
Reactome-Recognition of DNA damage by PCNA-containing replication complex			0.00275085
Reactome-Recruitment of NuMA to mitotic centrosomes			0.0477233
Reactome-Regulation of Glucokinase by Glucokinase Regulatory Protein		2.30672e-08
Reactome-Regulation of HSF1-mediated heat shock response		2.64633e-08
Reactome-Regulation of Hypoxia-inducible Factor (HIF) by oxygen			0.0266009
Reactome-Regulation of innate immune responses to cytosolic DNA			0.00399078
Reactome-Regulation of insulin secretion		0.032949
Reactome-Regulation of mRNA stability by proteins that bind AU-rich elements			0.00244204
Reactome-Regulation of PLK1 Activity at G2/M Transition			0.00170244
Reactome-Regulation of PTEN gene transcription		0.0318238
Reactome-Regulation of PTEN localization			0.0173908
Reactome-Regulation of pyruvate dehydrogenase (PDH) complex		3.76057e-05
Reactome-Regulation of RAS by GAPs			0.0266009
Reactome-Regulation of RUNX3 expression and activity			0.0112525
Reactome-Resolution of AP sites via the multiple-nucleotide patch replacement pathway			0.0317831
Reactome-Resolution of Sister Chromatid Cohesion		0.0173784
Reactome-Respiratory electron transport		1.55199e-25
Reactome-Respiratory electron transport, ATP synthesis by chemiosmotic coupling, and heat production by uncoupling proteins.		2.2955e-20
Reactome-Rev-mediated nuclear export of HIV RNA		1.25577e-07
Reactome-RHO GTPases activate KTN1			0.0317831
Reactome-RHO GTPases Activate WASPs and WAVEs		0.0207349
Reactome-Ribosomal scanning and start codon recognition		0.0230739	3.66331e-09
Reactome-rRNA modification in the nucleus and cytosol			0.000187654
Reactome-rRNA processing			0.000162421
Reactome-rRNA processing in the nucleus and cytosol			0.000187654
Reactome-S Phase			0.0172352
Reactome-SCF(Skp2)-mediated degradation of p27/p21			0.00975811
Reactome-SCF-beta-TrCP mediated degradation of Emi1			0.0238102
Reactome-Selenoamino acid metabolism			1.01799e-24
Reactome-Selenocysteine synthesis			2.86854e-28
Reactome-Sema4D mediated inhibition of cell attachment and migration		0.01595
Reactome-Separation of Sister Chromatids		0.0131433
Reactome-Signal attenuation		0.0327129
Reactome-Signal regulatory protein family interactions		0.00370902
Reactome-Signal transduction by L1		0.00316522
Reactome-Signaling by EGFR			0.0195146
Reactome-Signaling by FGFR2		0.0223774	0.0294985
Reactome-Signaling by Insulin receptor		0.0259266
Reactome-Signaling by Interleukins			0.0249483
Reactome-Signaling by Non-Receptor Tyrosine Kinases			0.0105613
Reactome-Signaling by NOTCH1 HD Domain Mutants in Cancer			0.020192
Reactome-Signaling by NTRK1 (TRKA)		0.00261875
Reactome-Signaling by NTRKs		0.0023752
Reactome-Signaling by PTK6			0.0105613
Reactome-Signaling by Receptor Tyrosine Kinases		0.00774901
Reactome-Signaling by Retinoic Acid		0.00107926
Reactome-Signaling by TGF-beta family members			0.0205451
Reactome-Signaling by TGF-beta Receptor Complex			0.00274803
Reactome-Signaling by VEGF		0.0297425
Reactome-SMAD2/3 MH2 Domain Mutants in Cancer			0.0341274
Reactome-SMAD2/3 Phosphorylation Motif Mutants in Cancer			0.0341274
Reactome-SMAD2/SMAD3:SMAD4 heterotrimer regulates transcription			0.0112525
Reactome-snRNP Assembly		2.0106e-07
Reactome-Spry regulation of FGF signaling		0.0244164	0.00290079
Reactome-SRP-dependent cotranslational protein targeting to membrane			7.19596e-26
Reactome-Stabilization of p53			0.0412596
Reactome-Sulfide oxidation to sulfate		0.0254585
Reactome-Sulfur amino acid metabolism		1.94988e-07
Reactome-SUMO E3 ligases SUMOylate target proteins		0.00293492
Reactome-SUMO is conjugated to E1 (UBA2:SAE1)			0.00178693
Reactome-SUMO is transferred from E1 to E2 (UBE2I, UBC9)			0.00714561
Reactome-SUMOylation		0.00528433
Reactome-SUMOylation of chromatin organization proteins		0.000113797
Reactome-SUMOylation of DNA damage response and repair proteins		3.41737e-05
Reactome-SUMOylation of DNA replication proteins		7.8295e-07
Reactome-SUMOylation of RNA binding proteins		3.87416e-06
Reactome-Switching of origins to a post-replicative state			0.0266009
Reactome-Synthesis And Processing Of GAG, GAGPOL Polyproteins			0.0155811
Reactome-Synthesis of active ubiquitin: roles of E1 and E2 enzymes			0.00983376
Reactome-Synthesis of DNA			0.0069663
Reactome-Synthesis of Ketone Bodies		0.01595
Reactome-Synthesis of very long-chain fatty acyl-CoAs		0.0187411
Reactome-Termination of translesion DNA synthesis			3.01766e-05
Reactome-TGF-beta receptor signaling activates SMADs			3.01766e-05
Reactome-TGF-beta receptor signaling in EMT (epithelial to mesenchymal transition)			0.0249483
Reactome-The citric acid (TCA) cycle and respiratory electron transport		2.3423e-33
Reactome-The role of Nef in HIV-1 replication and disease pathogenesis			0.0227493
Reactome-Thrombin signalling through proteinase activated receptors (PARs)		0.000656873
Reactome-Toll Like Receptor 10 (TLR10) Cascade			0.0209417
Reactome-Toll Like Receptor 2 (TLR2) Cascade			0.0220395
Reactome-Toll Like Receptor 5 (TLR5) Cascade			0.0209417
Reactome-Toll Like Receptor 7/8 (TLR7/8) Cascade			0.025971
Reactome-Toll Like Receptor 9 (TLR9) Cascade			0.0348398
Reactome-Toll Like Receptor TLR1:TLR2 Cascade			0.0220395
Reactome-Toll Like Receptor TLR6:TLR2 Cascade			0.0220395
Reactome-TP53 Regulates Metabolic Genes		5.2807e-09
Reactome-TRAF6 mediated induction of NFkB and MAP kinases upon TLR7/8 or 9 activation			0.0226758
Reactome-Transcriptional activation of mitochondrial biogenesis		0.0107042
Reactome-Transcriptional activity of SMAD2/SMAD3:SMAD4 heterotrimer			0.0267595
Reactome-Transcriptional regulation by RUNX3			0.045689
Reactome-Transcriptional regulation by small RNAs		0.00318939
Reactome-Transcriptional Regulation by TP53		0.00222334
Reactome-Translation		9.68789e-11	6.00178e-32
Reactome-Translation initiation complex formation		0.0230739	3.66331e-09
Reactome-Translesion Synthesis by POLH			6.09536e-05
Reactome-Translesion synthesis by POLI			0.00145272
Reactome-Translesion synthesis by POLK			0.00145272
Reactome-Translesion synthesis by REV1			0.00103027
Reactome-Translesion synthesis by Y family DNA polymerases bypasses lesions on DNA template			7.7851e-06
Reactome-Translocation of GLUT4 to the plasma membrane		0.0026202
Reactome-Transport of Mature mRNA derived from an Intron-Containing Transcript		1.74065e-05
Reactome-Transport of Mature mRNA Derived from an Intronless Transcript		1.12868e-09
Reactome-Transport of Mature mRNAs Derived from Intronless Transcripts		1.90806e-09
Reactome-Transport of Mature Transcript to Cytoplasm		2.47674e-06
Reactome-Transport of Ribonucleoproteins into the Host Nucleus		2.30672e-08
Reactome-Transport of small molecules		0.00118979
Reactome-Transport of the SLBP Dependant Mature mRNA		2.79316e-09
Reactome-Transport of the SLBP independent Mature mRNA		1.62074e-09
Reactome-Transport to the Golgi and subsequent modification		0.0115976	0.0135905
Reactome-Tristetraprolin (TTP, ZFP36) binds and destabilizes mRNA			0.0309212
Reactome-tRNA Aminoacylation		0.0159628	0.0170793
Reactome-tRNA processing		0.0023232
Reactome-tRNA processing in the nucleus		4.91851e-06
Reactome-TYSND1 cleaves peroxisomal proteins		0.0101402
Reactome-Ubiquitin Mediated Degradation of Phosphorylated Cdc25A			0.0112525
Reactome-Ubiquitin-dependent degradation of Cyclin D			0.00065143
Reactome-Ubiquitin-dependent degradation of Cyclin D1			0.00065143
Reactome-Ub-specific processing proteases			0.00818357
Reactome-UCH proteinases		0.00208944	5.09032e-06
Reactome-Uptake and function of anthrax toxins			0.0238102
Reactome-Utilization of Ketone Bodies		0.0132752
Reactome-VEGFA-VEGFR2 Pathway		0.0153069
Reactome-VEGFR2 mediated vascular permeability		0.0316121
Reactome-Vesicle-mediated transport		3.53554e-09	1.13282e-07
Reactome-Vif-mediated degradation of APOBEC3G			0.000431043
Reactome-Viral Messenger RNA Synthesis		4.21484e-10
Reactome-Virus Assembly and Release			0.0295166
Reactome-Vpr-mediated induction of apoptosis by mitochondrial outer membrane permeabilization		0.00485651
Reactome-Vpr-mediated nuclear import of PICs		7.3186e-08
Reactome-Vpu mediated degradation of CD4			0.00065143
Wikipathways-4-hydroxytamoxifen, Dexamethasone, and Retinoic Acids Regulation of p27 Expression		0.0132752
Wikipathways-AGE-RAGE pathway		0.00426285
Wikipathways-Alanine and aspartate metabolism		0.000291352
Wikipathways-Alpha 6 Beta 4 signaling pathway		0.00329811
Wikipathways-Amino Acid metabolism		4.53382e-14
Wikipathways-AMP-activated Protein Kinase (AMPK) Signaling		0.0273313
Wikipathways-Angiopoietin Like Protein 8 Regulatory Pathway		0.0148132
Wikipathways-Aryl Hydrocarbon Receptor Pathway		0.0268526
Wikipathways-Benzo(a)pyrene metabolism		0.0239685
Wikipathways-Brain-Derived Neurotrophic Factor (BDNF) signaling pathway		0.000316358
Wikipathways-Chromosomal and microsatellite instability in colorectal cancer		0.0223774
Wikipathways-Ciliary landscape		0.000724093
Wikipathways-Cori Cycle			0.00564338
Wikipathways-Corticotropin-releasing hormone signaling pathway		0.0297249
Wikipathways-Cytoplasmic Ribosomal Proteins			3.6495e-31
Wikipathways-DNA Replication			0.0170793
Wikipathways-Dopamine metabolism		0.00370902
Wikipathways-EGF-EGFR Signaling Pathway		0.0132752
Wikipathways-Electron Transport Chain (OXPHOS system in mitochondria)		2.33276e-19
Wikipathways-Endometrial cancer		0.0164607
Wikipathways-Energy Metabolism		0.0131359
Wikipathways-EPO Receptor Signaling		0.00884452
Wikipathways-ErbB Signaling Pathway		0.00763978
Wikipathways-Exercise-induced Circadian Regulation		0.0341087
Wikipathways-Fatty Acid Beta Oxidation		3.30091e-10	0.00136528
Wikipathways-Fatty Acid Biosynthesis		0.000106327	0.00591043
Wikipathways-fig-met-1-last-solution		0.000104629
Wikipathways-Follicle Stimulating Hormone (FSH) signaling pathway		0.00297365
Wikipathways-G13 Signaling Pathway			0.00970871
Wikipathways-Gene and protein expression by JAK-STAT signaling after Interleukin-12 stimulation			0.0020757
Wikipathways-Glucuronidation		0.00048792
Wikipathways-Glutathione metabolism		0.00771278
Wikipathways-Glycogen Synthesis and Degradation		0.00185924
Wikipathways-Glycolysis and Gluconeogenesis		0.00107926	2.95001e-08
Wikipathways-Glycolysis Pathway D (2)			4.53416e-05
Wikipathways-Hereditary leiomyomatosis and renal cell carcinoma pathway		0.0266333
Wikipathways-IL-5 Signaling Pathway		0.0306791
Wikipathways-IL-9 Signaling Pathway		0.0132752
Wikipathways-Inhibition of exosome biogenesis and secretion by Manumycin A in CRPC cells		0.004193
Wikipathways-Insulin Signaling		0.0203094
Wikipathways-Interferon alpha-beta signaling			0.0192971
Wikipathways-JAK-STAT		0.000555203
Wikipathways-Lamin A-processing pathway		0.0306791
Wikipathways-Leptin and adiponectin		0.0327129
Wikipathways-Leptin signaling pathway		0.000346478
Wikipathways-Lipid Metabolism Pathway		0.00127271
Wikipathways-Liver steatosis AOP		9.45379e-11
Wikipathways-MET in type 1 papillary renal cell carcinoma		0.010448
Wikipathways-Metabolic reprogramming in colon cancer		5.21788e-06	0.0440956
Wikipathways-Metapathway biotransformation Phase I and II		0.0127485
Wikipathways-Methionine De Novo and Salvage Pathway		6.64999e-05
Wikipathways-Methylation Pathways		0.0239685
Wikipathways-miR-targeted genes in leukocytes - TarBase			0.0345652
Wikipathways-miR-targeted genes in lymphocytes - TarBase		0.00164052
Wikipathways-miR-targeted genes in muscle cell - TarBase		0.00930599
Wikipathways-Mitochondrial fatty acid synthesis and respiration		0.0132752
Wikipathways-Mitochondrial LC-Fatty Acid Beta-Oxidation		7.74486e-11
Wikipathways-mRNA Processing		0.00132029	2.61683e-05
Wikipathways-Nonalcoholic fatty liver disease		6.36297e-20
Wikipathways-Non-small cell lung cancer		0.0230739
Wikipathways-One Carbon Metabolism		0.0038153
Wikipathways-One carbon metabolism and related pathways		5.21788e-06
Wikipathways-Oxidative phosphorylation		5.26994e-09
Wikipathways-Pancreatic adenocarcinoma pathway		0.00543824	0.0241953
Wikipathways-Parkin-Ubiquitin Proteasomal System pathway		0.0223774	2.9209e-14
Wikipathways-Pathogenic Escherichia coli infection			0.000131707
Wikipathways-Pathways in clear cell renal cell carcinoma			0.000162864
Wikipathways-Pilocytic astrocytoma		0.0132752
Wikipathways-Polyol Pathway		0.0132752
Wikipathways-PPAR Alpha Pathway		0.0023232
Wikipathways-PPAR signaling pathway		0.00558585
Wikipathways-Prolactin Signaling Pathway		0.00103264
Wikipathways-Proteasome Degradation		0.000379206	1.98954e-09
Wikipathways-RAC1-PAK1-p38-MMP2 Pathway		0.0132415
Wikipathways-RalA downstream regulated genes		0.0132752
Wikipathways-Ras Signaling		0.000911658
Wikipathways-Relationship between inflammation, COX-2 and EGFR		0.023047
Wikipathways-Selenium Metabolism and Selenoproteins		0.0239685
Wikipathways-Signaling of Hepatocyte Growth Factor Receptor		0.00410824
Wikipathways-Signaling Pathways in Glioblastoma		0.0266011
Wikipathways-Sterol Regulatory Element-Binding Proteins (SREBP) signalling		0.00558585
Wikipathways-Synthesis and Degradation of Ketone Bodies		0.0254585
Wikipathways-Target Of Rapamycin (TOR) Signaling		0.00185924
Wikipathways-TCA Cycle (aka Krebs or citric acid cycle)		5.35817e-07	0.0309212
Wikipathways-TCA Cycle and Deficiency of Pyruvate Dehydrogenase complex (PDHc)		3.76057e-05	0.000120197
Wikipathways-TCA Cycle Nutrient Utilization and Invasiveness of Ovarian Cancer		0.0254585
Wikipathways-Thermogenesis		0.00182396
Wikipathways-Thymic Stromal LymphoPoietin (TSLP) Signaling Pathway		0.00485078
Wikipathways-Translation Factors		0.0190401	3.66331e-09
Wikipathways-Trans-sulfuration and one carbon metabolism		0.00213142
Wikipathways-Trans-sulfuration pathway		1.93692e-07
Wikipathways-Trans-sulfuration pathway		0.0327129
Wikipathways-Tryptophan metabolism		0.0112855
Wikipathways-Urea cycle and metabolism of amino groups		0.0266333
Wikipathways-Valproic acid pathway		5.29819e-05
Wikipathways-Viral Acute Myocarditis			0.0179637

## Sheet: DEP
Symbol	GP1	GP2&3	FC(GP1 vs. GP2&3)	p_value(GP1 vs. GP2&3)	GP2	GP1&3	FC(GP2 vs. GP1&3)	p_value(GP2 vs. GP1&3)	GP3	GP1&2	p_value(GP3 vs. GP1&2)	FC(GP3 vs. GP1&2)
SPTBN2	26479.3	52035.3	0.508872	0.00177676	51728.1	36761.7	1.40712	0.0655295	52455.8	38415.1	0.154741	1.3655
THOC5	10635	13830.3	0.768961	0.0099201	14986.4	11273.6	1.32933	0.0531294	12248.4	12692	0.457829	0.965047
HEXB	338088	824657	0.409974	0.00273403	737629	577828	1.27656	0.10948	943747	526962	0.121931	1.79092
LOC101060714	32661.6	80809.6	0.40418	0.00049913	77585.4	53466.6	1.4511	0.329672	85221.6	53898.3	0.00624558	1.58115
NAT10	27656.8	65470	0.422435	0.0245902	28122.7	62854.3	0.447427	0.451468	116577	27877.1	0.000834949	4.18182
HMOX2	55130.7	107527	0.512717	0.033845	114902	71875.7	1.59863	0.11204	97433.8	83386.4	0.536122	1.16846
KIAA1217	13355.4	49255.6	0.271146	0.0188033	55768.1	24038.3	2.31997	3.62721e-05	40343.7	33405.1	0.081037	1.20771
CLC	20324.5	11827.1	1.71846	0.515935	11500	17138.1	0.671019	0.48875	12274.8	16152.9	0.980256	0.759909
MYH10	1.31819e+06	1.11933e+06	1.17766	0.659789	1.28579e+06	1.14932e+06	1.11874	0.120001	891558	1.30287e+06	0.23004	0.684302
CIAPIN1	48601.4	61905.9	0.785086	0.174304	70229.2	49359.3	1.42282	0.420716	50516.1	58825.5	0.528	0.858745
CREBBP	1671.75	3152.98	0.530214	0.139349	3244.6	2208.44	1.46918	0.594605	3027.6	2415.28	0.28726	1.25352
ZC3H15	35028.8	80494.5	0.43517	0.0261425	101529	41631.8	2.43875	0.0464109	51710	66465.4	0.766489	0.777999
DNM2	149995	259964	0.576984	0.00208256	222493	213821	1.04056	0.968607	311240	184267	0.000835024	1.68907
GBP2	63708.6	90030.5	0.707634	0.825845	41158.2	100600	0.409127	0.00759119	156908	53048.5	0.00167262	2.95783
MRE11A	44331.2	106730	0.415357	5.61574e-05	116577	63697.4	1.83016	0.012674	93256.3	78483.5	0.0973004	1.18823
PPP2R2B	9875.84	16789.4	0.588218	0.00572148	14844.3	13666	1.08622	0.3131	19451.1	12224.6	0.0520547	1.59114
ACTR2	1.15916e+06	1.54713e+06	0.749234	0.111193	1.80903e+06	1.17086e+06	1.54504	0.0231874	1.18873e+06	1.46637e+06	0.496152	0.810658
PPP1CA	170179	236828	0.718577	0.0218836	274382	176219	1.55706	0.00408148	185437	219439	0.586135	0.845053
COG3	20123.2	39008	0.515874	0.0141938	40323.8	26885.7	1.49983	0.664943	37207.4	29672.6	0.0251136	1.25393
LRCH3	2780.76	5516.59	0.504072	0.0283459	5107.67	4085.19	1.25029	0.356094	6076.16	3880.75	0.151173	1.56572
SNX1	191576	311745	0.614528	0.00552153	359885	213067	1.68907	0.00635296	245869	271140	0.911328	0.906796
USP34	934.082	942.342	0.991235	0.310436	979.909	917.003	1.0686	0.782903	890.934	955.746	0.147692	0.932187
RAB19	16224.1	18783.6	0.863733	0.295385	20691.9	16203.6	1.27699	0.408482	16172.4	18336.1	0.794979	0.881996
NRAS	61567.6	101111	0.608909	0.0109558	112276	71172.9	1.57751	0.00218673	85833.7	85538.7	0.63821	1.00345
LIMA1	62095.7	67977.2	0.913478	0.157302	56614.3	70578.6	0.802146	0.440529	83526.3	59504.5	0.0147838	1.4037
TBC1D2B	17271	12024.6	1.4363	0.375712	10134.9	16217.8	0.624925	0.482669	14610.4	13897.6	0.0778542	1.0513
UXT	22204.4	25435.7	0.872961	0.597261	27091.7	22586.5	1.19946	0.861628	23169.6	24514.7	0.692134	0.945132
HLA-DMB	26346.6	56778.3	0.464027	0.0246504	70991.9	30693.5	2.31293	0.335318	37328.1	47451.7	0.151185	0.786656
HNRNPF	1.0019e+06	1.85969e+06	0.538746	0.00369892	1.42348e+06	1.57772e+06	0.902241	0.656783	2.4566e+06	1.20119e+06	0.000215807	2.04513
GABARAPL2	25327.2	94947.9	0.266749	0.0253871	56910.7	73488.9	0.774412	0.188438	146999	40257.6	0.298621	3.65146
ABCC2	15390.9	25686.4	0.599186	0.0946783	21239.5	21875	0.97095	0.54712	31771.6	18155.7	0.23004	1.74995
DIDO1	5787.19	13743.7	0.421078	0.0802016	8125.83	11979.7	0.678301	0.590688	21431.4	6892.73	0.0108022	3.10928
GRWD1	13759.2	19348.3	0.711131	0.200329	17100.1	17189.3	0.994809	0.481694	22424.8	15338.5	0.511947	1.46199
PNKD	55458.6	133071	0.416758	0.039975	181005	60216.3	3.00591	0.0151509	67478	114808	0.724347	0.587748
ABR	28574.1	94400.7	0.30269	0.000119182	84134.6	60191.3	1.39779	0.0253345	108449	54839.1	0.0643292	1.97759
LCP1	2.11173e+06	1.39882e+06	1.50965	0.033845	1.15742e+06	1.9603e+06	0.590432	0.00814329	1.72916e+06	1.6606e+06	0.620635	1.04129
TUBA1B	2.57864e+07	3.57615e+07	0.721066	0.0368048	2.26419e+07	3.68413e+07	0.614578	0.035077	5.37146e+07	2.42999e+07	3.69592e-06	2.21049
PYCR1	27829.3	44424.1	0.626446	0.255859	26237.2	44249.3	0.592941	0.740043	69311.3	27076.7	0.0998233	2.55982
APOH	818359	555731	1.47258	0.559586	701161	635628	1.1031	0.261832	356721	762957	0.0583331	0.467551
SMAD2	17697.1	142320	0.124347	0.0209613	155044	60134.5	2.57829	0.610382	124907	82624.8	0.00167249	1.51174
NUDT21	425570	735658	0.57849	0.0991855	749812	540646	1.38688	0.914927	716288	578848	0.0854409	1.23744
TBC1D10C	6493.46	7803.23	0.83215	0.406268	6947.4	7475.49	0.929357	0.878507	8974.37	6708.05	0.450356	1.33785
RPS27A	1.08626e+07	1.53803e+07	0.706267	0.274889	9.23601e+06	1.5979e+07	0.57801	0.0144524	2.37882e+07	1.00936e+07	0.000102177	2.35675
DR1	69255.1	84987.3	0.814888	0.352311	63058.3	87360.6	0.721817	0.475636	114995	66325.7	0.0679793	1.7338
FBP1	358512	4.59098e+06	0.0780905	0.000774209	7.6664e+06	368018	20.8316	9.08116e-08	382526	3.81315e+06	0.0747782	0.100318
MYO18A	42003.4	105415	0.398458	0.0047825	129627	53989.2	2.40097	0.0103644	72283.2	83425.3	0.73831	0.866442
OCIAD1	247007	516699	0.478049	0.0023423	601692	307723	1.95531	0.0261678	400393	414677	0.353391	0.965555
UAP1L1	70353.2	188326	0.37357	0.00200195	146996	139438	1.0542	0.782903	244884	106584	0.0019785	2.29756
ANXA11	722452	1.21237e+06	0.5959	0.0206031	1.51046e+06	754917	2.00083	0.00814329	804467	1.09496e+06	0.775953	0.734698
LRRFIP1	62553.6	58272.5	1.07347	0.860278	49381.9	65674.7	0.751916	0.517515	70438.6	56327	0.611927	1.25053
MTCH2	614406	2.06184e+06	0.29799	1.35286e-07	2.558e+06	918591	2.7847	1.62665e-05	1.38287e+06	1.5332e+06	0.310273	0.901955
NMT1	93721.3	100102	0.936258	0.0924862	100905	95812.1	1.05316	0.302358	99003.2	97117.3	0.457829	1.01942
CUTA	2.2255e+06	3.15653e+06	0.705048	0.294851	2.50164e+06	2.94876e+06	0.848369	0.774274	4.05269e+06	2.35604e+06	0.393221	1.72013
STON1-GTF2A1L	1964.44	3890.29	0.504961	0.0378799	3003.81	3206.93	0.936659	0.646539	5103.37	2455.78	0.0698673	2.07811
PIK3R4	8010.79	17541.6	0.456675	0.00245823	15980	12629.2	1.26532	0.141026	19678.4	11778.1	0.0768147	1.67077
ATP4A	7175.35	27895.9	0.257219	0.00043616	34041.2	12048.5	2.82534	0.00277619	19486.5	19875.6	0.536122	0.980428
PITPNM1	5186.76	25657.8	0.202151	5.05334e-05	12974.5	20160	0.643574	0.257039	43014	8868.22	0.00167262	4.85035
KRT83	13681.4	21792.4	0.627806	0.193239	15421.8	20342.8	0.758097	0.540912	30510.1	14504.1	0.0333119	2.10355
MYL6B	574437	1.2551e+06	0.457684	0.00330614	1.49689e+06	712893	2.09974	0.0013336	924220	1.01051e+06	0.843061	0.914611
TMEM179B	16802.5	15145.8	1.10939	0.947375	15068.2	16188.8	0.930782	0.697965	15251.9	15982.7	0.728993	0.954278
PDXP	30646.5	45055.1	0.6802	0.0009187	48080.4	34711.2	1.38516	0.216605	40915.3	38888	0.0227998	1.05213
SMC3	34014.5	75398.4	0.45113	0.000420788	86430.4	44420	1.94575	0.000530639	60302.1	58792.9	0.881959	1.02567
UBE3A	33207.9	37095.1	0.895209	0.0427315	29085.4	39085.2	0.744154	0.887447	48055.8	31259.1	0.0152968	1.53734
CALCOCO1	4756.14	4719.91	1.00768	0.898673	2642.65	5866.98	0.450427	0.0179575	7562.48	3757.04	0.00624481	2.01288
PDZK1	57203.8	466172	0.12271	0.00118196	689403	98170	7.02254	1.06298e-07	160697	356061	0.0599975	0.451319
TNPO3	16328.5	51055.1	0.319821	2.77655e-05	52417.6	29336.4	1.78678	0.0144557	49190.5	33388.8	0.0450096	1.47326
GEMIN4	6087.03	8892.88	0.684484	0.739743	6074.99	8724.04	0.696351	0.0199698	12748.9	6081.34	0.0303503	2.0964
MOXD1	12681.5	10450.4	1.2135	0.474098	12484.3	10696.6	1.16713	0.510244	7667.09	12588.3	0.940817	0.609067
MVP	2.99781e+06	5.11199e+06	0.586428	0.0946783	6.59031e+06	3.03392e+06	2.17221	0.243024	3.08902e+06	4.69609e+06	0.560858	0.657786
NUP85	24764.4	48922.9	0.506191	0.00689722	33371.9	42750.5	0.78062	0.829663	70203.2	28833.4	0.00111212	2.43479
PABPC1	199201	335356	0.593997	0.00461212	289127	278136	1.03952	0.40143	398617	241711	0.0276279	1.64914
PPA1	569715	856289	0.665331	0.0285246	775450	726938	1.06673	0.48875	966911	666972	0.0948287	1.4497
GATAD2B	8735.06	10130.5	0.86225	0.643913	10510	9081.9	1.15725	0.986543	9611.29	9574.12	0.586135	1.00388
RILP	24830.9	64069.8	0.38756	0.000650787	54695.4	45440.7	1.20366	0.714695	76897.9	38948.6	0.000873016	1.97434
WDR61	58022.9	165096	0.35145	3.58024e-06	183198	90600.5	2.02204	0.000226194	140324	117196	0.30441	1.19734
IDH3G	131976	484974	0.272129	1.50412e-05	418226	307860	1.3585	0.40143	576314	267294	0.00018632	2.15611
PPP4C	51149.3	102774	0.497689	0.000447969	128550	57621.4	2.23095	0.00219253	67500	87738.9	0.569222	0.769328
FHL2	43953.1	50918.9	0.863198	0.147714	51609.4	46336.3	1.1138	0.950686	49973.9	47572.4	0.121931	1.05048
RAPH1	5021.62	8663.36	0.579639	0.537541	9031.5	6263.74	1.44187	0.593021	8159.59	6917.2	0.198139	1.17961
VPS41	14898.6	31321.8	0.475661	0.00667054	25622.4	24486.6	1.04638	0.865133	39121.1	19968	0.00126673	1.95918
TARBP1	1734.18	2533.49	0.684503	0.485435	2951.28	1824.26	1.61779	0.658785	1961.76	2309.54	0.204684	0.849418
EIF3CL	106651	191573	0.556711	0.00157477	218005	125948	1.73091	0.00277619	155402	159291	0.80454	0.975587
CLN5	15159.6	27646.7	0.548334	0.00328391	33099.5	17148.8	1.93013	0.0337509	20185	23640.3	0.337572	0.853837
RAB27A	85478.6	915683	0.0933495	0.0109558	301419	746827	0.4036	0.196199	1.75625e+06	187560	0.162042	9.36371
RDH11	52993.3	164056	0.323019	1.78445e-05	204737	74920.8	2.73271	0.000111933	108389	124726	0.603274	0.869013
HIST1H2BE	8.08977e+06	1.28634e+07	0.628896	0.0610147	9.60168e+06	1.17461e+07	0.817433	0.554648	1.73269e+07	8.80449e+06	0.00601476	1.96796
NSUN5	13068.1	12575.9	1.03913	0.691992	10809.4	13830.1	0.781587	0.714695	14993.3	12000.3	0.393221	1.2494
TSR1	23058.9	47504.4	0.485405	0.0193875	41321.6	36084.2	1.14515	0.539642	55964.9	31692.2	0.0551194	1.76589
FXYD2	45566.4	141728	0.321505	0.0378385	180227	62777	2.87091	0.163035	89045.8	109224	0.435657	0.815257
WIPI2	28540.2	41793.9	0.68288	0.174304	55958.4	26114.1	2.14284	0.0517252	22411	41501.5	0.552552	0.540004
BPNT1	162410	398505	0.407548	0.000288442	518777	190717	2.72014	0.000867472	233923	330874	0.701285	0.706985
PDLIM5	325905	255315	1.27648	0.384044	176441	340687	0.517897	0.00378335	363248	255249	0.0323014	1.42311
BTD	16999.6	17758	0.957294	0.26053	18916.5	16672.2	1.13461	0.156267	16172.5	17905.8	0.775953	0.903202
HMGB3	151146	204378	0.739544	0.174304	296774	122169	2.42921	0.00529718	77940.2	219988	0.137583	0.354292
LGALS9C	44310.4	102932	0.43048	0.247228	54016	94011.3	0.574569	0.123583	169871	48898.5	0.00286279	3.47394
FNBP1	42550.3	53348	0.797599	0.208839	58359.2	44109.9	1.32304	0.398919	46490.4	50023.6	0.633794	0.929369
STARD7	8744.16	16452.4	0.531481	0.033845	17941.4	10988.9	1.63269	0.0762955	14415	13091.9	0.673968	1.10106
N4BP1	14609.5	4570.88	3.1962	0.973673	4221.08	10825.3	0.389926	0.481694	5049.56	9698.59	0.414118	0.520648
SLC35B2	28560.7	42613.2	0.670231	0.00145193	44478.5	33112.7	1.34324	0.0303466	40060.6	36085.5	0.254959	1.11016
MGST2	352488	595825	0.591597	0.0193875	796126	340312	2.3394	0.000226194	321727	562208	0.185505	0.572257
LCLAT1	30609.9	27833.6	1.09975	0.700132	29193.7	28774.2	1.01458	0.748556	25972.3	29940.5	0.940817	0.867464
RCOR3	5096.63	5569.7	0.915063	0.0540208	7532.21	4220.86	1.78452	0.00203225	2884.16	6247.99	0.225268	0.461613
NDUFB3	97175.4	420216	0.231251	0.00306551	650001	100579	6.46262	6.27203e-05	105773	358511	0.334468	0.295034
PPAP2A	32927.5	43509.5	0.756788	0.192623	54084.1	31388.2	1.72307	0.447248	29038.9	42928.8	0.536122	0.676444
SNRPC	67426.1	108578	0.62099	0.113328	127033	73719.2	1.7232	0.100629	83324.5	95603.9	0.985191	0.87156
AHCTF1	2336.17	3273.55	0.713649	0.196449	2919.37	2899.07	1.007	0.697965	3758.23	2611.87	0.0599975	1.4389
ABCD3	70844.1	150573	0.470497	0.00245841	195473	78082.3	2.50343	0.00061443	89130	129760	0.724347	0.686884
WAC	2874.39	4155.28	0.691744	0.00731063	3996.3	3467.53	1.15249	0.271598	4372.84	3404.75	0.0789051	1.28434
NSFL1C	134671	221736	0.607349	0.0329042	163947	200436	0.817952	0.808944	300815	148511	0.0354186	2.02555
VDAC3	2.61742e+06	8.23653e+06	0.317782	0.000622888	8.85789e+06	4.50508e+06	1.9662	0.149712	7.38624e+06	5.56746e+06	0.0303564	1.32668
DHRS11	25231.2	124588	0.202518	1.12667e-05	137391	57624.5	2.38425	0.000185704	107067	78252.3	0.457829	1.36823
RELA	64959	220394	0.294741	0.0969113	322891	70966.1	4.54993	0.0261678	80134.7	186890	0.577651	0.428779
GPD1L	21988.7	124675	0.176368	3.48253e-07	152335	47652.6	3.19679	0.000530099	86823.7	83607.1	0.0924076	1.03847
SFPQ	600638	1.16959e+06	0.513547	0.000774209	1.17448e+06	823195	1.42674	0.188438	1.16289e+06	871910	0.0251136	1.33372
SNX8	60171.6	138585	0.434185	0.00128393	115010	103980	1.10607	0.740043	170846	86095	0.00153659	1.98439
CNN3	903918	912464	0.990634	0.15086	762264	988660	0.771008	0.585251	1.118e+06	836955	0.0267667	1.3358
NDUFA9	247900	784726	0.315907	5.68659e-07	915473	389572	2.34995	0.000205028	605808	563480	0.17742	1.07512
ERMP1	168481	371216	0.453863	0.147714	469605	195436	2.40286	0.149712	236577	310831	0.970388	0.761111
ANKHD1-EIF4EBP3	2937.03	5726.15	0.512915	0.000190252	6217.96	3774.66	1.64729	0.119488	5053.16	4488.01	0.0137991	1.12592
PTPN9	16591	14704.5	1.12829	0.694257	14348.7	16037	0.894724	0.834079	15191.5	15531	0.838222	0.97814
HSP90AB1	3.04273e+06	5.93838e+06	0.512384	8.07706e-05	5.58418e+06	4.38078e+06	1.2747	0.152963	6.42306e+06	4.24414e+06	0.00673127	1.51339
FBP2	40216.5	477957	0.0841425	0.000288442	783293	48098.1	16.2853	0.0139886	60127.9	391489	0.198139	0.153588
2021-09-06	163066	156168	1.04417	0.453891	212688	129721	1.63959	0.00185918	78824.7	186524	0.0124369	0.422599
IDH3A	493511	2.66619e+06	0.1851	1.59262e-05	1.95851e+06	1.73685e+06	1.12762	0.54712	3.63458e+06	1.18606e+06	6.76645e-05	3.06443
POLR2D	22717.2	64130.2	0.354236	0.000313115	64403.6	38961.8	1.65299	0.0571399	63756	42423.5	0.052053	1.50285
MAT2A	364130	695861	0.52328	0.00163966	835557	419772	1.9905	0.00218673	504698	586987	0.872205	0.859812
NFIX	6159.43	5377.72	1.14536	0.576041	4260.11	6455.38	0.659932	0.772786	6907.09	5261.57	0.343843	1.31274
XPO1	241879	412260	0.586714	0.000288442	327253	355366	0.92089	0.689653	528585	282238	0.000441165	1.87284
ACAT2	51700	140772	0.367261	0.00043616	96923.5	110709	0.875481	0.106966	200775	73078.4	0.0376364	2.74739
CORO1C	718383	1.1704e+06	0.613793	0.135625	693002	1.1559e+06	0.599537	0.128392	1.82368e+06	706385	0.000835024	2.58171
WFS1	54885.3	48970.7	1.12078	0.00284392	48946.2	52557.4	0.93129	0.0367017	49004.2	52077.7	0.29575	0.940982
PPP5C	58636	137470	0.426538	0.00253134	105710	107044	0.987543	0.364463	180929	80889.3	0.0200043	2.23675
CEP170	6349.55	8539.89	0.743517	0.0693732	7873.83	7577.34	1.03913	0.977417	9451.33	7070.12	0.0463453	1.3368
BAG1	64342.7	87038.7	0.739243	0.000521908	94879.6	69079.4	1.37349	0.00786297	76309	78778.4	0.359846	0.968655
TUBB	2.56779e+07	3.12128e+07	0.82267	0.0841172	2.04181e+07	3.37159e+07	0.605591	0.0427295	4.59846e+07	2.31914e+07	3.39501e-05	1.98283
COMMD10	96333	184083	0.523312	0.00972374	193541	125944	1.53672	0.571297	171141	142286	0.0235486	1.20279
GK	19394.3	78680.5	0.246494	0.000207146	112066	24778.1	4.52277	3.24287e-05	32995.5	63202.6	0.73831	0.52206
HSP90B1	5.23361e+06	5.72478e+06	0.914202	0.106261	4.68975e+06	5.98868e+06	0.783102	0.7571	7.14115e+06	4.97651e+06	0.144261	1.43497
CD276	31280.7	35280.4	0.886631	0.716515	20251	41004.8	0.493868	0.440529	55846.9	26066.6	0.206904	2.14247
DCAF7	35959.4	52571.3	0.684013	0.0363704	53956.3	41784.8	1.29129	0.945836	50676	44467	0.0239314	1.13963
CCM2	32578.2	20053.4	1.62458	0.79174	22808.4	26128.2	0.872943	0.600837	16283.3	27959.8	0.379652	0.582384
CPXM1	10176	10108.7	1.00666	0.559586	8460.43	11042.2	0.766194	0.474693	12364.2	9365	0.147692	1.32026
TMEM119	34099.1	27116.1	1.25752	0.716515	31211.1	29116.8	1.07193	0.808944	21512.4	32733.8	0.891733	0.65719
ABHD14B	663266	2.16166e+06	0.306832	1.78445e-05	2.67756e+06	976932	2.74079	0.000111933	1.45568e+06	1.61548e+06	0.603274	0.901085
A1BG	917563	640900	1.43168	0.208254	531183	867481	0.612328	0.0286118	791039	734911	0.334468	1.07637
ATP5B	1.8463e+07	9.98784e+07	0.184855	1.96367e-10	1.12374e+08	4.39213e+07	2.55854	0.00569915	8.27787e+07	6.28574e+07	0.000484103	1.31693
RBBP5	34793.3	10061.9	3.45791	0.011953	12406.6	23733.8	0.522739	0.0104984	6853.48	24210.5	0.995064	0.283079
GSS	352841	1.04163e+06	0.338741	0.000179281	1.31982e+06	474795	2.77977	0.00026175	660936	809959	0.852753	0.816011
PCIF1	6183.79	14919.8	0.414468	0.0171408	15436.4	9361.96	1.64885	0.200165	14212.9	10557.8	0.215947	1.3462
HUWE1	41912.4	66412.7	0.631091	0.000930393	69613.1	49876.9	1.3957	0.0310054	62033.2	55007.3	0.181426	1.12773
PCBP4	5249.45	10868.4	0.483	0.026789	8598.14	8703.37	0.987909	0.526026	13975.1	6832.47	0.00150396	2.0454
NAA50	49508.6	118837	0.416608	0.00160085	115265	78886.5	1.46114	0.00876104	123727	80593.2	0.511944	1.5352
BAX	475317	719050	0.661035	0.0882228	493003	694237	0.710136	0.420716	1.02838e+06	483677	0.00516641	2.12616
LSP1	69757.1	76773.5	0.908609	0.256391	90138.7	65294.9	1.38049	0.896398	58484.2	79392.1	0.262785	0.736651
NAP1L4	172734	414437	0.416793	1.12667e-05	429854	260058	1.65292	0.000106296	393340	294282	0.544306	1.33661
ME2	115884	321724	0.360198	6.22282e-06	268542	226169	1.18735	0.0884397	394499	188049	0.002863	2.09785
RPL22L1	28881.4	43536.5	0.663382	0.0275603	45158.1	33804	1.33588	0.241231	41317.6	36575.8	0.239788	1.12964
SPTAN1	1.15515e+06	2.32819e+06	0.496158	0.000104137	2.52864e+06	1.5109e+06	1.6736	0.00266897	2.05388e+06	1.80444e+06	0.328308	1.13824
ACBD5	51511.2	99221.7	0.519152	0.0329042	119718	59294.6	2.01903	0.0139886	71174.6	83754.3	0.775953	0.849803
STAU1	63863.1	74658.9	0.855399	0.0536408	81177.7	64605.4	1.25652	0.080185	65738.4	72048.2	0.81413	0.912423
EIF4B	53953.1	71105.1	0.75878	0.0137481	64517.7	64310.6	1.00322	0.7571	80119.5	58947.3	0.016934	1.35917
DDX24	7960.44	12446.1	0.639594	0.622194	8845.08	11686.5	0.75686	0.3802	17373.8	8378.63	0.129568	2.07358
RAB6B	361302	643357	0.561589	0.012085	486237	558055	0.871306	0.93279	858363	420362	0.00393799	2.04196
DUSP23	125572	244251	0.514112	0.00330614	213808	189039	1.13103	0.440529	285909	167284	0.016934	1.70913
POTEF	4.21814e+06	3.42329e+06	1.23219	0.912403	3.21665e+06	4.01544e+06	0.80107	0.503026	3.70606e+06	3.74471e+06	0.544306	0.989678
NUB1	18192.3	36826.4	0.494	0.00658713	36135.7	25942.5	1.39292	0.923854	37771.7	26674.6	0.00181966	1.41602
FKBP7	63660.7	43799.3	1.45346	0.783272	30707.5	62890.3	0.48827	0.341025	61714.5	48082.8	0.173478	1.2835
EIF4A1	1.23062e+06	1.88292e+06	0.653569	0.0102553	1.6037e+06	1.64007e+06	0.977825	0.800239	2.26501e+06	1.40698e+06	0.010426	1.60984
ELP6	8360.82	5712.52	1.4636	0.159651	5213.96	7582.58	0.687623	0.721339	6394.76	6873.21	0.0491321	0.930389
ACSS3	120184	594920	0.202017	1.36778e-06	512321	352841	1.45199	0.0130997	707949	305558	0.0142854	2.31691
SLC35B3	11853.4	12177.1	0.973414	0.111193	13224.7	11414.1	1.15863	0.950686	10743.6	12501.6	0.0634443	0.859376
FAM3C	187457	331796	0.564976	0.00682092	260192	283376	0.918186	0.852799	429779	221841	0.00135154	1.93734
KRT2	138815	188974	0.734573	0.0410868	202702	151233	1.34033	0.19229	170187	169016	0.400115	1.00693
GLRX	893693	1.25624e+06	0.711403	0.113726	1.87061e+06	704415	2.65555	2.30566e-05	415518	1.35551e+06	0.00725066	0.30654
ACOT7	135779	169087	0.80301	0.986748	107980	182063	0.593088	0.0272473	252708	122637	0.0147831	2.06061
SRSF9	170858	318289	0.536801	0.0232317	322377	227002	1.42015	0.00903784	312696	242485	0.766489	1.28955
ANKRD22	15873.9	17739.9	0.894814	0.26053	14621.5	18301.6	0.798917	0.060629	22007.1	15281.8	0.435657	1.44008
KRT4	129585	167237	0.774861	0.643913	114503	173053	0.661665	0.114647	239398	122455	0.0243207	1.95499
SLC33A1	14608.7	27733	0.526763	0.00113379	24417.9	21599.4	1.13049	0.23398	32269.4	19245.8	0.0235496	1.6767
ENSA	132808	326831	0.406351	0.00787284	329075	208393	1.57911	0.114213	323759	225589	0.215944	1.43517
NDRG2	50410.5	211458	0.238394	3.3632e-06	232649	102680	2.26576	0.0013336	182461	136560	0.128016	1.33612
SND1	354590	601007	0.589992	0.0116978	571911	467890	1.22232	0.474693	640823	457323	0.0450112	1.40125
DHRSX	10612.9	12854.6	0.825613	0.552189	12784.4	11538.3	1.108	0.673141	12950.7	11639.4	0.254959	1.11266
SF3B5	148782	265747	0.559865	0.0495802	196934	232354	0.847558	0.106966	359912	171545	0.673968	2.09806
MTRR	13106.3	45934.5	0.285325	0.820429	56675.9	20282.5	2.79432	0.248119	31235.7	33702.8	0.128013	0.926799
AMPD3	14143.9	25036	0.564943	0.00959452	27978.8	16861.4	1.65934	0.00103236	21009.1	20684	0.519941	1.01571
RAB8A	81981.9	97727.6	0.838881	0.408656	75903.9	100036	0.758768	0.318563	127592	79108.7	0.042428	1.61286
LIN7B	27490	24383.6	1.12739	0.677973	21124.3	28025.8	0.753746	0.133542	28843.7	24480.8	0.0348805	1.17822
NUP210	52170.7	152649	0.341768	0.00104278	130662	103854	1.25813	0.0707471	182738	89275.5	0.105026	2.0469
CPVL	300331	1.09136e+06	0.275189	0.0745188	779337	782459	0.996009	0.0239039	1.51834e+06	526770	0.647075	2.88236
COPS4	139524	257834	0.541142	0.000188158	270132	179694	1.50329	0.0107216	241004	201266	0.19386	1.19744
NT5DC1	46154.9	161615	0.285585	0.000121026	236769	51149.9	4.62892	1.80191e-06	58773.8	136263	0.435657	0.431325
ITIH5	24992.1	35694.8	0.70016	0.969086	28986.7	32862.2	0.882068	0.252786	44874.4	26880.4	0.193856	1.66941
NTN4	13966.5	21652.9	0.645018	0.0378385	24834.5	15285.7	1.62468	0.460858	17299.2	19104.1	0.134335	0.905525
KRT71	3326.03	7064.41	0.470815	0.661827	10359.3	3021.07	3.42903	0.353144	2555.59	6650.85	0.603258	0.384251
SIAE	141621	232051	0.610303	0.00358951	228330	179432	1.27252	0.0288661	237143	182611	0.389798	1.29862
EIF5	138519	284412	0.487036	0.00128393	174187	255974	0.680488	0.616605	435246	155380	4.20866e-05	2.80117
TBC1D15	22697.3	43704.9	0.519332	0.00614078	47368.1	29028.6	1.63177	0.0118587	38692.1	34359.9	0.766489	1.12608
DBN1	177503	191668	0.926094	0.321118	86919.2	239849	0.362391	0.0110895	335009	134682	0.000107509	2.48742
MIOS	422284	41093.4	10.2762	2.06729e-05	55816.2	263422	0.211889	1.15523e-06	20946.6	249045	0.581883	0.0841076
HADHA	1.90651e+06	6.80363e+06	0.28022	4.27908e-08	6.67609e+06	3.91404e+06	1.70568	0.0239039	6.97816e+06	4.16122e+06	0.00104158	1.67695
CDK4	23891.1	97675.4	0.244596	8.86314e-05	41348.6	83607.7	0.494555	0.785815	174754	32143.7	2.82011e-06	5.43665
HOOK3	35624	39281.8	0.906881	0.2123	34460.5	39683.4	0.868385	0.941734	45879.5	35074	0.137583	1.30808
TSN	317775	502505	0.632382	0.00139383	495134	394890	1.25385	0.0762955	512592	401618	0.116074	1.27632
REXO2	60332.5	86845.8	0.694708	0.167348	105160	60907.1	1.72657	0.0211473	61784.1	81523.7	0.340702	0.757866
PRKAG1	42434.1	121349	0.349686	0.000880435	159551	52979	3.01159	9.09244e-05	69073.7	97798.4	0.620635	0.706287
KCTD8	20443.5	22634.3	0.90321	0.544841	26472.7	19231.6	1.37652	0.12275	17381.8	23293.7	0.316211	0.746201
PBRM1	2400.83	2881.6	0.83316	0.041059	2760.23	2656.88	1.0389	0.0937808	3047.68	2570.73	0.655988	1.18553
TRUB1	52923.4	79564.6	0.665162	0.408656	35300.2	87445.4	0.403682	0.324087	140137	44592.4	0.0437035	3.14262
ACOT1	68197.6	488536	0.139596	1.48791e-07	544794	204109	2.66914	0.0002333	411552	293498	0.0652262	1.40223
AKR1A1	1.34068e+06	4.6413e+06	0.288859	4.30744e-05	5.03871e+06	2.43191e+06	2.07191	3.83494e-05	4.09747e+06	3.08884e+06	0.940817	1.32654
EIF4G1	100611	165540	0.607777	0.0388964	101987	160737	0.634493	0.099692	252508	101261	3.98945e-05	2.49362
MUC1	25071.4	71880.9	0.34879	0.0348085	58313.7	50949	1.14455	0.40143	90446.6	40785.9	0.154741	2.21759
KHDRBS3	60526	78891.1	0.767209	0.321118	88604.1	62534.3	1.41689	0.0286118	65599.6	73799.3	0.206904	0.888892
ATAD3B	21817.9	38876.2	0.561216	0.0103666	51632.3	21660.6	2.38369	0.00388529	21420.5	35912	0.775952	0.596473
NUDT9	16632.7	53696.8	0.309751	0.000238969	67024.5	24084.7	2.78286	0.000830194	35458.9	40454.2	0.673968	0.87652
RTN4IP1	29693.1	58767.1	0.505268	0.130677	59375.8	40871.8	1.45273	0.081208	57934	43725	0.83339	1.32496
PARP12	11048.4	8830.45	1.25117	0.421302	7662.92	10802.9	0.709341	0.632549	10428.1	9447.98	0.151185	1.10374
PSMD7	260832	547761	0.476178	0.00049913	324435	495376	0.654928	0.714695	853364	290899	2.44895e-05	2.93354
LAMTOR3	549637	2.07638e+06	0.264709	7.91081e-06	1.72997e+06	1.34161e+06	1.28947	0.00635296	2.55042e+06	1.10761e+06	0.0652282	2.30263
NPEPPS	586856	1.26437e+06	0.464148	0.000109507	1.19623e+06	891951	1.34114	0.0340842	1.35762e+06	874922	0.0583331	1.55171
HNRNPA0	175299	298466	0.587334	0.00592784	219565	266791	0.822983	0.93279	406436	196225	0.00167262	2.07128
NCKAP1	70137	202722	0.345976	0.00273403	164949	143079	1.15285	0.00178455	254413	114957	0.960525	2.21311
CORO7-PAM16	46985.4	48504.2	0.968686	0.106261	37702.3	53437.6	0.705539	0.517515	63285.8	42597	0.0115946	1.48569
PFN2	556971	756849	0.735907	0.270045	790003	618131	1.27805	0.29186	711481	667131	0.940817	1.06648
CCS	186138	211463	0.880239	0.716515	117396	247115	0.475064	0.159624	340186	153641	0.26016	2.21416
C1QBP	1.41595e+06	4.72236e+06	0.29984	3.15861e-06	3.73799e+06	3.25794e+06	1.14735	0.276572	6.0694e+06	2.51364e+06	0.000152863	2.41458
IFITM1	80843.8	81091.1	0.99695	0.758023	62075.9	91241.7	0.680346	0.131287	107112	71971.7	0.0450112	1.48825
SUB1	2.3471e+06	2.94433e+06	0.79716	0.167348	2.66027e+06	2.73736e+06	0.971836	0.125547	3.33304e+06	2.49514e+06	0.901523	1.33581
SERPING1	993212	404348	2.45633	0.00177676	321423	805038	0.399265	0.0135378	517823	675639	0.450369	0.766419
DDX6	128784	229836	0.560329	0.0023423	204601	182453	1.12139	0.318563	264369	164625	0.0243207	1.60589
KIAA0664	22979.8	69572	0.330302	3.86871e-05	79743.5	35913	2.22046	0.00122531	55653.2	49813.5	0.328308	1.11723
VAPB	215797	232653	0.927549	0.132724	255856	209900	1.21894	0.104496	200900	234734	0.930976	0.855863
AHCY	840760	2.07508e+06	0.405169	1.99778e-05	2.54655e+06	1.07397e+06	2.37117	0.000124049	1.42991e+06	1.64713e+06	0.603274	0.86812
RBM3	275672	302593	0.911035	0.597261	327939	272599	1.20301	0.656783	267908	300380	0.921146	0.891897
MRPL48	31310.5	98661.3	0.317353	0.00133785	130970	40469.6	3.23627	0.000100922	54449.2	78422.4	0.552552	0.694307
SNX29	8541.68	28673.4	0.297896	0.00636048	36532.4	12253.5	2.98139	0.000635594	17918.9	21773.7	0.528	0.822963
IMPA1	136899	199958	0.684639	6.23604e-05	259668	129517	2.0049	2.73702e-05	118249	194935	0.940817	0.606609
PCDH1	26176.1	16792.7	1.55878	0.47168	10349.9	25951.7	0.398813	0.91883	25609.1	18694.6	0.492231	1.36987
NSDHL	42297.2	72891.1	0.580279	0.022549	87496.5	46496	1.88181	0.047695	52904.7	63664.2	0.710479	0.830997
EMC2	44097.3	75966.4	0.580484	0.0457773	101781	42729.2	2.382	0.000152007	40641.1	71366	0.0727819	0.569473
PDK3	33412.5	157575	0.212042	2.81605e-06	180194	70308.1	2.56292	6.72972e-05	126622	102800	0.383014	1.23173
EML2	80680.3	108883	0.74098	0.101502	112829	89706.9	1.25775	0.0427295	103484	95877.8	0.710479	1.07933
CYB5B	329207	993872	0.331237	2.29997e-06	1.05003e+06	561886	1.86875	0.00193662	917029	669957	0.0877144	1.36879
BAIAP2	82484.2	95579.1	0.862994	0.00444718	104049	83080	1.25239	0.0321696	83989.4	92678.2	0.421227	0.906248
RXRB	9513.62	6536.32	1.4555	0.0261425	6579.79	8311.56	0.791643	0.689653	6476.84	8126.72	0.042428	0.796981
GALNT2	48443.5	74004.9	0.654599	0.559586	42962	75376.5	0.569966	0.143366	116485	45852.3	0.0235496	2.54044
TMEM168	18663.4	22638.4	0.824415	0.691992	28270.8	17186	1.64499	0.539642	14931	23205.1	0.26016	0.643435
TTC38	99192.5	506407	0.195875	0.000250543	659354	177535	3.71393	4.05372e-05	297111	363996	0.73831	0.816247
PDZK1IP1	57335.7	88066.6	0.65105	0.144618	98104.4	64062.9	1.53138	0.673141	74330.7	76608.2	0.244775	0.970272
PLD1	4582.37	20983.4	0.21838	4.82963e-05	24412	9217.28	2.64851	0.00692352	16291.6	13956.4	0.113227	1.16732
AIMP1	158564	298546	0.531119	0.00532783	338319	192430	1.75814	0.0084324	244120	243539	0.823747	1.00239
PTP4A2	14617	16112.5	0.907186	0.157302	14875.8	15878.9	0.936829	0.29186	17804.8	14739.4	0.673968	1.20798
KIAA0368	37633.1	87150.7	0.431816	0.014652	74971.2	63831	1.17453	0.782903	103817	55283.8	0.00253444	1.8779
CLEC3B	388011	271135	1.43106	0.135625	226455	365949	0.618816	0.204188	332276	311639	0.785451	1.06622
GIMAP7	36977.4	26297.9	1.4061	0.315748	26034	32893	0.791476	0.200165	26658.9	31804.2	0.785451	0.83822
HIBADH	479780	1.63157e+06	0.29406	8.90799e-06	2.13638e+06	662259	3.2259	4.50053e-06	940781	1.2629e+06	0.990127	0.744936
SQRDL	393355	514625	0.764352	0.332035	557888	417924	1.33491	0.0638614	455423	471134	0.353391	0.966652
RPLP2	6.61428e+06	1.14257e+07	0.578894	0.00263093	1.18823e+07	8.27152e+06	1.43653	0.0782208	1.0801e+07	9.1046e+06	0.165789	1.18632
ZDHHC5	2945.5	4660.07	0.632071	0.04222	4835.35	3529.24	1.37008	0.616605	4420.22	3838.88	0.0877144	1.15143
AOC1	29932.4	53449.1	0.560016	0.10386	54941.9	38432.5	1.42957	0.474693	51406.4	41755.1	0.30441	1.23114
SLC2A1	932550	545179	1.71054	0.274889	472718	818466	0.577566	0.440529	644337	715175	0.0376364	0.900951
ATP6V1B2	833057	2.16377e+06	0.385003	1.19826e-06	2.11101e+06	1.38837e+06	1.52049	0.0087305	2.23596e+06	1.43718e+06	0.0200043	1.5558
BCAP31	1.0813e+06	2.21895e+06	0.487301	0.0378385	3.29236e+06	950194	3.46493	0.0186681	750087	2.12653e+06	0.81413	0.352729
TIMM9	515260	344416	1.49604	0.396236	480995	373655	1.28727	0.00786297	157520	499062	0.0551194	0.315632
RPS17	477727	817849	0.584127	0.0199874	397526	840034	0.473226	0.0622281	1.39303e+06	439814	3.69592e-06	3.16731
VAV1	16965.2	20713.1	0.819057	0.774829	20241.9	18704	1.08222	0.388868	21357.9	18514.2	0.536122	1.1536
MRPL50	81167.2	251818	0.322325	0.00253134	286677	129835	2.20801	0.00682496	204117	178317	0.692134	1.14468
NUP133	11111.6	32323.3	0.343763	1.12667e-05	34228.8	18475.7	1.85264	0.018089	29715.8	22039.7	0.0313159	1.34828
PTCD3	45011.3	285683	0.157557	2.7841e-06	397200	79871.8	4.97297	0.00193662	133080	211500	0.0948287	0.629218
F8A3	13385.1	20208.4	0.662354	0.164639	14215.4	19332.3	0.735318	0.202727	28409.5	13777.6	0.00316578	2.062
GANAB	1.01835e+06	1.60629e+06	0.633976	0.00706202	1.31432e+06	1.40923e+06	0.932653	0.977573	2.00583e+06	1.15826e+06	0.00323001	1.73176
ITGB6	3152.48	6609.39	0.476969	0.0378385	6258.79	4710.75	1.32862	0.173591	7089.16	4620.92	0.414118	1.53415
PRPF19	109705	304234	0.360595	7.91081e-06	342045	166225	2.05773	0.00145052	252491	219539	0.169601	1.1501
RPS13	1.68967e+06	2.05413e+06	0.822573	0.343186	1.24561e+06	2.27189e+06	0.548272	0.0149295	3.16053e+06	1.47975e+06	0.000205523	2.13585
HCFC1	16444.9	24500.7	0.671203	0.0399736	32603.1	15244.8	2.13863	0.00301103	13413.2	24083.3	0.347002	0.556948
KDM3B	6200.75	11037	0.561815	0.00926467	9385.85	9009.47	1.04178	0.650608	13296.4	7706.43	0.0160959	1.72537
FAM98C	14057.2	20570.3	0.683374	0.13641	21844.6	15945	1.36999	0.292329	18826.5	17738.5	0.611925	1.06133
PARP1	152068	347106	0.438103	1.26549e-05	342717	231649	1.47947	0.00127842	353114	242193	0.215947	1.45799
SSFA2	4890.27	15870	0.308145	0.0183485	23417.9	5148	4.54893	0.000385649	5541.37	13648.8	0.215944	0.405998
AKT1	43143.5	46146.4	0.934926	0.242193	29922.3	53120.2	0.563294	0.427262	68347.9	36893.5	0.664955	1.85257
PPIE	53087.4	67568.2	0.785686	0.015607	65377.5	60006.1	1.08951	0.0638614	70566.1	58897.2	0.511947	1.19812
2021-03-05	21492.7	85221.8	0.252197	2.29997e-06	102889	37149.2	2.76961	0.00256549	61046	59970.9	0.0727819	1.01793
ACO1	962097	3.52137e+06	0.273216	2.4425e-08	2.91306e+06	2.30465e+06	1.264	0.0175254	4.3538e+06	1.88437e+06	0.00118725	2.31048
CHMP2B	25982.7	88234.3	0.294473	0.305724	127375	29422.9	4.3291	0.43464	34673.8	73913.5	0.775952	0.469113
LXN	473609	960767	0.492949	0.00192417	742893	784457	0.947016	0.0277765	1.25891e+06	600907	0.310273	2.09502
GPSM3	21321.3	31934	0.667669	0.991223	35069.8	23823.6	1.47206	0.114647	27642.8	27820.6	0.0877144	0.993611
EIF3H	88635.6	271508	0.326457	0.000741493	311613	139299	2.23701	0.0023693	216627	194043	0.673968	1.11639
GLOD4	322379	499055	0.645979	5.05334e-05	595297	340183	1.74993	6.98576e-06	367356	451395	0.75706	0.813825
PTPRJ	7250	12978.9	0.558599	0.000648554	17513	7061.7	2.48	0.00181177	6774.29	12101.6	0.69213	0.559784
MRPS23	132402	244442	0.541648	0.000262632	260100	168270	1.54573	0.00201696	223017	192768	0.511947	1.15692
RUVBL1	299006	527995	0.566304	0.000958476	549817	377827	1.45521	0.0122604	498133	417571	0.366375	1.19293
HSPB8	261287	308018	0.848284	0.118924	286720	291321	0.984209	0.143366	337162	273310	0.891733	1.23363
HLA-G	62800.9	118960	0.527915	0.0991855	91075.9	100135	0.909535	0.22086	157118	76167.2	0.620635	2.0628
MAOA	525136	1.2628e+06	0.415852	0.000596089	1.70306e+06	578650	2.94316	0.000483608	660329	1.08197e+06	0.980256	0.6103
RFC1	5597.74	5754.26	0.972799	0.502918	4341.61	6424.88	0.675748	0.243512	7687.37	5003.93	0.0424265	1.53627
EIF2B3	25656.8	53592.6	0.478737	0.00810355	50881.2	38183.5	1.33254	0.585251	57303.1	37581	0.0200043	1.52479
MOV10	7719.78	10716.3	0.720375	0.0871274	15166.4	6495.48	2.33492	0.00113264	4626.8	11240	0.101102	0.411636
NCSTN	49182.1	133462	0.368511	0.0293585	80656.5	111145	0.725685	0.29186	205721	64060.9	0.206904	3.21134
TGFB1I1	171303	54767.9	3.12779	0.0137481	36675.3	134974	0.271721	0.00312149	79526.2	107661	0.655991	0.738675
MKI67IP	15786.8	24614.7	0.641354	0.041059	22130.5	20626.8	1.0729	0.909849	28014.2	18785.6	0.0158261	1.49125
CELF2	22753.2	79499.1	0.286206	6.23604e-05	67519.6	51704	1.30589	0.302358	95892.2	43915.5	0.00135154	2.18356
HM13	675683	569528	1.18639	0.781918	590360	622380	0.948552	0.0822006	541023	635348	0.0267655	0.851537
PDAP1	232416	461428	0.503689	0.0269169	386591	363604	1.06322	0.281607	563837	305299	0.202487	1.84684
GNAL	14768.1	19492.8	0.757615	0.0357949	29539.7	11196.2	2.63836	0.000111933	5744.49	21751	0.0789051	0.264102
TMX3	43808.3	124577	0.351656	0.00724957	163668	54605.2	2.99729	0.0883644	71084.8	100469	0.257547	0.707529
CDK11B	5978.08	11563	0.517	0.00500118	12494.7	7684.11	1.62605	0.0691684	10288.1	9058.67	0.252382	1.13571
TBCB	50099.3	63403.9	0.790162	0.0579714	58873.7	57819.6	1.01823	0.843987	69603.1	54247.2	0.019354	1.28307
HIST2H2AB	4.18544e+06	6.96207e+06	0.601177	0.04222	5.16179e+06	6.25967e+06	0.824611	0.562226	9.4256e+06	4.64699e+06	0.105026	2.02833
TUBGCP2	11009.4	21990.7	0.500637	0.00120025	22726.9	14957.3	1.51945	0.144109	20983.2	16548.6	0.0437004	1.26798
SLC25A20	178782	132334	1.35098	0.0357949	208541	119118	1.75071	0.00658522	28051.9	192850	0.552552	0.14546
ADH5	292940	1.39368e+06	0.210191	1.68598e-05	2.14702e+06	320597	6.69694	8.658e-09	362810	1.16941e+06	0.239792	0.31025
CPNE8	65559.4	71689.6	0.914491	1	44506.2	82710.3	0.538097	0.585251	108888	55607	0.552552	1.95817
SNX3	745341	1.48967e+06	0.500341	0.0269169	1.18208e+06	1.20658e+06	0.979699	0.286703	1.91057e+06	951801	0.198139	2.00732
PGM3	66824.8	136034	0.491238	0.000104137	132935	95898.6	1.3862	0.0451555	140274	98076.7	0.042428	1.43025
TSC22D1	25074	39021.8	0.642565	0.0801657	41837.1	29070	1.43918	0.447248	35169.2	32998.4	0.265434	1.06578
POLR1B	2059.67	4506.65	0.45703	0.25178	3482.54	3583	0.971962	0.87851	5908.07	2732.3	0.268095	2.16231
RTCA	123968	315009	0.393539	0.00157477	374220	167516	2.23393	0.562226	233984	242269	0.0046028	0.965803
ATP2B1	53468.3	52515.1	1.01815	0.00157477	55105	51688.1	1.06611	0.035077	48971.1	54242	0.239792	0.902825
FBLN5	3.60104e+06	601489	5.98688	0.000331569	353349	2.54813e+06	0.13867	0.000726963	941049	2.06577e+06	0.766489	0.455544
RPRD1A	13219.9	38847.3	0.340305	0.000596089	42659.5	21299.1	2.00288	0.117301	33630.5	27136.8	0.0411842	1.23929
LARP7	17794.4	34808.4	0.51121	0.0039835	32487.6	25786.2	1.25988	0.261832	37984.2	24740.3	0.0520547	1.53532
ARHGEF12	7827.5	19661.8	0.398108	0.00613418	25040.4	9598.45	2.6088	0.000589312	12301.5	15964.5	0.492241	0.770552
COL7A1	12792.5	46261.4	0.276526	0.174304	53101.6	22335.5	2.37745	0.358512	36901.1	31847.7	0.611927	1.15867
PLDN	60443	144718	0.41766	0.0161045	195331	66386.7	2.94231	0.137225	75458.9	124208	0.298621	0.60752
PALLD	334469	91905.4	3.63927	0.0166157	77381.3	246321	0.314148	0.0096812	111781	212936	0.891733	0.524948
EXOG	27030	30983.7	0.872394	0.192623	34174.6	26866.6	1.27201	0.188438	26617.2	30407.5	0.990127	0.875351
MRPS7	87500	424675	0.20604	0.000197441	613742	118554	5.17692	0.000124049	165951	336269	0.990127	0.493507
MYO1A	4582.59	5796.46	0.790583	0.132724	5854.9	5031.43	1.16367	0.11204	5716.5	5184.04	0.960525	1.10271
TMOD1	25502.2	44245.1	0.576385	0.246691	27067.5	42225.8	0.641017	0.099692	67751.4	26242.2	0.00189755	2.58178
RAB18	209577	638354	0.328308	1.28037e-06	842169	268901	3.13189	6.60179e-08	359449	508620	0.719715	0.706714
PDCD6	1.25623e+06	2.45325e+06	0.512068	0.0522579	2.22457e+06	1.85391e+06	1.19994	0.035077	2.76617e+06	1.71399e+06	0.901523	1.61387
ATP6V1D	361138	1.16153e+06	0.310916	0.000227892	702260	926729	0.757783	0.460858	1.79e+06	522396	1.31059e-06	3.42652
NIPSNAP3A	65367.9	342671	0.19076	0.000456289	537030	69856.5	7.68761	5.63053e-05	76707.6	288335	0.673968	0.266036
CTBS	22964.3	55999.1	0.410083	0.00592784	56941.6	35530	1.60264	0.0490085	54709.3	39026.3	0.372977	1.40186
KRT72	8233.76	15402.8	0.534564	0.820426	23621.5	6619.68	3.56837	0.594597	4156.09	15508	0.400101	0.267997
RAD50	25737.9	70206.7	0.366602	0.00413301	87978.5	33713.7	2.60957	0.000607556	45887.4	55160.7	0.620635	0.831885
CACYBP	117824	345202	0.341318	0.000880435	498292	124904	3.9894	0.000215371	135711	297682	0.775953	0.455892
SLC1A5	69140	57647.3	1.19936	0.58362	51188.1	68089.5	0.751776	0.196771	66486.2	60653.6	0.428403	1.09616
PGAM1	2.59975e+06	4.88442e+06	0.532254	0.00157477	4.42633e+06	3.75223e+06	1.17965	0.247636	5.51128e+06	3.46322e+06	0.0276279	1.59137
GPX1	1.1725e+06	2.64144e+06	0.443888	0.0047825	2.84859e+06	1.64175e+06	1.73509	0.000867472	2.35797e+06	1.96484e+06	0.655991	1.20009
IFI16	86655.9	108940	0.795446	0.537541	71170.4	115935	0.613881	0.517515	160625	79335.5	0.15836	2.02463
CACNA2D1	54401.7	26052.7	2.08814	0.912403	29114.9	41521.5	0.701202	0.54712	21862.2	42447.9	0.594676	0.515036
H2AFZ	5.59813e+06	9.2095e+06	0.607865	0.0493652	6.17502e+06	8.67131e+06	0.71212	0.790172	1.3362e+07	5.87084e+06	0.0575136	2.27599
CUL4A	17755.9	40556.4	0.437806	9.44976e-06	44625.4	24577.1	1.81573	0.0503517	34988.4	30457.8	0.00870984	1.14875
PRKCSH	836777	1.24107e+06	0.674236	0.0368048	1.4899e+06	862033	1.72835	0.00903784	900581	1.14553e+06	0.620635	0.786173
GNB1	220616	556356	0.396538	3.11354e-05	599976	329886	1.81874	0.0114685	496665	399950	0.0789051	1.24182
C1orf198	85130	66126.9	1.28737	0.321118	61887.8	79904.1	0.774525	0.131287	71927.8	74142.7	0.594676	0.970126
USP39	44128.1	69000.9	0.639529	0.00163966	60289.6	58692.2	1.02722	0.0575315	80921.6	51768.1	0.165789	1.56316
PSME1	2.16991e+06	3.66584e+06	0.591927	0.00444718	3.95541e+06	2.6052e+06	1.51828	0.0139886	3.26958e+06	3.01396e+06	0.63821	1.08481
CAMK1D	16800.8	71642.2	0.23451	0.000650787	65849.7	41646.5	1.58116	0.0707471	79568.8	39987.5	0.0789051	1.98984
EPB41L2	116999	138893	0.842371	0.421302	134478	128057	1.05015	0.370474	144934	125262	0.940817	1.15704
PRKCA	37509	81630.5	0.459497	0.00787284	54595.4	69617.8	0.784216	0.0146842	118626	45586.2	0.766487	2.60224
CLIC2	34196.7	98053.3	0.348757	0.0293585	57872.5	81237.9	0.712383	0.782903	153038	45388.9	0.00624558	3.3717
KRT73	22723.3	38048	0.597228	0.911832	36931.7	29394	1.25644	0.882976	39575.5	29440	0.771215	1.34428
PARK7	1.2973e+06	2.62752e+06	0.493737	0.00295121	2.99469e+06	1.62496e+06	1.84293	0.0130997	2.12507e+06	2.09971e+06	0.560858	1.01208
SARS2	72273.4	110037	0.656812	0.00343269	130246	76274.8	1.70759	0.0169771	82382.2	99678.5	0.528	0.826478
TYMP	2.79002e+06	1.34331e+06	2.07696	0.106261	740178	2.54406e+06	0.290944	0.000249362	2.16866e+06	1.821e+06	0.0365132	1.19091
RPL10	567172	877031	0.646696	0.408656	561565	860702	0.652449	0.00510581	1.30872e+06	564521	7.50739e-05	2.31829
SNX4	58962.2	107427	0.548859	0.000880435	111928	75707.7	1.47843	0.012674	101267	84000.8	0.347009	1.20554
S100A10	5.16678e+06	1.02244e+07	0.505337	0.834425	1.5315e+07	4.41137e+06	3.47171	0.00246564	3.25837e+06	9.96412e+06	0.000462169	0.32701
OSBPL3	4486.65	8266.37	0.54276	0.0109558	9950.54	5070.53	1.96243	0.173591	5961.71	7069.58	0.185505	0.84329
TRA2B	349171	596951	0.584924	0.00682092	610443	439943	1.38755	0.0253937	578489	472681	0.577651	1.22385
SUCLG2	1.19357e+06	2.89374e+06	0.412467	0.000622888	3.37306e+06	1.60692e+06	2.09909	0.0224894	2.23782e+06	2.22388e+06	0.206904	1.00627
CISD2	804113	486494	1.65287	0.683887	504487	668643	0.754493	0.11204	461872	662472	0.202487	0.697196
CCT7	484392	1.40547e+06	0.344648	4.83385e-10	1.4163e+06	843115	1.67985	0.000906271	1.39064e+06	924932	0.00497196	1.50351
ACTN3	325812	214257	1.52066	0.2123	239431	268019	0.893335	0.897107	179809	284977	0.121931	0.630959
CDC5L	26362.6	55067.3	0.478734	0.000386937	55765	37347	1.49316	0.0438556	54112.6	40261.9	0.0789029	1.34402
ERGIC1	286515	257658	1.112	0.101502	307118	248301	1.23688	0.0590636	189975	296254	0.823747	0.641257
PIGK	36071.6	47956	0.752181	0.127064	32978.8	48888.4	0.674573	0.388868	68451.1	34609.6	0.00780573	1.97781
AVL9	16373.8	32594.1	0.502355	0.0188033	34616.3	21699	1.59529	0.364463	29827	24997.5	0.107706	1.1932
NOMO1	15260.7	29815.8	0.511833	0.000808239	33411.9	19074.2	1.75168	0.00682496	24894.7	23841.3	0.457829	1.04419
KIF13A	2178.13	4811.45	0.452698	0.137859	4378.24	3455.14	1.26717	0.145658	5404.26	3218.18	0.950665	1.67929
NEXN	72965.2	71550.2	1.01978	0.208254	94403	60026.5	1.57269	0.184643	40278	83099.5	0.970388	0.484696
MBOAT7	30795.5	36498	0.843759	0.118924	41707.6	30230.8	1.37964	0.0294684	29369	35954	0.536122	0.81685
FYB	13698.5	11993.3	1.14218	0.33261	10286.8	13947.9	0.737511	0.691884	14328.6	12085.7	0.128013	1.18559
EIF3A	178164	399162	0.446343	0.000147509	439649	243712	1.80397	0.0517252	343759	301775	0.0450112	1.13913
DDAH2	306718	330802	0.927197	0.544841	454663	249160	1.82479	0.00288727	161307	376656	0.0115946	0.428261
WAS	63565.6	33680.9	1.88729	0.396236	30980.1	53199.2	0.582341	0.099692	37376.8	48161.5	0.400115	0.776072
LSM14A	15445.7	20141	0.766881	0.147714	20309.3	17213.1	1.17988	0.177219	19910.6	17744.9	0.891733	1.12205
NDUFAF3	152684	872010	0.175094	7.01926e-06	595893	586981	1.01518	0.252307	1.24986e+06	362201	0.000365742	3.45073
ARL6IP5	2.56759e+06	2.73405e+06	0.939114	0.774829	2.46302e+06	2.78029e+06	0.885887	0.212407	3.10493e+06	2.51816e+06	0.0900364	1.23302
TPP2	53625.9	146123	0.366992	4.31323e-06	163811	80658.1	2.03093	0.00117422	121918	105713	0.151185	1.15329
PPP2R5C	40036.4	52608.6	0.761024	0.166327	71721.8	34659.9	2.0693	0.305496	26453.7	55015	0.673966	0.480845
BLMH	68756.6	102220	0.672635	0.144618	127914	68084.8	1.87874	0.0130997	67059.5	96721.8	0.292905	0.693323
LAIR1	33253.7	26355.7	1.26173	0.552189	27649.3	29822.5	0.92713	0.585251	24585.4	30604.4	0.202487	0.80333
RECQL	86933.7	124347	0.69912	0.101502	170752	76607.5	2.22892	0.00635296	60846.3	126557	0.265434	0.480782
TFB2M	10182.6	20843.4	0.48853	0.0162693	20059.2	14827.2	1.35286	0.515002	21916.4	14851.5	0.0491305	1.4757
HEATR2	15856.4	27776	0.570868	0.0691969	27709.1	20610.8	1.3444	0.593021	27867.4	21459.5	0.00870984	1.2986
TXNDC9	18843.2	25318.4	0.744249	0.0727093	25646.6	21228.5	1.20812	0.495861	24869.2	22059.3	0.211391	1.12738
SSR4	1.27097e+06	1.19311e+06	1.06526	0.766413	1.10416e+06	1.28832e+06	0.857055	0.748556	1.31482e+06	1.19211e+06	0.990127	1.10293
GZMK	24470.7	28339.4	0.863488	0.733027	28894.7	25701.3	1.12425	0.843987	27579.6	26562	0.544306	1.03831
C1orf50	13413.7	26037.3	0.515172	0.00838423	25222.1	18852.1	1.3379	0.370474	27152.8	18995.9	0.0535688	1.42941
PSIP1	50805.2	132162	0.384417	0.0166157	116825	91316.5	1.27934	0.906011	153149	82014.4	0.0115946	1.86735
CNOT3	16486.7	17381.9	0.948498	0.559586	15121.7	18065.4	0.837052	0.808944	20474.9	15841.4	0.353391	1.29249
NPLOC4	58942.5	131127	0.449506	0.000808239	113638	96988.8	1.17167	0.440529	155059	84798.8	0.00478416	1.82856
RTKN	6506.31	8201.2	0.793337	0.412565	7689.82	7454.2	1.03161	0.571297	8900.98	7065.79	0.123428	1.25973
EIF3I	130465	299504	0.435604	3.86871e-05	306503	193586	1.58329	0.0321696	289927	213683	0.0343521	1.35681
GDI2	2.15009e+06	2.68982e+06	0.799342	0.12987	2.63019e+06	2.39603e+06	1.09773	0.624555	2.77142e+06	2.37704e+06	0.249831	1.16591
OXA1L	139141	122312	1.13759	0.683887	174273	104334	1.67034	0.600837	51207.1	155749	0.298621	0.32878
PRKG1	31666.1	27387.6	1.15622	0.956136	23187.2	32247.8	0.719033	0.208269	33135.6	27657.9	0.189649	1.19805
CPXM2	57782.6	189542	0.304854	0.360976	288367	56406.7	5.11229	0.179674	54306.7	166786	0.660465	0.325607
OSTF1	210834	357763	0.589312	0.0902386	270420	316304	0.854935	0.721339	477285	239002	0.0220699	1.99699
MRPL40	37040.5	110549	0.335059	0.000398331	87241.3	78762.8	1.10765	0.0392946	142444	60771.8	0.105026	2.34392
WDR43	11143.8	8776.31	1.26976	0.00427869	9017.53	10076	0.894951	0.145664	8446.23	10138.6	0.11043	0.833073
LOC101060318	29562.3	69767.2	0.423728	0.00328367	80049.9	39906.9	2.00591	0.0151501	55696.2	53429.2	0.532047	1.04243
GFPT1	122429	96144.4	1.27339	0.396236	90468.5	115099	0.786003	0.697965	103912	107321	0.165789	0.968236
EXOSC2	24269.9	36027	0.673659	0.0394422	40311.9	26602.7	1.51533	0.156964	30163.3	31853.4	0.454087	0.946943
PRODH	140912	454964	0.309721	0.030213	491192	245601	1.99996	0.318563	405389	306499	0.189649	1.32265
ANAPC13	40298.3	37171.5	1.08412	0.589635	35110.4	40177	0.873894	0.102072	39991.8	37845.9	0.239792	1.0567
RDH10	44570	51858.4	0.859456	0.691992	70365	37430.6	1.87988	0.352622	26533.7	56764	0.569225	0.467438
CDC42BPA	6302.25	11096	0.567977	0.132092	8557.31	9574.87	0.893726	0.127778	14569.9	7368.28	0.990127	1.97738
CAPZA2	1.37177e+06	2.65274e+06	0.517115	0.00049913	3.05783e+06	1.6594e+06	1.84274	0.00569915	2.0984e+06	2.16881e+06	0.414118	0.967535
CCT8	1.03557e+06	2.08957e+06	0.495589	6.60977e-06	2.23438e+06	1.37434e+06	1.62578	0.000867472	1.89142e+06	1.60228e+06	0.206904	1.18045
PRUNE	77569.9	38638.9	2.00756	0.0325937	42322.8	60164.3	0.703454	0.20677	33597.8	60907.6	0.316207	0.551618
PFDN5	146525	269630	0.543428	0.00243517	263213	198730	1.32448	0.0707471	278411	201686	0.173478	1.38042
RRM2B	60772.5	144210	0.421418	0.000622888	92664.6	121720	0.761293	0.740043	214745	75848.8	0.000730051	2.83123
GRB7	36093.7	54395.6	0.66354	0.00731063	62532.2	38930.9	1.60624	0.225174	43261.4	48591.9	0.102398	0.8903
NUP93	44499.9	76731.6	0.579942	0.0171408	94019.2	47894.1	1.96307	0.0218095	53074.7	67909	0.88196	0.781557
EIF2B2	19031.8	39585.6	0.480775	0.0482845	21501.5	36963.2	0.5817	0.870475	64332.3	20199.3	0.016934	3.18488
CDK18	10915.7	9166.69	1.1908	0.749662	6203.97	11828.2	0.524508	0.243024	13220.9	8688.33	0.0998233	1.52169
TMX2	27217	66126.2	0.411592	4.79227e-05	75512.7	37534.3	2.01183	0.00591012	53281.6	50047.7	0.154741	1.06462
PGAM2	1.09506e+06	1.8542e+06	0.590584	0.0841172	929642	1.89635e+06	0.490226	0.11204	3.11938e+06	1.01686e+06	0.000237842	3.06766
APOA1	3.45916e+07	1.41377e+07	2.44677	0.111193	1.24769e+07	2.73948e+07	0.455449	0.159624	1.64103e+07	2.41374e+07	0.81413	0.679869
EHD1	206909	276638	0.747942	0.185769	236835	256070	0.924887	0.820846	331104	221056	0.220571	1.49783
CDV3	57820.9	79988.1	0.722869	0.337581	92389.7	59877.8	1.54297	0.440529	63017.3	74162.5	0.823747	0.84972
TRAF6	9288.16	42339.9	0.219371	0.0389155	28980.5	29607.5	0.978824	0.0601635	60621.2	18597.3	0.804539	3.25968
TCF25	344274	415242	0.829091	0.163948	227813	473889	0.480731	0.225174	671724	289220	0.823747	2.32254
ATXN3	23623.6	32900.3	0.718036	0.200329	34803	26264.9	1.32508	0.800239	30296.5	28908.4	0.249831	1.04802
BIRC6	3217.42	4743.33	0.678303	0.0275603	5264.99	3538.85	1.48777	0.0578836	4029.47	4185.36	0.701283	0.962754
MSR1	10569.3	20159.5	0.524284	0.249493	15599.8	16835.3	0.926614	0.38949	26399.1	12947.4	0.0255162	2.03896
GBP4	16605	30835.2	0.538508	0.176704	27858.4	23850.2	1.16805	0.658764	34908.8	21924.8	0.307297	1.59221
HNRNPA3	2.59898e+06	3.82651e+06	0.679205	0.0193875	3.43762e+06	3.29552e+06	1.04312	0.879338	4.35866e+06	2.99543e+06	0.0152975	1.45511
TAGLN3	27628.5	26949.1	1.02521	0.716515	26961.8	27352.8	0.985706	0.906011	26931.8	27313.3	0.785451	0.986033
BLOC1S2	228521	231678	0.986377	0.544841	235614	227639	1.03503	0.923854	226292	231874	0.428407	0.975925
TWF1	78015.6	403292	0.193447	7.01926e-06	375739	221696	1.69484	0.000794385	440997	218758	0.220574	2.01592
ACAP2	14976.8	12807.2	1.1694	0.441561	12120.1	14490.2	0.836432	0.46174	13747.6	13626.3	0.960524	1.0089
ASNS	37202.1	41350.8	0.899671	0.622196	20428.7	50177.1	0.407133	0.255143	69981	29272.9	0.0717981	2.39064
GSR	412293	1.46549e+06	0.281334	1.28037e-06	1.86728e+06	611549	3.05336	5.63053e-05	915676	1.1001e+06	0.372977	0.832354
HIST1H4C	1.72474e+07	1.55012e+07	1.11265	0.567029	1.06208e+07	1.91997e+07	0.553177	0.00732774	2.21795e+07	1.41149e+07	0.0243207	1.57136
COL5A1	9236.97	9224.76	1.00132	0.579822	9496.93	9084.7	1.04538	0.230049	8852.3	9359.86	0.492238	0.945773
AQR	19349.7	23464.7	0.824631	0.00255002	22747.4	21367.1	1.0646	0.272066	24446.3	20955.9	0.0303552	1.16656
CASP8	49938.6	39220.1	1.27329	0.251246	32792.9	49177.2	0.66683	0.923854	48015.2	41833.3	0.162042	1.14777
CCDC132	39594.6	42671.7	0.927888	0.0782465	45024	39538.4	1.13874	0.510244	39452.7	42161.2	0.215947	0.935759
ILKAP	23407.6	30917.9	0.757088	0.274889	34219.3	24592.2	1.39147	0.474693	26400.2	28518.6	0.664955	0.92572
NAGA	33499.5	49428.9	0.67773	0.0373709	46851.9	41200.7	1.13716	0.594605	52955.3	39811.5	0.082118	1.33015
TMED7-TICAM2	132189	212751	0.621331	0.0727093	269665	133249	2.02377	0.0821884	134868	197178	0.921146	0.683992
ACOT9	84759.4	239580	0.353783	0.000880435	241663	144915	1.66762	0.114647	236731	158932	0.0551194	1.48951
RAB3GAP2	45738.4	65770.2	0.695427	6.23604e-05	72319.2	50120.3	1.44291	0.0100177	56808.4	58303.9	0.121931	0.974351
CHORDC1	25617.6	57153.7	0.448224	0.0197625	39181.9	47835.4	0.819098	0.359063	81746.7	32029.8	0.110438	2.55221
PANK1	17964.1	11217	1.60151	0.494783	9038.02	16473.6	0.548636	0.950686	14198.7	13744.5	0.400115	1.03305
MAGOH	100693	203739	0.494227	0.00225264	213161	136379	1.56301	0.040413	190846	153860	0.26016	1.24039
UTRN	31120.3	68000.9	0.457646	0.000247241	77609.2	40514.4	1.9156	0.00646634	54852.6	53096.9	0.265431	1.03307
SUPT16H	28283	70674.9	0.400185	0.00170696	87486.2	35957	2.43308	0.012674	47670	56270	0.457829	0.847166
EIF3K	205357	325361	0.631168	0.0171408	364209	231816	1.57111	0.00935466	272200	280451	0.872205	0.97058
AZGP1	168232	140898	1.194	0.925015	158851	147688	1.07559	0.371051	116331	163798	0.276198	0.710213
CHMP4A	270862	188562	1.43646	0.620398	191016	236955	0.806126	0.664943	185203	233116	0.940817	0.794467
TRIOBP	38843	60847.3	0.638369	0.294851	58360.4	48900.2	1.19346	0.143366	64250.5	48069.4	0.673968	1.33662
SLC4A7	3213.53	3104.75	1.03504	0.820429	2110.88	3708.82	0.569152	0.282074	4464.78	2692.28	0.151182	1.65837
GSTT2	28057	27969.3	1.00313	0.292838	32908.9	25346.6	1.29835	0.332992	21209.8	30350.6	0.911327	0.698827
UBE2N	669227	1.39387e+06	0.480121	6.91971e-05	1.34146e+06	984455	1.36264	0.163035	1.46559e+06	987009	0.0053677	1.48488
AS3MT	310994	381985	0.814153	0.135625	273555	397828	0.687621	0.247636	530363	293295	0.692134	1.80829
VWA8	11415.2	80475.8	0.141846	2.4425e-08	91509.2	32775.2	2.79202	1.72497e-05	65377.4	49277.8	0.19386	1.32671
MAMDC2	19944.4	52381	0.380755	0.515935	79564	18059.8	4.4056	0.114647	15183.3	48128.2	0.322222	0.315475
NPEPL1	84569.3	129046	0.655341	2.11319e-05	154373	88456.3	1.74519	0.000159855	94388.9	117567	0.569225	0.802851
PRPF4B	23214.9	42708.2	0.54357	0.000340902	40947.3	31884.8	1.28422	0.428011	45117.9	31597.5	0.00174458	1.42789
HSPB6	1.05552e+06	2.89811e+06	0.364209	0.177861	227617	3.2314e+06	0.0704393	0.000830194	6.55248e+06	664147	0.038789	9.866
GRAMD4	5086.91	8866.64	0.573713	0.0260386	11071.2	5388.9	2.05445	0.00792592	5849.83	7915.86	0.683026	0.739
PLD2	1821.08	3007.93	0.605427	0.0782465	3636.46	1950.43	1.86445	0.817672	2147.84	2679.26	0.0259287	0.801655
SLC5A6	8812.71	14352.7	0.61401	0.0727093	15540.1	10362.4	1.49966	0.914927	12727.8	11992.9	0.0599975	1.06128
FBXO6	9600.84	24974.1	0.384432	0.338164	30174	12869.4	2.34462	0.927824	17858.4	19326.3	0.334464	0.924043
TPD52L1	145370	118869	1.22295	0.118924	108482	140506	0.772078	0.302358	133082	127932	0.544306	1.04026
INPP1	118390	153313	0.77221	0.0133147	137302	140886	0.974556	0.117301	175223	127330	0.30441	1.37613
MCM7	38432.1	27575.5	1.39371	0.237753	15675.3	40580.6	0.386277	0.0725591	43859.9	27674.3	0.000996825	1.58486
HMG20A	12254.7	17578.5	0.697144	0.360349	17629.5	14334.4	1.22987	0.995514	17508.7	14795.5	0.298621	1.18338
GIPC3	24371.5	21517.9	1.13261	0.200329	20286.5	23909	0.84849	0.593021	23203	22440.4	0.042428	1.03398
ALDH3B2	5759.9	12284.4	0.468878	0.00897142	15076.8	6830.01	2.20743	0.00732774	8463.34	10164.2	1	0.832658
RPS17L	477727	817849	0.584127	0.0199874	397526	840034	0.473226	0.0622281	1.39303e+06	439814	3.69592e-06	3.16731
RAB32	191246	761098	0.251276	4.0115e-07	757101	418977	1.80702	0.0013336	766567	458741	0.0551194	1.67102
AFTPH	9260.8	19415	0.476991	0.0522579	28604.5	8302.56	3.44526	0.036094	6839.97	18405.1	0.911328	0.371634
LRRC8E	1681.28	1297.16	1.29612	0.55729	1164.52	1601.08	0.727338	0.834076	1478.66	1437	0.673959	1.029
CD9	369698	462710	0.798984	0.502918	694490	280968	2.47177	0.0161236	145539	523236	0.0608424	0.278151
SLIRP	452168	926488	0.488045	7.67264e-05	881069	664522	1.32587	0.0655295	988642	654921	0.0227998	1.50956
PNPO	172257	399028	0.431691	0.00184914	480220	218041	2.20242	0.00185918	287923	317839	0.940817	0.905876
PLBD1	27924.3	46001.4	0.607032	0.0410868	44163.1	36075.6	1.22418	0.382676	48517.1	35600.8	0.189649	1.36281
ALDH2	1.78205e+06	3.00657e+06	0.592719	0.0141938	3.29577e+06	2.11011e+06	1.5619	0.047695	2.61082e+06	2.49763e+06	0.577651	1.04532
CAPRIN1	74618.4	178456	0.418133	9.22171e-06	188200	110443	1.70405	0.00847432	165122	128312	0.0382076	1.28688
RAB3D	42550.7	36227.6	1.17454	0.86373	37367.8	39430.1	0.947697	0.990966	34667.2	40100.6	0.83339	0.864505
ADSL	76343.8	163189	0.467824	0.000262632	174432	104630	1.66714	0.00423827	147804	122713	0.372977	1.20447
UBAC1	21140.6	103611	0.204039	2.49798e-05	56098.8	79520.8	0.70546	0.0239039	168628	37666.3	0.0365132	4.47688
PACS1	21007.6	41038.9	0.511895	0.000521908	44281.9	27180	1.62921	0.00569915	36601.1	32010	0.421227	1.14343
MACF1	30038.3	49980.7	0.600998	0.00706202	58937.3	33080.6	1.78163	0.00157665	37724.2	43699.6	0.683028	0.863261
NUP98	16869.5	40245.6	0.419165	0.0495802	54664.2	18312.4	2.98509	0.0103644	20514.7	34736.1	0.560858	0.590588
SMAP2	36577	71752.5	0.509767	0.326547	81607.7	45162.4	1.80698	0.800239	58266.4	57864.2	0.414118	1.00695
SH3GLB1	896051	188005	4.7661	0.774829	112755	656544	0.17174	0.0782208	290979	525766	0.0243207	0.553439
CBX3	637629	773959	0.823854	0.0882228	623334	773181	0.806194	0.914927	980076	630872	0.042428	1.55353
H6PD	66339.9	90706.2	0.731371	0.402418	88061.5	77417.4	1.13749	0.266684	94325.3	76608.3	0.785451	1.23127
SEC24B	25006.8	82173.1	0.304319	1.53272e-05	90650	43043.5	2.10601	0.00833413	70573.2	56038.2	0.052053	1.25938
ACADSB	140015	341811	0.409628	0.000999818	434377	169753	2.55888	0.0070724	215141	279168	0.488353	0.77065
CPM	18833	77067.2	0.244371	0.00038057	64096	48910.1	1.31049	0.0149295	94817.2	40230.1	0.215947	2.35687
ATM	7266.88	15352.7	0.473328	0.00399025	19455.4	8245.26	2.35958	0.0193785	9738.58	13028.7	0.511944	0.74747
RABL6	26360.5	144422	0.182524	1.19826e-06	97923	98280.3	0.996365	0.0169771	208053	60190	0.0100605	3.4566
DDX5	444800	748705	0.594093	0.00253134	753795	562339	1.34046	0.0517252	741739	590871	0.23004	1.25533
UFL1	79582.3	175410	0.453692	0.00208256	154507	128837	1.19925	0.200165	204015	115001	0.0477257	1.77402
ADK	83487.2	224478	0.371917	0.000127197	266228	116682	2.28166	0.00227637	167347	169874	0.379652	0.985123
NUBP2	1.77338e+06	1.50805e+06	1.17595	0.204264	1.51608e+06	1.664e+06	0.911103	0.346793	1.49706e+06	1.65175e+06	0.0138019	0.906346
TBCE	75539.9	90183.1	0.837628	0.0023423	53640.8	101130	0.530414	0.843987	140188	65187.6	0.00174472	2.15054
DDX19B	35926.4	65491.1	0.54857	0.00532783	65762.7	47482	1.385	0.00440043	65119.5	50030.8	1	1.30159
ACSL1	424611	2.78536e+06	0.152444	5.85485e-08	4.02326e+06	688548	5.84311	1.56692e-07	1.0914e+06	2.12579e+06	0.766489	0.513409
LYRM4	109236	151513	0.720966	0.553586	106180	150526	0.705395	0.634388	213547	107791	0.891732	1.98112
CRYM	202632	212356	0.95421	0.0658233	179617	224215	0.801092	0.376545	257157	191752	0.281696	1.34109
UBE2Q1	5501.57	19305.2	0.284979	8.08118e-05	18369.6	11472.2	1.60122	0.0578799	20585.4	11584.6	0.0200015	1.77695
VARS2	10054.5	22888	0.439289	0.156389	24295.2	14372.2	1.69042	0.344425	20962.5	16786.4	0.586132	1.24878
BRIX1	47551.3	60691.9	0.783486	0.143848	35937.9	66161.2	0.543186	0.522341	94565.9	42061.3	0.0193531	2.24829
HMCN1	1969.52	2769.71	0.711093	0.798967	3045.94	2136.64	1.42558	0.927821	2391.71	2478.38	0.696691	0.965033
CDK3	6119.61	5795.65	1.0559	0.544841	5257.29	6282.99	0.83675	0.843987	6532.35	5711.97	0.366375	1.14362
SLC30A7	57489.6	69639.9	0.825527	0.138574	97510.7	47202.5	2.0658	0.0192632	31501	76408.7	0.379652	0.41227
CCT4	572342	1.58416e+06	0.361291	7.58138e-09	1.64007e+06	942567	1.74	0.000726963	1.50765e+06	1.07709e+06	0.0175127	1.39975
ZFYVE16	4319.63	6140.38	0.70348	0.0144014	6832.93	4665.21	1.46465	0.380204	5192.68	5507.74	0.0768169	0.942797
PSMB8	159890	261543	0.611334	0.000774209	320313	168293	1.90331	0.000530099	181119	235727	0.990127	0.768345
CDC42	2.47781e+06	2.71119e+06	0.913919	0.305182	1.45436e+06	3.25097e+06	0.447362	0.00246564	4.43106e+06	1.99399e+06	9.98796e-06	2.2222
CASC4	43735	45684.7	0.957324	0.285283	38732.2	48272.7	0.802362	0.347322	55198.6	41370.1	0.872204	1.33427
METTL7A	476154	1.06033e+06	0.449063	0.00443121	1.5384e+06	448436	3.43059	2.40563e-06	406129	978306	0.0491321	0.415135
GOT2	1.78383e+06	5.52427e+06	0.322909	6.32741e-08	6.66058e+06	2.64892e+06	2.51445	0.000635594	3.96931e+06	4.08921e+06	0.0437035	0.970679
UQCRC2	723273	4.89417e+06	0.147783	3.37142e-08	7.04378e+06	1.20988e+06	5.82187	2.86524e-06	1.9526e+06	3.71115e+06	0.372977	0.526145
HADHB	966209	6.48225e+06	0.149054	1.96367e-10	5.95798e+06	3.43362e+06	1.73519	0.0107216	7.19967e+06	3.32596e+06	0.000205523	2.16469
NME2	2.9193e+06	8.8931e+06	0.328265	2.49798e-05	7.94218e+06	5.79902e+06	1.36957	0.143366	1.01944e+07	5.29375e+06	0.00323001	1.92574
GPAA1	27116.2	47965.1	0.565332	0.0991855	60077.2	28808.2	2.08542	0.414228	31390.7	42697.8	0.347009	0.735183
KRT19	1.34553e+06	786326	1.71116	0.016518	1.23114e+06	883240	1.39389	0.441327	177634	1.29146e+06	0.0670512	0.137546
HNRNPU	736282	1.12445e+06	0.654791	0.033845	1.0596e+06	925059	1.14545	0.879338	1.21319e+06	889125	0.0285129	1.36448
CNNM3	8074.23	12069	0.669006	0.0206558	14934.5	8103.38	1.84299	0.0409758	8147.86	11317.2	0.728991	0.71995
CARM1	23356.6	64452.6	0.362384	0.0277108	81747	30255.9	2.70185	0.0371356	40786.5	50959.3	0.862469	0.800375
PDGFRB	15425.5	17526	0.880146	0.299987	19457.3	15210.8	1.27917	0.364463	14883.3	17331.4	0.872205	0.858746
CYP1B1	131570	123050	1.06924	1	41512.2	172364	0.240841	0.173591	234628	88997.4	0.137583	2.63634
RABL5	20697	161567	0.128101	0.544841	263716	21127.4	12.4822	0.879338	21784.4	135579	0.393221	0.160677
HIST1H3C	1.02527e+06	1.40829e+06	0.728025	0.589635	378469	1.7347e+06	0.218175	0.00759119	2.81752e+06	719510	0.000462169	3.91589
DTNB	9657.68	35051.8	0.275526	0.0218836	55030.6	8887.72	6.19175	1.93852e-05	7712.52	31106.7	0.0520547	0.247938
LARS	181137	266073	0.680778	0.00614078	254421	221069	1.15087	0.29186	282018	215780	0.061701	1.30697
RPS4Y1	750547	66973.5	11.2066	0.26053	56396.2	485695	0.116114	0.697965	81447.6	422403	0.0900364	0.19282
ITPA	75818.1	155569	0.487361	0.00208256	146103	112513	1.29855	0.510244	168521	109044	0.00780573	1.54544
ACBD6	12434.3	16881.8	0.736552	0.00139383	17091.5	14081.3	1.21377	0.095063	16595	14635.9	0.0924076	1.13385
MTHFD1L	18316.5	26352.6	0.695056	0.00678283	29102.3	20008.1	1.45453	0.00507197	22589.8	23415.3	0.975321	0.964747
OGFR	18191.1	31776.8	0.572464	0.0737342	27588.9	25837.2	1.0678	0.594605	37507.6	22633.7	0.158357	1.65716
CYBA	36944.6	65394.1	0.564953	0.0554165	70888.9	45229.4	1.56732	0.696064	57874.8	52991	0.087712	1.09216
U2SURP	10804.7	42531.3	0.25404	5.61574e-05	46978.8	20954	2.24199	0.0169771	36445.2	27905.2	0.0768191	1.30604
CTAGE5	11860.2	12346.4	0.96062	0.710681	11974.4	12254.1	0.977171	0.65469	12855.4	11914.1	0.94574	1.079
PSMB2	948521	1.44991e+06	0.654192	0.337581	1.36513e+06	1.19291e+06	1.14437	0.204188	1.56592e+06	1.14547e+06	0.0133328	1.36706
VCAM1	45635.4	132114	0.345425	0.0536408	201547	42256.7	4.76959	0.000124049	37099.7	119339	0.0551194	0.310876
SSB	431501	710799	0.607065	0.00369892	551047	628589	0.87664	0.941734	929408	488013	0.000996825	1.90447
PABPN1	182755	263051	0.69475	0.0745188	228646	233174	0.980578	0.852799	310131	204449	0.0276279	1.51691
POLRMT	2782.47	2979.39	0.933907	0.0956197	2788.51	2963.81	0.940851	0.89192	3240.6	2785.32	0.0437004	1.16345
DCTN3	82966.7	135623	0.611747	0.0575661	144452	99027.2	1.45871	0.0310054	123541	112032	0.818934	1.10272
ARAP3	1691.57	1720.68	0.983081	0.229596	1302.14	1929.81	0.674752	0.221379	2293.43	1507.48	0.00725023	1.52137
AEBP1	399188	193097	2.06729	0.04222	103812	365973	0.28366	0.0023693	315276	259556	0.316211	1.21468
SERPINE2	151660	436085	0.347777	0.589635	174174	406114	0.428879	0.648664	794491	162303	0.265434	4.8951
C6	69974.1	44612.4	1.56849	0.0841172	39903.2	62485.9	0.638596	0.173591	51056.5	55758.8	0.664955	0.915667
A2M	943848	1.23194e+06	0.766147	0.612643	784260	1.30038e+06	0.603101	0.0590636	1.84456e+06	868406	0.00839857	2.12407
EVPL	4733.75	9014.41	0.525132	0.018624	11777.1	4931.72	2.38803	0.0104984	5233.88	8063.34	0.872204	0.649096
NAMPT	1.00651e+06	1.1271e+06	0.893003	0.0161045	623281	1.32715e+06	0.46964	0.302358	1.81655e+06	825345	0.000138339	2.20095
CES2	111774	151961	0.735544	0.188852	162387	122034	1.33067	0.364463	137694	135700	0.63821	1.01469
RAB3A	7358.3	20044.7	0.367094	0.00658713	20526.7	12119	1.69377	0.0224894	19385.2	13583.4	0.603274	1.42713
LIMCH1	19882.5	76032	0.261502	0.0641873	27587.2	68349.3	0.40362	0.364463	142325	23524.7	0.287264	6.05002
BRAT1	3773.52	6164.5	0.612137	0.0144014	4909.9	5399.53	0.909321	0.374087	7881.33	4310.72	0.000205501	1.82831
FAM105B	8606.49	17993.5	0.478312	0.030213	17743.7	12457.4	1.42435	0.995514	18335.2	12925.9	0.0152975	1.41848
CAND2	8256.83	12505.6	0.660253	0.163948	9512.05	11560.1	0.822835	0.562226	16601.9	8850.21	0.359846	1.87588
C9	1.34877e+06	658033	2.04969	0.00108894	335697	1.24995e+06	0.268568	0.00318182	1.09913e+06	869861	0.673966	1.26356
MSI2	101118	215026	0.470258	0.00200195	245812	129531	1.89771	0.00935466	172898	169519	0.560858	1.01994
HBG2	1.39131e+08	7.91847e+07	1.75705	0.0410868	1.01353e+08	1.03395e+08	0.980255	0.906011	4.8849e+07	1.21272e+08	0.0158269	0.402804
GSTM4	53393	92900.2	0.574735	0.251246	91330.7	69881.4	1.30694	0.341025	95047.9	71327.2	0.81413	1.33256
TCEB1	269854	818225	0.329804	0.00133785	737995	530375	1.39146	0.0164437	928013	491157	0.359846	1.88944
FCN3	12010.6	13582.7	0.884254	0.327114	16151.2	11241.7	1.43672	0.544666	10068.1	13967.9	0.669454	0.720797
APOC2	87565.1	96377.1	0.908567	0.885543	67803.2	106531	0.636466	0.0745294	135478	78223.1	0.0343508	1.73195
UFM1	519576	716335	0.725325	0.453891	637598	640109	0.996076	0.440529	824081	575368	0.0900364	1.43227
NUBP1	68181.2	162534	0.419488	0.0727093	84293.5	147910	0.569899	1	269601	75797.9	0.0450112	3.55683
AGAP1	5169.61	12171.9	0.424717	0.00592784	14457.2	6703.5	2.15666	0.035077	9044.7	9560.09	0.457829	0.94609
UBE2E1	7159.06	7402.5	0.967114	0.0924862	7168.21	7382.33	0.970996	0.276572	7723.1	7163.38	0.496152	1.07814
GSTM5	43370.6	52241.8	0.830191	0.154056	60063.8	42645.2	1.40845	0.324087	41537.9	51261.9	0.611927	0.810308
PIP4K2B	25138.3	34236.7	0.734252	0.0438783	25076.6	33701.5	0.744078	0.255143	46771.6	25109.1	0.000462124	1.86273
FSCN1	698153	803456	0.868938	0.0903346	834115	723229	1.15332	0.447248	761502	762426	0.292905	0.998788
FDPS	41651.7	103588	0.402092	0.00343269	121928	56233.5	2.16825	0.0054949	78489.9	79600.5	0.823747	0.986048
DCUN1D1	49472.9	64707.3	0.764565	0.0128932	76664.6	49026.4	1.56374	0.166499	48344.7	62327.2	0.215947	0.775661
S100A1	7.77849e+06	2.07575e+07	0.374731	0.921133	1.70059e+07	1.49482e+07	1.13766	0.247636	2.58913e+07	1.21405e+07	0.249831	2.13264
CDKAL1	3327.01	4525.72	0.735134	0.0590299	4878.03	3610.67	1.35101	0.152034	4043.61	4060.22	0.590385	0.995909
FN3KRP	104920	255438	0.410744	0.000275258	284619	148693	1.91414	0.0392946	215506	189869	0.0854409	1.13503
CTSA	237255	632075	0.375359	0.00356358	777300	314875	2.4686	0.00569915	433346	492549	0.823747	0.879803
PCID2	34684.4	22550.7	1.53806	0.0277108	24207	28984.3	0.835178	0.0638614	20284.1	29731.4	0.673968	0.682245
IFITM2	49298.9	27089.1	1.81988	0.3163	21925.2	43304.6	0.506301	0.60247	34155.5	36358.6	0.090034	0.939408
PARS2	11049.2	51520.5	0.214462	0.00013366	68909.7	17650	3.90424	0.000176687	27724.8	38401.4	0.872205	0.721974
AFAP1	3985.99	5099.27	0.781678	0.229042	5175.78	4385.22	1.18028	0.648664	4994.58	4548.43	0.0634443	1.09809
DMXL2	2615.86	16953.7	0.154294	1.36778e-06	14672.6	9526.86	1.54013	0.0312468	20075.2	8315.42	0.00516641	2.41422
NDUFC2	47493.3	239766	0.198082	0.00284075	129353	183408	0.705275	0.4078	390857	86190.7	0.0175127	4.53479
LZTFL1	106624	188334	0.566144	0.247224	128042	171626	0.746053	0.161998	270839	116749	0.818933	2.31984
PRKAB1	79075.9	191154	0.413677	0.0099201	243071	95318.1	2.5501	0.036094	120109	156601	0.569225	0.766976
PSMA2	380292	649211	0.585776	0.00756696	606919	509647	1.19086	0.648664	707084	487425	0.0142854	1.45065
MDH2	5.17686e+06	1.87222e+07	0.276509	1.06274e-05	1.95643e+07	1.00824e+07	1.94043	0.0707471	1.75699e+07	1.19782e+07	0.00579166	1.46682
PDIA5	55085.3	77524.8	0.710551	0.0536408	92626.5	55787.5	1.66035	0.0762955	56859.2	72832.1	0.833391	0.78069
APOA2	1.98588e+06	1.2792e+06	1.55244	0.284753	1.91703e+06	1.36067e+06	1.40889	0.897107	406385	1.95334e+06	0.17742	0.208047
COL18A1	775950	1.02805e+06	0.754776	0.305182	945643	920379	1.02745	0.0139886	1.14082e+06	856168	0.131146	1.33248
COBLL1	10210.2	22788.7	0.448039	0.0410868	17484.8	18062.1	0.968039	0.0186681	30046.6	13649.1	0.785451	2.20136
SBDS	146007	283108	0.515728	0.0113215	378205	148765	2.54231	0.000759991	152974	255773	0.428407	0.598085
SGTA	120867	416509	0.290191	0.0051402	517425	183230	2.82391	0.0261678	278415	308331	0.504017	0.902974
CAP1	1.08862e+06	1.31478e+06	0.827986	0.167348	1.45183e+06	1.1039e+06	1.31518	0.212407	1.12723e+06	1.26032e+06	0.862469	0.894403
PPFIBP1	53315.9	59672.9	0.893469	0.0727093	50898.1	60585.2	0.840107	0.640586	71680.5	52172.9	0.137583	1.3739
SPTBN1	1.03487e+06	2.0064e+06	0.515786	0.000104137	2.25463e+06	1.28498e+06	1.75461	0.000794385	1.66671e+06	1.61149e+06	0.536122	1.03427
CD163	36692.8	82440.7	0.445081	0.537541	45947	74568.8	0.61617	0.861628	132379	41067.5	0.372977	3.22346
NFKB2	24142.2	53799.1	0.448748	0.0357949	17784.1	55389.5	0.321074	0.673141	103083	21136.6	0.00497196	4.87698
ITGAX	24850.9	54721	0.454138	0.622196	64398.2	31432.6	2.04877	0.683551	41478.5	43546	0.921146	0.952521
CSTF1	23072.8	49224.9	0.468722	0.0161045	65118.1	24815.8	2.62405	0.0054949	27476.3	42948.7	0.747666	0.639746
CHP1	199429	355669	0.560715	0.0782465	390340	242494	1.60969	0.0744084	308225	289678	0.990127	1.06403
NARS2	15948.2	194780	0.0818776	1.08037e-07	190276	89175.5	2.13373	1.28346e-05	200944	98357.9	0.316211	2.04299
UBFD1	26441.9	52636.3	0.502352	0.0121419	55882.8	35052	1.59428	0.00534581	48193.7	40359.4	0.814129	1.19411
UBQLN4	57685.3	71910.1	0.802186	0.229042	61079.1	69182.8	0.882865	0.870475	86731.6	59289.6	0.124944	1.46285
PPP1R18	29593.3	26285.4	1.12585	0.947375	33590.8	24326.8	1.38082	0.539642	16288.5	31483.1	0.552552	0.517373
RFK	11195.6	13920.3	0.804264	0.0620737	13735.5	12374.3	1.11001	0.618339	14173.2	12396.3	0.124942	1.14334
RBM27	4361.01	13536.7	0.322162	0.0329042	6224.55	11953.8	0.520717	0.608698	23542.8	5241.96	0.00323001	4.49123
MUTED	54702.3	65293.6	0.83779	0.204264	57437.4	63150.1	0.909537	0.7571	76044.2	55995.3	0.0768191	1.35805
PTPN6	271484	382892	0.709035	0.675817	466555	270265	1.72628	0.835195	268406	363699	0.480621	0.737989
MVD	56355.8	58659.5	0.960727	0.219041	73962.9	48978.3	1.51012	0.187132	37717.9	64679.2	0.950667	0.583154
STAG2	2592.61	7121.83	0.364037	0.0008095	9336.94	3185.58	2.931	0.0110226	4090.64	5780.84	0.337572	0.70762
NAA38	125671	279432	0.449737	5.91832e-05	246278	204493	1.20433	0.3131	324802	182685	0.00118725	1.77793
GLO1	1.13809e+06	2.81199e+06	0.404729	6.91971e-05	3.18468e+06	1.5988e+06	1.99191	0.00256549	2.30199e+06	2.10557e+06	0.287264	1.09329
BPHL	185691	363068	0.511449	0.000331569	442105	213091	2.07472	0.000205028	254913	306905	0.980256	0.830592
C14orf166	526534	889453	0.591975	0.00306551	872586	679326	1.28449	0.252307	912535	690123	0.0450112	1.32228
TOLLIP	356480	1.22865e+06	0.29014	1.8883e-05	1.12756e+06	756467	1.49056	0.257039	1.36697e+06	720990	0.000763597	1.89597
CASP4	6262.73	10960.2	0.571407	0.0861505	8300.43	9562.86	0.867985	0.370474	14599.9	7226.01	0.00363941	2.02047
TIAL1	45413.8	139768	0.324922	0.00658713	104971	101611	1.03307	0.170018	187385	73568.2	0.134335	2.5471
HPCA	109529	129388	0.846515	0.0763643	144251	109339	1.3193	0.0246392	109049	125943	0.647075	0.865863
SURF4	237699	327124	0.726632	0.144618	366842	251582	1.45814	0.177219	272773	298748	0.88196	0.913051
KPNA3	62529.7	118976	0.525566	0.0269169	129316	79271.9	1.6313	0.0531294	104826	94101.5	0.728993	1.11397
ARHGEF6	18250.7	29028	0.628727	0.127881	28174.7	22979	1.22611	0.287171	30195.8	22942	0.594673	1.31618
WASL	83868.1	75670.4	1.10833	0.0219015	73758.8	81658.6	0.903258	0.526029	78286.3	79089.2	0.0625657	0.989849
TAPBPL	31409.9	102610	0.306109	0.0433792	121409	49410.9	2.45713	0.0707471	76886	73954.8	0.785451	1.03964
DARS2	76999.8	277227	0.27775	3.65142e-08	321196	132440	2.42522	0.00013737	217059	192438	0.0877144	1.12794
FKBP5	117635	239703	0.490751	0.00184914	182480	196949	0.926535	0.346793	318008	148289	0.016934	2.14452
RGPD3	1261.53	2661.11	0.474061	0.00322434	3287.69	1476.13	2.22724	0.00999322	1803.68	2219.35	0.638193	0.812708
CDKN2B	16607.1	20560.1	0.807735	0.12987	16964.3	20119.5	0.843178	0.897107	25480.6	16776	0.0652282	1.51887
FBLIM1	100835	66097.8	1.52554	0.372081	82650.7	78118.7	1.05801	0.835195	43446.5	92238.8	0.442978	0.471021
LOC100653057	31021.9	77379.4	0.400907	0.591246	43946.9	67481	0.651249	0.267154	123129	37131.9	0.068918	3.31599
ARHGEF7	34760.6	69989.8	0.496652	0.000570352	63054.6	52462	1.20191	0.243024	79480	48135.9	0.012878	1.65116
IFI35	158173	166564	0.949622	0.559586	98055.4	198604	0.493723	0.080185	260314	129754	0.0100605	2.00621
LOC730268	2116.67	2655.05	0.797225	0.438279	1883.57	2747.67	0.685516	0.264718	3710.76	2006.48	0.0365104	1.84939
TMEM63A	22326.7	27553	0.810318	0.310436	33912.5	20950.7	1.61868	0.180903	18850.6	27803.6	0.747666	0.67799
FERMT3	681385	911200	0.747789	0.758023	527722	980070	0.538453	0.0186681	1.43596e+06	608744	0.0276279	2.35889
HLA-DRB1	294767	257703	1.14382	0.0763643	331233	240267	1.37861	0.0154202	157083	312005	0.519941	0.503463
STK11IP	9281.94	53940.4	0.172078	0.000226694	46020	31249.5	1.47266	0.083203	64778.9	26649	0.0263437	2.43082
IGLL5	8.02723e+06	5.40894e+06	1.48407	0.274889	4.58275e+06	7.43835e+06	0.616098	0.324087	6.53952e+06	6.39893e+06	0.891733	1.02197
DCTN4	124148	234276	0.529921	0.0329042	202951	184707	1.09877	0.364463	277141	161400	0.169601	1.71711
ARHGEF2	19914.5	25703.1	0.774789	0.279792	21340.7	24568.8	0.868609	0.503026	31672.8	20588.7	0.0505766	1.53836
AP1S3	54384.5	43590.5	1.24762	0.427709	32137.3	56315.7	0.570662	0.00732774	59263.4	43867.6	0.0450112	1.35096
STAT3	115412	169656	0.680269	0.108705	165724	139013	1.19215	0.152963	175036	139196	0.823747	1.25748
TXNL1	138067	380829	0.362542	1.50412e-05	365878	242258	1.51028	0.047695	401287	245759	0.0124369	1.63285
PGM1	592952	2.23946e+06	0.264774	7.01926e-06	2.7164e+06	986353	2.75399	0.00227637	1.58681e+06	1.59677e+06	0.124944	0.993764
COA3	475038	748191	0.634915	0.022549	914081	493304	1.85298	0.0590636	521184	682586	0.63821	0.763543
TPM2	1.93014e+07	5.59602e+06	3.44912	0.00145193	3.17788e+06	1.51862e+07	0.209262	1.00904e-05	8.90506e+06	1.16794e+07	0.26016	0.762461
GPHN	28991	399054	0.0726494	3.3632e-06	318801	218944	1.45608	1.28378e-06	508873	165992	0.960525	3.06564
HLA-DQA1	361917	455344	0.794821	0.366186	466742	392725	1.18847	0.0246392	439747	411471	0.154741	1.06872
CHMP3	54864.1	120417	0.455618	0.00756696	107310	87911.7	1.22066	0.271598	138353	79656.7	0.081037	1.73686
MNDA	127083	73136.2	1.73762	0.447263	73882	105325	0.701468	0.3131	72115.6	101933	0.80454	0.707478
HIST1H2AK	1.01181e+07	1.29541e+07	0.781078	0.0564971	7.95548e+06	1.39483e+07	0.570356	0.376545	1.97942e+07	9.09579e+06	0.00189755	2.1762
UPF1	57183.2	91524.2	0.624787	0.00658713	89748.8	71738.2	1.25106	0.128392	93953.7	72577.9	0.181429	1.29452
ARRB1	26710.3	60464.9	0.441749	0.0261425	70891.2	34424	2.05936	0.10948	46197.4	47595.8	0.472956	0.970618
RPS12	2.2364e+06	5.31487e+06	0.420781	0.000774209	4.77627e+06	3.7467e+06	1.27479	0.376545	6.05191e+06	3.43706e+06	0.00673127	1.76078
FAM21B	5734.49	10416.1	0.550539	0.00603162	11235.2	7143.96	1.57269	0.190945	9295.26	8334.84	0.102396	1.11523
TRIM5	49143	283982	0.17305	0.0246504	436450	59512.9	7.3337	0.204188	75340.7	232234	0.270781	0.324418
LOC101060433	59865.6	115023	0.520468	0.0410868	150553	62453.2	2.41065	0.664943	66402.6	102736	0.0727819	0.646343
STAT5B	23849.3	59896.5	0.398175	0.0668694	85010	24514.8	3.4677	0.0347111	25530.6	52761.6	0.799755	0.483887
RRAD	16545	34750	0.476117	0.047017	33732.9	24302.1	1.38807	0.276572	36141.8	24670.2	0.310273	1.465
FXYD6-FXYD2	25453.7	74788.1	0.340344	0.0745188	98213.1	32293.3	3.04128	0.102072	42732.8	59849	0.843061	0.71401
ZYX	138802	140193	0.990082	0.921133	92943.7	164946	0.56348	0.460858	204849	117124	0.353391	1.749
SNRPD1	556305	941049	0.591154	0.00184914	1.01212e+06	670100	1.51041	0.125547	843788	771783	0.081037	1.0933
HSPE1-MOB4	1.05124e+06	4.68564e+06	0.224354	5.30601e-07	3.03742e+06	3.38264e+06	0.897942	0.341025	6.9411e+06	1.99016e+06	1.96396e-05	3.48771
LOC440563	189891	357538	0.531108	0.0137481	377154	245626	1.53548	0.0392946	330696	278415	0.629396	1.18778
LOC101060252	71419	104186	0.685498	0.113726	85608.1	94451.9	0.906368	0.977573	129607	78126.6	0.0708294	1.65894
RDH14	37245.5	90396.2	0.412025	0.000288442	77048.8	65514.2	1.17606	0.10948	108661	56061.6	0.0276279	1.93824
PDS5B	10595.4	17228	0.615011	0.000238969	20246.2	11586	1.74746	0.0464109	13098	15157.6	0.0670532	0.86412
NUP153	3716.24	10193.2	0.364582	0.00343269	10095	6333.21	1.59397	0.29186	10327.5	6731.64	0.038789	1.53418
USP14	649441	654439	0.992363	0.733027	671366	642251	1.04533	0.656783	631276	659805	0.921146	0.956761
ACACA	9794.38	19027.3	0.514753	0.0841033	15878.8	15154.5	1.0478	0.887447	23335.8	12670.7	0.0365118	1.84172
NDUFC1	161284	136468	1.18184	0.724755	133185	153240	0.869123	0.29186	140962	148001	0.118974	0.952441
SMAD9	11374	15485.4	0.734499	0.0991855	10344.2	15786.2	0.655269	0.23398	22520.7	10887.2	0.00160328	2.06855
RENBP	149865	457038	0.327905	0.00038057	481415	258250	1.86414	0.0451555	423681	306598	0.0900364	1.38188
MRPL24	29729.9	124454	0.238882	6.98939e-07	148476	54213.3	2.73874	6.61769e-05	91582.6	85864.3	0.298621	1.0666
HINT3	77447.3	188485	0.410894	0.0102553	231470	98115.6	2.35916	0.00171265	129662	150258	0.603274	0.862927
AP3B1	122470	157221	0.77897	0.0113215	167337	130746	1.27986	0.00903784	143377	143680	0.990127	0.997894
MSRB3	20975.8	22981.5	0.912727	0.0924862	21797.4	22411.2	0.972613	0.673141	24601.9	21364.2	0.15836	1.15155
SPECC1	5106.99	17710	0.288368	0.000347216	16610.4	10691.3	1.55364	0.539642	19214.6	10545	0.00123984	1.82216
C10orf76	4870.39	8977.88	0.542488	0.2123	10525.9	5657.75	1.86044	0.0762955	6859.52	7543.91	0.594676	0.909279
MRPS18B	96095.5	110900	0.866508	0.0610147	136369	88159.9	1.54683	0.00935466	76047.7	115134	0.472956	0.660516
PON1	141350	84742.1	1.668	0.237753	85528	118517	0.721651	0.364463	83666.7	114961	0.747666	0.727781
HSPE1	9.19618e+06	2.92721e+07	0.314162	5.30601e-07	2.58144e+07	1.90158e+07	1.35752	0.106966	3.40036e+07	1.70521e+07	0.000383376	1.99411
LOC101060503	4103.26	9427.53	0.435243	0.00927837	10861.5	5434.07	1.99877	0.0725591	7465.31	7298.05	0.359846	1.02292
MYH11	2.92013e+06	1.21627e+06	2.40089	0.104768	924006	2.404e+06	0.384362	0.130635	1.61621e+06	1.97651e+06	0.877079	0.817711
WDR12	19939.2	28438	0.701144	0.305182	26574.7	24312.6	1.09305	0.440529	30987.8	23076	0.0450112	1.34286
SERPINA5	46882.1	47758.5	0.981649	0.378034	24753.5	59690.1	0.414701	0.879338	79239.1	36421.3	0.414118	2.17562
TRIM47	22086.4	46819.1	0.471739	0.00867345	61830.7	23745.1	2.60393	0.00256549	26276.9	40874.6	0.73831	0.642866
WDR11	13612.1	40588.4	0.335368	3.58024e-06	50641.2	18845	2.68725	7.7639e-05	26832.1	31116.7	0.442978	0.862305
OGN	2.39853e+06	3.60599e+06	0.665153	0.00273403	285226	4.67523e+06	0.061008	0.0084324	8.15019e+06	1.39952e+06	0.655991	5.82358
NDUFS3	1.03801e+06	2.74309e+06	0.378408	2.43408e-07	2.83195e+06	1.66481e+06	1.70107	0.000664811	2.6215e+06	1.88605e+06	0.0708294	1.38994
HIST2H2AA3	1.0119e+07	1.2955e+07	0.781084	0.0564971	7.95573e+06	1.39495e+07	0.570322	0.376545	1.97962e+07	9.09634e+06	0.00189755	2.17628
HIST3H2BB	8.07358e+06	1.2987e+07	0.621667	0.047017	9.92003e+06	1.16797e+07	0.849338	0.673141	1.71838e+07	8.94645e+06	0.00725066	1.92075
ARF6	540808	703871	0.768335	0.0709355	542834	692582	0.783783	0.706312	924237	541766	0.0147838	1.70597
LONP2	4224.87	8750.96	0.482789	0.0317012	12006.6	4253	2.82308	0.0617205	4295.93	7903.49	0.724343	0.543549
EMR2	7314.94	18216.5	0.401556	0.10595	16981.3	12299.2	1.38068	0.878507	19906.8	11884.5	0.102388	1.67502
TFAM	101744	272519	0.373347	1.8883e-05	333599	136257	2.4483	0.00256549	188935	211348	0.173478	0.893953
NDUFV2	401324	1.47266e+06	0.272517	9.16973e-07	1.72008e+06	691375	2.48791	0.000288244	1.13408e+06	1.02474e+06	0.17742	1.10671
GNG12	632091	1.70477e+06	0.370778	0.022549	1.97191e+06	911992	2.1622	0.0205024	1.33921e+06	1.26546e+06	0.990127	1.05828
ALDH6A1	231412	1.06743e+06	0.216794	0.000596089	1.63383e+06	255538	6.39367	1.82599e-07	292362	894371	0.110441	0.326891
SLK	36216.8	81942.9	0.441976	0.00157477	57261.2	67686	0.845983	0.673141	115718	46165	0.00263992	2.50661
HIST1H1E	3.69488e+06	4.85959e+06	0.760328	0.242193	2.62176e+06	5.36807e+06	0.4884	0.48875	7.92187e+06	3.18759e+06	0.0376364	2.48522
FAM203B	10919.9	20017.9	0.545505	0.00413301	14502	17509	0.828264	0.243024	27566	12613.3	8.40673e-06	2.18548
CCDC90B	13211.1	93625.1	0.141106	1.95697e-07	128075	26381.3	4.85476	8.47202e-07	46483.2	67510.3	0.701285	0.688535
LMNA	7.65004e+06	1.12767e+07	0.678395	0.00145193	1.312e+07	8.0871e+06	1.62234	0.0084324	8.7542e+06	1.02359e+07	0.519941	0.855249
COL6A3	1.10966e+07	5.13002e+06	2.16307	0.0171408	2.30115e+06	1.02672e+07	0.224127	4.45808e-07	9.00112e+06	6.93876e+06	0.010426	1.29722
SELENBP1	634642	2.04327e+06	0.310602	0.000154922	1.24523e+06	1.62449e+06	0.766533	0.286703	3.13532e+06	923283	0.00323001	3.39584
RPL13	1.02649e+06	1.86153e+06	0.551423	0.0124834	1.39882e+06	1.60766e+06	0.870099	0.941734	2.49471e+06	1.2025e+06	0.00725066	2.0746
HIST1H1A	417289	1.01852e+06	0.409701	0.299987	709884	822454	0.863129	0.0744084	1.44087e+06	555606	0.00181966	2.59332
WNK1	6147.56	8006.44	0.767828	0.145369	5717.81	8123.04	0.7039	0.552208	11138.2	5944.41	0.0224308	1.87374
EIF2S2	148331	178201	0.83238	0.174304	168006	165678	1.01405	0.286703	192153	157632	0.728993	1.219
BNIP1	42329.7	103004	0.410953	0.000999818	128627	52467.4	2.45156	0.0590636	67940.8	83124.8	0.121931	0.817335
STT3B	136590	201202	0.67887	0.0550537	240457	140903	1.70655	0.012674	147485	185691	0.577651	0.794251
TUBG2	55913.4	63358.3	0.882495	0.0605398	88044.2	45488.8	1.93551	0.768457	29577.6	71102.5	0.0768169	0.415985
NDUFA12	186906	608817	0.306998	1.28037e-06	692453	308609	2.24379	7.36278e-05	494368	425892	0.340702	1.16078
AGL	79145.2	477823	0.165637	1.06632e-08	525103	211345	2.48457	3.43002e-05	413125	289962	0.116074	1.42476
TSPAN9	185306	239513	0.773678	0.00810355	199186	228607	0.871302	0.271598	294698	191868	0.0854409	1.53595
CARS2	241144	164717	1.46399	0.067493	230243	175399	1.31268	0.0192632	75050.5	235991	0.620635	0.318023
ADH1A	267462	113705	2.35225	0.193239	158057	182576	0.865704	1	53012.9	215743	0.145966	0.245722
CRYZ	3.87492e+06	5.82817e+06	0.66486	0.00413301	8.36817e+06	3.27225e+06	2.55732	1.92682e-06	2.35238e+06	5.999e+06	0.0747782	0.392128
MGST3	1.40905e+06	2.99723e+06	0.470116	0.000999818	2.70172e+06	2.19777e+06	1.2293	0.817672	3.40161e+06	2.02013e+06	0.000798569	1.68386
EIF4A2	959652	1.6978e+06	0.565231	0.00184914	1.47572e+06	1.37213e+06	1.07549	0.608698	2.00171e+06	1.20361e+06	0.00425864	1.66308
PSMC3	346600	659223	0.52577	2.78992e-05	619378	491930	1.25908	0.0725591	713748	475550	0.010426	1.50089
C6orf211	99693.6	340181	0.29306	2.96579e-06	426402	148184	2.87753	0.000332645	222195	254138	0.244775	0.874308
MPG	31115.1	58726.1	0.529834	0.0474755	52357	45494.4	1.15084	0.20677	67441.8	41156.7	0.407077	1.63866
ILK	676846	683330	0.990511	0.636034	631710	707373	0.893038	0.585251	753966	655509	0.254959	1.1502
FRG1	5913	7380.07	0.801212	0.595076	7685.02	6328.53	1.21434	0.909849	6962.77	6750.68	0.469145	1.03142
CPT1A	59028.3	172150	0.342889	0.0199874	238769	67720	3.52583	0.0231874	80986.3	143997	0.911328	0.562418
MATR3	270418	603642	0.447978	3.66534e-05	502220	457256	1.09833	0.706312	742429	379997	5.20511e-05	1.95378
PAAF1	19107.4	24421.8	0.78239	0.0457773	19395.2	23933.7	0.810371	0.689653	31300.3	19243.4	0.00752361	1.62654
PUF60	72963.2	115938	0.629331	0.000162678	113963	91043.2	1.25175	0.12275	118639	92345.1	0.0158269	1.28473
DHX32	4597.5	9753.33	0.471378	0.0269169	10848.8	6044.99	1.79467	0.23398	8254.31	7552.64	0.249831	1.0929
LCMT1	78515	144686	0.542658	0.0457773	132461	111330	1.18981	0.200165	161415	104017	0.414118	1.55182
NAAA	17084.3	32898.4	0.519305	0.00882603	42783.3	17989.8	2.37821	0.241231	19371.7	29232.9	0.101102	0.662668
EMILIN2	33113.9	22022.7	1.50363	0.303117	22795.6	28305	0.805357	0.646539	20965	28236.2	0.519938	0.742486
C1S	128057	55214.9	2.31924	0.0547149	60650.4	96279.4	0.629942	0.160309	47776.8	96192	0.544303	0.496682
ALG2	198952	281650	0.706379	0.0763643	197440	277301	0.712005	0.467748	396886	198237	0.239792	2.00208
PHPT1	566660	1.55161e+06	0.365206	0.00532783	835774	1.34429e+06	0.621724	0.517515	2.53119e+06	693877	0.00014543	3.64789
EGLN1	26339.5	26836.3	0.981489	0.0141817	21912.4	29203.2	0.750343	0.441327	33574.1	24246.7	0.0583313	1.38469
PPP1R37	8254.51	7765.99	1.06291	0.956136	8641.9	7586.68	1.13909	0.765673	6567.36	8437.64	0.79498	0.778341
ATP6V1A	799440	2.38577e+06	0.335087	1.16023e-08	2.4247e+06	1.40627e+06	1.7242	0.00612799	2.33249e+06	1.56775e+06	0.00298087	1.4878
PKLR	3.26305e+06	1.93279e+06	1.68826	0.758023	2.07742e+06	2.65815e+06	0.781528	0.0655295	1.73487e+06	2.70257e+06	0.0973004	0.641934
MRC1	15469.6	32710	0.472931	0.305182	35137.2	20979.1	1.67487	0.923854	29388.5	24767	0.298621	1.1866
TMEM97	66919.6	78741.5	0.849865	0.523087	53866.3	85073.1	0.633177	0.104496	112781	60748.9	0.292905	1.85651
GLT25D1	147571	139523	1.05768	0.700132	110377	160173	0.689107	0.382676	179409	129988	0.162042	1.38019
NIT2	529899	2.26045e+06	0.234422	3.48253e-07	3.25034e+06	678720	4.78892	8.658e-09	905868	1.81592e+06	0.673968	0.498847
CSNK2B	68803.1	204450	0.336528	0.000689257	269612	87200.6	3.09185	0.000204093	115281	163731	0.794979	0.704089
CWC22	5531.89	6868.3	0.805424	0.537541	6547.81	6234.48	1.05026	0.335318	7306.85	6012.14	0.0789051	1.21535
LCP2	214926	60249.9	3.56724	0.384044	25097.9	172740	0.145293	0.54712	108353	125189	0.0998233	0.865513
HMOX1	280445	450321	0.622767	0.135625	452591	346458	1.30634	0.0884397	447214	361823	0.852753	1.236
KTN1	90883.5	246166	0.369197	7.45251e-06	290949	128091	2.27142	0.00324488	184883	185460	0.102398	0.996887
HSPA1A	2.35543e+06	3.1766e+06	0.741493	0.106261	3.7366e+06	2.37714e+06	1.57189	0.0169771	2.41028e+06	3.00834e+06	0.435657	0.801198
PPIAL4A	562873	1.14311e+06	0.492404	0.012085	1.44268e+06	630283	2.28894	0.00218673	733173	978782	0.611927	0.749067
APP	44261.2	129083	0.342889	0.00572148	101310	92880.6	1.09075	0.54712	167089	71229.5	0.0001957	2.34578
ASPSCR1	32772.8	44493.5	0.736576	0.0047825	42221	38643.2	1.09259	0.131287	47603.2	37239.3	0.144261	1.27831
PRKD3	1352.4	2170.61	0.623051	0.0148492	1788.04	1883.49	0.949322	0.865133	2694.11	1558.34	0.0113909	1.72884
TMED1	104083	170692	0.609767	0.0946783	133213	150750	0.883663	0.632549	221980	117853	0.181429	1.88353
GRSF1	37278.3	63420.4	0.587797	0.00200195	63190.4	47750.9	1.32334	0.14027	63735.3	49527.7	0.0747782	1.28686
BICC1	8495.87	20155.9	0.421508	0.0114018	27438.5	9166.6	2.99331	0.00657801	10190.3	17450.6	0.891732	0.583955
ANAPC7	8092.85	16501.5	0.490432	0.338164	23538.6	7609.47	3.09333	0.458301	6871.69	15394.5	0.799755	0.446373
SBNO1	5748.61	10427.8	0.551279	0.602759	5999.2	9999.59	0.599945	0.0347058	16487.9	5867.07	0.00378473	2.81025
ABHD10	336548	1.49034e+06	0.225819	3.24351e-07	913232	1.10586e+06	0.825811	0.036094	2.28007e+06	609162	0.00181966	3.74297
CNP	73245.2	158135	0.46318	8.94606e-05	191100	88991.5	2.1474	8.62778e-05	113025	128959	0.930976	0.876446
RAB27B	34895	357351	0.0976491	0.390112	50830.2	328566	0.154703	0.188438	776800	42428	0.0158269	18.3087
DCPS	75010.9	116172	0.645687	0.0171408	131778	82850.8	1.59055	0.0144524	94816.8	101846	1	0.930979
CPSF6	94025	111110	0.846231	0.00682092	124361	93610.5	1.32849	0.018089	92977.9	108366	0.673968	0.858002
PALM2	8613.93	29873.6	0.288346	0.113726	13761.3	25756.7	0.534282	0.782903	51922	11047.3	0.0376364	4.69999
LOX	36175.1	17285.8	2.09276	0.332035	19454.5	27523.4	0.706836	0.243024	14318.1	28270.8	0.852753	0.506464
FAP	22918.2	30620.2	0.748466	0.015607	31998.7	25220.2	1.26877	0.225174	28733.8	27210.8	0.17742	1.05597
SDF2	19155.7	20185.8	0.948968	0.467308	27221	15752.7	1.72802	0.481694	10558.7	22968.4	0.970388	0.459705
RNPS1	85323.4	231137	0.369147	3.11354e-05	257552	128733	2.00066	0.00350486	194991	166740	0.17742	1.16943
RAB38	59672.7	235559	0.253324	6.22282e-06	231250	131628	1.75685	0.0084324	241454	140782	0.0463517	1.71509
CHCHD3	828933	1.48837e+06	0.556939	0.000596089	1.22092e+06	1.23483e+06	0.988739	0.364463	1.85436e+06	1.01424e+06	0.00579166	1.82833
CDC16	13436.8	25543.5	0.526036	0.039979	33405	13970.8	2.39105	0.00903784	14785.8	22876.3	0.594676	0.646338
MIPEP	20540.6	57905.1	0.354729	1.59262e-05	55821.9	36459.1	1.53108	0.0638614	60755.8	37219.1	0.00870984	1.63238
NT5C3L	6369.35	12399.8	0.513668	0.0445648	14298.8	7727.73	1.85032	0.29186	9801.05	10117.8	0.281696	0.968691
FAM26E	26841.8	35758.6	0.750638	0.0135401	37197.7	29591.9	1.25702	0.284615	33789.4	31737.3	0.113227	1.06466
PDXK	453079	872865	0.519071	0.00163966	649615	740171	0.877654	0.968607	1.17837e+06	545987	0.000637448	2.15823
TAF9	20489.7	31655.9	0.647263	0.10125	37224.2	21893.5	1.70024	0.155299	24036.2	28400.6	0.785443	0.846328
IPO5	144894	307375	0.471391	1.12667e-05	266905	231130	1.15478	0.0762955	362755	202572	0.0053677	1.79074
UBE4A	18610.1	36778.9	0.506	0.00334306	39386.2	24389.7	1.61487	0.0432664	33211.1	28431.5	0.28726	1.16811
TBL2	267882	45592.2	5.8756	0.141572	42423.5	181608	0.233598	0.297078	49928.4	161301	0.620635	0.309535
HIST4H4	1.72474e+07	1.55012e+07	1.11265	0.567029	1.06208e+07	1.91997e+07	0.553177	0.00732774	2.21795e+07	1.41149e+07	0.0243207	1.57136
TMSB10	3.92328e+06	6.70008e+06	0.585557	0.530289	9.02728e+06	3.76186e+06	2.39968	0.632549	3.51548e+06	6.33608e+06	0.215947	0.554836
ARHGAP1	810840	1.14553e+06	0.70783	0.167348	791243	1.13523e+06	0.696993	0.324087	1.63034e+06	801576	0.00839857	2.03392
CPNE9	61624.7	63288.1	0.973717	0.636034	33592.7	78368.2	0.428652	0.177219	103924	48373.2	0.347009	2.14838
TTLL12	215031	219359	0.980273	0.208254	256728	196503	1.30649	0.352622	168222	234743	0.701285	0.716622
TAOK3	14763.8	19469	0.758325	0.00882603	18276.9	17272	1.05818	0.0337509	21100.2	16424.6	0.548418	1.28467
PPP3CA	37885.1	65831.4	0.575487	0.163948	61968.8	51039.4	1.21414	0.585251	71116.9	49270.2	0.340702	1.44341
RAPGEF2	1824.83	4339.25	0.420539	0.300522	2473.44	3830.77	0.645675	0.236711	6892.48	2131.44	0.0140404	3.23372
PLEKHA7	7876.08	34087.7	0.231054	0.0256698	44416.4	12656.8	3.5093	0.000402572	19953.6	25149.7	0.171528	0.793394
CALU	757476	1.39634e+06	0.542471	0.0882228	873013	1.29383e+06	0.67475	0.495861	2.11248e+06	812094	0.00780573	2.60128
RASSF2	13188.1	17572.2	0.75051	0.0564971	16064.1	15740.3	1.02057	0.843987	19635.9	14547.6	0.0187223	1.34976
MTMR12	4085.04	12306.9	0.331931	0.000306508	13951.6	6448.61	2.16351	0.0521529	10056.2	8749.24	0.0567055	1.14938
SIRPB1	6297.25	24981.9	0.252073	9.93829e-05	29322.5	11342.1	2.58529	0.00354966	19042	17181.9	0.247291	1.10826
BLVRA	679160	1.19551e+06	0.568093	0.000650787	1.10688e+06	931557	1.1882	0.212407	1.31679e+06	881353	0.0181086	1.49406
STX4	32789.8	70198.5	0.467101	0.067493	64830.8	50504.9	1.28365	0.0175254	77543.8	47936.5	0.594676	1.61764
SNTB1	55833.9	97331.8	0.573645	0.10386	89477.3	76514.6	1.16941	0.460858	108080	71738.1	0.316211	1.50659
TENC1	7351.39	8121.88	0.905134	0.633981	9862.01	6713.8	1.46892	0.0994604	5740.65	8538.23	0.206901	0.672346
PTPMT1	20258.9	71898.8	0.28177	0.000416851	47348.2	53997.9	0.876854	0.723111	105494	33064.8	0.000530914	3.19053
ETFDH	96421.7	397100	0.242814	9.22171e-06	510703	153906	3.31829	0.000145388	241644	292264	0.424805	0.826802
NME1-NME2	1.76607e+06	4.96077e+06	0.356008	3.47199e-05	4.41411e+06	3.32675e+06	1.32685	0.22086	5.70884e+06	3.01787e+06	0.00174472	1.89167
EIF2S3	97634.3	211203	0.462276	0.00043616	252117	120427	2.09352	0.00127842	155217	170662	0.701285	0.909497
GGT2	110226	168283	0.655005	0.0219015	212019	109517	1.93594	0.00646634	108435	158346	0.683026	0.684794
GATSL2	4466.69	4787.11	0.933066	0.860278	5104.68	4421.51	1.15451	0.640586	4352.55	4768.29	0.75706	0.912811
GNAO1	72353.3	119202	0.60698	0.00682092	81058.1	111559	0.726595	0.897107	171399	76468.3	0.00167262	2.24144
ARPC4-TTLL3	356665	424711	0.839783	0.242733	354697	421524	0.841463	0.700254	520520	355735	0.0832131	1.46322
PSAP	841775	8.73675e+06	0.0963488	0.0009187	1.37566e+07	1.24779e+06	11.0247	0.00139095	1.86751e+06	6.94695e+06	0.843061	0.268824
FHL1	227321	311584	0.729563	0.200329	307214	263043	1.16792	0.517515	317566	265088	0.472956	1.19796
HIST1H2BF	8.08977e+06	1.28634e+07	0.628896	0.0610147	9.60168e+06	1.17461e+07	0.817433	0.554648	1.73269e+07	8.80449e+06	0.00601476	1.96796
IGBP1	59233.5	73957.4	0.800914	0.643913	66445.1	69130.9	0.96115	0.774274	84237.4	62642.6	0.400115	1.34473
DOCK6	36621.5	47416.9	0.772331	0.01004	49814.9	39595.8	1.25808	0.147244	44135.5	42858.4	0.198132	1.0298
CORO2B	6414.3	11764.2	0.545238	0.0763643	8363.99	10373.8	0.806263	0.616605	16417.2	7335.97	0.0111928	2.2379
SNAPIN	133146	200729	0.663313	0.0166157	206134	156970	1.3132	0.0392946	193334	167650	0.683028	1.1532
AGRN	641979	535229	1.19945	0.315748	477201	631156	0.756075	0.3131	614636	564084	0.990127	1.08962
THOC1	9598.69	14953.9	0.641885	0.111193	14574.3	11924.1	1.22226	0.681378	15473.4	11950.8	0.185505	1.29476
EIF3E	80003.8	196383	0.407386	0.000316574	249259	97429.8	2.55834	0.000205028	124027	160015	0.990127	0.775097
EBNA1BP2	19299.6	47309.6	0.407942	0.0312667	39010	34882.5	1.11833	0.0382578	58666.8	28617.2	0.891732	2.05005
GIT2	31189.3	99064.9	0.314837	0.000162678	64646.2	76700.2	0.842842	0.495861	146164	47005.2	1.15684e-06	3.10953
ATP6V1B1	159513	536853	0.297127	4.0115e-07	616525	265721	2.3202	0.000483608	427827	375555	0.102398	1.13919
ATPAF1	42090.6	295114	0.142625	2.63128e-09	347386	113932	3.04907	0.000302398	223584	186412	0.0220708	1.19941
NUDCD3	16190.9	20885.1	0.775238	0.163948	15273.8	21088.4	0.724273	0.562226	28563.6	15757.4	0.0276279	1.81272
ANGPTL2	36539.3	89789.2	0.406945	0.366186	55832.7	76010.5	0.73454	0.968607	136256	45659.8	0.287264	2.98415
FMOD	517147	248324	2.08255	0.110827	91845.1	495497	0.185359	0.104199	462452	316095	1	1.46302
PFN1	5.84252e+07	5.98653e+07	0.975945	0.651831	4.27835e+07	6.82479e+07	0.626885	0.0175254	8.32403e+07	5.1031e+07	0.0019785	1.63117
LIN7A	44796.8	70607.8	0.634445	0.0564971	100373	38890.6	2.58092	0.000695252	29876	71069.4	0.134335	0.420378
RAN	1.2733e+06	2.40777e+06	0.528829	0.00495847	1.99247e+06	1.94731e+06	1.02319	0.681378	2.97607e+06	1.61327e+06	0.0080973	1.84474
MPST	145297	381531	0.380826	1.99778e-05	476723	187244	2.546	2.89682e-05	251268	301971	0.852753	0.832094
TMPO	99146.9	176755	0.560927	0.00532783	180758	127699	1.41551	0.152963	171277	137727	0.131146	1.2436
SF3A1	48721.4	101077	0.482021	0.00343269	114935	61939.6	1.85559	0.0277765	82114.7	80022.2	0.407081	1.02615
CHD9	3100.69	1142.53	2.71388	0.0636279	1328.27	2224.97	0.596981	0.704441	888.359	2262.82	0.098538	0.39259
ITGB7	26368.5	22970.1	1.14795	0.933815	21502.9	25818	0.832867	0.712879	24977.7	24068.4	0.761768	1.03778
HIST2H2AA4	1.0119e+07	1.2955e+07	0.781084	0.0564971	7.95573e+06	1.39495e+07	0.570322	0.376545	1.97962e+07	9.09634e+06	0.00189755	2.17628
HARS	169647	233853	0.725445	0.0176803	222465	201230	1.10552	0.346793	249436	194615	0.110441	1.28169
NOL6	3205.68	10107.8	0.317149	0.000398331	8908.52	6587.39	1.35236	0.554648	11748.9	5901.57	0.00129458	1.99082
ACTR10	39798.4	91452.3	0.435182	0.000288442	81456.2	65659.3	1.24059	0.212407	105131	59491.2	0.0097064	1.76717
CLDN6	8776.31	12815.8	0.684802	0.208839	16591.4	8330.19	1.99172	0.350234	7649.28	12470.7	0.705874	0.613379
NAPRT1	62382.8	78940.7	0.790249	0.903684	89702.7	63107.5	1.42143	0.740043	64213.7	75297.6	0.611927	0.852798
RHEB	152123	275567	0.552034	0.047017	313004	180708	1.7321	0.0340842	224338	228175	0.930976	0.983184
PRELP	1.2649e+07	2.89761e+06	4.36533	0.00461212	1.96998e+06	9.29154e+06	0.212018	0.0070724	4.16699e+06	7.60074e+06	0.833391	0.548235
DPYSL3	467680	165840	2.82006	0.00532783	114866	375813	0.305647	0.00218673	235595	300895	0.833391	0.78298
GLS	857205	1.08046e+06	0.793368	0.0161045	1.38054e+06	783035	1.76307	6.61769e-05	669829	1.1046e+06	0.121931	0.606399
RAB6C	15714.6	24475.7	0.642052	0.204264	29032.8	16714.1	1.73702	0.166499	18239.6	22010.5	0.930976	0.828678
TIMM13	403727	1.13204e+06	0.356636	0.00139383	1.47526e+06	506110	2.91489	0.00055485	662379	910268	0.862469	0.727675
TOM1L2	60471.5	97136.9	0.622539	0.0171408	104832	70817	1.48032	0.095063	86607.4	81441.7	0.414118	1.06343
TPSD1	73386.9	94021.4	0.780534	0.41573	126018	64223.5	1.96217	0.227862	50237.4	98266.8	0.687573	0.511234
MAP2	16523	11141.7	1.48299	0.196449	9504.36	15279.8	0.622021	0.774274	13382.3	13205.1	0.0768191	1.01342
GNB4	93481.7	270747	0.345274	0.000363541	324663	134444	2.41486	0.000401655	196966	202768	0.911328	0.971387
NAGLU	82547.4	189625	0.435319	0.00318378	129414	157547	0.821434	0.216605	272019	104703	0.0583331	2.59802
ACTB	9.51717e+07	9.69705e+07	0.98145	0.515935	9.91463e+07	9.47052e+07	1.04689	0.640586	9.39931e+07	9.70506e+07	0.833391	0.968495
CRMP1	42415	62003	0.684079	0.0368048	71755.4	44886	1.59862	0.0164437	48657.5	56285	0.785451	0.864484
RNF214	4038.79	11352.9	0.35575	0.00154101	7386.6	9082.36	0.813291	0.738359	16780.4	5621.39	0.00153634	2.9851
KIAA0528	6406.52	14012.2	0.457211	0.000880435	18632.5	6914.44	2.69472	1.13852e-05	7689.69	12186.1	0.340702	0.631024
LRRC32	8311.86	13501.9	0.615608	0.475106	17382.2	8264.39	2.10327	0.820846	8191.93	12599.7	0.292902	0.650171
PRKD1	7225.55	6659.88	1.08494	0.143845	6802.22	6924.54	0.982336	0.414928	6465.09	7025.43	0.461579	0.920241
CCDC25	15844.9	50843.9	0.311638	0.0597847	68796	19974.6	3.44418	0.21087	26277.8	40876.3	0.465355	0.642861
TTN	289.989	434.361	0.667621	0.225294	402.845	364.208	1.10609	0.785798	477.489	343.339	0.292862	1.39072
SARS	194825	356175	0.546993	0.00170696	348300	262959	1.32454	0.0159248	366952	267377	0.407081	1.37241
EIF5AL1	514024	1.3452e+06	0.382116	0.000188158	1.19929e+06	922069	1.30065	0.271598	1.54487e+06	837967	0.00425864	1.8436
DFFA	35655.7	67386.6	0.529122	0.0410868	70807.9	46362.6	1.52726	0.748556	62704.7	52273.1	0.0551194	1.19956
HLA-F	26019.3	18962.5	1.37214	0.628195	16933.6	24325	0.696139	0.460858	21738.9	21724.2	0.173478	1.00068
PHB	2.2368e+06	6.92169e+06	0.323158	3.86871e-05	6.66281e+06	4.23146e+06	1.57459	0.0312468	7.27595e+06	4.32909e+06	0.0354186	1.68071
ASAH1	3.02682e+06	6.27272e+06	0.482537	4.30744e-05	7.0437e+06	3.89405e+06	1.80884	0.00107781	5.2177e+06	4.92571e+06	0.359846	1.05928
DOCK11	5726.02	7938.36	0.72131	0.0150787	9009.06	6021.77	1.49608	0.135014	6473.19	7278	0.281692	0.889418
2021-09-02	1.09031e+06	1.18273e+06	0.921856	0.0269169	1.09545e+06	1.17417e+06	0.93296	0.600837	1.30216e+06	1.09274e+06	0.0599975	1.19165
ARFGAP2	29788.2	60430	0.492938	0.0099201	58545	42938.3	1.36347	0.923854	63009.5	43382.3	0.00298087	1.45242
LRRC14	3701.18	7669.61	0.482578	0.07831	8267.25	4948.3	1.67073	0.687712	6851.79	5859.69	0.0158261	1.16931
EFEMP1	908062	498460	1.82174	0.00658713	332001	836092	0.397087	0.000794385	726244	635742	0.560858	1.14236
RNF40	11769.5	17807.2	0.660942	0.414951	15927.7	15177.5	1.04943	0.888215	20379.1	13735.2	0.450369	1.48371
MYL4	4975.84	7611.33	0.653741	0.567029	4293.12	7816.42	0.549245	0.879338	12152	4653.1	0.414118	2.6116
LSM5	135765	102279	1.3274	0.877598	82389.4	133284	0.618151	0.170018	129496	110533	0.185505	1.17156
UBA7	25477.7	74428.7	0.34231	0.390112	23938.5	72203	0.331544	0.341025	143521	24750.1	0.0437035	5.7988
SLC27A4	25899.2	36097.3	0.717485	0.0763643	42785	26313.5	1.62597	0.0321696	26945.7	33881.6	0.728993	0.79529
GMDS	63353.4	122121	0.518774	0.0321461	159152	66557.6	2.39118	0.000477447	71448.4	108640	0.15654	0.657664
ALDH3A2	131177	326002	0.402379	0.0009187	447743	142352	3.14533	4.52663e-05	159409	280826	0.504017	0.567644
TRIP4	10078.1	15743.4	0.640148	0.0773658	17970.9	11114	1.61696	0.402074	12695.2	13809.3	0.292884	0.919323
KPNA6	27496.1	33493.1	0.820948	2.98706e-05	28516.5	32565.6	0.875666	0.0108454	40303.2	27978.5	0.0608424	1.44051
MKRN2	5870.82	13003.9	0.451465	0.0153099	14632.5	7812.22	1.87303	0.161998	10775.4	10012.7	0.239785	1.07617
ILF2	1.00548e+06	2.58216e+06	0.389395	1.68598e-05	2.67834e+06	1.57749e+06	1.69785	0.00164338	2.45055e+06	1.79629e+06	0.211391	1.36423
CLPX	18397.2	64792.2	0.283942	9.16973e-07	56757.2	41114.1	1.38048	0.0130997	75787.3	36531.1	0.0115946	2.0746
SLC27A2	128108	291216	0.439908	0.00911668	146933	270825	0.542538	0.0709191	488656	137007	0.350187	3.56665
RNH1	589331	1.12249e+06	0.52502	0.000545637	1.27781e+06	716245	1.78404	0.0013336	909956	914794	0.73831	0.994712
EIF4G2	93576.6	122032	0.766817	0.021235	89318.8	122560	0.728775	0.252307	166798	91563.8	0.000131574	1.82166
PGD	427891	573735	0.745799	0.251246	612329	464716	1.31764	0.243024	520923	515080	1	1.01134
SLC6A12	32292.5	40232.5	0.802647	0.817286	42062.5	34444.2	1.22118	0.467748	37728.4	36911.1	0.594676	1.02214
SPAG9	27306.8	94849.1	0.287898	6.95551e-09	112844	44295.2	2.54754	5.05056e-05	70224.7	67742.5	0.0854409	1.03664
SNAP23	201953	264194	0.764412	0.390112	348193	181090	1.92276	0.4078	149248	271084	0.960525	0.550558
ATP5A1	1.4845e+07	7.03334e+07	0.211066	1.14709e-09	6.38657e+07	4.03125e+07	1.58427	0.0224894	7.9184e+07	3.80184e+07	0.000160652	2.08278
ATP1B3	94461.3	94207.7	1.00269	0.620398	89889.8	96699.8	0.929576	0.495861	100116	92300.2	0.852753	1.08468
PRKAR2A	191482	423358	0.452294	0.000288442	522003	229834	2.27122	0.000106296	288370	347728	0.88196	0.829297
CTBP1	125678	138324	0.908581	0.0368048	163715	116930	1.40011	0.0239039	103577	143659	0.901523	0.720992
MME	83493.7	167468	0.498564	0.216401	207597	94997.1	2.1853	0.184643	112555	142161	0.950667	0.791745
RAB9A	309457	489860	0.631726	0.0116978	430124	413224	1.0409	0.608698	571605	366500	0.000763597	1.55963
DPY19L1	8993.15	13397.9	0.671236	0.851643	17460.6	8536.06	2.04551	0.714695	7838.4	12996	0.852753	0.603141
AKAP9	2409.61	8150.1	0.295655	1.69426e-05	7211.54	5190.28	1.38943	0.019674	9434.44	4679.61	0.0243196	2.01607
NDUFA5	1.2666e+06	3.64613e+06	0.347382	9.41244e-05	4.36107e+06	1.82124e+06	2.39456	0.0021003	2.6678e+06	2.72944e+06	0.353391	0.977414
ENPEP	23994.3	41348.8	0.58029	0.86893	53330	24374	2.18799	0.156267	24953.6	37862.1	0.081037	0.659065
UGP2	695847	2.17969e+06	0.31924	2.49798e-05	2.68529e+06	1.00934e+06	2.66045	0.00117422	1.48782e+06	1.63631e+06	0.287264	0.909253
CFH	382680	228312	1.67612	0.265258	245085	312491	0.784296	0.791558	205360	317635	0.340702	0.646528
NAA40	9975.99	18221.9	0.547474	0.0702309	10400.6	17476.5	0.595116	0.8385	28924.7	10176.7	0.0727777	2.84225
DYNLL1	86641.8	148340	0.584076	0.113726	180792	93486.1	1.93389	0.0622281	103933	131149	0.79498	0.792478
DGKA	8500.89	8190.1	1.03795	0.542518	5947.32	9592.7	0.619984	0.0773324	11259.2	7293.75	0.0088683	1.54367
RPL30	500772	1.3739e+06	0.364489	3.66534e-05	1.72453e+06	656467	2.62698	0.00814329	894105	1.07927e+06	0.110441	0.828432
USMG5	657350	3.94291e+06	0.166717	0.0124834	6.44961e+06	600094	10.7477	5.15193e-07	512702	3.39551e+06	0.0158269	0.150994
LPCAT3	69434.6	90606.9	0.766328	0.453891	103088	71054.8	1.45082	0.23398	73527.8	85343.4	0.647075	0.861551
CRELD1	22563.6	21438.9	1.05246	0.597261	18270.8	23834.5	0.766567	0.474693	25774.3	20534.3	0.165789	1.25519
PELP1	27863.9	51450	0.541572	0.00127205	50826.5	37537.8	1.35401	0.102995	52303.2	38719	0.0698652	1.35084
RASSF4	8192.23	11849.6	0.691353	0.969086	6680.25	12440	0.536999	0.504103	18923.4	7477.48	0.435654	2.53071
EEF1B2	796380	1.50978e+06	0.527482	0.00151222	1.51426e+06	1.07634e+06	1.40686	0.12275	1.50364e+06	1.13574e+06	0.0727819	1.32393
ABRACL	1.65509e+06	3.8017e+06	0.435355	0.0218836	3.59391e+06	2.61734e+06	1.37312	0.897107	4.08604e+06	2.57162e+06	0.0163722	1.5889
CAD	71782.8	182078	0.394241	0.00013366	136393	140188	0.972929	0.585251	244595	102326	0.000383376	2.39036
ENG	56523	57196	0.988233	0.667784	38734	66789.7	0.579941	0.0655295	82459.8	48113.7	0.128016	1.71385
PDK2	60265.2	169742	0.35504	0.000241946	210988	81258.1	2.59652	7.05801e-05	113300	131516	0.814129	0.861489
DNAJC13	59789.3	132839	0.450087	6.60977e-06	145483	81856.5	1.77729	0.00300233	115538	100299	0.102398	1.15194
DOCK10	4305.51	10089.9	0.426714	0.447263	8933.32	7221.67	1.23702	0.414228	11672.7	6493.2	0.0789051	1.79767
FAHD2B	32295.9	137954	0.234106	1.8187e-07	129105	78912.3	1.63606	0.00227637	150064	78060.4	0.0267667	1.9224
MYO1E	36866.2	61089.6	0.603478	0.00658713	50813.8	52020.6	0.976802	0.286703	75151.1	43459.6	0.0670532	1.72921
SERPINC1	2.92604e+06	1.38297e+06	2.11576	0.00021729	999502	2.52296e+06	0.396163	0.000664811	1.90772e+06	2.01531e+06	0.701285	0.946615
RPL35	412141	720425	0.572081	0.181471	266814	779876	0.342124	0.0269619	1.34116e+06	343441	9.22543e-05	3.90505
KRT5	52527.2	91550.4	0.573752	0.00731063	87520.8	70156.7	1.2475	0.517515	97064.7	69069.6	0.0243207	1.40532
TCEB2	76184.4	115590	0.65909	0.0728458	110344	94624.3	1.16613	0.896398	122769	92332.6	0.0634424	1.32964
YWHAQ	3.44828e+06	5.11114e+06	0.674659	0.0239321	4.79948e+06	4.27531e+06	1.1226	0.640586	5.53763e+06	4.08703e+06	0.0463517	1.35493
IL4I1	174979	111242	1.57296	0.258718	52202.4	181729	0.287254	0.0792521	192032	116939	0.515933	1.64216
WDR77	70919.5	190474	0.372331	9.2793e-05	227407	98237.8	2.31487	0.000238534	139934	144896	0.728991	0.965759
RARRES2	35364.2	52157.7	0.678024	0.108705	53287.3	41399.8	1.28714	0.0246392	50612.1	43836.9	0.519941	1.15455
ND2	84840.6	253698	0.334415	0.00343269	376744	85030.5	4.43069	8.93465e-06	85320.3	222831	0.154741	0.382892
NUP214	5457.16	30662.7	0.177974	2.20504e-06	27266.5	17273.9	1.57848	0.00543955	35310	15767	0.0247122	2.23948
KIAA0020	7397.18	13949.9	0.530269	0.00897142	13459.2	10256.8	1.31223	0.22086	14621.4	10262.9	0.121931	1.42469
MRPL2	25757.8	41144	0.626041	0.00118196	38464.4	33299.7	1.1551	0.286703	44810.9	31764.6	0.016934	1.41072
PSMD3	130028	317587	0.409424	1.76035e-08	305879	210611	1.45234	0.00903784	333608	213157	0.00233497	1.56508
CLEC16A	7390.42	4262.01	1.73402	0.135625	4045.83	6269.19	0.645351	0.0884397	4557.84	5809.34	0.852753	0.784571
ITGA2	11315.2	35894.9	0.31523	0.24497	54354.7	11045.6	4.92094	0.181514	10634.1	31661.1	0.877078	0.335874
TSSC1	12603	95682.2	0.131717	6.91971e-05	146663	17874.1	8.2053	9.09244e-05	25919.5	75976.6	0.872205	0.341151
SACM1L	74634.8	192933	0.386843	4.61598e-07	197547	118962	1.66059	0.0023693	186619	132739	0.038789	1.40591
SAP18	80398.3	141027	0.570093	0.111193	120648	115436	1.04515	0.376545	168914	99425.3	0.421227	1.6989
EIF3B	210038	351702	0.597205	0.00133785	368007	257281	1.43037	0.0144524	329390	284714	0.3864	1.15692
DGUOK	76351.8	111130	0.687051	0.494783	44765.7	126065	0.355099	0.977573	201944	61420.2	0.421227	3.28791
EEF1E1	968881	1.35492e+06	0.715084	0.0594771	1.0163e+06	1.30511e+06	0.778712	0.616605	1.81829e+06	991298	0.00780573	1.83425
SLC25A6	3.0225e+06	1.03695e+07	0.291479	4.05449e-06	1.2194e+07	4.94247e+06	2.46718	0.00193662	7.87294e+06	7.3581e+06	0.110441	1.06997
COPG1	150721	214799	0.701687	0.00731063	170337	200169	0.850969	0.600837	275641	159994	0.000383376	1.72281
ZC3HC1	6344.64	13632.8	0.465395	0.0991855	15482.2	8227.82	1.88169	0.539642	11102.1	10664.2	0.244775	1.04107
CNTN1	16228	13661.6	1.18786	0.714805	11088.7	16605.7	0.667761	0.544657	17182.3	13798.5	0.281682	1.24524
PACSIN2	119276	320954	0.37163	0.000262632	420235	145330	2.8916	8.93465e-06	185095	261548	0.504017	0.707692
GOLIM4	7156.2	33924.8	0.210943	0.113328	22063.5	24177	0.912583	0.0135725	50156.1	14203.3	0.356606	3.5313
KLKB1	23036.7	31074.5	0.741339	0.96026	38339.1	22283.4	1.72053	0.777122	21133.4	30270.6	0.710477	0.698151
PSMD10	36173	108800	0.332473	1.26549e-05	85266.5	77668.2	1.09783	0.149712	141003	59380.8	0.00181966	2.37456
ARFIP2	12043.6	46353.4	0.259821	0.000825829	55475.5	20683.4	2.68213	0.0176855	33870.4	32575.1	0.254956	1.03977
BHMT	535144	1.51104e+07	0.0354156	0.00461212	2.53166e+07	776157	32.6179	7.23812e-09	1.14402e+06	1.225e+07	0.00673127	0.0933892
PMM2	74786.6	397187	0.188291	0.00133785	155613	333256	0.466948	0.0906055	727762	112995	0.0948287	6.44063
SIRPA	9542.62	41395.1	0.230525	2.7841e-06	45485.4	19935.3	2.28165	9.09244e-05	35797.8	26533.8	0.393221	1.34914
IQGAP2	58345.5	112606	0.518139	0.00706202	106367	83203.3	1.27839	0.156267	121144	81046.4	0.154741	1.49475
IL16	10317.5	9322.23	1.10677	0.9735	9457.73	9850.17	0.960159	0.101808	9136.81	9911.09	0.0810347	0.921877
ANXA7	591771	870799	0.679572	0.00253134	913422	679132	1.34498	0.104496	812473	743824	0.121931	1.09229
EIF1	638600	1.05812e+06	0.603525	0.233369	615426	1.04445e+06	0.589235	0.146513	1.66391e+06	627645	0.00336156	2.65103
TSC22D2	15990.8	42260.9	0.378382	0.181471	33499.5	31135.1	1.07594	0.427262	54250.1	24267.6	0.536122	2.23549
HSD17B12	160550	358924	0.44731	0.000147509	473555	176981	2.67574	0.000159855	202060	308516	0.911328	0.654941
HIST3H2A	1.01359e+07	1.29762e+07	0.78111	0.0550537	7.9657e+06	1.39742e+07	0.570029	0.352622	1.98327e+07	9.10996e+06	0.00153659	2.17704
TPSB2	190258	184897	1.02899	0.460573	248409	153734	1.61584	0.14027	97986.2	217748	0.435657	0.449999
TUBB3	1.15155e+07	1.7891e+07	0.643647	0.00706202	1.40787e+07	1.61042e+07	0.874223	0.481694	2.3108e+07	1.27272e+07	0.000168813	1.81564
MOB1B	54285.4	74704.7	0.726666	0.487836	82681.5	58047.2	1.42438	0.252307	63789	67709	0.63821	0.942104
DYNC1LI1	41659.9	105346	0.395458	1.66505e-06	102613	68349.3	1.5013	0.0096812	109086	70474.1	0.0213622	1.54788
ECHS1	1.36111e+06	4.16238e+06	0.327003	1.06274e-05	3.43379e+06	2.8646e+06	1.1987	0.0277765	5.1594e+06	2.34092e+06	0.019354	2.204
TMEM50A	75330.4	104661	0.719757	0.12987	113080	82380	1.37266	0.040413	93140	93175.6	0.594676	0.999618
FXR2	13452.7	25351	0.530656	0.00263093	24231.5	18768.9	1.29105	0.11204	26883.1	18548.1	0.116074	1.44937
HIST1H4J	1.72474e+07	1.55012e+07	1.11265	0.567029	1.06208e+07	1.91997e+07	0.553177	0.00732774	2.21795e+07	1.41149e+07	0.0243207	1.57136
PPWD1	15031.1	26948.4	0.557774	0.513566	30714.2	17708.5	1.73443	0.289742	21795.1	22444.9	0.673966	0.971048
FNDC3A	6602.38	8045.5	0.82063	0.00867345	9606.59	6328.03	1.5181	0.0218095	5909.29	8022.55	0.683028	0.736584
GPNMB	1.05362e+06	8.65351e+06	0.121757	9.44976e-06	7.81067e+06	4.51845e+06	1.72862	0.0560321	9.80686e+06	4.24787e+06	0.00752361	2.30866
MYO7B	21628.7	142738	0.151528	0.000456289	178501	50195.6	3.55611	0.00658522	93797.7	95786.7	0.372977	0.979235
U2AF1L4	125964	118066	1.0669	0.360349	87008	139660	0.622998	0.0707471	160565	107548	0.00263992	1.49296
RPS3A	1.1694e+06	1.95756e+06	0.597373	0.0969113	1.24071e+06	1.86968e+06	0.663596	0.0451555	2.93852e+06	1.20311e+06	5.20511e-05	2.44244
FUCA1	158724	214691	0.739316	0.460573	213433	181559	1.17556	0.689653	216412	184587	0.701285	1.17241
TMEM50B	84863	101537	0.835787	0.143848	86991.3	99341.7	0.875678	0.794535	121441	85869.1	0.0543377	1.41426
RPS15A	1.45131e+06	3.03744e+06	0.477807	0.000596089	3.29064e+06	1.942e+06	1.69446	0.0590636	2.69095e+06	2.32081e+06	0.0900364	1.15949
ATP6V1F	432007	1.17645e+06	0.367212	4.30744e-05	1.02263e+06	810000	1.26251	0.0269619	1.38694e+06	711213	0.0437035	1.9501
C11orf58	40297	48604.5	0.82908	0.766413	36601.6	50086.9	0.730761	0.352622	65029.5	38550.1	0.173478	1.68688
FILIP1L	3747.33	3814.98	0.982267	0.0269169	3613.39	3883.3	0.930494	0.414228	4090.84	3684.01	0.118974	1.11043
NAT1	55498.1	42476	1.30658	0.021235	31726.1	56166.4	0.56486	0.906011	57186.3	44260.4	0.00698663	1.29204
ATL2	6189.82	53221.3	0.116303	0.0206031	84157.9	8049.15	10.4555	0.177219	10887.1	43047.5	0.276202	0.252909
NDUFAF5	55697.9	76075.9	0.732137	0.174304	61836.5	71477.2	0.865123	0.503026	95561.3	58599.8	0.435657	1.63074
SPCS3	129603	149969	0.864198	0.0509045	186911	117655	1.58864	0.00492062	99417.7	156694	0.393221	0.634469
GIMAP1-GIMAP5	6836.48	6972.13	0.980543	0.210851	6176.35	7321.22	0.843622	0.729833	8061.1	6524.42	0.31027	1.23553
TBC1D4	13007.3	39690.1	0.327721	0.00166256	51984.6	16909.7	3.07424	0.000411251	22866.1	31432.9	0.733643	0.727457
RBM39	129989	238454	0.545131	0.00444718	221795	181946	1.21902	0.977573	261249	173388	0.00147246	1.50673
MYCBP2	875.351	4337.28	0.20182	6.08604e-06	5499.41	1616.21	3.40266	5.29117e-05	2747	3061.27	0.527985	0.897338
POLB	7824.37	10092.3	0.775284	0.488905	11860.7	7764.19	1.52761	0.277039	7672.32	9732.44	0.683026	0.788325
PPCS	58206.2	108431	0.536806	0.274889	140272	60839.2	2.30562	0.0725591	64857.9	97001.1	0.465358	0.66863
NDUFB6	288986	647181	0.446531	0.000238969	604805	453726	1.33297	0.286703	705170	438282	0.0046028	1.60894
KLC2	11372.5	17100	0.665059	0.0157832	14345.8	15131.5	0.948073	0.905362	20868.9	12778	0.0104249	1.63319
SIN3A	3595.88	9248.95	0.388788	0.0162677	9597.84	5644.58	1.70036	0.123574	8771.53	6433.17	0.319193	1.36348
COMMD6	40826.9	50728.7	0.804809	0.246691	55831.4	41982.4	1.32988	0.3131	43746	47920	0.852753	0.912896
NBN	23011.4	23792.8	0.967158	0.0182343	29119.1	20435.6	1.42492	0.0192632	16504.2	25898.7	0.940817	0.637261
HIST1H2AI	1.01181e+07	1.29541e+07	0.781078	0.0564971	7.95548e+06	1.39483e+07	0.570356	0.376545	1.97942e+07	9.09579e+06	0.00189755	2.1762
OTUB1	447212	957737	0.466947	2.64018e-05	848829	708287	1.19843	0.117301	1.10677e+06	637067	0.00478416	1.73729
RPS16	1.51817e+06	2.14141e+06	0.708958	0.132724	1.88783e+06	1.90222e+06	0.992432	0.852799	2.48841e+06	1.69292e+06	0.140892	1.4699
CTGF	15860	21781.3	0.728147	0.156389	30270.2	13605.7	2.22481	0.344425	10165	22672.1	0.586132	0.448348
LOC729454	117834	127900	0.9213	0.513537	206462	79264.1	2.60474	0.269571	20393.9	159731	0.638185	0.127676
CNPY4	80834.7	142875	0.565773	0.843025	85714.1	136354	0.628613	0.166499	221095	83141.3	0.081037	2.65926
GSTM3	889328	1.03006e+06	0.863374	0.124304	768361	1.08679e+06	0.707001	0.640586	1.38818e+06	832144	0.0251136	1.66819
ME1	131896	146220	0.902041	0.0444613	161484	129297	1.24894	0.29755	125331	145883	0.270778	0.859119
EXOC2	34418.9	56930.2	0.604581	0.00328391	55854.6	43912.3	1.27196	0.0691684	58402.1	44552.2	0.195988	1.31087
RER1	86089.5	165299	0.520811	0.0564971	205211	95824.6	2.14152	0.0122604	110683	142401	0.560858	0.777264
TFG	144752	323063	0.448062	0.000121026	326265	213599	1.52747	0.0277765	318681	230559	0.0747782	1.38221
FKBP4	91727.9	322468	0.284456	3.24351e-07	255397	219393	1.16411	0.0277765	414249	169099	0.00263992	2.44975
CLASP1	29552.1	23420.8	1.26179	0.501783	18780.9	29638.3	0.63367	0.427262	29770	24460.3	0.102398	1.21708
U2AF2	252267	460577	0.547718	0.00263093	486343	320766	1.51619	0.0371356	425319	362921	0.298621	1.17193
GSTZ1	52322.2	208129	0.251393	3.24351e-07	256713	87679.5	2.92786	5.05056e-05	141646	148944	0.265434	0.951004
NONO	479264	919227	0.521377	0.000710047	820783	706739	1.16137	0.495861	1.05394e+06	640709	0.00310316	1.64496
HMHA1	9348.95	23241.8	0.402248	0.843025	29080.3	11685.6	2.48855	0.247636	15252.2	18676.5	0.298621	0.816651
ALDH1L2	27477.5	176599	0.155593	0.0009187	258033	42394.3	6.0865	0.000635594	65162.1	136467	0.990127	0.477492
RRP1B	5912.13	5494.64	1.07598	0.23609	6922.04	4973.7	1.39173	0.236704	3541.36	6389.54	0.980256	0.554243
TNS1	113479	106331	1.06722	0.894975	134656	95307.5	1.41286	0.0725591	67571.6	123490	0.0708294	0.547183
GALNT7	7509.63	11528.9	0.651374	0.0946783	8844.89	10554.4	0.838026	0.346793	15201.8	8140.84	0.407081	1.86735
SLC17A5	11003.8	63595.7	0.173028	5.61574e-05	83797.7	20878.7	4.01355	0.00288727	35950.9	45415.5	0.249831	0.791599
FOXRED1	12192.2	37097.7	0.32865	0.00343269	34486.3	23465.2	1.46968	0.941734	40671.3	22731.2	0.000912607	1.78923
KDSR	43109.9	84044.2	0.512943	0.0106005	78009.7	62581.7	1.24653	0.047695	92301.8	59608	0.504017	1.54848
DDI2	128796	113261	1.13716	0.0882228	89508.7	135513	0.660516	0.0122604	145765	110224	0.421227	1.32245
PTER	83772.2	137381	0.60978	0.00356358	139196	104009	1.3383	0.0164437	134898	109972	0.544306	1.22665
AIF1	228614	386982	0.590761	0.597261	195439	395054	0.494715	0.0744084	649094	212931	0.0108034	3.04837
VPS13D	1665.19	2944.85	0.565457	0.431754	3604.11	1814.63	1.98614	0.461726	2042.71	2581.77	0.945739	0.791207
DHTKD1	10827.4	44343	0.244173	0.0594771	58532.9	16407.7	3.5674	0.229548	24925.1	33379.1	0.435657	0.746728
SSR3	124247	121131	1.02573	0.523087	117992	124714	0.946103	0.40143	125426	121290	0.843061	1.0341
TBC1D5	9950.39	20320.6	0.489671	0.147714	22547.1	12849.2	1.75474	0.00151239	17273.8	15905.2	0.0747782	1.08604
SPG20	19637.3	45826.9	0.42851	0.00756696	38223.7	34122.4	1.12019	0.307698	56231.3	28423.6	0.0670532	1.97833
DLAT	188320	1.16445e+06	0.161724	9.79675e-09	1.22516e+06	541823	2.26118	0.0139886	1.08138e+06	678462	0.000996825	1.59387
MAPRE1	203420	268437	0.757793	0.0641873	307430	208035	1.47778	0.0464109	215078	252588	0.921146	0.851498
ANKRD17	3127.47	6090.86	0.513469	3.13678e-06	5842.26	4435.14	1.31727	0.0883644	6431.05	4410.82	0.000834949	1.45802
CCDC53	37699.7	50417.9	0.747746	0.130677	37621.6	49665.3	0.757503	0.667	67928.5	37662.8	0.225268	1.8036
ADO	102358	29756.3	3.43987	0.0319855	35751.8	70372	0.508041	0.0439286	21551.8	70871.2	0.852753	0.304098
RBMXL3	20036	28978.6	0.691406	0.464898	17097.2	30011.5	0.569689	0.279549	45237.4	18646.8	0.0450096	2.42602
BAG2	96940.6	140164	0.691622	0.208839	113652	128411	0.885061	0.638428	176445	104840	0.376302	1.68299
COPG2	57790.7	97968.9	0.589888	0.0116978	78431.2	84277.5	0.93063	0.791558	124705	67548	0.0019785	1.84616
NIPSNAP3B	11066.2	52199.2	0.211999	0.015123	80575.2	11977.7	6.72708	0.00117422	13369	43925	0.435657	0.304361
HSPA14	12648.4	22219.3	0.569252	0.00941585	18355.2	18530	0.990566	0.764135	27507.1	15346.1	0.00121318	1.79245
FKBP1A	1.39467e+06	1.89832e+06	0.73469	0.012085	1.83814e+06	1.62663e+06	1.13003	0.10948	1.98066e+06	1.60431e+06	0.30441	1.23459
ATIC	666380	1.27189e+06	0.523929	9.44976e-06	1.09181e+06	1.00361e+06	1.08788	0.307698	1.51832e+06	867491	0.000274884	1.75024
RBM12	45051	108158	0.416529	0.00184914	122677	62166.7	1.97336	0.10948	88290.5	81746.9	0.0948287	1.08005
ATP6V0A2	15980.6	29442.7	0.542768	0.00810355	36416.1	17532	2.07712	0.00612799	19900.1	25641	0.980256	0.776104
MPDZ	13606.3	13473.8	1.00983	0.0660496	19805.4	10124.3	1.95623	0.0057312	4809.6	16536.8	0.337572	0.290843
HIST1H2BI	8.08977e+06	1.28634e+07	0.628896	0.0610147	9.60168e+06	1.17461e+07	0.817433	0.554648	1.73269e+07	8.80449e+06	0.00601476	1.96796
CTSD	1.3811e+07	3.03774e+07	0.454648	0.000197441	3.45949e+07	1.80841e+07	1.913	0.00201696	2.46061e+07	2.36361e+07	0.465358	1.04104
LOC100996724	2547.39	2324.96	1.09567	0.210834	3109.92	2034.16	1.52885	0.152031	1250.8	2813.32	0.872199	0.444599
LPCAT1	101714	176892	0.575009	0.396236	217479	109487	1.98634	0.40143	121351	156440	0.980256	0.775708
TUBGCP3	14664.1	15054.1	0.974093	0.0821224	14466.5	15136.8	0.95572	0.714695	15858.2	14570.7	0.124944	1.08836
ROCK2	32850.6	30620.6	1.07283	0.237753	36574.5	28742.8	1.27247	0.095063	22473.2	34611	0.620635	0.649308
PRPS1	94458.5	262917	0.359271	1.8883e-05	254328	165792	1.53402	0.104496	274670	170033	0.0046028	1.61539
HYPK	42130.7	96009.5	0.438818	0.0232317	85884.3	68942.2	1.24574	0.577528	109865	62814.2	0.0567074	1.74905
EEF1D	1.32792e+06	1.65867e+06	0.800594	0.0199874	1.63633e+06	1.47094e+06	1.11244	0.208269	1.68923e+06	1.47372e+06	0.23004	1.14624
SMS	278867	1.02027e+06	0.273327	2.96579e-06	1.15758e+06	497961	2.32464	0.000274703	832367	694258	0.265434	1.19893
RPS10-NUDT3	1.3291e+06	2.30904e+06	0.575607	0.0285246	1.56744e+06	2.11869e+06	0.739814	0.510244	3.32386e+06	1.44177e+06	0.00153659	2.3054
PMPCB	55032.5	213236	0.258083	9.80766e-07	221089	113401	1.94963	0.0070724	202489	133532	0.0220708	1.51641
PIP4K2C	193777	468638	0.413489	0.127064	558965	253648	2.2037	0.146513	345031	366411	0.000953855	0.94165
CYFIP2	35100.3	87084.2	0.403062	4.54382e-05	101627	47800	2.12609	0.000195145	67183.7	66549.3	0.655991	1.00953
CDC26	23794.3	33487.9	0.710533	0.067493	30000.2	29520.5	1.01625	0.923854	38260.6	26728	0.0313159	1.43148
SF3A2	42521	43489.4	0.977733	0.0610147	60722.9	33569.5	1.80887	0.000580655	19906.6	51125.6	0.11323	0.389366
FAM162A	120585	696103	0.173228	0.000302206	965754	202333	4.77309	0.0277765	327108	520119	0.121931	0.628909
ARIH2	21574.5	26939.2	0.800859	0.0522579	18892.5	28056.7	0.673371	0.808944	37950.5	20306.7	0.0147838	1.86887
TLR2	8799.82	15396.8	0.571536	0.303107	10314.1	14164.3	0.728175	0.514996	22352.1	9515.65	0.0616933	2.34898
GMPR2	25866.1	272580	0.0948935	0.000416851	437681	34094.3	12.8373	5.6176e-08	46653.3	220542	0.0924076	0.211539
AFF4	3797.4	2674.82	1.41969	0.535207	2768.7	3302.2	0.838443	0.192873	2546.35	3311.11	0.469145	0.769033
SPTA1	112202	100452	1.11697	0.44069	144863	83495.7	1.73497	0.177219	39680.1	127642	0.0187223	0.31087
PRKAG2	80728.1	246141	0.327974	9.44976e-06	261622	137819	1.89831	0.00218673	224957	166242	0.144261	1.35319
D2HGDH	17174.7	35349.3	0.485856	0.00428753	44978.9	19152.8	2.34843	0.00364172	22172	30318.5	0.990127	0.731304
IGFBP5	20260.2	18783.2	1.07863	0.313623	15244	21592.7	0.705978	0.738356	23626.5	17888.9	0.134323	1.32073
NDUFAF4	107854	307690	0.350528	6.60977e-06	339771	169578	2.00363	0.0144524	263788	217487	0.0294222	1.21289
GSPT1	66501.4	139961	0.475143	0.000179281	123609	104436	1.18359	0.0560321	162336	93497.8	0.0463517	1.73626
TCOF1	7532.95	16950.5	0.444408	0.0078312	18309.6	10524.6	1.7397	0.00122531	15090.8	12627.4	0.603274	1.19508
IQSEC2	2328.69	3044.92	0.764777	0.212878	3047.78	2610.65	1.16744	0.874047	3041.02	2668.62	0.225268	1.13955
ACADVL	728066	1.45317e+06	0.501021	0.0009187	1.79627e+06	829237	2.16617	0.00378335	983655	1.23303e+06	0.611927	0.797752
KRT18	1.38712e+06	1.48563e+06	0.93369	0.0368048	2.0448e+06	1.12324e+06	1.82045	0.861628	720463	1.69802e+06	0.0333133	0.424296
LRG1	380462	75936.2	5.01029	0.0109558	39545.8	279632	0.141421	9.09244e-05	125734	219302	0.185505	0.573336
MAP2K4	60747.5	49575.8	1.22535	0.279792	65750.6	47564.1	1.38236	0.0884397	27442	63112.6	0.519941	0.43481
RASAL2	2175.11	2234.92	0.973241	0.93862	1752.61	2460.03	0.712435	0.510244	2894.91	1975.39	0.528	1.46549
RWDD1	31440.2	59295.8	0.530226	0.00572148	83655.2	29271.7	2.85789	1.00904e-05	25961.9	56123.7	0.116074	0.462585
TRIP10	58911	61175.5	0.962984	0.0575643	76582.6	51461.9	1.48814	0.245804	40092.1	67264.9	0.396652	0.596033
S100A11	1.07553e+07	9.12122e+06	1.17915	0.494783	1.03126e+07	9.46313e+06	1.08977	0.22086	7.49087e+06	1.0546e+07	0.569225	0.710302
SF3B1	89996.6	152838	0.588835	0.000250543	175542	102574	1.71137	0.00759119	121771	130436	0.270781	0.933565
HIST1H4A	1.72474e+07	1.55012e+07	1.11265	0.567029	1.06208e+07	1.91997e+07	0.553177	0.00732774	2.21795e+07	1.41149e+07	0.0243207	1.57136
IQGAP1	898329	855793	1.0497	0.691992	662097	986410	0.671219	0.0392946	1.12085e+06	786656	0.00698663	1.42483
GPR89A	7117.46	14614.5	0.487014	0.22112	21248.5	6491.62	3.27322	0.002645	5536.4	13797.6	0.0559051	0.401258
OLA1	198986	265544	0.749352	0.0536408	225453	247048	0.912588	0.835195	320405	211497	0.016934	1.51494
CHUK	15857.8	16220.5	0.977642	0.321677	17712.6	15193.2	1.16583	0.865134	14178.6	16734.6	0.359842	0.847263
BBS7	14433	7251.31	1.9904	0.321677	4136.83	13277.3	0.311572	0.160309	11513.2	9565.74	0.673966	1.20359
GNB2	219980	556785	0.395089	4.79227e-05	641337	307499	2.08566	0.00256549	441081	419167	0.249831	1.05228
PTGR2	52933.6	264695	0.19998	1.12667e-05	295577	120028	2.46256	0.0084324	222436	167638	0.061701	1.32689
CHD7	4048.19	687.567	5.8877	0.216932	804.904	2654.38	0.303236	0.860671	527.001	2515	0.11461	0.209543
APLP2	9947.73	14232.1	0.698963	0.798974	20240.8	8388.95	2.41279	0.475636	6009.76	14813.5	0.625006	0.405694
MMS19	31115.6	40943.3	0.759969	0.0368678	32987.7	39315.1	0.83906	0.475636	51830	32000.6	0.00181952	1.61966
MARVELD1	18027.5	20554.8	0.877048	0.912403	12530	23374.6	0.536051	0.0655295	31536	15428.7	0.0599975	2.04399
ADI1	175838	290223	0.605872	0.0579714	183189	279092	0.656375	0.180903	436691	179313	0.519941	2.43535
UBTD1	27138.9	15302.5	1.77349	0.116302	18082.9	20947.6	0.863242	0.427262	11497.9	22857.9	0.379652	0.503016
CHD8	3385.72	1411.1	2.39935	0.068524	1403.14	2608.41	0.537927	0.829656	1421.99	2448.5	0.0227938	0.58076
TALDO1	1.46854e+06	1.7211e+06	0.853258	0.208254	2.02422e+06	1.40432e+06	1.44142	0.0490085	1.3063e+06	1.73123e+06	0.465358	0.754551
PHKA2	13594.3	33612.8	0.404439	0.000162678	37036.5	19663.8	1.88349	0.0164437	28927.7	24676.1	0.134335	1.1723
GPX4	168235	529665	0.317625	0.00038057	721487	207397	3.47877	1.19867e-06	267172	429772	0.249831	0.621659
RFC4	38654.6	51948.6	0.744093	0.427709	31279.2	55112.6	0.567551	0.266684	80232.9	35168	0.0343521	2.28141
PRRC2C	4502.09	13790.1	0.326473	0.00573241	14247.1	7931.03	1.79638	0.0773302	13164.7	9108.82	0.24982	1.44527
ATP13A1	86954.5	76488.3	1.13683	0.602769	87812.7	76677.6	1.14522	0.511357	60991.7	87360.2	0.191742	0.698164
LRPAP1	75915.3	190195	0.399144	0.000147509	142589	146938	0.970403	0.329672	255341	107434	0.00224072	2.37673
PUM1	6462.08	10145.5	0.636939	0.0658233	10846.9	7540.18	1.43855	0.460858	9185.7	8534.91	0.215947	1.07625
EPB41L1	62406.9	115517	0.540239	0.00118196	136310	72166.7	1.88883	0.000794385	87063.2	97343.1	0.980256	0.894395
CUL3	55763.8	113617	0.490805	0.000347216	143796	62317.3	2.30748	0.000237518	72320	97378.9	1	0.742666
H2AFV	7.78683e+06	1.28975e+07	0.603749	0.0522579	8.85065e+06	1.20018e+07	0.737444	0.664943	1.84352e+07	8.28973e+06	0.0924076	2.22386
PSMB9	316188	281764	1.12217	0.860278	288067	299147	0.962962	0.673141	273138	302894	0.504017	0.90176
MRPL28	31490.5	101016	0.311739	1.26549e-05	74862.7	73177.1	1.02303	0.0762955	136804	51993.7	0.00579166	2.63116
JAK1	9069.27	7049.56	1.2865	0.12987	8306.95	7588.72	1.09464	0.318563	5328.93	8708.9	0.552552	0.611894
PRKCB	14752.9	30048.8	0.490963	0.118924	35683.1	17755.6	2.00968	0.200165	22338.7	24647.1	0.73831	0.90634
MST4	54754.5	34897.7	1.569	0.94703	21915.2	53926.6	0.406389	0.0971565	52663.2	39230.4	0.0832131	1.34241
U2AF1	135568	207136	0.65449	0.0253871	212479	161003	1.31972	0.539642	199824	171926	0.0708294	1.16226
NT5C1B-RDH14	8828.36	11304.5	0.78096	0.142333	7408.08	11919.1	0.621531	0.618337	16636.5	8156.96	0.0285106	2.03954
H2AFX	3.33383e+06	5.84189e+06	0.570676	0.0310886	4.01393e+06	5.31675e+06	0.754959	0.808944	8.34332e+06	3.65533e+06	0.0333133	2.28251
RAB7L1	129018	327988	0.393363	0.000741493	382830	178071	2.14987	0.00529718	252941	249002	0.496152	1.01582
GRB10	28136.5	20042.3	1.40386	0.378034	14126.2	28137.1	0.50205	0.00350486	28138	21513.5	0.0313159	1.30792
CSNK1D	18326.7	20247.1	0.905148	0.0102553	24802.2	16619.5	1.49235	0.0762955	14013.9	21387.8	0.366375	0.655229
PRPF8	94744.8	163416	0.579776	0.00111042	152595	127789	1.19412	0.0666091	178224	122092	0.102396	1.45975
NCOR2	2840.94	6680.39	0.425265	0.185135	2317.97	6723.7	0.344746	0.447248	12650	2593.72	0.0200043	4.87718
PKP4	20347	67139.1	0.303058	0.000793471	99009.2	21605.8	4.58252	1.71921e-06	23527.2	57532.8	0.140889	0.408936
PCOLCE	82496.4	58389.2	1.41287	0.129273	34804.8	85728.8	0.405987	0.153672	90662.6	59951.3	0.896625	1.51227
BABAM1	15753.5	33110.3	0.475788	0.00495847	39472.6	19177.7	2.05825	0.00300233	24404.2	26966.1	0.930976	0.904992
IKBKAP	7287.99	20141.3	0.361843	1.36778e-06	21617.3	11576.3	1.86738	0.0110895	18121.6	14061.8	0.016934	1.2887
NEDD4	17160.1	21572.4	0.795464	0.0368048	23240	18003.4	1.29087	0.0590636	19290.5	20034.2	0.79498	0.962878
HOPX	33500	33892.7	0.988414	0.255859	36972.5	31987.3	1.15585	0.149712	29678.3	35141.5	0.766489	0.844536
GDI1	607607	926755	0.655629	0.00225264	993464	697802	1.42371	0.0084324	835468	790012	0.611927	1.05754
LOC100996754	562891	1.14329e+06	0.492341	0.0116978	1.44257e+06	630524	2.2879	0.00218673	733754	978741	0.620635	0.749692
SNTA1	62387.6	91637.7	0.680807	0.00383885	102704	67971.6	1.51098	0.0118587	76494.5	81446.2	0.647075	0.939203
PTRF	712601	429724	1.65828	0.88628	454515	587201	0.774036	0.697965	395799	590597	0.552552	0.670169
CHM	4698.23	6362.08	0.738474	0.237753	8232.77	4343.54	1.89541	0.0303466	3802.18	6369.11	0.30441	0.596972
OXCT1	396275	6.42134e+06	0.0617122	5.35957e-09	4.76151e+06	3.68027e+06	1.29379	9.09244e-05	8.69269e+06	2.45984e+06	0.0583331	3.53385
SULT1A1	157493	293173	0.5372	0.000999818	299233	207917	1.43919	0.0135378	284881	224497	0.353391	1.26897
MGAT1	29509.5	80256.4	0.36769	0.35457	100949	38388.2	2.62969	0.324087	51940	63281	0.0333133	0.820784
AHSA1	114418	338335	0.338179	1.99778e-05	215997	269318	0.802014	0.562226	505745	162437	7.50739e-05	3.11349
TRIAP1	18723.6	27456.3	0.681943	0.208254	27027.4	22412.7	1.2059	0.7571	28043.3	22649	0.0789051	1.23817
FREM2	3942.69	6188.14	0.637136	0.290301	7782.65	3967.83	1.96144	0.526026	4006.19	5757.94	0.629391	0.695768
UPF2	14945.6	27196.5	0.549544	0.168029	9893.67	29167.3	0.339204	0.768457	50874	12557.4	0.0616991	4.0513
SLC38A10	12029.3	15645.2	0.76888	0.272977	17579.4	12412.9	1.41622	0.114205	12998.4	14652.9	0.620625	0.887081
EXOSC4	36688.2	59620.3	0.615365	0.00284075	51644.7	50085.6	1.03113	0.539642	70534.2	43758.6	0.00903137	1.6119
HAT1	76587	42407.5	1.80598	0.171471	24030.4	73011.8	0.329131	0.347322	67555	51742.1	0.0104255	1.30561
ITGA1	82220.3	96552.4	0.851561	0.305182	102564	84637.1	1.21181	0.159624	88325.8	91837.4	0.701285	0.961762
URGCP	941.343	2650.52	0.355154	0.00826897	1706.42	2129.28	0.801407	0.941329	3942.45	1303.02	0.00238309	3.02563
CNOT6L	3948.09	3291.45	1.1995	0.881171	2995.36	3848.55	0.778309	0.44132	3696.62	3497.71	0.504007	1.05687
UBE2M	103970	184429	0.563738	0.174966	233956	108991	2.14656	0.132083	116655	165418	0.901522	0.705216
MPHOSPH6	20255.9	21651.7	0.935531	0.251246	20057.2	21672.1	0.925485	0.433867	23833.7	20162	0.673968	1.18211
PCCB	284293	1.08382e+06	0.262306	6.52661e-07	1.30378e+06	481632	2.707	7.90401e-06	782833	766232	0.552552	1.02167
SHMT1	450363	1.80716e+06	0.24921	2.78992e-05	2.61779e+06	548338	4.77404	1.92682e-06	697879	1.47496e+06	0.673968	0.47315
DENND4C	4051.69	14148.2	0.286374	1.10311e-05	13680.8	8301.44	1.648	0.0674534	14787.9	8603.62	0.00363916	1.7188
RPL7	2.15716e+06	2.4185e+06	0.891944	0.589635	1.31768e+06	2.85689e+06	0.461228	0.0707471	3.92488e+06	1.76032e+06	0.0097064	2.22965
ILF3	399961	837636	0.477488	4.79227e-05	671613	663137	1.01278	0.664943	1.06483e+06	528378	8.7641e-05	2.01527
VAMP3	202571	279216	0.725498	0.0991855	284845	229861	1.23921	0.188438	271514	241464	0.692134	1.12445
PTK2	25822.6	52171.6	0.494955	0.00163966	64282.3	29692.4	2.16494	0.00164338	35598.9	44003.5	0.940817	0.809002
PECR	514893	368885	1.39581	0.0329042	373707	454486	0.822264	0.0672328	362286	448151	0.710479	0.808402
OSBPL10	6415.1	11128.9	0.576438	0.115872	6662.6	10700.2	0.622662	0.891921	17240.6	6532.1	0.0559069	2.63936
LRRC1	30615.8	51832.7	0.590667	0.000170793	52678.8	38555.8	1.3663	0.035077	50674.7	41045.6	0.0727819	1.2346
RHOT1	16150.8	68253.6	0.23663	2.70957e-05	85475.4	27446.3	3.11427	0.00174349	44686.8	48922.4	0.206901	0.913422
MMAA	18363.6	78823.5	0.232971	1.56946e-07	95679.2	33165.5	2.8849	4.79572e-06	55757.8	54912.8	0.457829	1.01539
ECH1	863878	2.49626e+06	0.34607	0.000843632	3.31095e+06	1.06874e+06	3.09801	5.33321e-05	1.38141e+06	2.02067e+06	0.544306	0.683639
SAR1B	167057	264960	0.630498	0.00614078	263886	206392	1.27857	0.247636	266429	212830	0.0789051	1.25184
NUCB1	631933	733028	0.862086	0.0782465	519386	787672	0.659394	0.104496	1.02538e+06	578729	0.000177364	1.77178
GNA12	67785.2	216816	0.312639	0.00356358	260857	102922	2.53452	0.0192632	156551	159055	0.504017	0.984255
MPDU1	159654	232815	0.685752	0.447263	261020	173336	1.50586	0.137225	194220	207572	0.442978	0.935673
PRDX3	8.4576e+06	2.4209e+07	0.349357	1.00176e-07	2.35401e+07	1.50549e+07	1.56362	0.00408148	2.51244e+07	1.55875e+07	0.0124369	1.61183
PFDN4	286917	809959	0.354236	0.00263093	695528	555938	1.25109	0.656783	966549	480078	0.00478416	2.01332
AGT	371036	214604	1.72893	0.144618	217365	307619	0.706604	0.238472	210826	298391	0.73831	0.706543
SLC25A40	29718.8	36712.1	0.80951	0.216401	42750	29216.5	1.46322	0.748556	28449.7	35879	0.30441	0.792934
DICER1	3540.48	4006.86	0.883605	0.0358775	3763.59	3856.86	0.975817	0.642475	4339.75	3645.95	0.0670492	1.19029
PGM2L1	36161.8	67574	0.535143	0.233369	68141.5	48288.4	1.41114	0.826423	66797.4	51279.5	0.11323	1.30262
CSTF2	35475.5	48001.3	0.739052	0.0304068	40561.2	44463.7	0.91223	0.995483	58182.6	37879.6	0.0150372	1.53599
ASNA1	505351	898942	0.562162	0.000363541	958161	629070	1.52314	0.0096812	817906	719406	0.276202	1.13692
DHX36	15728	38556.2	0.407923	0.308346	52280.6	17330.1	3.01675	0.39262	19775.4	33007.4	0.843059	0.599121
ACTBL2	1.96926e+07	1.40922e+07	1.39741	0.188852	1.3425e+07	1.78371e+07	0.752644	0.467748	1.50051e+07	1.67297e+07	0.504017	0.896913
TRMT61A	8902.09	21264.2	0.418642	0.0239321	19435.6	14785.9	1.31447	0.460858	23766.5	13881.6	0.0900364	1.71209
STX11	21729.9	35344.5	0.614802	0.749662	18632.3	36171.4	0.515111	0.247636	58213.8	20265.5	0.102398	2.87255
CECR1	11809.7	27225	0.433781	0.546197	19531.1	22079.1	0.884595	0.84736	37753.5	15459.8	0.647073	2.44204
MVK	25373.2	97777.6	0.259499	0.0728458	140551	30864.2	4.55385	0.039326	39245.3	79821	0.80933	0.491666
PHF3	1303.96	3643.73	0.357865	0.210848	4053.49	2008.17	2.0185	0.900878	3083.01	2603.74	0.123425	1.18407
NOP2	27615	49666.8	0.556006	0.0773768	30584.6	46680	0.655197	0.39262	75779.2	29018.8	0.00356781	2.61138
KIF5A	10730	12611.8	0.850795	0.318978	12423.1	11577.1	1.07307	0.717102	12870	11530.4	0.476773	1.11618
C10orf116	188545	198875	0.948059	0.63793	107796	241968	0.445498	0.0609397	323509	150373	0.00988149	2.15137
UBE2Z	42626.5	76981.8	0.553721	0.00208256	103081	42088.3	2.44916	4.2841e-05	41267	71205.1	0.353391	0.579551
PLOD1	127891	68348.9	1.87115	0.552189	40928.8	119175	0.343435	0.00145052	105871	86781.6	0.00601476	1.21997
ABAT	124683	229691	0.542832	0.0536408	329745	112053	2.94276	2.05434e-05	92774.4	221621	0.0200043	0.418616
SH3KBP1	42562.3	67121.4	0.634109	0.366186	53641.6	59585.2	0.900252	0.648664	85567.5	47799.8	0.128016	1.79012
MRPS30	58556.9	54077.2	1.08284	0.825845	62745.6	52088.2	1.2046	0.656783	42215.1	60537	0.81413	0.697343
RTN1	8076.3	11333.3	0.712618	0.214918	9039.4	10608	0.852128	0.869588	14472.3	8531.58	0.230037	1.69632
MAGOHB	128894	214156	0.601869	0.0193875	209801	165002	1.2715	0.4078	220116	167141	0.0924076	1.31695
TUBB4A	1.58996e+07	2.55975e+07	0.621137	0.0047825	1.93682e+07	2.31125e+07	0.837996	0.358512	3.41218e+07	1.75393e+07	3.58312e-05	1.94545
METTL14	55236.9	25122.2	2.19873	0.237753	24368.8	43724.6	0.557324	0.503026	26153.2	40644.7	0.560858	0.64346
IMPAD1	28331.7	66172.9	0.428146	0.00495847	38991	58034	0.671866	0.879338	103369	33370.6	0.00336156	3.09761
TSPAN6	9895.13	11184.5	0.88472	0.544841	11119	10441	1.06494	1	11274.1	10473.7	0.496152	1.07642
NFKB1	35363.3	71018.7	0.497943	0.0124834	89949.2	39222.8	2.29329	0.0560321	45113.7	61167.5	0.496152	0.737543
SRI	547546	928462	0.589735	0.0113215	1.28293e+06	506323	2.53382	0.00107781	443403	895182	0.488353	0.495321
TBC1D24	17318.1	73969.7	0.234125	0.0121419	97578	26954.8	3.62005	0.0328135	41663.5	55259.2	0.642634	0.753966
RAB20	50993.2	65444.1	0.779187	0.894975	66591.4	56091.9	1.18718	0.341025	63874.1	58366.9	0.372977	1.09436
CNIH4	187503	341869	0.548465	0.00343269	324137	258211	1.25532	0.0638614	366134	252094	0.23004	1.45237
PRKACB	47730	113141	0.421863	0.000679826	119581	70133.3	1.70505	0.00529718	104328	81696	0.480621	1.27703
ITSN1	8260.7	16237.2	0.508751	0.0344379	16746.5	11142.2	1.50299	0.111641	15540.2	12272.2	0.536119	1.2663
HPS6	12616.8	20750.5	0.608024	0.229596	17509.2	17592.1	0.995285	0.777122	25186	14929.6	0.0972979	1.68699
CAPN5	13936	20028.7	0.695804	0.0480985	23047.8	14712.3	1.56657	0.021855	15897.2	18243.4	0.771215	0.871392
RRM2	24329.2	18277.7	1.33109	0.0641873	14267.3	24106	0.591856	0.774274	23765.5	19572.7	0.016934	1.21422
ARMC1	38787.1	115752	0.335089	0.00318378	148046	51759.5	2.86026	0.0211473	71559.5	90436.6	0.457829	0.791266
ADRBK2	3830.62	6580.71	0.582098	0.255859	4443.27	6076.98	0.731165	0.358512	9505.63	4120.24	0.0220708	2.30706
TCN2	53976.1	52604.9	1.02607	0.185135	42011.1	59171.7	0.709986	0.495861	67101.7	48319.9	0.465358	1.3887
EML1	19404.9	25293.8	0.767181	0.204856	28441.5	20030.9	1.41988	0.109115	20986.4	23676.8	0.742982	0.886371
PAF1	20921.4	17777.4	1.17685	0.305182	18145.1	19477.8	0.931577	0.569853	17274.4	19608.9	0.0747782	0.880944
IST1	106341	161172	0.659799	0.00163966	169081	123760	1.3662	0.0149295	150348	136000	0.414118	1.1055
CLTC	1.84997e+06	3.83029e+06	0.482985	1.19419e-05	3.41681e+06	2.85782e+06	1.1956	0.247636	4.3961e+06	2.59066e+06	0.000581915	1.69691
ATXN2L	10649.7	31000.9	0.34353	2.26641e-06	28425.4	20100.5	1.41416	0.0904999	34525.3	19052.8	0.000609036	1.81209
ACTN4	6.36778e+06	4.25146e+06	1.49779	0.708307	4.06201e+06	5.63269e+06	0.721149	0.731561	4.51071e+06	5.27778e+06	0.970388	0.854661
ARHGAP29	5008.32	8927.46	0.561002	0.118924	9920.59	6021.7	1.64747	0.152963	7568.44	7330.48	0.862469	1.03246
CPPED1	260504	643609	0.404755	0.000316574	886202	280746	3.1566	2.17661e-05	311641	556288	0.594676	0.560215
RPS15	264555	379939	0.696309	0.270045	270215	369662	0.730978	0.0545649	530088	267230	0.000835024	1.98364
AK2	1.03003e+06	2.60357e+06	0.395621	0.00731063	2.19564e+06	1.87385e+06	1.17172	0.307698	3.1618e+06	1.58104e+06	0.0652282	1.99982
PIGN	4820.64	7924.41	0.608328	0.164639	7047.8	6524.04	1.08028	0.768457	9123.97	5873.48	0.0599956	1.55342
ACTR1B	80713	192256	0.41982	0.000456289	183273	129731	1.41271	0.0560321	204549	129196	0.081037	1.58325
LRRFIP2	16068.2	20349.5	0.789613	0.0801657	16529.4	19832.1	0.833467	0.93279	25576.9	16286.2	0.0634443	1.57047
SEC24D	15535.4	25717.9	0.604068	0.050658	23709.7	20653.7	1.14796	0.34154	28466	19399.6	0.254952	1.46735
LAMC3	13718	13920	0.985488	0.224772	17844.3	11672.3	1.52878	0.307698	8549.85	15668.6	0.81413	0.545668
XPO7	22258.6	69935	0.318276	4.61598e-07	82161.2	34508	2.38093	0.000176687	53204.4	50576.2	0.17742	1.05197
XPO4	4161.65	21504	0.193529	1.38087e-06	26723.1	8199.33	3.25918	0.000238534	14362.1	14827.1	0.169598	0.968642
ETFB	815137	3.7715e+06	0.216131	9.44976e-06	5.01576e+06	1.31139e+06	3.82475	0.000124049	2.06884e+06	2.80088e+06	0.496152	0.738637
MCM3AP	1825.3	1707.4	1.06905	0.0945254	1116.8	2098.54	0.532179	0.544666	2515.6	1490.37	0.230037	1.6879
NUP88	7268.78	17225.8	0.42197	7.03379e-05	20545.6	9411.9	2.18294	0.000238534	12683	13545.1	0.673966	0.936351
C16orf62	54053.4	79834.7	0.677067	0.00104278	103925	51209.4	2.02942	0.000906271	46868.4	77629.3	0.970388	0.603747
ATXN2	9246.99	9918.17	0.932328	0.212878	9481.71	9749.08	0.972575	0.803281	10515.4	9357.95	0.265431	1.12369
TXNDC17	1.72719e+06	2.55444e+06	0.676154	0.00273403	1.59432e+06	2.57471e+06	0.619221	0.723111	3.8683e+06	1.66438e+06	0.000215807	2.32417
RPS11	1.76186e+06	1.08302e+06	1.62681	0.574519	1.30005e+06	1.37559e+06	0.94508	0.495861	786026	1.54355e+06	0.165789	0.509233
APOC3	233125	107841	2.16174	0.274889	133326	169729	0.785521	0.562226	72967.2	185947	0.061701	0.392409
CPSF3L	3306.79	6947.45	0.475972	0.458161	5007.87	5798.49	0.863651	0.923327	9601.61	4110.94	0.347006	2.33562
NOS3	4468.34	5628.17	0.793924	0.0861505	7221.48	4064.4	1.77677	0.427262	3447.85	5769.82	0.298621	0.597566
BCR	8576.19	12041.2	0.712239	0.0253871	9507.46	11320.2	0.83987	0.180903	15508.3	9016.43	0.310273	1.72001
ABCE1	61612.6	84758.4	0.72692	0.106261	72846.5	77226.8	0.943281	0.673141	101059	66923.2	0.181429	1.51007
EPT1	12526.9	16181.7	0.774144	0.598914	15065.8	14578	1.03346	0.414928	17708.6	13727.1	0.137577	1.29005
RMND1	14753.8	50579	0.291699	0.000197441	67634.4	19696.3	3.43386	0.000794385	27240	39751.9	0.647075	0.685251
BUB3	136865	355662	0.384817	6.5696e-05	478704	156825	3.05248	6.61769e-05	187289	298462	0.921146	0.627516
UBXN6	36308	144123	0.251924	6.71364e-05	167823	66147.4	2.5371	0.00680658	111692	98478.6	0.135948	1.13417
HNRNPCL1	189891	357562	0.531073	0.0137481	377154	245649	1.53534	0.0392946	330752	278415	0.629396	1.18798
PIK3C2A	7865.14	8546.07	0.920323	0.104768	8627.94	8090.33	1.06645	0.137996	8434.03	8225.74	0.852752	1.02532
ISG15	82723.1	161078	0.513559	0.683887	56744.8	170252	0.333298	0.0192632	303850	70442.4	0.00263992	4.31345
CAND1	360121	854969	0.421209	0.000319856	675794	653051	1.03483	0.567455	1.10016e+06	509348	0.000697814	2.15993
OARD1	10555.5	19783.5	0.533553	0.163948	12889	17942.8	0.718335	0.835195	29218.2	11658.6	0.0727819	2.50614
RRAGA	83806.4	300551	0.278842	1.77701e-06	209263	219049	0.955322	0.125547	425473	143113	0.000637448	2.97298
RAI14	39055.9	84466.9	0.462381	0.0193875	96782.7	50360	1.92182	0.00935466	67613.7	66344.9	0.833391	1.01912
PTRH2	76145.8	154390	0.493206	0.124304	134471	117907	1.14048	0.382676	181647	103718	0.00725066	1.75137
YOD1	7871.24	6016.82	1.30821	0.591243	3731.57	8375.05	0.445558	0.00149278	9144.01	5914.31	0.00417577	1.54608
SMEK1	8964.19	11319	0.791962	0.0861505	14741.3	8042.53	1.83292	0.0725591	6635.79	11695.2	0.970388	0.567395
RBBP4	154876	267716	0.578511	0.12987	204540	233762	0.87499	0.585251	354167	178354	0.276202	1.98576
SMARCD1	1357.95	4463.46	0.304238	0.00295121	3948.81	2865.98	1.37782	0.376545	5167.72	2582.72	0.0213622	2.00088
WASF2	89738.1	97733.8	0.918189	0.894975	70396.3	107711	0.653567	0.173591	135143	80594.7	0.0998233	1.67682
LOC101060458	51703	21678.5	2.38499	0.348849	24018.1	38551	0.623022	0.11204	18476.9	38615.6	0.496152	0.478481
EXOC3L2	9849.79	17619.6	0.559024	0.86893	16143.8	13724.7	1.17626	0.608698	19639.1	12825.2	0.450369	1.5313
PVR	23178.3	22920	1.01127	0.2123	23732.5	22635.9	1.04844	0.748556	21808.2	23440.3	0.298621	0.930372
MPHOSPH8	4116.41	5093.79	0.808125	0.659789	4894.24	4611.38	1.06134	0.782903	5366.84	4484.11	0.421227	1.19686
PLEKHA5	18167.6	33927.2	0.535487	0.00867345	44550.8	18651.3	2.38861	0.0107216	19389.6	30639.6	0.891733	0.632829
HNRNPUL2	187355	412008	0.454736	2.49798e-05	472155	243701	1.93744	0.0054949	329702	321988	0.121931	1.02396
RGPD4	1135.43	2915.56	0.38944	0.00279228	2733.08	1938.91	1.4096	0.0409713	3165.26	1890.68	0.270767	1.67414
DDX39B	607477	1.35777e+06	0.447409	2.78992e-05	1.27651e+06	948480	1.34585	0.149712	1.46896e+06	923747	0.00323001	1.59022
MDC1	1487.86	7344.29	0.202588	0.0737321	3903.31	5669.89	0.688429	0.431315	12053	2629.71	0.257544	4.58339
HDHD1	60583.4	165992	0.364977	0.00038057	181794	93748.7	1.93916	0.00246564	144369	117883	0.536122	1.22469
GBF1	55935.6	36699.8	1.52414	0.00108894	34200.4	49675.3	0.688479	0.356105	40120	45660.8	0.00839809	0.878654
VPS18	31406.6	75951.3	0.413509	7.19924e-05	79065.4	47352.1	1.66973	0.0253345	71690	53936.2	0.0470329	1.32916
ITPK1	10838.8	19341.6	0.560388	0.0269169	17684.8	15101.9	1.17104	0.923854	21608.7	14075.1	0.0100605	1.53524
KHNYN	2373.73	2385.13	0.995222	0.860278	2307.36	2420.37	0.95331	0.791558	2491.55	2342.36	0.930976	1.06369
TINAG	47072.6	89823.2	0.524058	0.0620737	120335	47467.3	2.53512	0.081208	48069.8	81705.9	0.862468	0.588328
FRYL	7068.59	6647.33	1.06337	0.0218985	6172.31	7159.15	0.862156	0.590682	7297.37	6644.9	0.0491271	1.09819
WTH3DI	15722.1	24771.7	0.634682	0.192623	29334.6	16832.6	1.74272	0.152963	18527.6	22157.1	0.921146	0.836193
RAB34	25394.5	54999.6	0.461722	0.102419	77320	25023	3.08996	0.0106706	24455.9	49941.1	0.337572	0.489694
GOT1	997310	4.21933e+06	0.236367	6.47294e-10	4.78997e+06	1.96359e+06	2.43939	7.36278e-05	3.43845e+06	2.7902e+06	0.0333133	1.23233
APIP	48180.2	157731	0.305457	8.94606e-05	167868	86053.7	1.95073	0.000580655	143861	104760	0.569225	1.37324
CPSF3	9450.57	31098.3	0.303893	0.00151193	37805.6	14386.4	2.62788	0.0328122	21919.9	22854.8	0.22764	0.959096
TMEM87A	11301	18068.6	0.62545	0.0182343	18126.6	13948.4	1.29954	0.352622	17989.2	14527.6	0.110441	1.23828
ABI1	41479.1	57462.6	0.721844	0.0261425	62063.8	45313.6	1.36965	0.0294684	51166.2	51210.1	0.921146	0.999144
RGPD1	884.847	1611.07	0.54923	0.0148455	1664.93	1143.14	1.45645	0.198722	1537.37	1253.61	0.189626	1.22635
AGAP3	13488.6	11173.7	1.20718	0.474098	11236.5	12538.2	0.896178	0.689653	11087.7	12424	0.719715	0.89244
PHLDB2	7546.05	8905.07	0.847388	0.438282	9065.53	7997.08	1.13361	0.936826	8685.49	8264.35	0.439306	1.05096
COQ5	20956.5	76324.8	0.27457	5.85726e-06	97954	31157.3	3.14385	0.000226194	46727	57355.3	0.353391	0.814693
VBP1	125608	190913	0.657936	0.00428753	159411	168522	0.94594	0.318563	234021	141588	0.0399713	1.65283
POTEI	1.41348e+06	1.41818e+06	0.996686	0.0285246	1.47504e+06	1.38455e+06	1.06535	0.12275	1.34039e+06	1.44258e+06	0.457829	0.929158
NAT8	186228	672478	0.276928	0.00927837	972639	216114	4.50058	0.00227637	261731	557986	0.692134	0.469063
SELO	6995.89	19179	0.364768	0.000622769	21796.3	10400.6	2.09567	0.0318984	15597.4	13992.5	0.140889	1.1147
RASAL3	12194.5	21577.6	0.565147	0.633979	14347.7	19824.8	0.723725	0.0421064	31471.1	13212.4	0.00579093	2.38194
PSMB7	63056.4	234016	0.269454	0.000109507	224608	135823	1.65368	0.14027	246888	139426	0.0097064	1.77074
WIPF1	14286.6	24872.6	0.57439	0.0388964	20451.1	20871.8	0.979843	0.302358	30923	17200.7	0.244775	1.79777
LOC100507709	60709.3	85867.7	0.707011	0.0763643	114181	55331.4	2.06359	0.099692	47122.9	85986.9	0.862469	0.548024
RPL18A	538336	894876	0.601576	0.00356358	877062	689116	1.27274	0.539642	919254	698461	0.0111928	1.31611
TPD52	194973	461340	0.422623	0.00959452	387338	340495	1.13757	0.656783	562607	285909	0.0175127	1.96778
CD14	259422	334368	0.775858	0.929872	150962	388433	0.388645	0.00682496	585344	208150	0.00478416	2.81212
ERBB2IP	9727.26	16825.1	0.57814	0.000967889	18355.7	11707.7	1.56783	0.0351999	14730.5	13806.2	0.167684	1.06695
HNRNPUL1	60141.1	131196	0.458407	0.00151222	165063	69922.5	2.36065	0.00378335	84852.1	109740	0.719715	0.773208
PEF1	333816	588603	0.567132	0.030213	565853	446992	1.26591	0.959644	619734	443506	0.0133328	1.39735
RAB10	1.03998e+06	1.27845e+06	0.813468	0.366186	693716	1.4511e+06	0.478061	0.0114685	2.07861e+06	876290	0.000168813	2.37206
WARS	586661	572277	1.02513	0.716515	433242	656278	0.66015	0.510244	762535	514135	0.254959	1.48314
HIST1H3D	1.02527e+06	1.40829e+06	0.728025	0.589635	378469	1.7347e+06	0.218175	0.00759119	2.81752e+06	719510	0.000462169	3.91589
COPS5	89451.7	246672	0.362635	5.51197e-06	332689	105092	3.1657	1.13852e-05	128964	204437	0.79498	0.630824
PTGIS	100252	110951	0.903576	0.110827	74984.4	123969	0.604865	0.0199734	160168	88307.4	0.450366	1.81375
CANT1	13241.1	16207.7	0.816963	0.0358775	9947.2	17806.5	0.558627	0.923326	24774.7	11684	0.0140404	2.1204
PPP2R2D	45842.1	72778.7	0.629884	0.000115133	79668.8	52772.3	1.50967	0.0021003	63350	61832.9	0.379652	1.02453
SNX5	270730	484667	0.558589	0.000288442	560153	314525	1.78095	0.00164338	381371	407548	0.569225	0.935769
PSPH	46693.4	101523	0.459928	0.00897142	136207	49610	2.74555	2.44183e-05	54061.6	89008.9	0.121931	0.607373
SORT1	61963.8	140508	0.440998	0.00186164	125143	101377	1.23444	0.0883644	161533	91830.5	0.107704	1.75904
EIF2C1	24346.6	101480	0.239914	0.00838423	118101	45876.2	2.57433	0.0211473	78737.1	68666.7	0.683028	1.14666
MRPS26	25735.2	119841	0.214745	6.41674e-06	156180	43301.5	3.6068	5.97105e-05	70113.2	87399.9	0.515933	0.802211
ARPC4	2.04696e+06	2.68521e+06	0.76231	0.229042	2.70803e+06	2.28724e+06	1.18397	0.276572	2.65398e+06	2.35947e+06	0.88196	1.12482
ADPRH	21462.8	56971.9	0.376726	0.00294856	37982.8	45804.3	0.82924	0.347322	82957.1	29272.3	0.0220699	2.83399
RPL34	542601	777454	0.69792	0.79174	838051	602740	1.3904	0.632549	694532	682268	0.407081	1.01798
MRPS11	80257.4	117877	0.680859	0.378034	108960	99978	1.08984	0.986543	130078	93826.1	0.334468	1.38637
HBB	1.79186e+09	1.06665e+09	1.6799	0.00284075	1.25996e+09	1.40009e+09	0.899916	0.950686	8.02111e+08	1.54042e+09	0.00129458	0.520709
OAS2	31770.3	56514.2	0.562165	0.79174	23773.6	59299.2	0.40091	0.54712	101317	27990.1	0.334468	3.61975
EEF1A2	9.01994e+06	1.75127e+07	0.515052	0.00208256	1.59668e+07	1.3219e+07	1.20787	0.539642	1.96281e+07	1.23039e+07	0.00673127	1.59527
RPL27	711809	1.4074e+06	0.505761	0.00356358	1.22371e+06	1.08665e+06	1.12614	0.447248	1.65876e+06	953799	0.0175127	1.73911
MRPL11	31544.1	88549.4	0.356232	0.000170793	87507.7	54673	1.60057	0.035077	89975	57999.6	0.0727819	1.5513
WDR81	28249	33609.3	0.840511	0.000316574	41067.3	26331.1	1.55965	0.000440886	23403.7	34308.6	0.862469	0.682153
NUDT2	63640.1	103579	0.614408	0.101502	137390	61135.4	2.2473	0.0192632	57312.5	98503.6	0.480621	0.581832
AKR1C3	374342	1.34457e+06	0.27841	0.000416851	1.33278e+06	764778	1.74271	0.000607556	1.36071e+06	827424	0.852753	1.64451
CD74	551858	680849	0.810544	0.453891	535668	681556	0.785948	0.852799	879518	544205	0.528	1.61615
MFN2	22555.2	82668.1	0.27284	5.91832e-05	114216	29261.6	3.90327	3.24287e-05	39497.7	65885.6	0.980256	0.599489
COMMD1	38339.4	62301.5	0.615384	0.0433792	48985.8	55037.1	0.890049	0.539642	80523.2	43372.2	0.116074	1.85656
ALG5	37181.1	67734.5	0.548924	0.0433792	79374.6	42970.1	1.8472	0.0321696	51806	57127.1	0.940817	0.906855
LOC101060723	562891	1.14329e+06	0.492341	0.0116978	1.44257e+06	630524	2.2879	0.00218673	733754	978741	0.620635	0.749692
TMEM214	14121.3	27126.4	0.520575	0.0597828	29980.8	17723	1.69163	0.383281	23220.3	21618.5	0.252379	1.0741
PDE12	34985.9	95832.4	0.365074	1.34078e-05	79380	67982.7	1.16765	0.137225	118346	55972.2	0.00224072	2.11438
MAP2K6	9000.79	12037.6	0.747724	0.378034	10649	10955	0.972067	0.460858	13937.7	9779.94	0.862469	1.42514
NFIC	11737.9	14745.4	0.796036	0.300525	11932.5	14452.1	0.82566	0.614355	18594.7	11829.9	0.0865693	1.57184
SRSF3	1.85731e+06	3.0122e+06	0.616598	0.012085	2.49377e+06	2.59527e+06	0.960889	0.433867	3.72162e+06	2.15818e+06	0.0551194	1.72442
TATDN1	21526.5	43106.1	0.499384	0.0861505	51508.2	25517.3	2.01856	0.00759119	31608.6	35699.7	0.334468	0.885402
IDH3B	55022	450731	0.122073	1.17042e-10	516612	175972	2.93577	0.00122531	360579	273228	0.00214997	1.3197
PCYT1A	52005.6	162767	0.31951	3.47199e-05	209660	70448	2.9761	2.44183e-05	98596.8	126533	0.980256	0.779218
GBE1	402752	1.16136e+06	0.346794	5.85726e-06	1.32324e+06	615350	2.15038	0.000726963	939841	837890	0.215947	1.12168
HAX1	20011.2	39820.4	0.502536	0.0277108	56342.9	18902.6	2.9807	0.095063	17210.6	37186.2	0.536122	0.462822
FUK	26103.8	78142.9	0.334052	0.000363238	102192	33676	3.03456	0.00143566	45233.7	62072.7	0.620632	0.728721
MAPRE3	39521.9	42185.1	0.936867	0.384044	47918.4	37470.5	1.27883	0.454025	34339.5	43491.2	0.88196	0.789575
PSMA3	518289	1.06695e+06	0.485768	0.000227892	1.32551e+06	595412	2.22621	0.000111933	713125	899885	0.940817	0.792463
C7orf55	65460.4	87909.5	0.744634	0.033845	86925.5	74879.5	1.16087	0.252307	89256	75607.5	0.270781	1.18052
KRT77	17050.3	36705.3	0.464521	0.0550537	51883	16609.1	3.12376	0.00935466	15935.7	33516.7	0.504017	0.475456
NAA15	24166.7	67886.7	0.355986	0.000429672	75643.8	37270.7	2.02958	0.0904999	57271.6	48501.3	0.037635	1.18082
NPM1	2.54332e+06	6.0377e+06	0.42124	0.00200195	3.98795e+06	5.03679e+06	0.791763	0.977573	8.84262e+06	3.22623e+06	0.000763597	2.74085
HIST2H2BE	8.13121e+06	1.30268e+07	0.624191	0.0457773	9.97099e+06	1.17243e+07	0.850457	0.656783	1.72084e+07	9.00092e+06	0.00648434	1.91185
CTBP2	24048.6	53756.7	0.44736	0.000774209	66348.1	28987.7	2.28884	0.000440886	36526.3	44044.7	0.950667	0.829301
RASIP1	4563.71	18116.1	0.251915	0.251246	23052.1	7254.51	3.17762	0.510244	11361.5	13303.7	0.577651	0.854015
RPL23A	1.56545e+06	3.06304e+06	0.511078	0.00810355	2.11635e+06	2.67104e+06	0.792331	0.689653	4.35851e+06	1.82588e+06	0.012878	2.38708
KRT86	13636	21146.3	0.644843	0.220559	14928.6	19976.8	0.747301	0.524839	29654.7	14247.1	0.0376364	2.08145
DPCD	23984.2	28268.1	0.848453	0.177861	26851.2	26447.4	1.01527	0.7571	30207	25339.5	0.0634443	1.19209
MMP7	88509.6	57621.4	1.53606	0.44069	58789.7	75650.2	0.777126	0.370474	56022.5	74460.2	0.911328	0.752382
RAP2A	23234.8	40722.1	0.57057	0.1708	33105	34282.8	0.965644	0.297078	51145.6	27900.7	0.701285	1.83313
AP1M1	137762	286879	0.480209	0.000363541	342746	166526	2.05822	0.00218673	210429	234663	0.552552	0.896727
RPS21	1.35282e+06	2.76954e+06	0.488465	0.0109558	2.13939e+06	2.25494e+06	0.948757	0.995514	3.63186e+06	1.72466e+06	0.00497196	2.10584
TMED9	390914	533526	0.7327	0.04222	460160	487105	0.944685	0.852799	633922	423649	0.0133328	1.49634
GTF2I	54525.5	123069	0.443049	0.00810355	158313	62566.9	2.5303	0.0192632	74840.5	103589	0.701285	0.722479
LRRC59	422196	602017	0.701302	0.181471	577614	506594	1.14019	0.454025	635411	495666	0.504017	1.28193
BAK1	48592.5	72028.9	0.674625	0.15086	58463.6	65217.3	0.896442	0.352622	90592	53258.8	0.560858	1.70098
COA6	106365	149062	0.713562	0.0903346	156620	119172	1.31423	0.104496	138720	130122	0.911328	1.06608
DSTN	1.06573e+06	1.24002e+06	0.859449	0.418909	1.10924e+06	1.20556e+06	0.920103	0.696064	1.41898e+06	1.0863e+06	0.181426	1.30625
OSGEP	33184.7	66312.7	0.500428	0.00420549	56421.9	51655.3	1.09228	0.252786	79847.4	44169.5	0.052053	1.80775
NUTF2	401579	723161	0.555311	0.0246504	870360	449139	1.93784	0.0135378	521731	623185	0.862469	0.837201
SIRT3	23959.8	45024.9	0.532146	0.000570352	42459.2	33687.8	1.26037	0.000988654	48535.8	32705	0.81413	1.48405
PMM1	38888.8	77629.5	0.500953	0.113328	108018	37763.5	2.86037	0.0507968	36045.9	71567.8	0.719713	0.503661
ENPP1	40243.1	57025.9	0.705698	0.0133147	70554.3	39558.4	1.78355	0.012674	38513.4	54572.1	0.970388	0.705735
PLCG1	34548.3	23107.1	1.49514	0.520728	18166.5	32695.7	0.555624	0.522341	29867.9	26804.2	0.154738	1.1143
PDRG1	13798.4	21880.8	0.63062	0.138574	21242.1	17343.7	1.22477	0.968607	22754.8	17317.2	0.107706	1.314
DARS	280341	558505	0.501949	7.67264e-05	609157	363011	1.67807	0.00759119	489192	435781	0.162042	1.12256
SYNGR2	100172	202332	0.495087	0.135625	281840	97543.4	2.88938	0.0175254	93531.4	186051	0.366375	0.502718
HDAC1	18423.5	45952.3	0.400926	0.00212128	54234	24834.4	2.18383	0.00181191	34619.5	35352.1	0.985191	0.979277
APOA4	431815	265759	1.62484	0.825845	301478	346736	0.869474	0.440529	216879	370201	0.552552	0.585842
G3BP1	185532	344930	0.537882	0.0109558	345626	248250	1.39225	0.388868	343978	261213	0.061701	1.31685
MST1L	3226.34	2174.98	1.48339	0.951438	2751.65	2497.82	1.10162	0.386378	1385.85	3001.94	0.38301	0.461652
SMNDC1	25020.4	30850.7	0.811014	0.113726	31091.9	27197.6	1.14318	0.517515	30520.8	27890.5	0.292905	1.09431
PDCD4	283986	522866	0.543133	0.00013366	438839	424057	1.03486	0.212407	637850	357189	0.0053677	1.78575
TRIM56	6895.81	16304.9	0.422929	0.0110463	17669.4	9881.13	1.78819	0.219245	14437.7	11988.8	0.135946	1.20427
EPM2AIP1	23842	54917.8	0.434139	0.0009187	69722.3	28123.7	2.47913	0.000176687	34658.9	45530.8	0.728993	0.761218
LOC100507714	64243.4	91539.4	0.701812	0.0882228	122696	58171.5	2.10922	0.099692	48903.8	91875.6	0.921146	0.532283
GALT	13434	98241.8	0.136745	2.26397e-07	132749	28312.3	4.68875	2.8685e-07	51021.1	69837.6	0.862469	0.730569
AIFM1	1.81726e+06	5.09192e+06	0.35689	3.47199e-05	5.74902e+06	2.75755e+06	2.08483	0.0023693	4.19274e+06	3.67591e+06	0.23004	1.1406
PBDC1	103659	153968	0.673248	0.0861505	152412	124416	1.22501	0.184643	156099	126706	0.647075	1.23198
ARMC10	47834.8	137878	0.346936	0.00133785	164445	69086.4	2.38028	0.0782208	101523	102960	0.110441	0.986045
GIMAP1	32220	36598.2	0.88037	0.204264	29034.4	38050.1	0.763056	0.585251	46948.8	30714.1	0.042428	1.52858
YIPF6	30094.6	38172.7	0.788378	0.843025	34267.2	35407.6	0.967792	0.440529	43517.1	32067.1	0.281696	1.35706
COX6C	978979	5.37417e+06	0.182164	0.0378385	8.46633e+06	1.04382e+06	8.11092	0.180903	1.14278e+06	4.51845e+06	0.400115	0.252915
PSMD9	242036	131478	1.84088	0.0709355	133772	197031	0.678938	0.104496	128339	190857	0.81413	0.672438
COPB2	251542	305961	0.82214	0.047017	292611	280314	1.04387	0.656783	324228	270957	0.0854409	1.19661
FLRT3	67696.4	77408.9	0.87453	0.26053	86571.5	66577.9	1.3003	0.318563	64870.6	76619.2	0.872205	0.846663
TSPO	54701.4	172433	0.317232	0.0353929	168391	103493	1.62708	0.189031	177965	108446	0.000149086	1.64105
RANBP1	202624	307696	0.658521	0.0357949	344824	224104	1.53868	0.0884397	256889	269846	0.63821	0.951984
AAMP	33861.7	37465.8	0.903803	0.0991855	47509.5	29848	1.59172	0.080185	23721.8	40313.4	0.950667	0.588434
PCYOX1	257591	354736	0.72615	0.0509045	454949	241762	1.88181	0.00423827	217602	350888	0.366375	0.620146
LMAN2	400847	685967	0.584354	0.0727093	810350	446332	1.81558	0.0821884	515757	594431	0.921146	0.86765
MRPL21	30643.9	58817.5	0.521	0.00706202	77047.2	31921.6	2.41364	0.0023693	33871.6	52580	0.775953	0.644192
CPSF4	17369.2	41666.1	0.416868	0.0253871	52443.3	21149.1	2.4797	0.341025	26918.3	33949.7	0.151185	0.792886
FMO3	15322.7	43100.4	0.355513	0.00318378	37595.1	29300.1	1.2831	0.188438	50634	25851.5	0.0708294	1.95865
PRPH	1.11846e+07	3.79414e+06	2.94785	0.1708	3.24467e+06	8.55682e+06	0.379191	0.0672328	4.54604e+06	7.43116e+06	0.647075	0.611754
SAA2-SAA4	40823.1	26439.6	1.54401	0.396236	23128.9	36922.9	0.626411	0.879338	30970	32458.6	0.26016	0.954138
IER3IP1	83636.4	334405	0.250105	0.00118196	473114	107765	4.39025	0.000906271	144592	267753	1	0.54002
RAPGEF1	5662.3	7217.48	0.784525	0.622196	7363.21	6198.95	1.18782	0.738361	7018.05	6466.37	0.857607	1.08532
ALG6	14058.2	21793.8	0.645057	0.0841172	22081.9	16964.2	1.30168	0.870475	21399.5	17851.2	0.081037	1.19877
BCKDHB	31206.3	162462	0.192084	7.67264e-05	224713	49442	4.54498	7.90401e-06	77275.5	122682	0.701285	0.629883
MAPKAPK3	11729.7	23265.6	0.504166	0.195135	26553.4	14515	1.82937	0.0754508	18766.3	18737.3	0.625001	1.00155
SHARPIN	17518.5	20379.7	0.859605	0.326547	27905.7	14574.5	1.91469	0.664943	10081	22428.8	0.536122	0.449467
ERO1L	267410	140703	1.90054	0.167348	76941.9	251792	0.305577	0.00529718	227954	177371	0.144261	1.28519
POLDIP2	45687.7	175585	0.260202	8.60528e-08	199607	84094	2.37361	0.000302398	142714	118449	0.0768191	1.20485
MTX1	36256.2	112174	0.323213	8.00968e-07	133081	54982.9	2.4204	0.00408148	83565.8	82027.8	0.0323014	1.01875
TGFBI	1.38732e+07	2.18363e+06	6.35327	0.000109507	1.1641e+06	9.7983e+06	0.118807	2.35232e-06	3.57876e+06	7.86525e+06	0.480621	0.455009
SRA1	35176.6	42198.9	0.833591	0.188852	52726.5	32253.8	1.63473	0.080185	27792.8	43472.9	0.664955	0.639312
PFKM	505861	3.87905e+06	0.130408	2.40685e-10	2.36664e+06	2.66031e+06	0.88961	0.0114685	5.94867e+06	1.3855e+06	0.000205523	4.29352
RPL28	398219	808027	0.492829	0.0594771	338928	814530	0.416103	0.128392	1.44995e+06	370191	0.000160652	3.91677
APMAP	458426	557639	0.822084	0.0285246	645328	450200	1.43342	0.0110895	437644	546780	0.75706	0.800403
LSM3	588945	1.01804e+06	0.578511	0.0691969	980341	779211	1.25812	0.0392946	1.06962e+06	773968	0.833391	1.38199
UGT2A3	67910	260156	0.261036	0.00526513	347385	96758.5	3.59023	0.000272323	140790	200025	0.393218	0.703863
GNAQ	64582.4	78330.4	0.824487	0.0782465	89909.6	63752.3	1.4103	0.0415577	62485.3	76555.3	0.80454	0.816211
STK39	47121.5	81434.9	0.57864	0.00295121	88727.3	56753.8	1.56337	0.00145052	71455.8	66789.7	0.891733	1.06986
CDH2	38335.4	87632.7	0.437455	0.0129244	79347.6	62336.6	1.27289	0.101808	98970.2	57723	0.325252	1.71457
NUPL1	36234.4	48263.8	0.750758	0.0293585	41777.7	44509.4	0.938627	0.252307	57139.6	38854.9	0.244775	1.47059
MRPL3	17816.9	38815.6	0.459014	0.00318378	36535.1	27364.2	1.33514	0.146513	41936.4	26665.5	0.0973004	1.57269
PRPS1L1	37081.6	91640	0.404644	0.00356358	70704.6	70017.6	1.00981	0.286703	120288	52976.1	0.0411842	2.27062
GALE	236878	562189	0.42135	4.30744e-05	597226	346669	1.72276	0.0159248	514244	407225	0.0708294	1.2628
SDSL	76233.9	304462	0.250388	0.000999818	249482	196355	1.27056	1	379698	158133	0.000302512	2.40113
NQO1	48759.4	38407.4	1.26953	0.960259	36061.6	45932.4	0.785103	0.161998	41617.5	42756.8	0.142563	0.973353
EVI5L	12449.4	17364	0.716964	0.255859	15023	15662.8	0.959151	0.870475	20567.5	13666	0.276202	1.50501
SCAMP1	73547.8	99445.3	0.73958	0.000741493	132180	66067.6	2.00068	0.00103236	54650.5	101265	0.862469	0.539679
ANK3	42748.2	147088	0.29063	0.000162678	196130	57485	3.41186	1.13852e-05	79977.9	115256	0.620635	0.693914
APOO	159200	907079	0.175508	4.3037e-07	1.22757e+06	281637	4.35869	8.47202e-07	468515	664247	0.80454	0.705333
NUP43	35532.8	49926.2	0.711706	0.021235	50693.3	40814.7	1.24204	0.212407	48876.5	42699.6	0.23488	1.14466
STMN1	456222	573054	0.796124	0.683887	353048	621639	0.56793	0.184643	874116	407449	0.322222	2.14534
GLRX3	165827	335422	0.494383	0.00461212	228757	290735	0.786823	0.897107	481384	195576	0.002863	2.46137
REPS1	18998.1	16061.4	1.18284	0.0047825	16109	17809.9	0.904498	0.243024	15996.3	17632.3	0.0670532	0.907216
RCN1	508680	483920	1.05117	0.474098	482656	499563	0.966156	0.774274	485649	496378	0.629396	0.978386
ESAM	12661.6	16887.7	0.749756	0.147714	13937.5	15932.4	0.874786	0.554648	20924.7	13264.8	0.334468	1.57747
LAMTOR2	283981	962195	0.295138	4.05449e-06	916123	577396	1.58665	0.0110895	1.02524e+06	582812	0.0294222	1.75913
PSMD14	68315.2	227304	0.300545	1.00176e-07	263244	111781	2.355	2.17661e-05	178124	160463	0.26016	1.11006
TRAPPC4	69024.7	98729.3	0.699131	0.0445648	106721	76454.1	1.39588	0.0689718	87793.6	86844.7	0.80454	1.01093
SNX10	13483.2	12148.3	1.10988	0.326547	10872.1	13646.1	0.796713	0.481694	13894.8	12248.8	0.0599975	1.13438
ARSE	30444.3	97060	0.313665	3.0201e-07	127343	40409.4	3.15133	2.89682e-05	55619.4	76251.2	0.316211	0.729423
CPNE1	336656	452790	0.743514	0.251246	348112	439327	0.792375	0.40143	596035	342071	0.0267667	1.74243
COL6A2	8.49138e+06	3.72301e+06	2.28079	0.0176803	2.08251e+06	7.4925e+06	0.277946	2.5855e-05	5.9679e+06	5.46173e+06	0.0727819	1.09268
LIMS1	399154	265663	1.50248	0.216401	114348	428277	0.266996	0.0545649	472726	264519	0.480621	1.78712
GAPDH	8.71754e+07	1.40319e+08	0.621267	0.00428753	1.17977e+08	1.20313e+08	0.980579	0.318563	1.70892e+08	1.01736e+08	0.0399713	1.67976
CP	865958	371870	2.32866	0.000398331	324087	696264	0.465466	0.00408148	437257	609801	0.442978	0.717049
HIST2H4A	1.72474e+07	1.55012e+07	1.11265	0.567029	1.06208e+07	1.91997e+07	0.553177	0.00732774	2.21795e+07	1.41149e+07	0.0243207	1.57136
PFKFB2	68469.5	430532	0.159035	6.26699e-07	430153	211991	2.02911	0.00354941	431049	239447	0.017511	1.80018
FAM118B	21486.7	43324.4	0.495949	0.929872	26061.4	39481.6	0.66009	0.281607	66947.5	23649.3	0.198139	2.83084
EIF3J	68071.3	148190	0.459353	0.00170696	178323	83462.6	2.13656	0.0186681	106955	120190	0.372977	0.88988
SMARCA1	7227.82	20954.4	0.344931	0.000438732	20830.7	12728.3	1.63657	0.313582	21123.7	13658.3	0.00478385	1.54659
CRNKL1	5849	23350	0.250492	0.000326732	17622.8	15878.7	1.10984	0.0168887	31187.2	11414.8	0.162039	2.73218
CIRBP	303717	667677	0.454887	0.000275258	614873	476387	1.2907	0.117301	739935	450809	0.0243207	1.64135
PFKFB3	19234.1	65255.6	0.29475	0.000622769	70283.8	34727.3	2.02388	0.0469046	58374.9	43366.7	0.0998208	1.34608
RAB1A	944371	1.6326e+06	0.578448	0.00897142	1.58408e+06	1.24307e+06	1.27432	0.517515	1.69899e+06	1.24678e+06	0.0294222	1.36271
ATL3	123923	150558	0.823092	0.508834	146589	136616	1.073	0.7571	155990	134638	0.692134	1.15859
DOK3	15996	30984.8	0.516253	0.0861505	26458.7	24380.7	1.08523	1	37178.4	20942	0.0551194	1.77531
ENTPD1	94940.1	96670.5	0.9821	0.26053	101120	93214.6	1.08481	0.358512	90581.1	97861.6	0.80454	0.925604
PPP2CA	122980	256434	0.479577	0.00133785	282009	161952	1.74132	0.00423827	221435	198157	0.664955	1.11747
GRHPR	614935	2.18364e+06	0.28161	1.56946e-07	2.27921e+06	1.18411e+06	1.92482	0.0087305	2.05286e+06	1.40168e+06	0.00725066	1.46457
IKBKG	22128.9	30151.7	0.733919	0.587427	36452.4	21891.7	1.66512	0.310871	21529.8	28900	0.620632	0.744975
HEATR6	2287.4	2692.28	0.849612	0.189474	3413.44	2057.03	1.6594	0.142561	1705.43	2819.71	0.896625	0.604824
HIST1H4K	1.72474e+07	1.55012e+07	1.11265	0.567029	1.06208e+07	1.91997e+07	0.553177	0.00732774	2.21795e+07	1.41149e+07	0.0243207	1.57136
NME1	1.44324e+06	5.07146e+06	0.28458	7.67264e-05	4.9166e+06	2.96329e+06	1.65917	0.0490085	5.28336e+06	3.08519e+06	0.0323014	1.71249
RPS7	713017	726938	0.980849	0.434172	409936	890236	0.46048	0.00171265	1.16073e+06	569742	2.07582e-05	2.03729
LSM6	53777	102826	0.522988	0.0755376	90561.9	79835.7	1.13435	0.504103	119609	71166.2	0.211387	1.68071
LAMB1	621534	855331	0.72666	0.421302	791515	748646	1.05726	0.524839	942658	701889	0.843061	1.34303
PNPLA6	15524.3	31527.8	0.4924	0.0547149	33550.4	20763.4	1.61584	0.522341	28760	24045.7	0.149428	1.19606
SKP1	222511	393562	0.565378	0.00295121	378508	298374	1.26857	0.0439286	414163	296255	0.281696	1.39799
SNRPG	682652	1.00961e+06	0.676154	0.0691969	989227	823115	1.20181	0.524839	1.03751e+06	827579	0.185505	1.25366
ISOC1	103747	404598	0.256419	3.15861e-06	270432	295507	0.915145	0.0192632	588194	182543	0.0147838	3.22222
POLR2J3	14286.2	17488.2	0.8169	0.0137511	15923.3	16401.3	0.970857	0.136499	19629.7	15060.1	0.262785	1.30343
RRP12	27492.3	39613.2	0.694021	0.00461212	36991.2	33710.4	1.09732	0.117301	43201.1	31982.7	0.15836	1.35076
TRAF2	11825.6	16452.3	0.718783	0.381709	18579.1	12504.9	1.48574	0.500496	13541.8	15018.2	0.814129	0.901694
TRIM22	20955.4	28764.9	0.728505	0.233369	27368.6	24803	1.10344	0.632549	30675.7	23987.1	0.061701	1.27884
IFT27	42987.8	50922.7	0.844178	0.00243517	50167.7	46537.6	1.078	0.0744084	51955.8	46381.9	0.165789	1.12017
PMVK	173293	310944	0.557313	0.00838423	239236	266622	0.897285	0.395119	409072	204466	0.0477257	2.00068
LAMTOR5	117966	381741	0.309022	1.00224e-05	441133	190207	2.31923	0.000237518	300468	270736	0.407081	1.10982
RPA2	51553	120636	0.427343	0.0193875	149343	63349.2	2.35745	0.0464109	81353.9	97780.8	0.673968	0.832002
PSMD2	194945	454603	0.428825	3.24351e-07	406642	323705	1.25621	0.0821884	520234	295020	0.000462169	1.76338
CLIC4	681566	1.2248e+06	0.556472	0.0285246	1.44504e+06	777296	1.85906	0.10948	923412	1.04248e+06	0.496152	0.885782
ITGB8	3221.93	4601.92	0.700128	0.039979	4505.71	3820.29	1.17941	0.731561	4733.58	3828.81	0.0567074	1.23631
ARHGEF1	51937.5	57992.9	0.895585	0.921133	45516.9	61092.3	0.745052	0.0144524	75065.3	48902.3	0.00557604	1.535
XRN2	33423.8	91935.6	0.363556	0.00108742	87030.8	59241.5	1.46908	0.302358	98647.6	58765.3	0.0142854	1.67867
AIMP2	73043.6	139835	0.522354	3.13574e-05	127875	105960	1.20682	0.102998	156202	98964.1	0.00417605	1.57837
ENOPH1	203825	479711	0.424892	1.99778e-05	524737	288642	1.81795	0.0439286	418098	355529	0.0163722	1.17599
VPS37A	35549	54238.9	0.655416	0.579825	74353.3	32051.8	2.31978	0.717104	26714	53892.9	0.828565	0.495687
LSM12	43465	54283.4	0.800707	0.0394379	54433.1	47666.2	1.14196	0.279539	54078.5	48649.9	0.26542	1.11158
AK4	80927.6	198336	0.408033	0.00810355	270356	88391.1	3.05863	0.000249362	99782.7	170475	0.334468	0.58532
ABCB7	7249.88	41100.7	0.176393	5.4825e-06	45959.2	18017.4	2.55082	0.0171499	34452.1	25548.8	0.0135642	1.34848
RASA3	2090.3	3025.4	0.690917	0.31362	2793.71	2585.94	1.08034	0.377123	3342.45	2422.82	0.0359555	1.37957
CD200	21977.8	27168.2	0.808951	0.589635	30715	22111.2	1.38912	0.0928131	22314.8	26108.1	0.220574	0.854707
SMARCC2	56765.1	90916.4	0.624366	0.0641873	68333.8	82515.6	0.828132	0.959644	121819	62234	0.0333133	1.95743
PPIP5K2	3230.05	11379	0.283861	0.00311212	11443.5	6420.75	1.78227	0.305496	11290.8	7112.77	0.029421	1.58739
APBB1IP	21177.1	48101.4	0.44026	0.0329042	47383.1	32223.7	1.47044	0.539642	49084.3	33565.4	0.0900364	1.46235
UBC	1.08277e+07	1.52197e+07	0.711422	0.321118	9.01405e+06	1.59276e+07	0.565939	0.0107216	2.37117e+07	9.97031e+06	0.000102177	2.37823
OXSR1	112574	174828	0.643916	0.022549	153590	148720	1.03274	0.616605	203891	131964	0.0477257	1.54505
ALKBH4	22247.2	39870	0.557993	0.44069	31284	33873.6	0.923552	0.681378	51619.2	26519.2	0.185505	1.94649
SRCAP	779.872	912.781	0.854391	0.189477	702.615	946.322	0.742469	0.162001	1200.38	743.35	0.955595	1.61482
FKBP15	10888.9	36552.4	0.297898	0.00343269	40266.5	19035.5	2.11534	0.0655295	31469.9	24776.5	0.225272	1.27015
ACAD9	35217.1	150284	0.234337	1.19063e-05	176033	66817.2	2.63454	0.00113264	115049	101784	0.183456	1.13032
CBR3	1.26225e+06	2.2071e+06	0.571904	0.00756696	1.6479e+06	1.93916e+06	0.849803	0.852799	2.97233e+06	1.44456e+06	0.00601476	2.0576
ACE2	238409	949818	0.251005	0.0610147	1.44255e+06	253110	5.69932	0.000759991	275548	807642	0.131146	0.341176
ATP2B4	84500.3	96560.7	0.875101	0.0246504	95862.7	89652.3	1.06927	0.257039	97515.8	89871.6	0.211391	1.08506
WDR13	24883.1	28377.4	0.876865	0.0991855	25968.6	27571.1	0.941877	0.774274	31673.7	25396.3	0.0303564	1.24718
STX7	660426	2.58342e+06	0.25564	1.8187e-07	1.86394e+06	1.81133e+06	1.02905	0.0725591	3.56797e+06	1.22936e+06	0.000401803	2.90229
DNAJB11	428666	354448	1.20939	0.851643	232121	465548	0.498597	0.0842317	521843	335754	0.0354186	1.55424
TEX2	2260.13	4774.16	0.473408	0.00927837	4120.39	3609.39	1.14157	0.364463	5668.81	3139.52	0.0599975	1.80563
GALM	141090	587955	0.239968	0.00151222	890431	154133	5.77701	1.97025e-07	174042	495324	0.0634443	0.351369
SRSF8	198500	308549	0.643334	0.305724	374714	206222	1.81704	0.642478	218008	281801	0.0972979	0.773625
GLUL	86921	95757.8	0.907717	0.467308	96382.3	90080.6	1.06996	0.748556	94903.3	91393.6	0.647075	1.0384
SUSD2	61854.1	21514.8	2.87495	0.716515	18188.4	47688.3	0.381402	0.706312	26066.7	41212.1	1	0.632502
CTNNB1	124928	256440	0.487162	0.000154922	311823	146985	2.12146	1.13852e-05	180652	213278	0.629396	0.847022
ACSS2	94839.6	246573	0.384631	0.00706202	235316	160998	1.46161	0.706312	261977	161246	0.010426	1.6247
TIMM23	16374.7	36314.3	0.450917	0.229042	52265.7	15627.1	3.34455	0.229548	14486.1	33341.4	0.980256	0.434477
ARL1	252956	429923	0.588375	0.00572148	418382	329257	1.27068	0.12275	445717	331157	0.173478	1.34594
INTS1	7802.03	5556.99	1.404	0.951438	4311.99	7587.74	0.568285	0.683546	7260.66	6152.2	0.603266	1.18017
BOD1L1	638.933	762.312	0.838151	0.0468577	820.062	656.489	1.24916	0.12358	683.285	724.558	0.594671	0.943037
BGN	2.67708e+07	8.80711e+06	3.03968	0.0128932	6.93218e+06	2.06758e+07	0.335281	0.00337262	1.13728e+07	1.73926e+07	0.692134	0.653888
ENO1	5.31592e+07	6.46865e+07	0.821798	0.246691	5.11304e+07	6.5065e+07	0.785836	0.577528	8.32369e+07	5.22001e+07	0.0551194	1.59457
EIF4E	123045	305784	0.402393	0.000894247	423967	131364	3.22743	0.0323532	144061	265299	0.171528	0.543011
HIST1H2AJ	1.01181e+07	1.29541e+07	0.781078	0.0564971	7.95548e+06	1.39483e+07	0.570356	0.376545	1.97942e+07	9.09579e+06	0.00189755	2.1762
MICAL1	49716.8	141227	0.352034	0.00170696	177957	66044.8	2.69448	0.000946646	90966.4	110339	0.930976	0.824424
HSPA5	9.40655e+06	1.27294e+07	0.738962	0.0253871	1.156e+07	1.13553e+07	1.01802	0.995514	1.43297e+07	1.04245e+07	0.0124369	1.37462
CCBL2	33541.8	45105.5	0.743631	0.00532783	48285.8	36396.4	1.32666	0.0689718	40753.5	40511.7	0.276202	1.00597
UBE2V1	284406	808405	0.351811	0.0410868	1.14112e+06	311601	3.66212	0.0371356	353109	689398	1	0.5122
KRTCAP2	91867.9	74815.1	1.22793	0.9735	75439.3	84779.7	0.889828	0.990966	73960.8	84101.7	0.955595	0.879421
LSG1	11636.9	11870.1	0.98036	0.141572	8916.13	13329.3	0.668912	0.467748	15912.3	10350.7	0.0142854	1.53731
SPNS1	78063.2	142647	0.547248	0.141572	136553	106929	1.27705	0.152963	150986	105713	0.940817	1.42827
LOC100996657	119771	286035	0.418729	0.000121026	263298	197900	1.33046	0.238472	317148	187620	0.00393799	1.69038
FSTL1	18232.6	19862.7	0.917932	0.358073	19645.9	18995.2	1.03425	0.932324	20159.3	18900.7	0.353387	1.06659
AHNAK2	382627	1.23877e+06	0.308877	0.204264	1.47371e+06	594259	2.4799	0.329672	917276	898409	0.728993	1.021
DPP4	827153	1.05115e+06	0.786906	0.783272	950495	970336	0.979552	0.335318	1.18888e+06	885460	0.169601	1.34267
DNAJC21	11164.6	10063.2	1.10945	0.0445648	11843.8	9764.19	1.21298	0.0744084	7626.66	11485.7	0.775953	0.664013
PPP3CC	11966.3	14218.1	0.841622	0.523087	13582.3	13202	1.0288	0.324087	15088.2	12730.2	0.719715	1.18523
PRPF4	19070	56015.2	0.340444	0.00253134	71213	25462	2.79684	0.0261678	35218.1	43719.5	0.366375	0.805548
SNX33	10089.6	11145.5	0.905257	0.0550537	10152	11045.7	0.919087	0.562226	12505.1	10119.1	0.134335	1.2358
MYL12B	6.32018e+06	5.01078e+06	1.26132	0.851643	5.19256e+06	5.70341e+06	0.91043	0.460858	4.76203e+06	5.78713e+06	0.30441	0.822867
RMND5A	13757.7	27665.7	0.497285	0.0685343	39709	12739.5	3.117	0.150433	11185.3	26025.6	0.647073	0.429782
DNAJB2	54114.9	71944.8	0.752173	0.434172	49086.3	73554.3	0.667348	0.286703	103225	51737.8	0.0399713	1.99515
SLC41A3	8554.79	18251.4	0.468721	0.0625846	25019.2	8727.09	2.86684	0.00814329	8990.08	16338	0.435657	0.550257
CDK13	3007.08	2193.51	1.3709	0.0676895	2037.1	2769.76	0.735478	0.977417	2407.54	2548.54	0.0450033	0.944674
RAB6A	594716	920186	0.6463	0.00810355	682100	852511	0.800107	0.791558	1.24599e+06	636025	0.00123984	1.95902
DNAJB1	117540	161359	0.728439	0.0495802	154851	138411	1.11878	0.791558	170265	135178	0.012878	1.25956
ACIN1	35403.4	85256.7	0.415257	7.50101e-06	73387.7	61566	1.19202	0.0842152	101498	53359.6	0.00185809	1.90216
THBS3	18004.5	15075.5	1.19429	0.118434	19386	14510.3	1.33602	0.891913	9176.92	18657.6	0.0574951	0.49186
SPIRE1	29066.2	17683.7	1.64367	0.626114	9897.89	28778	0.34394	0.00245476	28338	20004.8	0.00579129	1.41656
CHMP1A	47654.2	44686.6	1.06641	0.860278	53285	41822	1.27409	0.791558	32920.3	50316	0.620635	0.65427
NUMBL	4737.81	5334.81	0.888093	0.868084	5435.7	4919.47	1.10494	0.865134	5196.75	5067.72	0.705874	1.02546
RPL23	1.47035e+06	1.99835e+06	0.735781	0.208254	1.19781e+06	2.11298e+06	0.566884	0.0340842	3.09383e+06	1.34151e+06	0.0001957	2.30622
UBE2L6	109409	100248	1.09139	0.79174	44967.7	135726	0.331312	0.0096812	175894	78945.9	0.00189755	2.22803
UBE2Q2	6917.88	11760.8	0.588217	0.0264121	10152.2	9706.17	1.04595	0.52973	13962	8446.82	0.0737724	1.65293
DYNLRB2	526014	480681	1.09431	0.643913	447160	526227	0.849748	0.524839	526551	488738	0.220574	1.07737
CTR9	13672.6	14109.7	0.969021	0.0991855	12952.4	14472.5	0.894963	0.503026	15693.4	13332.1	0.270781	1.17711
SLC9A1	9525.68	18986.4	0.501709	0.0763643	22844.6	11180.7	2.04322	0.0707471	13706.8	15821.9	1	0.866317
ITIH4	438597	236627	1.85354	0.0161045	212963	371469	0.573299	0.0118587	269010	331934	0.960525	0.810433
CKAP4	664969	865538	0.768272	0.434172	522040	930423	0.561078	0.225174	1.33559e+06	597402	0.0267667	2.23566
PLEKHA6	22985.1	71777.5	0.320227	0.000456289	83401	36002.7	2.31652	0.000759991	55871.6	51545.3	0.823747	1.08393
ARL8B	558719	1.418e+06	0.39402	6.60977e-06	1.42094e+06	897256	1.58365	0.0269619	1.41397e+06	966315	0.0152975	1.46326
BET1	82352.1	130332	0.631862	0.0594771	128419	102381	1.25432	0.159624	132951	104129	0.577651	1.27679
SDK1	1564.85	2104.18	0.743686	0.127881	2693.24	1459.26	1.84562	0.0763901	1298.1	2098.27	0.818934	0.618653
BCL2L13	77758	387191	0.200826	1.35286e-07	446403	168169	2.6545	7.36278e-05	306164	252027	0.17742	1.21481
MAP1LC3A	40680.7	38606.5	1.05373	0.85069	26743.5	46285.4	0.577796	0.428011	54840	34092.2	0.515933	1.60858
KHDRBS2	57822.9	171944	0.336288	0.127064	235187	68739.4	3.42144	0.329672	85401.4	141668	0.528	0.602828
IRF5	9617.65	16122.9	0.596521	0.030213	20082.2	10048	1.99862	0.276572	10704.9	14564.5	0.225272	0.735002
NMT2	61896.6	70381.5	0.879444	0.0275603	60428.3	70646.5	0.855362	0.0398695	84001.6	61202.5	0.83339	1.37252
NEGR1	10921	13153.1	0.830304	0.402418	12999.2	11887.9	1.09348	0.689653	13363.6	11903.4	0.165789	1.12267
TBC1D2	10970.9	16588.8	0.661346	0.00926519	18095.2	12378.7	1.4618	0.116831	14527.4	14338.8	0.234877	1.01316
RPL36	1.83164e+06	2.20597e+06	0.83031	0.138574	2.34393e+06	1.90509e+06	1.23036	0.0821884	2.01718e+06	2.07382e+06	0.81413	0.972692
HIST1H2BM	8.08976e+06	1.28633e+07	0.6289	0.0610147	9.60151e+06	1.17461e+07	0.81742	0.554648	1.73269e+07	8.80441e+06	0.00601476	1.96798
THOC2	7159.64	14032.1	0.510234	0.00658713	13965.5	9916.03	1.40838	0.271598	14123.2	10377	0.0727819	1.36101
LAMTOR4	298614	760953	0.392421	0.0691969	1.00641e+06	348669	2.88642	0.0021003	425069	633207	0.202487	0.671295
LOC402160	69145.8	38475.2	1.79715	0.651831	43301.1	54391.3	0.796103	0.986543	31871.4	56928.3	0.629396	0.559851
RGPD8	652.441	1902.75	0.342895	0.000159369	1549.08	1338.92	1.15696	0.00143496	2386.7	1076.31	0.465335	2.21749
FGA	1.72496e+07	3.73664e+06	4.61635	0.00253134	1.51196e+06	1.31058e+07	0.115366	9.82661e-08	6.78094e+06	9.81001e+06	0.0333133	0.691227
CALML3	196813	288855	0.681355	0.0357949	383976	181722	2.11299	0.0261678	158689	285290	0.940817	0.556236
MPI	112171	364011	0.308154	0.000250543	410512	186670	2.19913	0.0118587	300378	253205	0.206904	1.1863
SART1	11771.5	35233	0.334105	0.000275258	34423.4	21496.8	1.60132	0.0655295	36340.8	22479.7	0.0505766	1.61661
ANP32C	126438	253635	0.498505	0.000570352	284171	160246	1.77333	0.095063	211849	201003	0.0520547	1.05396
OSBPL9	23033.8	45637	0.504719	0.0575661	45003.5	32324.1	1.39226	0.238965	46503.9	33419.5	0.407077	1.39152
RIPK1	17506.9	35016.3	0.499964	0.0594771	42633.7	20311.6	2.09898	0.128392	24592.5	29385	0.664955	0.836905
ITSN2	9736.34	19820.3	0.491232	0.000747135	23955	11488.3	2.08517	0.00318182	14162.2	16457.9	0.590396	0.860512
PFDN6	176323	318322	0.553914	0.000679826	320751	231216	1.38724	0.040413	314999	244598	0.137583	1.28783
PGLYRP2	83714.3	55444.7	1.50987	0.834425	41660.5	79990.7	0.520816	0.414228	74307.3	63834.3	0.511947	1.16407
UXS1	32907	55817.2	0.589551	0.200329	68707.6	34993.3	1.96345	0.554648	38177.5	49831	0.435657	0.766141
UBA2	53611	103943	0.515773	0.0457773	79435.8	86808.7	0.915067	0.454025	137479	65819.1	0.00224072	2.08874
PIN1	189401	329456	0.574889	0.0203542	311760	254425	1.22535	0.408482	353672	247243	0.0924052	1.43046
PPME1	138953	136568	1.01746	0.447263	115435	149456	0.772372	0.510244	165486	127836	0.11323	1.29452
LOC101060835	75794.1	87678.5	0.864455	0.272988	127523	58916	2.16448	0.165427	33154.9	100248	0.775952	0.33073
C2	132280	52910.6	2.50007	0.396236	44486.9	105426	0.421973	0.128392	64437.9	90778	0.480621	0.70984
LMAN1	384083	532698	0.721014	0.0658233	581840	416291	1.39768	0.216605	465451	477568	0.488353	0.974627
GPC1	15418.1	18817.8	0.81934	0.181471	21024.4	15568.6	1.35044	0.395119	15798.1	18068.4	0.577651	0.874354
C17orf49	78658.9	87510.3	0.898853	0.220559	101834	74404	1.36866	0.0294684	67909.6	89614.4	0.322222	0.757798
NIF3L1	78581.4	140647	0.558715	0.000250543	122265	113105	1.08099	0.388868	165800	99232	0.00233497	1.67083
CTSG	1.17125e+06	383332	3.05546	0.00444718	332970	886647	0.375539	0.0135378	452247	774974	0.647075	0.583564
ARHGAP17	28055.4	49256.9	0.569574	0.00810355	39571.5	41693.9	0.949095	0.731561	62510.5	33499.4	0.0108034	1.86602
ERLEC1	22483.3	26554.4	0.846689	0.675817	31001.1	21686.1	1.42954	0.420716	20469.4	26509.9	0.683028	0.772142
PGLS	705158	1.48997e+06	0.473271	0.000250543	1.50501e+06	1.00766e+06	1.49356	0.0253937	1.46939e+06	1.08327e+06	0.118974	1.35644
POLR2G	34957.6	57865.2	0.604121	0.0495802	87727.9	27849.6	3.15006	0.0118587	17000.5	59903.6	0.594676	0.283798
PPT1	101869	229266	0.444326	0.0310886	312417	107257	2.91279	0.000401655	115480	201400	0.169601	0.573387
DNAJC19	35948.6	73826.5	0.486933	0.188852	85606.3	44561.2	1.9211	0.714695	57706.7	59423.2	0.287264	0.971115
DAG1	27883.6	59967.8	0.464976	0.00208256	81243.1	29059.4	2.79576	5.94323e-05	30854.2	53108.1	0.393221	0.58097
MLLT4	18309.6	43204	0.423793	0.00049913	59160.8	19520.4	3.03072	1.20895e-05	21368.4	37621	0.435657	0.567991
TAPBP	129843	182319	0.712176	0.299987	150405	167901	0.895792	0.950686	225991	139563	0.215947	1.61927
SYAP1	64270.5	232780	0.2761	0.00273403	359364	62405.7	5.75851	0.0164437	59559.5	203769	0.488353	0.292289
PAFAH1B3	168128	166308	1.01095	0.515935	157387	172239	0.913768	0.941734	178515	163050	0.519941	1.09484
OTUD7B	18408.5	12800.6	1.4381	0.0594771	13450	15836.9	0.849287	0.3131	11911.8	16064.5	0.322222	0.741498
PEPD	443465	1.17609e+06	0.377067	8.07706e-05	1.19433e+06	723580	1.65059	0.0575315	1.15112e+06	798421	0.0276279	1.44175
SPRYD4	40465.8	271501	0.149045	7.43723e-07	383861	71055.3	5.40228	3.16608e-05	117745	202798	0.328301	0.5806
FAHD1	576780	1.46559e+06	0.393549	1.00224e-05	1.67587e+06	814695	2.05705	0.000226194	1.17783e+06	1.09635e+06	0.414118	1.07432
CTNND2	2029.34	4449.78	0.456053	0.0133307	5161.14	2602.11	1.98344	0.0187973	3476.35	3509.83	0.847901	0.990462
ANKFY1	48303.1	101077	0.477885	0.00021729	108872	64970	1.67573	0.00324488	90408.9	76935.8	0.393221	1.17512
GTF2IRD2B	5199.03	8234.06	0.631406	0.200329	9450.42	5741.53	1.64598	0.765673	6569.56	7208.78	0.270781	0.911327
NADSYN1	44257.8	52902	0.836601	0.014652	43378.5	52838.1	0.82097	0.7571	65934.2	43842.1	0.0181086	1.5039
UNK	5009.23	11640.4	0.430332	0.0456406	9012.9	9057.29	0.995099	0.816441	15235.9	6901.88	0.0484172	2.2075
CMAS	86979.7	183383	0.474307	0.000679826	195081	118803	1.64206	0.0087305	167374	138082	0.379652	1.21213
AUH	49632.4	233914	0.212183	4.30744e-05	336808	66842.8	5.03881	0.000249362	93111.2	185388	0.603274	0.50225
JMJD7-PLA2G4B	2358.67	3384.32	0.69694	0.0103649	2023.47	3501.78	0.577841	0.533435	5246.53	2200.21	0.0294174	2.38456
EIF2C2	20027.2	22406.2	0.893828	0.115872	25056.3	19533.4	1.28274	0.0593954	18779.6	22404.6	0.766487	0.838201
POGZ	3600.15	3988.79	0.902567	0.766413	4160.66	3660.9	1.13651	0.532215	3753.61	3865.12	0.30441	0.971149
PPP1CC	147881	213446	0.692829	0.0182343	227635	166148	1.37008	0.0531294	194028	185583	0.611927	1.04551
TF	9.15564e+06	7.70534e+06	1.18822	0.903684	8.74917e+06	8.01615e+06	1.09144	0.782903	6.27693e+06	8.96349e+06	0.655991	0.700277
LBR	78973.8	101768	0.776019	0.0782465	88630.8	95112.3	0.931854	0.624555	119745	83538.9	0.154741	1.4334
AIP	59812.6	91988.8	0.650216	0.12987	76783.5	80785.2	0.950464	0.632549	112796	67835.2	0.0259287	1.6628
NRP2	8077.41	41271.3	0.195715	0.00413301	32385.5	26029.8	1.24417	0.131287	53430.9	19568.5	0.131146	2.73045
CDC42BPG	4737.37	4293.14	1.10347	0.0989638	3210.34	5148.05	0.623603	0.598521	5774.88	4015.5	0.0152937	1.43815
SLC9A3R1	523823	875439	0.598355	0.0368048	1.11637e+06	532501	2.09646	0.0084324	545747	803935	0.603274	0.678844
GCHFR	29524.8	25731	1.14744	0.544841	28375.5	26590.7	1.06712	0.959644	22112.3	28981.5	0.457829	0.762979
CPB2	64719.3	39574.2	1.63539	0.00383885	30691.9	59577.3	0.515162	0.0169771	51728.9	48633.6	0.552552	1.06364
SPARC	101592	126792	0.801247	0.487836	97548.4	127407	0.765642	0.861628	166810	99680.4	0.560858	1.67345
TRIM21	31471.9	35934.9	0.875803	0.147714	28803.8	37101.2	0.776358	0.706312	45693.2	30210.6	0.0411842	1.51249
HMGCL	222788	816148	0.272975	8.3955e-06	883840	420993	2.09942	0.00013737	723516	535285	0.465358	1.35165
CPNE7	73787.4	43946.3	1.67903	0.851643	30847.3	69070.6	0.446606	0.266684	61871.3	53488.4	0.316211	1.15672
P2RX4	37379	42007.4	0.889821	0.326547	35002.2	43005.5	0.8139	0.346793	51593.3	36255.4	0.950667	1.42305
YTHDC1	15252.2	17503.8	0.871365	0.991223	14457.4	17793.6	0.812509	0.897107	21672.5	14876.5	0.901523	1.45683
CSRP1	1.99648e+06	557885	3.57866	0.0610147	477295	1.47069e+06	0.324538	0.23398	668167	1.27832e+06	0.435657	0.522692
GUSB	61656.3	71315.7	0.864555	0.79174	69878.3	66258.4	1.05463	0.376545	73282.6	65543	0.202487	1.11808
CRIP2	223821	233938	0.956753	0.843025	242192	223354	1.08434	0.941734	222642	232505	0.891733	0.957579
ABCF2	41360.1	81035.6	0.510395	0.0099201	94041.7	50020	1.88008	0.128392	63237.8	66264.2	0.23488	0.954328
DERA	142215	233487	0.609092	0.0410868	233291	178449	1.30733	0.19229	233754	185269	0.400115	1.2617
ITGA5	61709.4	15575.9	3.96185	0.682028	9862.65	46542.9	0.211904	0.486203	23394	37200	0.220567	0.628871
PNPLA8	4899.32	16144.8	0.303461	0.000447969	18437	8109.02	2.27364	0.0257075	13008.1	11299	0.139227	1.15126
API5	168266	331547	0.507518	0.00552153	343240	226564	1.51498	0.0464109	315546	250981	0.372977	1.25725
RNPEP	532097	1.26531e+06	0.420526	0.000109507	1.07767e+06	923965	1.16636	0.23398	1.52208e+06	790005	0.00378602	1.92667
SMPDL3B	58458.7	240859	0.24271	0.127064	174143	166796	1.04405	0.420716	332153	113146	0.414118	2.93562
BCL10	35583.8	76338.9	0.466129	0.467308	78214.5	50700.1	1.54269	0.640586	73772.4	55736.5	0.181429	1.32359
USP6	1400.71	1661.4	0.843092	0.390112	1792.77	1432.75	1.25128	0.681378	1481.64	1586.05	0.611927	0.93417
DDAH1	580744	2.71933e+06	0.213562	0.000774209	4.25071e+06	597767	7.11098	4.18766e-09	623750	2.31564e+06	0.0259287	0.269364
PAK3	7785.48	19465.1	0.399971	0.00184914	23027.7	10478.9	2.19752	0.060629	14590	14990.9	0.169601	0.973258
ZAP70	2192.74	2746	0.798522	0.458161	2451.27	2571.39	0.953287	0.777122	3149.32	2314.96	0.607591	1.36042
HNRNPK	5.96846e+06	1.09737e+07	0.543888	0.00139383	9.44027e+06	8.78029e+06	1.07517	0.861628	1.3072e+07	7.60968e+06	0.000912607	1.71782
RBM26	12317.8	13348.9	0.922758	0.921133	9090.44	15032.6	0.604715	0.104496	19176.3	10792.1	0.0973004	1.77687
KIF1B	4963.03	9911.98	0.500711	0.0260375	8665.74	7597.04	1.14067	0.330169	11617.4	6713.4	0.156536	1.73047
GOLGB1	37132.7	58485.3	0.634906	0.000999818	70375.8	39144.1	1.79786	0.00288727	42214.2	52847.6	0.692134	0.798791
RNF123	6006.8	12348	0.486458	0.00175931	16823.5	6092.65	2.76128	0.00191888	6223.68	11120.2	0.921144	0.559676
AKR1B15	390856	523919	0.746024	0.107159	479024	467844	1.0239	0.729833	585353	432535	0.0289633	1.35331
PLBD2	23382.3	80431.7	0.29071	0.0746314	47863.1	63605.7	0.752497	0.959363	124999	34955	0.053567	3.57601
LUZP1	6948.54	16774.8	0.414226	0.00371883	20739.4	8690.57	2.38643	0.0578836	11349.5	13467.9	0.244772	0.842707
ADAM10	16184.6	99652.6	0.16241	3.62464e-05	155159	19157.9	8.09895	1.29476e-06	23696.3	81881.7	0.50401	0.289396
CXXC1	3179.02	8767.56	0.36259	0.0821224	9049.74	5238.3	1.72761	0.163035	8381.41	5954.27	0.683028	1.40763
VAMP8	286606	221739	1.29254	0.724755	241362	250300	0.964289	0.697965	194886	265218	0.980256	0.734815
AP3M2	12277.3	34374.9	0.357158	0.0253871	48914.7	13148.5	3.72017	0.000159855	14478.3	29596.8	0.128016	0.489185
KNG1	543520	252531	2.15229	0.2123	264696	421747	0.627618	0.510244	235884	411712	0.504017	0.572933
CUL1	14126.2	35266.7	0.400553	1.50412e-05	37064.2	21520.6	1.72227	0.0312468	32806.8	24969.6	0.0206735	1.31387
GYG1	124400	564280	0.220458	2.15708e-06	731071	208174	3.51182	0.000348791	336041	411190	0.215947	0.817239
2021-09-04	29998.6	26473.1	1.13317	0.982447	23977.2	29955	0.800441	0.19229	29888.4	27152.1	0.144261	1.10078
OAT	170446	238069	0.715951	0.0113215	175918	230878	0.76195	0.843987	323118	173032	0.0097064	1.86738
GCDH	54893.8	167397	0.327926	3.86871e-05	195787	84048.1	2.32947	0.000288244	128547	121498	0.560858	1.05802
IGFALS	101341	56806.2	1.78397	0.0144014	28572.6	99005.6	0.288596	0.00614148	95441.6	66941.2	0.799755	1.42575
FHOD1	10168	10179.9	0.99883	0.982447	10294.6	10110.5	1.01821	0.358512	10022.8	10227.8	0.328308	0.979954
MYEF2	35880.8	105433	0.340317	0.000331569	116385	57479.7	2.02481	0.00732774	90446.6	73937.5	0.310273	1.22328
EXOC1	18504.7	46651.6	0.396659	0.000188158	58782.3	23075.4	2.54741	0.000946646	30051.6	37545	0.603274	0.800414
PA2G4	281807	525859	0.535899	0.000250543	563728	357898	1.57511	0.00759119	474037	415079	0.270781	1.14204
AMBP	1.78649e+06	383229	4.66168	0.00192417	341443	1.25367e+06	0.272355	0.0638614	440409	1.10338e+06	0.165789	0.399146
RPS6	1.79651e+06	2.07828e+06	0.864423	0.88628	1.53531e+06	2.20215e+06	0.697186	0.689653	2.82129e+06	1.67304e+06	0.544306	1.68633
AP2B1	267588	534056	0.501048	4.54382e-05	596675	339146	1.75935	0.00171265	448367	423157	0.298621	1.05958
TACSTD2	116239	288851	0.402418	0.0509045	193136	236410	0.816952	0.346793	419830	152590	0.00129458	2.75136
LAD1	27271	32855.6	0.830024	0.118924	27751.7	32246.2	0.860619	0.7571	39840	27498.2	0.162042	1.44882
BHMT2	149034	2.06385e+06	0.072212	0.00800311	3.41901e+06	172935	19.7704	3.54001e-06	209415	1.69484e+06	0.035961	0.123561
OXSM	18845	76284.4	0.247036	0.00369892	56720.4	52178.6	1.08704	0.00569915	103056	36749.8	0.833391	2.80427
MYCBP	129925	277913	0.467503	0.26053	145258	260358	0.557917	0.706312	459440	137173	0.0924076	3.34934
SRSF10	117243	280000	0.418726	0.000121026	257743	193723	1.33047	0.238472	310456	183661	0.00393799	1.69037
GLDC	194378	57332.3	3.39037	0.299987	55934.3	140888	0.397013	0.673141	59245.5	128932	0.488353	0.45951
METAP2	48954.5	72850.7	0.671984	0.0161045	64866.5	62738.1	1.03393	0.388868	83776.3	56476.5	0.0854409	1.48338
PDHA1	470399	2.89826e+06	0.162304	1.26549e-05	4.09431e+06	783568	5.22521	1.19867e-06	1.26156e+06	2.18352e+06	0.73831	0.577766
SRP72	77277.2	110486	0.699429	0.000843632	92699.1	100057	0.926462	0.0821884	134826	84567.5	0.0789051	1.5943
GLRX5	110767	382677	0.289453	1.50412e-05	357496	232038	1.54068	0.0175254	417136	227402	0.0376364	1.83435
C2orf76	6346.59	6917.9	0.917416	0.724755	7332.58	6348.11	1.15508	0.706312	6350.43	6812.7	0.990127	0.932146
LACTB	35647.5	126065	0.282771	0.00043616	144180	61625.3	2.33962	0.00935466	101276	86953.8	0.30441	1.16471
DDX60	3898.51	8529.1	0.457084	0.094518	8494.31	5750.3	1.4772	0.308165	8576.7	6071.07	0.454077	1.41272
POR	240764	537736	0.447736	0.00145193	373684	447177	0.835651	0.843987	762228	303599	0.00104158	2.51064
GNAI1	93493.4	179849	0.519845	0.00897142	159206	138857	1.14654	0.149712	208097	124557	0.189649	1.67069
KRT12	2514.4	3754.18	0.669759	0.0882228	3685.04	3042.6	1.21115	0.495861	3848.8	3067.79	0.249831	1.25458
RPL35A	1.35238e+06	447753	3.02037	0.188852	356993	1.04346e+06	0.342124	0.460858	571951	881832	0.0220708	0.648593
RPS14	1.18013e+06	2.0053e+06	0.588508	0.10386	1.66991e+06	1.68843e+06	0.989033	0.395119	2.46425e+06	1.41166e+06	0.379652	1.74563
LUC7L3	43758.2	60668	0.721273	0.188852	48320.4	57140	0.84565	0.826423	77564.7	45914.9	0.0854409	1.68932
PPP2R4	154760	357227	0.433225	2.23481e-05	367027	229595	1.59858	0.0122604	343818	255104	0.0634443	1.34776
APOBR	8583.83	10013.1	0.85726	0.485435	13241.9	7400.68	1.78928	0.344425	5594.8	10785.8	0.804539	0.518719
XPNPEP1	79490.5	215497	0.368871	1.59262e-05	225078	128136	1.75655	0.0269619	202385	148314	0.0251136	1.36458
NMD3	8354.13	11156.9	0.748788	0.343186	10996.2	9550.59	1.15136	0.376545	11376.7	9603.11	0.930976	1.18469
DHRS7B	88280.4	150953	0.584821	0.0176803	156294	110195	1.41834	0.0517252	143644	120432	0.611927	1.19274
DRG1	245510	243297	1.0091	0.851643	246081	243126	1.01215	0.906011	239487	245780	0.940817	0.974395
COX5B	1.67031e+06	1.01584e+07	0.164427	0.000363541	1.56485e+07	2.05639e+06	7.6097	1.34292e-07	2.64566e+06	8.27817e+06	0.131146	0.319594
DNAJC5	93182.8	131935	0.706275	0.321118	109094	120895	0.90239	0.143366	163192	100705	0.629396	1.6205
USP4	14086.1	21810.1	0.64585	0.0946783	20367.3	17925.1	1.13625	0.600837	23784.5	17055.4	0.198139	1.39454
MRPS17	83635.9	133313	0.627366	0.127064	166127	85525.1	1.94244	0.012674	88408.7	122632	0.322222	0.720928
JUP	66926.7	141774	0.472067	0.00306551	187210	71942.4	2.60222	2.05986e-06	79597.9	123788	0.0948287	0.643018
PRPF31	30128.9	47439.6	0.6351	0.0763643	41049.2	40442.4	1.015	0.914927	56184.2	35291.2	0.0354186	1.59202
CARD9	43275.3	9339.31	4.63367	0.193239	6623.12	31313.6	0.21151	0.350234	13056.2	25948.8	0.013103	0.503152
VAV2	19616.1	20854.9	0.940601	0.0468593	22528.2	19200	1.17334	0.245808	18565	20992.7	0.343843	0.884355
PRKAA1	138020	270105	0.510985	5.05334e-05	278894	185543	1.50313	0.0023693	258078	204615	0.265434	1.26129
DLGAP4	7672.81	21945.7	0.349627	0.00139383	28381.5	9836.46	2.88534	0.000461794	13138.9	17462.4	0.823747	0.752411
SNF8	27758.2	76582.8	0.36246	0.000326732	97452	35780.4	2.72361	4.0513e-05	48024.9	60704.4	0.642634	0.791127
PRPF39	13872	22410.4	0.618998	0.000217032	18192.2	19536.6	0.931185	0.0609397	28182.6	15914.3	0.037635	1.7709
S100A2	56192.7	67680.2	0.830268	0.0946783	82588.4	52664.5	1.5682	0.271598	47279.4	68670.6	0.511947	0.688496
PDCD5	394676	478584	0.824673	0.326547	511696	409954	1.24818	0.146513	433274	449994	0.629396	0.962842
MESDC2	95571	185199	0.516044	0.0137481	217628	113483	1.91771	0.0224894	140823	153271	0.80454	0.918789
CALR	4.84656e+06	6.73241e+06	0.719886	0.200329	5.51763e+06	6.25105e+06	0.882672	0.358512	8.39474e+06	5.16379e+06	0.0142854	1.62569
RPN1	1.50764e+06	1.73467e+06	0.869125	0.0641873	1.59846e+06	1.67128e+06	0.956426	0.808944	1.92105e+06	1.55057e+06	0.0727819	1.23893
ZNRF2	11775.7	21504.2	0.547599	0.0575661	27525.3	12365.1	2.22604	0.0727059	13264.8	19220.9	0.877079	0.690123
SCAF1	5165.8	4099.23	1.26019	0.340964	3507.26	5064.27	0.692551	0.729833	4909.29	4381.76	0.496149	1.12039
VASN	63351.4	56664.8	1.118	0.520728	46693.6	66105.7	0.706347	0.950343	70309.6	55476.8	0.428403	1.26737
ALPL	35126.1	189936	0.184937	0.00133785	135095	126110	1.07124	0.0622281	264981	82384.1	0.137583	3.21641
MGEA5	18971.5	46519.6	0.407817	5.91832e-05	45067.7	30662.3	1.46981	0.177219	48506.3	31307.9	0.00409547	1.54933
TPST1	15983.8	50957.1	0.313672	0.030213	75801.6	16370	4.63053	0.00164338	16959.3	44261.3	0.334468	0.383164
CAV2	24273.3	60204.8	0.403179	0.00369892	74101.8	30968.7	2.3928	0.018089	41187.9	47828.6	0.528	0.861156
AKR7A2	462333	2.00295e+06	0.230826	3.58024e-06	2.44498e+06	832731	2.93609	3.71416e-06	1.39808e+06	1.39958e+06	0.901523	0.998924
BOD1	13473	31580.8	0.426621	0.825845	10141.4	32253.7	0.314426	0.163035	60919	11898.1	0.202487	5.12007
DHRS7	180009	391083	0.460284	0.0348085	375348	272082	1.37954	0.388868	412615	272351	0.162042	1.51501
GID8	30046.7	73579.2	0.408359	0.00216609	63861.9	52541.9	1.21545	0.225174	86876.6	46032.1	0.0411842	1.88731
PIGT	19612.2	39767.6	0.49317	0.0710953	40745.2	27060.8	1.50569	0.729833	38429.7	29602.4	0.102396	1.2982
CSTF3	17561.3	146800	0.119627	0.00225264	228099	24681.9	9.24153	0.00145052	35550.2	117088	0.960525	0.303619
WDR1	972880	1.58362e+06	0.614339	0.00177676	1.23091e+06	1.40568e+06	0.875663	0.950686	2.06628e+06	1.09486e+06	0.000763597	1.88726
LPGAT1	7745.47	23811.1	0.325288	0.0253054	23210.5	14430.1	1.60847	0.437976	24633.1	15056.2	0.0998208	1.63607
PCCA	206486	765936	0.269587	4.94962e-07	974167	315144	3.09118	1.36224e-05	480989	569390	0.450369	0.844745
ARID1A	4680.7	5815.66	0.804844	0.0693773	7887.56	4007.67	1.96811	0.192869	2980.43	6196.67	0.548415	0.480972
WHSC2	11165.9	9936.31	1.12375	0.039979	10346.9	10456.8	0.989491	0.297078	9374.45	10778.7	0.254959	0.869717
FXR1	49695.4	166746	0.298031	7.03379e-05	102678	130731	0.785415	0.794535	254417	74741.7	2.21226e-06	3.40395
EHBP1	4365.19	3304.88	1.32083	0.686097	2583.14	4336.43	0.595684	0.618339	4292.53	3522.77	0.316207	1.21851
MAP2K2	21369.8	100896	0.211801	2.89315e-06	96858.1	55035.7	1.75991	0.0323532	106421	57055.2	0.00393772	1.86522
NFIB	16687.8	19438.7	0.858484	0.515935	17276.5	18947.9	0.911787	0.950686	22397.6	16966.1	0.421227	1.32014
NDUFB10	259796	975176	0.266409	0.000179281	1.24598e+06	396282	3.14418	0.000383266	604602	725992	0.775953	0.832794
SULT1A3	32661.6	80809.6	0.40418	0.00049913	77585.4	53466.6	1.4511	0.329672	85221.6	53898.3	0.00624558	1.58115
XRCC5	492229	1.1812e+06	0.416721	3.2882e-05	1.32234e+06	688492	1.92063	0.000205028	988051	884646	0.594676	1.11689
ATP12A	5874.34	28627.7	0.205197	0.000496942	34397.2	11755.7	2.92599	0.0057312	20732.6	19357.9	0.386397	1.07102
CAT	1.75689e+06	2.35523e+06	0.745955	0.141572	2.82365e+06	1.74e+06	1.62278	0.00193662	1.71422e+06	2.26118e+06	0.0924076	0.758111
SEC31A	152291	260002	0.58573	0.000262632	274104	187288	1.46354	0.0218095	240705	209875	0.137583	1.14689
FAAH	23548.3	39800.5	0.591657	0.559586	47211.3	25967.3	1.81811	0.585251	29659.4	34734.4	0.960525	0.853891
FN3K	443016	1.11233e+06	0.398276	4.05449e-06	993025	772580	1.28534	0.036094	1.2756e+06	703020	0.0080973	1.81446
SCRN3	25802.7	59640.8	0.432635	0.0009187	48314.1	45332.2	1.06578	0.117301	75140.5	36444.4	0.0551194	2.06178
ARAP1	15980.3	33422.9	0.478125	0.0293585	23380	28324.6	0.825432	0.600837	47165.8	19478.3	0.00263992	2.42145
DIMT1	7739.07	21916.7	0.353113	0.0882228	22182.1	13207.3	1.67954	0.188438	21553.5	14566.7	0.647075	1.47964
GPI	2.81305e+06	1.02966e+07	0.273202	8.26063e-09	1.01991e+07	5.82809e+06	1.74999	0.000794385	1.043e+07	6.30465e+06	0.016934	1.65433
CNDP2	3.65362e+06	1.05079e+07	0.347703	3.47199e-05	1.18941e+07	5.61589e+06	2.11794	0.00256549	8.61094e+06	7.54913e+06	0.220574	1.14065
SLFN5	13007.1	39066.8	0.332944	0.00926467	43008	21187.6	2.02987	0.522338	33673.6	27189.3	0.0276256	1.23849
HIST1H3I	1.02527e+06	1.40829e+06	0.728025	0.589635	378469	1.7347e+06	0.218175	0.00759119	2.81752e+06	719510	0.000462169	3.91589
CYTIP	7838.47	10380.1	0.755142	0.986748	12087.7	7919.61	1.5263	0.482669	8043.46	9847.2	0.428403	0.816827
TP53RK	61683.8	127722	0.482952	0.0102553	115851	94254.6	1.22912	0.257039	143968	87289.9	0.110441	1.64931
RAB11B	1.36711e+06	2.34622e+06	0.582685	0.00200195	1.89728e+06	1.99785e+06	0.949656	0.906011	2.96057e+06	1.61773e+06	0.00108819	1.83007
ARHGAP25	14139.3	19026.6	0.743137	0.816127	13981.7	18806.5	0.743452	0.444693	25930	14064.8	0.569222	1.84361
NDRG1	572903	903587	0.634031	0.000347216	1.08025e+06	608106	1.77642	0.00103236	661838	812740	0.701285	0.814329
UROD	69504.4	200454	0.346735	0.00104278	195571	123984	1.57739	0.454025	207136	129100	0.00557604	1.60447
FTH1	4.30957e+06	1.04403e+07	0.412782	0.691992	9.73042e+06	7.12083e+06	1.36647	0.297078	1.14117e+07	6.87215e+06	0.110441	1.66057
NOP56	89264.8	161594	0.552403	0.000622888	139818	129690	1.07809	0.324087	191392	113163	0.00780573	1.6913
NUDT19	36180.6	94720.3	0.381973	0.0023423	86827.5	63627.9	1.36461	0.131287	105521	60122.7	0.0900364	1.75509
STRN	22640.7	36220.8	0.625075	0.0480985	36438.1	27898.4	1.3061	0.165427	35923.4	29163.1	0.492241	1.23181
PPID	62438.2	58201.5	1.07279	0.843025	32529.2	74667	0.435657	0.0575315	93332.1	48299.4	0.0213622	1.93237
RALB	141632	368138	0.384727	0.00170696	421077	202615	2.07821	0.00171265	295694	273734	0.940817	1.08022
PLP2	512337	504211	1.01612	0.294851	752581	374587	2.0091	0.370474	164336	625907	0.852753	0.262556
TXNIP	4103.26	9427.53	0.435243	0.00927837	10861.5	5434.07	1.99877	0.0725591	7465.31	7298.05	0.359846	1.02292
LPIN2	12669.2	12130.2	1.04444	0.384729	6672.28	15412.2	0.432922	0.347322	19598.9	9834.29	0.0450096	1.99291
ARF3	5.54384e+06	7.90088e+06	0.701674	0.0410868	6.46791e+06	7.25302e+06	0.891754	0.414228	9.86178e+06	5.98067e+06	0.00147246	1.64894
COG2	32381	33000.3	0.981234	0.297948	34945.9	31572.3	1.10685	0.598532	30337.9	33593.5	0.560856	0.903088
ENY2	101593	123750	0.820951	0.0841172	115260	114962	1.00259	0.467748	135368	108053	0.26016	1.25279
VDAC2	1.38804e+06	7.87545e+06	0.17625	6.98939e-07	9.63217e+06	3.00442e+06	3.206	0.00300233	5.47152e+06	5.28527e+06	0.038789	1.03524
PCMT1	276290	560411	0.493013	5.32762e-05	487385	428310	1.13793	0.243024	660342	376081	0.0019785	1.75585
GNL1	75108	78311.5	0.959093	0.42531	84797.2	72863	1.16379	0.230053	69436.3	79688.4	0.67849	0.871348
ITPR3	13691.7	8052.13	1.70039	0.461519	4890.89	13171.7	0.371317	0.468656	12378	9531.34	0.10502	1.29867
ALCAM	43622.8	103945	0.419673	0.0519825	122519	57439.2	2.13302	0.0842152	78527.4	80919.2	0.780696	0.970441
RSU1	431766	660823	0.653376	0.447263	663940	520747	1.27498	0.906011	656559	541521	0.472956	1.21244
ERC1	21886.2	39027.9	0.560782	0.00225264	43807.7	26082.4	1.67959	0.0725591	32487.2	32249.1	0.162042	1.00738
ZMPSTE24	53032.3	102432	0.517729	0.000416851	126316	59649.7	2.11763	0.000483608	69749.9	87675.4	0.901523	0.795547
LAMTOR1	965532	1.99683e+06	0.483532	1.68598e-05	1.4087e+06	1.69233e+06	0.832404	0.0321696	2.80165e+06	1.17503e+06	0.0213622	2.38432
SNCA	204250	393658	0.51885	0.44069	228425	368725	0.6195	0.562226	619767	215678	0.823747	2.87357
DDOST	912106	1.32837e+06	0.686635	0.0218836	1.27471e+06	1.10594e+06	1.1526	0.257039	1.4018e+06	1.08352e+06	0.19386	1.29375
RAB24	69914.8	320859	0.217899	0.0457773	508156	67794.2	7.49556	0.00814329	64557.6	277083	0.528	0.23299
DCXR	403584	369044	1.09359	0.0821224	412424	366415	1.12557	0.0782208	309682	407763	0.990127	0.759466
G6PD	918490	825375	1.11282	0.921133	551478	1.02999e+06	0.535419	0.467748	1.20018e+06	744993	0.496152	1.611
XRCC6	1.72096e+06	2.49623e+06	0.689426	0.0109558	1.92151e+06	2.33914e+06	0.821456	0.706312	3.28269e+06	1.81576e+06	0.00118725	1.80788
C8A	62407.2	33674.1	1.85327	0.174304	32798.5	51507.9	0.636767	0.0906055	34872.2	48410.4	0.747666	0.720344
GNAT1	1546.27	2704.57	0.571724	0.335297	2292.06	2228.2	1.02866	0.514934	3269.05	1898.82	0.072731	1.72162
MID1	21352.5	39496.9	0.540613	0.0495802	49099.1	23333.4	2.10424	0.0545649	26356.9	34469.1	0.930976	0.764654
PRKAR1A	314590	986350	0.318944	2.94758e-05	753155	706809	1.06557	0.177219	1.30546e+06	521912	0.00243284	2.5013
SEC13	86553.1	216271	0.400207	9.16973e-07	238409	125908	1.89352	0.00277619	185976	158340	0.0463517	1.17454
FAM21A	5755.76	10720.6	0.536888	0.00330614	11138.7	7494.52	1.48625	0.238472	10148.4	8300.43	0.0520547	1.22264
DMD	22214.1	44867.5	0.495106	0.349452	24607.6	42155.2	0.583738	0.083203	72591.5	23345.6	0.00322978	3.10943
ACE	15753.5	139007	0.113329	0.000395153	211109	25485.9	8.28337	0.0212114	40340.6	108104	0.151182	0.373166
LOC101060798	113806	644120	0.176685	0.00021729	424297	442793	0.958227	0.00145052	944931	260583	0.544306	3.62621
TKT	2.44235e+06	3.25536e+06	0.750257	0.0106005	2.97325e+06	2.91698e+06	1.01929	0.562226	3.64141e+06	2.69332e+06	0.0285129	1.35201
IBA57	38387.2	151639	0.253149	1.28037e-06	170478	73011.5	2.33494	0.000117847	125859	100830	0.287264	1.24823
NES	96360.9	68062.4	1.41577	0.255859	58830.4	90160.1	0.65251	0.562226	80695.8	78619.2	0.528	1.02641
LANCL1	110721	245059	0.451815	0.00295121	297120	135697	2.18958	0.000332645	173818	198837	0.586135	0.874176
OPA1	73659	260410	0.282858	3.95343e-08	269083	142883	1.88325	0.00440043	248540	166041	0.00752361	1.49686
APOB	151293	88422	1.71104	0.216401	80957.4	130450	0.6206	0.3131	98636.8	118044	0.785451	0.835596
CA3	57269.2	76855.9	0.74515	0.582054	111152	46445.4	2.39317	0.673141	29925	82740.8	0.88196	0.361671
PPIA	6.33047e+07	8.4776e+07	0.746729	0.0509045	7.52949e+07	7.69393e+07	0.978628	0.852799	9.775e+07	6.89728e+07	0.0491338	1.41723
HLA-A	4.48105e+06	4.09916e+06	1.09316	0.589635	2.26522e+06	5.32327e+06	0.425531	0.000906271	6.60877e+06	3.43357e+06	0.00323001	1.92475
CKAP5	31714.4	49755.7	0.637402	0.00572148	45249.4	41296.6	1.09572	0.29186	55922.1	38112.7	0.0583331	1.46728
VPS51	29667.8	47969.3	0.618474	0.00636048	48283.1	36742.2	1.3141	0.370474	47540	38467.7	0.042428	1.23584
RMDN2	49840	36089.4	1.38101	0.579825	46623	38691.4	1.205	0.0915831	21675.1	48319.2	0.222911	0.448581
BTF3L4	85486.7	224223	0.381258	0.0047825	215577	145086	1.48586	0.0560321	236054	146984	0.30441	1.60598
SMCHD1	3217.58	8686.08	0.370429	0.0245838	7669.75	5932.7	1.29279	0.458281	10076.8	5322.24	0.000872476	1.89335
MSH6	13485.6	13562	0.994371	0.460573	10091.9	15395.5	0.655514	0.243024	18310.5	11881.3	0.0343521	1.54111
PDLIM2	190477	47457.2	4.01365	0.0321448	41732.9	136966	0.304696	0.0609378	55290.6	120162	0.733643	0.460135
MED23	1331.99	6136.32	0.217066	0.000241946	8401.74	2006.6	4.18706	0.1292	3036.27	4674.05	0.0147831	0.6496
GSTM2	83306.2	178970	0.465477	0.00306551	175122	123257	1.42079	0.00456809	184234	126710	0.843061	1.45398
FOCAD	5252.95	9620.11	0.546038	0.0317012	11469.1	5980.08	1.91789	0.0593916	7089.91	8191.49	0.738305	0.865521
PSAT1	298836	963836	0.310049	0.00658713	721261	693460	1.04009	0.00151239	1.29578e+06	498528	0.692134	2.59921
APEX1	574887	1.29924e+06	0.44248	0.00049913	1.009e+06	1.01882e+06	0.990362	0.216605	1.69641e+06	780105	0.0142854	2.17459
RPL21	192224	449812	0.427343	0.000398331	408471	316579	1.29027	0.225174	506383	294450	0.0111928	1.71976
CALCOCO2	7694.74	16804.1	0.457908	0.0841172	20167.8	9478.54	2.12773	0.11204	12201.2	13591.1	0.852753	0.897735
YES1	24441	51229.8	0.477086	0.00383885	55168.5	32911.5	1.67627	0.00324488	45840.1	38966.7	0.990127	1.17639
UCHL3	101540	257754	0.393943	3.66534e-05	294714	143355	2.05583	0.00658522	207177	192859	0.128016	1.07424
AIF1L	89750.5	138661	0.647267	0.589635	215356	67567.6	3.18727	0.0340842	33709.5	149128	0.0900364	0.226044
CGNL1	12412.2	42696.7	0.290706	0.033845	68998.1	10153.2	6.79567	0.0382023	6705.39	39161.9	0.921146	0.171222
TRAPPC2L	53193.5	129674	0.410211	0.00413301	115559	91112.3	1.26831	0.0973558	148988	82675.3	0.17742	1.80209
C8G	324297	120012	2.70221	0.00756696	136586	234457	0.58256	0.748556	97332.7	235561	0.00936346	0.413195
CLIP1	22639.5	37358.6	0.606003	0.0047825	40867.5	26565.1	1.53839	0.060629	32557	31256.4	0.287264	1.04161
RETSAT	40098.3	38987.6	1.02849	0.154056	44818.5	36500.2	1.2279	0.247636	31008.4	42329.6	0.747666	0.732546
CCDC80	10347.9	9117.74	1.13492	0.0685343	9913.96	9429.67	1.05136	0.614355	8028.16	10142.8	0.139227	0.791516
LTBP4	52751.3	19915.1	2.6488	0.510003	17638.8	40986.6	0.430354	0.217132	23030.1	36152.6	0.544303	0.637025
COQ9	51688.7	198176	0.260822	2.94758e-05	257745	77407.1	3.32973	0.0013336	116662	149097	0.287264	0.782454
SVIL	16346.4	10144.1	1.61143	0.851643	8093.6	15002	0.539503	0.843987	12949.9	12445.1	1	1.04057
BET1L	61702.5	52726.6	1.17023	0.326547	50351.1	59436.2	0.847145	0.826423	55977.2	56336.4	0.393221	0.993625
HPX	6.77014e+06	3.83355e+06	1.76602	0.181471	4.52049e+06	5.23565e+06	0.863406	0.977573	2.89353e+06	5.70667e+06	0.144261	0.507044
GPR89B	6951.66	14274.5	0.486998	0.22112	20753.1	6341.04	3.27283	0.002645	5409.03	13476	0.0559051	0.401382
LARP1	20932.1	42632.4	0.490989	0.0011323	38538.1	31739.6	1.2142	0.183375	48235.3	29254.9	0.029421	1.64879
RNASE2	103750	143199	0.724519	0.147714	199880	88662.8	2.25439	0.225174	65634.6	149194	0.775953	0.439929
GPX3	5.15688e+06	2.62688e+06	1.96312	0.047017	3.40727e+06	3.73271e+06	0.912813	0.914927	1.55898e+06	4.32979e+06	0.0365132	0.360059
PLVAP	28511.9	47283.9	0.602994	0.0882228	58278.4	29987.1	1.94345	0.099692	32238.7	42583.3	0.921146	0.757072
GIPC2	54005.1	70461.1	0.766452	0.200329	88914.7	50523.2	1.75988	0.0782208	45208.8	70507.8	0.629396	0.641188
DNAJC25-GNG10	29002.7	28757.3	1.00854	0.947375	28064.3	29280.9	0.958452	0.959644	29705.5	28559.1	0.891733	1.04014
ABCB10	10675.4	24342.8	0.438546	0.056842	35595.1	9990.44	3.56292	0.0231935	8944.9	22455.6	0.728991	0.398337
COMMD5	117959	136116	0.866606	0.00413301	127187	129982	0.978501	0.229548	148333	122321	0.0652282	1.21265
ERP29	921627	1.44306e+06	0.638663	0.0109558	1.42414e+06	1.13827e+06	1.25114	0.036094	1.46894e+06	1.15918e+06	0.594676	1.26723
MAP1LC3B	37829	82602.3	0.457966	0.487836	47290.7	74678.9	0.633253	0.0689718	130923	42301.8	0.00557604	3.09499
ADH1B	434370	121555	3.57344	0.0153107	173747	282277	0.615521	0.594605	50134.4	311166	0.033828	0.161117
DFNA5	156559	324103	0.483052	0.00572148	194385	293142	0.663109	0.577528	501611	174440	0.000237842	2.87555
RAB15	590000	1.70433e+06	0.346178	0.015607	2.47586e+06	613172	4.03779	0.000185704	648539	1.4815e+06	0.198139	0.437759
COMMD2	66719.1	130532	0.511131	0.0009187	129750	92402	1.4042	0.106966	131602	96515.7	0.061701	1.36353
C1QC	438105	255560	1.71429	0.163948	136331	430431	0.316731	0.104496	418717	295448	0.833391	1.41723
ARIH1	21496.9	20960.2	1.02561	0.748126	20530.3	21517.3	0.954128	0.932324	21548.5	21039.9	0.794979	1.02417
SKAP2	27773.2	38138.3	0.728224	0.421302	19801.1	41808.7	0.473612	0.012674	63231.3	24004.6	0.0727819	2.63413
NCK1	22004.2	47228	0.465915	0.0161045	47591.1	31791.9	1.49695	0.0122604	46731.1	34099.8	0.970388	1.37042
LAP3	1.30049e+06	2.18753e+06	0.594503	0.000999818	1.82916e+06	1.84572e+06	0.99103	0.632549	2.67791e+06	1.55041e+06	0.0020626	1.72723
ADPRHL2	114456	147253	0.777272	0.0166157	167534	116453	1.43865	0.0211473	119501	139547	0.88196	0.856343
ACBD3	59050.3	137732	0.428734	0.000477268	119222	100221	1.18959	0.0707471	163061	87495.1	0.0652282	1.86366
SREK1	49398.8	143728	0.343697	0.177861	183421	65236.9	2.81162	0.986543	89410.8	112755	0.137583	0.792967
ARHGDIB	756650	647599	1.16839	0.515935	710393	679471	1.04551	0.137225	561671	734783	0.372977	0.764404
PITPNB	142869	162610	0.878601	0.196449	131545	167510	0.785298	0.532215	205119	137516	0.0323014	1.4916
COTL1	1.77745e+06	2.73394e+06	0.650141	0.348849	2.63906e+06	2.20746e+06	1.19552	0.212407	2.86379e+06	2.18475e+06	0.75706	1.31081
LAS1L	7463.4	25663	0.290823	0.000293682	27066.1	13907.4	1.94616	0.0301338	23743.1	16730.1	0.0948263	1.41918
GSN	2.63982e+06	3.03821e+06	0.868873	0.343186	2.93375e+06	2.8541e+06	1.02791	0.632549	3.18115e+06	2.77876e+06	0.594676	1.14481
HSPB11	112558	188222	0.598005	0.067493	192035	140443	1.36735	0.128392	183005	150129	0.710479	1.21898
DMXL1	5099.71	7514	0.678694	0.0783078	7518.46	6052.95	1.24212	0.790171	7507.89	6243.12	0.0948239	1.20259
CC2D1B	10191.7	42216	0.241418	0.014652	59080.4	13733.1	4.30204	0.0782208	19138.4	33302.7	0.435657	0.57468
FAM114A2	86202	43100.3	2.00004	0.0109558	50429.9	65170.7	0.773812	0.54712	33070.2	69291.5	0.0313159	0.477262
PTMA	2.18843e+06	2.48003e+06	0.882423	0.877598	1.46452e+06	2.85392e+06	0.513163	0.346793	3.86966e+06	1.84622e+06	0.225272	2.09599
HIST1H1B	2.72881e+06	5.12866e+06	0.53207	0.434172	2.38084e+06	5.16716e+06	0.460763	0.808944	8.88885e+06	2.56431e+06	0.249831	3.46637
COASY	71978.3	140314	0.512979	0.000958476	126908	106290	1.19398	0.843987	158659	97945.1	0.000118969	1.61988
PTK2B	15487.3	10566.8	1.46566	0.786173	13542.5	11927.7	1.13539	0.141029	6494.67	14567.9	0.193856	0.445819
CAB39	78774.1	112169	0.70228	0.0509045	126403	84282.9	1.49975	0.0231874	92691.1	101290	0.775953	0.915109
GLA	23993	44672.5	0.537088	0.272988	30095.7	40074.4	0.750994	0.790172	64619.7	26877.9	0.353387	2.40419
CLU	1.07173e+07	2.82996e+06	3.78708	2.64018e-05	1.20074e+06	8.47771e+06	0.141634	3.72966e-08	5.05942e+06	6.21855e+06	0.287264	0.813601
CAPN1	710694	1.09653e+06	0.648131	0.0182343	1.23355e+06	789199	1.56304	0.00635296	909024	957862	0.747666	0.949013
MTCH1	26639.9	101841	0.261584	3.11354e-05	131915	40116.5	3.2883	0.00031719	60686.1	76406.4	0.511947	0.794255
PPP1R12A	27197.4	39912.5	0.681426	0.192623	40677.7	31816	1.27853	0.481694	38865.4	33569.9	0.496152	1.15774
FBXO4	11055.7	35561.5	0.310889	0.467308	44967.3	15661.1	2.87127	0.826423	22690.4	27086.6	0.287264	0.837699
UBXN1	92901.9	198639	0.467693	0.00428753	216206	125241	1.72632	0.212407	174600	151191	0.0747782	1.15483
NACA	452632	750802	0.602864	0.00461212	705804	595031	1.18616	0.318563	812378	572313	0.042428	1.41946
TRMT1	7207.32	9667.73	0.745503	0.115869	7692.42	9251.19	0.831507	0.626339	12370.8	7436.64	0.222907	1.66349
CA12	53522.1	95159.1	0.562448	0.366186	87112.8	74361.8	1.17147	0.341025	106170	69401.3	0.980256	1.5298
EPN1	46144.2	86322.2	0.534558	0.0277108	53045	80073.2	0.662457	0.765673	131859	49406.4	0.0343521	2.66887
HBA1	1.13303e+09	7.60481e+08	1.48989	0.0550537	8.32003e+08	9.4682e+08	0.878734	0.923854	6.62608e+08	9.90726e+08	0.042428	0.66881
SPP1	346533	369639	0.937491	0.741329	346853	368022	0.942479	0.346793	400820	346684	0.511947	1.15615
EHD2	816251	390406	2.09077	0.372081	240173	729064	0.329427	0.099692	595988	543924	0.428407	1.09572
CARKD	70978.2	205825	0.344847	1.68973e-07	257942	96125.4	2.68339	2.86524e-06	134508	159361	0.528	0.844046
SRSF7	1.39965e+06	1.68714e+06	0.829595	0.0482845	1.2881e+06	1.7296e+06	0.744738	0.640586	2.2332e+06	1.34691e+06	0.00648434	1.65802
SRP54	92317.6	113927	0.810325	0.154056	95823.9	110677	0.865799	0.648664	138699	93975.1	0.0354186	1.47591
ADIPOQ	18592.7	22598.7	0.822733	0.574519	27697.9	17416.4	1.59034	0.395119	15620.9	22897	0.116074	0.682226
CYP17A1	224392	768089	0.292143	0.0348085	567703	548148	1.03567	0.341025	1.0423e+06	386684	0.19386	2.69549
SLC12A2	2293.25	3098.28	0.740169	0.0746314	2696.84	2829.36	0.953162	0.614355	3647.62	2484.04	0.151182	1.46843
ATP6V0D1	387791	555191	0.698483	0.00151222	565738	448340	1.26185	0.0863153	540757	471912	0.107706	1.14589
CCDC88A	2347.89	3055.47	0.768421	0.73975	2758.08	2789.07	0.98889	0.255143	3462.44	2541.8	0.386397	1.3622
HSD17B14	64529.6	69040.2	0.934667	0.964672	43634.5	80076.5	0.54491	0.185246	103806	54651.9	0.163905	1.8994
STX5	17461.2	33440.8	0.522154	0.00284075	35267.3	22797.1	1.54701	0.163035	30941.3	25878.7	0.0789051	1.19563
PDZD11	43425.4	124636	0.348418	6.23604e-05	156732	58186.1	2.69363	9.58024e-05	80715.6	96988.5	0.843061	0.832218
EPS15	46169.1	52678.4	0.876432	0.274889	43663.1	53629	0.814169	0.888215	65015.3	44984.4	0.165789	1.44528
VWA1	384051	351024	1.09409	0.651831	339290	377334	0.899175	0.341025	367083	362891	0.594676	1.01155
LIG4	5193.65	5935.37	0.875034	0.176733	2814.93	7177.48	0.392188	0.371051	10205.4	4069.16	0.012655	2.508
THYN1	37853.6	65341.6	0.579319	0.0388964	88599.2	36136.4	2.4518	0.000635594	33515.3	61842.4	0.17742	0.541947
TUBA3E	3.87537e+06	7.28575e+06	0.531911	0.00157477	7.4235e+06	5.1507e+06	1.44126	0.0169771	7.09725e+06	5.55267e+06	0.379652	1.27817
PRDX2	1.25697e+07	2.87761e+07	0.436809	2.15708e-06	3.01853e+07	1.82214e+07	1.65659	0.000365655	2.68477e+07	2.08971e+07	0.211391	1.28476
SLTM	26473.2	19627.3	1.3488	0.360349	23735.3	21538.2	1.10201	0.257039	14005.8	25178.9	0.833391	0.55625
LOC100653194	6463.4	25738.8	0.251115	0.000145883	30358.2	11591.1	2.61909	0.00507229	19417.6	17759.1	0.239788	1.09339
EXOC6	7619.84	12036	0.633085	0.284753	13235.3	8718.31	1.51811	0.93279	10394.9	10274.4	0.19386	1.01173
PDS5A	7174.35	13270.6	0.540622	0.0146242	12035.8	10256.3	1.1735	0.518666	14960.3	9472.48	0.0437019	1.57934
THUMPD3	33642.9	44379.6	0.758071	0.0178082	44651.1	37745.8	1.18294	0.190945	44008.1	38846.8	0.225268	1.13286
STMN2	50050.4	56534.2	0.885311	0.501783	55315.9	53276.8	1.03827	0.740043	58201.3	52539.5	0.26016	1.10776
POP1	3145.06	6331.53	0.49673	0.123764	4082.6	5624.55	0.725854	0.666991	9409.03	3588.26	0.213643	2.62217
PABPC3	63767.5	137135	0.464997	0.0133147	104638	110412	0.947704	0.433867	181606	83087.9	0.0599975	2.18571
KRT79	36704.5	74276.9	0.494158	0.0480969	80146.5	48397.5	1.65601	0.277036	66244.7	57240.7	0.000666904	1.1573
TRAPPC3	197791	370233	0.534234	0.0099201	323393	291421	1.10971	0.204188	434329	257166	0.144261	1.68891
INSR	4872.35	16621.9	0.293128	0.0628526	22067.2	6573.72	3.35688	0.0171507	9170.53	13000.8	0.603271	0.705381
FOLH1	5605.31	18045.9	0.310613	0.0330466	11532.4	14057.9	0.820354	0.518666	26959.2	8407.22	0.0948263	3.20667
POSTN	2.98981e+07	7.33011e+06	4.07881	0.000197441	2.55004e+06	2.35541e+07	0.108263	1.1189e-06	1.38713e+07	1.69699e+07	0.322222	0.817402
COG4	23510.7	45044.3	0.521947	0.00583111	55239.8	26511.9	2.08359	0.152046	31092.5	38509.9	0.131143	0.807391
TMEM30A	16602.2	64469	0.257522	0.0009187	81594.7	26273.1	3.10564	0.0198745	41033.8	47325.9	0.270781	0.867048
FAT1	5920.59	6346.08	0.932953	0.204843	6632.13	5934.07	1.11764	0.486193	5954.64	6256.96	0.51592	0.951684
DNPH1	442708	1.41662e+06	0.312511	0.000188158	1.93955e+06	544957	3.55909	4.78192e-05	701021	1.15031e+06	0.823747	0.609421
PFDN2	240467	317476	0.757432	0.0310886	321320	268868	1.19508	0.131287	312217	278688	0.457829	1.12031
EHD4	377012	455599	0.827509	0.251246	474464	397901	1.19242	0.364463	429785	423080	0.775953	1.01585
GUCY1A3	26818.1	25139.1	1.06678	0.3163	29216.2	23945.1	1.22014	0.122209	19560	27951.7	0.573428	0.699776
TBCK	7553.19	16803.2	0.449509	0.0433792	24589.1	6997.27	3.51411	0.000249362	6148.75	15606.5	0.0998233	0.393985
FNBP1L	31766.8	58325.3	0.544649	0.567029	83461.3	28664.2	2.91169	0.163035	23928.7	56204.2	0.379652	0.425746
APOL2	120768	82953.4	1.45585	0.0773768	43706.4	127058	0.343987	0.454877	136660	84338.6	0.00516608	1.62037
HIST2H3A	1.04932e+06	1.4627e+06	0.717383	0.86893	378486	1.80024e+06	0.210242	0.000440886	2.94637e+06	732198	7.90603e-05	4.02401
SNX27	60259.3	119200	0.505532	0.00444718	138907	72915.1	1.90506	0.00157665	92231.7	97438.4	0.80454	0.946565
KIAA1279	23765	17191.9	1.38234	0.0811647	18300.8	20562.5	0.89001	0.755513	15674.4	21181.9	0.109064	0.739991
MTOR	9556.4	50469.3	0.189351	3.08741e-08	56085	22709.3	2.46969	8.33035e-05	42784.7	31551.7	0.0599956	1.35602
TNXB	167032	46515	3.59093	0.0594771	49219.2	117863	0.417598	0.196199	42814.5	111339	0.496152	0.384542
CLCC1	10538.4	26348.3	0.399965	0.435018	39196.6	9836.94	3.98464	0.156964	8766.29	24085.9	0.504013	0.363959
MED4	22020.3	18158.7	1.21266	0.114594	13791.8	22857.2	0.603388	0.507723	24134.5	18130.5	0.012655	1.33116
SCIN	673983	1.30097e+06	0.518061	0.0536408	1.14225e+06	1.00814e+06	1.13304	0.0139886	1.51816e+06	895348	0.611927	1.69561
ERO1LB	12623.3	20112.2	0.627642	0.224772	16995.2	17276	0.983744	0.861628	24377.6	14690	0.244775	1.65947
C14orf142	177235	264125	0.671026	0.0641873	266559	210310	1.26745	0.986543	260794	219461	0.0411842	1.18834
RDH13	34744.6	159427	0.217934	0.000127197	171997	77289.7	2.22535	0.0084324	142227	99627.5	0.189649	1.42759
TBC1D22B	2940.73	4056.59	0.724925	0.691992	4513.57	3134.9	1.43978	0.266684	3431.26	3684.25	0.442978	0.931332
PROS1	87145.5	31222.9	2.79107	0.620398	26204	67728.1	0.3869	0.14027	38091	58336.8	0.292905	0.65295
CYB5R1	220658	684492	0.322368	4.79227e-05	857064	310782	2.75776	6.98576e-06	448340	521504	0.766489	0.859705
ETHE1	430947	604144	0.713318	0.00927837	507947	551611	0.920843	0.420716	735783	467347	0.0463517	1.57438
SEPHS1	125618	199889	0.628438	0.00927837	215050	146804	1.46488	0.0707471	179142	167895	0.366375	1.06699
ENPP3	11669.2	16765.7	0.696018	0.0902386	15002.8	14641.4	1.02468	0.475636	19178	13245.1	0.268095	1.44794
UCKL1	30323	31918	0.950028	0.157302	34915.6	29330.7	1.19041	0.376545	27816.2	32494	0.544306	0.856039
2021-09-15	68536.5	79266.7	0.864631	0.402418	68667.6	78525	0.874468	0.941734	93770.7	68598.4	0.393221	1.36695
UBR4	38996.2	40864.2	0.954287	0.00972374	44444.6	37796.3	1.1759	0.0773346	35964.7	41571.8	0.340698	0.865123
ALDH5A1	49552	166698	0.297257	1.45734e-07	204704	75335.2	2.71725	1.36224e-05	114688	122897	0.334468	0.93321
SLC37A4	22738.8	40266.5	0.564709	0.132092	56504.8	20881.1	2.70602	0.0127374	18045.6	38700.9	0.301502	0.466284
HPS5	2237.6	7664.05	0.29196	0.0710953	5349.15	5639.47	0.94852	0.634388	10831.8	3708.51	0.135948	2.92079
GMIP	2831.38	9256.4	0.305883	0.0554147	4007.37	8217.83	0.487644	0.658783	16439.3	3387.3	0.00855196	4.8532
STAT6	28575.4	39350.7	0.726172	0.100112	39775.3	32610.6	1.2197	0.163707	38769.6	33869.9	0.757058	1.14466
RGS10	40715.2	74614.3	0.545676	0.332035	65891.1	58858.7	1.11948	0.562226	86551.3	52616.5	0.655991	1.64495
PTBP3	15886.7	24306.7	0.653596	0.242193	28546.3	16923.2	1.68681	0.440529	18505.2	21871.2	0.647075	0.846095
HSPA4L	59435.5	121309	0.489952	3.99077e-05	120260	84495.2	1.42328	0.0117577	122744	88188.9	0.0670512	1.39183
MAPK1	300230	404596	0.742049	0.012085	484251	298396	1.62285	0.0159248	295596	387222	0.872205	0.763376
KDELC2	24352	34794.9	0.699871	0.212878	29825.4	31177.4	0.956635	0.691884	41595.3	26939.4	0.0670512	1.54403
RPIA	70736.8	69764.6	1.01393	0.877598	74431.8	67823.9	1.09743	0.740043	63377.9	72483.5	0.852753	0.874376
TMEM33	174887	355264	0.492273	0.00614078	347293	250603	1.38583	0.0340842	366170	256388	0.472956	1.42819
UBL4A	120513	143121	0.842035	0.582054	106445	149328	0.712827	0.427262	193309	113862	0.134335	1.69774
PGRMC2	980879	1.25323e+06	0.782684	0.047017	1.33331e+06	1.04531e+06	1.27552	0.00378335	1.14364e+06	1.14748e+06	0.366375	0.996652
TRIP12	12251.3	20211.8	0.606148	0.0199874	14245.8	18633.9	0.764507	0.460858	28375.8	13194.2	0.000667027	2.15063
SUPT6H	8750.2	22439.6	0.389944	0.000115133	21333.2	14768.2	1.44453	0.0464109	23953.7	14698.5	0.0437035	1.62967
TSPAN15	9447.85	18227.5	0.518331	0.00926519	20722.4	11571.7	1.79078	0.018799	14813.4	14777.6	0.738309	1.00242
SORD	410874	1.1616e+06	0.353713	0.000302206	1.42781e+06	563841	2.53229	0.00246564	797318	891608	0.496152	0.894248
DYM	8038.93	9727.01	0.826455	0.451479	7168.91	10092.8	0.710302	0.15863	13227.6	7627.65	0.0169332	1.73416
SH3D19	1153.09	1120.32	1.02925	0.338161	847.554	1287.86	0.658109	0.0736109	1493.57	1008.65	0.00243247	1.48076
SCYL1	16625.6	44070.6	0.377248	0.00133785	39958.8	29716.5	1.34467	0.664943	49697.4	27655.8	0.00233497	1.79699
SOWAHC	5066.52	7214.98	0.702222	0.00867345	7958.54	5514.2	1.44328	0.0973558	6197.49	6433.65	0.276202	0.963293
VPS45	46190.8	54795.6	0.842967	0.169743	50639.6	51848	0.976694	0.825252	60482.6	48293.9	0.0747761	1.25239
RAB3GAP1	15214.5	34336.4	0.4431	0.00269312	44858.1	17084.3	2.62569	0.00440338	19938.3	29227.8	0.814127	0.68217
WDR26	8459.95	34284.3	0.246758	3.21269e-05	32692.6	19544.3	1.67274	0.00481149	36462.5	19915.4	0.118971	1.83087
IGF2BP2	26311.1	37068.2	0.709801	0.0200537	39324.7	29346.9	1.34	0.139497	33980.4	32463	0.328294	1.04675
MYO9B	20584.3	21338.1	0.964671	0.598914	21144.1	20987.8	1.00745	0.324577	21603.7	20848.9	0.0948239	1.0362
GFM2	50598	88038	0.574729	0.118924	114704	50974	2.25024	0.307698	51548	80902.6	0.536122	0.637161
MCU	77971	171434	0.454815	0.00838423	218800	89310.6	2.44988	0.000152007	106618	144545	0.270781	0.737616
TOP2A	5300.38	7411.08	0.715197	0.64586	7922.6	5858.79	1.35226	0.945836	6711.1	6539.98	0.664953	1.02616
RAB11FIP5	26184.2	44703.2	0.585733	0.00264475	40750.4	35655.8	1.14288	0.243512	50112.4	33070	0.037635	1.51534
EMC4	30166.6	52650.4	0.572961	0.022549	67224.3	31172.3	2.15654	0.00277619	32707.2	47684.8	0.496152	0.685903
ADAP1	4945.78	4141.11	1.19431	0.102419	4808.89	4265.55	1.12738	0.437976	3227.31	4881.07	0.331375	0.66119
ANG	58972.3	82743.7	0.712711	0.144618	79819.4	69965.8	1.14083	0.977573	86745.4	68827.3	0.0948287	1.26033
ADRBK1	16811.7	15739.4	1.06813	0.907443	10676.1	19129.8	0.558088	0.0904999	22668	13911.3	0.0470329	1.62947
LLGL2	8462.95	33124.4	0.25549	0.000545637	45508.9	11516.5	3.95163	0.000152007	16177.2	25975.6	0.81413	0.622784
QDPR	332702	929743	0.357843	7.97213e-08	1.30297e+06	366866	3.55163	1.3455e-08	419010	791375	0.911328	0.529471
RBM22	16891.3	23905.9	0.706574	0.0969113	20270.6	21637	0.93685	1	28880.5	18488.8	0.0634443	1.56205
H2AFY	2.02695e+06	3.24283e+06	0.625057	0.0109558	2.24662e+06	3.04784e+06	0.737118	0.420716	4.60605e+06	2.13079e+06	0.000205523	2.16166
UGT1A6	1.04846e+06	2.19399e+06	0.477876	0.817286	2.97063e+06	1.08122e+06	2.74747	0.22086	1.13123e+06	1.95712e+06	0.281696	0.57801
DIS3	8864.14	16342	0.542415	0.00306551	14226.9	12969.8	1.09692	0.238472	19236.3	11399.2	0.0491338	1.68751
MICAL3	8885.93	15719.9	0.565266	0.0487284	17501.2	10626.2	1.64698	0.0347111	13282.4	12958.6	0.921146	1.02499
TOP1	78155.8	78631.9	0.993946	0.132724	95776.9	69057.4	1.38692	0.4078	55170.4	86485.8	0.442978	0.637912
TGFB1	38898	25484.8	1.52632	0.817286	7494.95	43333.1	0.172961	0.0130997	50102.5	24052.9	0.0152975	2.08301
TOMM70A	76931.1	293516	0.262102	1.37217e-08	368368	122118	3.01651	4.50053e-06	191086	214701	0.265434	0.890009
COPS2	63064.1	171176	0.368416	8.3955e-06	186746	97424.8	1.91682	0.000365655	149870	121532	0.328308	1.23317
TIMMDC1	15890	76907.8	0.206611	0.00129696	115244	19277.4	5.97821	4.46711e-05	24447.5	62857.4	0.389798	0.388936
TBL1XR1	13406.4	21791.2	0.615223	0.0519825	22620	16276.4	1.38974	0.234479	20657	17761.9	0.386397	1.16299
PSPC1	92769.5	234079	0.396317	0.00104278	253079	138413	1.82843	0.149712	208079	168552	0.0437035	1.23451
ATP11C	5727.97	6380.16	0.897779	0.046856	8160.15	5021.97	1.62489	0.0113837	3944.38	6877.73	0.59039	0.573501
EIF2B4	25781.5	82301.3	0.313257	0.00208256	100908	38075.3	2.65023	0.257039	56839.5	61295.9	0.0323014	0.927297
NDRG3	26396.6	46016.5	0.573634	0.00021729	63696.1	24586.3	2.59071	0.0130997	21823.3	44029.1	0.181429	0.495655
EIF5B	37780.7	64877.3	0.58234	0.0099201	54523.5	54114.8	1.00755	0.740043	79045.8	45695.5	0.012878	1.72984
SUGT1	87732.3	142136	0.617242	0.011953	169080	94672.2	1.78596	0.000907956	105265	126188	0.41766	0.834192
SWAP70	72579.7	178548	0.406498	0.00572148	209538	97739.8	2.14383	0.00732774	136142	137323	0.88196	0.991397
RFC5	23764.3	37857.4	0.627733	0.237753	28516.4	34402.5	0.828904	0.352622	50639.8	26010.8	0.0187223	1.94688
VPS37B	8228.3	11545.1	0.712712	0.321677	7701.18	11623.3	0.662565	0.448073	16805.1	7979.11	0.052053	2.10614
SLC18B1	6554.74	9021.02	0.726607	0.10386	10488.2	6736.26	1.55698	0.40143	7013.32	8414.19	0.372977	0.83351
ACAT1	1.45797e+06	1.42818e+07	0.102086	1.14709e-09	1.30525e+07	7.19997e+06	1.81285	0.000176687	1.59641e+07	6.939e+06	0.0235496	2.30063
[truncated: 5,942 more rows]
