# Supplementary material for: Proteogenomic characterization of MiT family translocation renal cell carcinoma
Source: Nat Commun. 2022 Dec 5;13:7494. doi: 10.1038/s41467-022-34460-w (PMC9722939; doi:10.1038/s41467-022-34460-w)
Supplement: Supplementary file 10 — Supplementary Data 7 [file 41467_2022_34460_MOESM10_ESM.xlsx]

## Sheet: Description
Supplementary Data 7, immune subtypes and associated clinical and molecular features.
xCell	xCell raw enrichment scores
Clinical features	immune subtypes associated clinical and molecular features.

## Sheet: xCell
Cells	Exp063457	Exp063475	Exp088996	Exp089887	Exp066960	Exp066969	Exp066973	Exp066974	Exp066975	Exp066980	Exp066988	Exp067003	Exp067011	Exp072918	Exp072922	Exp085836	Exp085848	Exp087135	Exp087141	Exp063459	Exp089441	Exp089885	Exp066955	Exp066967	Exp066972	Exp066977	Exp066982	Exp066986	Exp066990	Exp066997	Exp067001	Exp067007	Exp067013	Exp067017	Exp072913	Exp085832	Exp085838	Exp085840	Exp085842	Exp085846	Exp086590	Exp086592	Exp087129	Exp087133	Exp087143	Exp087145	Exp063461	Exp063463	Exp063465
aDC	752.1	929.013	1743.29	702.126	916.071	834.814	448.68	1233.74	629.043	1111.32	1152.34	1002.96	1074	972.905	1151	1181.97	1291.97	843.94	1145.08	1504.59	1086.48	954.15	990.858	938.404	731.89	433.889	1333.12	1206.04	816.418	743.434	646.035	400.189	842.834	1005.28	589.532	509.004	879.485	496.676	950.809	582.992	1408.65	1173.91	919.133	543.024	577.715	590.969	459.741	998.144	774.793
Adipocytes	907.907	749.983	670.495	1108.04	1673.41	1233.45	1994.97	997.245	1039.95	1028.77	1266.15	1261.88	1058.85	1298.68	1233.43	1540.6	657.144	678.306	1319.9	1072.4	1431.62	1037.95	1293.71	1376.21	1189.8	1089.48	1154.95	1454.72	1110.63	1529.98	743.982	1144.34	938.206	1082.36	1280.22	1012.18	76.3648	1286.44	1012.86	931.634	1899.15	753.99	786.235	1147.7	1566.58	725.572	831.991	908.123	1208.55
Astrocytes	697.283	447.029	545.26	519.351	673.732	713.888	660.483	523.238	700.914	583.441	646.812	639.994	430.759	680.837	782.827	945.105	489.829	546.141	561.438	586.661	439.395	867.938	431.132	558.351	505.537	303.568	613.75	472.222	796.277	557.299	739.375	410.201	501.444	568.211	442.655	358.467	525.324	647.759	638.714	597.413	775.927	572.242	606.023	656.411	593.43	566.542	493.064	457.171	543.916
B-cells	415.929	319.474	658.745	446.545	472.303	308.333	279.488	301.945	356.72	474.23	601.213	444.278	328.395	351.952	288.683	339.93	253.827	569.015	297.393	643.492	745.894	512.818	358.743	301.509	296.064	439.962	760.182	539.851	436.975	410.265	241.153	530.121	754.86	459.598	687.254	565.584	523.164	354.806	307.926	544.984	1020.12	748.276	410.029	364.742	421.174	376.901	347.26	471.326	552.953
Basophils	331.812	824.483	1011.15	412.162	577.832	429.935	327.54	636.012	221.859	765.318	546.866	623.446	654.83	465.233	671.019	510.985	620.095	295.273	345.003	309.914	384.13	275.157	327.991	561.447	357.051	485.901	756.332	392.313	365.811	233.722	602.531	486.023	238.621	377.687	340.889	401.889	336.146	488.47	364.749	405.521	625.933	353.696	611.16	274.827	299.69	321.192	211.173	272.837	410.463
CD4+ memory T-cells	738.367	713.01	811.195	521.137	884.35	829.21	693.064	917.306	745.959	869.521	782.875	767.641	678.423	707.749	891.993	612.221	926.125	757.911	553.233	702.249	821.779	457.765	998.317	829.303	1013.59	1103.66	1007.27	668.042	809.242	844.13	1066.88	923.353	599.817	466.383	864.251	906.156	797.717	693.216	871.437	604.016	570.512	786.414	551.334	624.916	741.849	434.313	752.48	420.974	677.86
CD4+ naive T-cells	630.843	607.112	797.896	657.672	871.183	638.759	521.879	650.538	516.347	906.248	648.05	707.08	946.353	507.105	727.489	612.24	681.692	877.626	436.833	641.829	340.903	653.009	593.891	708.019	624.43	588.764	594.862	765.744	629.011	692.454	538.171	721.263	684.996	455.007	642.07	602.545	243.258	411.689	626.75	523.081	409.604	334.474	575.478	609.273	548.117	487.195	856.993	370.691	421.296
CD4+ T-cells	459.935	336.858	671.92	548.739	576.762	596.256	272.971	339.604	361.258	422.175	569.434	349.74	682.024	574.149	572.962	427.272	427.827	659.11	685.123	514.956	578.438	529.385	398.855	650.676	447.33	485.364	597.546	910.681	722.076	631.091	581.219	608.02	622.456	537.659	666.268	619.928	221.306	362.359	501.679	262.715	251.113	370.949	498.441	738.055	475.051	587.609	562.662	398.641	562.062
CD4+ Tcm	451.598	532.201	476.463	448.35	428.929	450.931	382.008	213.478	376.51	329.874	252.708	487.226	522.85	565.723	451.107	317.199	389.534	480.506	556.583	522.153	396.451	630.862	528.502	358.346	379.331	560.044	638.759	436.978	417.399	269.45	496.195	411.129	464.694	361.995	387.747	553.592	263.769	587.567	504.696	488.374	174.58	280.613	528.205	518.692	519.828	468.724	279.796	296.448	269.81
CD4+ Tem	776.364	1330.23	793.601	826.857	569.218	787.149	659.828	500.351	738.986	851.894	648.498	845.521	671.172	838.493	913.154	667.95	837.404	778.546	689.822	731.225	632.227	764.559	712.289	686.3	763.856	730.939	943.369	546.211	918.12	712.697	924.22	606.549	788.003	599.262	576.33	838.687	535.945	707.453	664.515	872.67	393.354	609.258	553.621	782.005	818.605	740.852	670.678	412.371	593.39
CD8+ naive T-cells	449.671	875.957	487.149	565.331	471.357	763.056	566.062	470.939	592.67	748.011	859.755	566.649	683.97	299.36	613.749	481.495	736.984	573.235	582.389	715.309	495.545	420.71	533.02	605.156	761.468	515.838	748.249	671.745	226.78	755.78	373.323	564.754	547.509	406.049	473.43	582.421	506.614	737.141	706.735	615.902	519.32	750.073	356.599	541.023	479.322	302.279	390.833	532.39	212.58
CD8+ T-cells	534.76	725.584	562.183	710.041	519.056	539.047	589.652	539.079	549.495	712.278	593.677	660.033	648.783	594.69	791.976	577.64	620.115	748.351	452.335	421.154	481.919	738.532	882.601	664.142	616.989	731.76	767.625	595.046	398.707	340.334	463.178	596.04	437.268	389.528	579.549	682.824	430.356	449.418	649.662	596.799	689.448	474.534	491.478	605.579	696.059	447.346	647.066	388.593	402.233
CD8+ Tcm	644.138	788.804	743.272	297.755	283.001	347.72	441.397	807.852	765.966	713.614	660.469	598.739	754.78	675.355	946.433	519.695	684.915	537.632	263.586	1002.35	595.369	479.084	1124.74	410.006	934.213	929.137	999.055	408.014	801.419	272.153	678.034	783.879	503.767	564.555	498.331	597.813	457.322	477.429	530.546	561.743	718.177	687.554	647.581	357.466	727.397	465.207	475.155	316.914	487.007
CD8+ Tem	626.292	522.848	520.415	355.769	289.887	461.065	333.011	532.779	303.658	335.511	526.937	487.419	230.735	620.437	577.58	364.367	521.613	381.586	235.034	675.484	234.603	286.175	620.309	295.646	211.448	535.487	566.586	439.435	435.203	220.925	441.425	542.534	298.818	349.585	348.156	334.363	437.206	174.089	428.394	380.977	401.208	481.557	592.603	410.819	579.425	281.444	250.334	261.281	245.701
cDC	1122.46	762.45	1693.12	724.125	354.919	782.901	608.678	628.438	498.462	929.503	590.329	725.99	551.164	610.682	972.628	1009.08	969.015	644.136	754.907	862.111	807.346	659.776	852.156	617.641	531.359	823.77	1293.66	857.879	696.243	1004.76	1215.65	496.303	1227.5	698.876	1007.9	645.59	861.412	1243.38	1017.83	834.793	820.135	1171.27	342.678	472.62	877.451	596.572	879.141	685.391	873.726
Chondrocytes	947.779	183.379	1279.02	697.199	873.954	956.101	974.787	804.505	1064.83	1052.64	1021.75	983.238	681.044	812.177	1122.98	1246.21	559.557	681.251	955.691	982.631	826.093	1367.78	704.361	896.229	554.654	486.414	799.135	926.241	1208.56	743.104	1039.07	623.782	857.824	1019.59	783.557	488.971	1131.28	811.387	808.699	856.635	1214.27	760.639	979.22	1212.91	924.895	684.798	72.5308	563.005	724.937
Class-switched memory B-cells	429.651	480.876	661.347	360.97	458.649	359.647	360.271	679.808	496.272	435.519	675.637	472.1	344.412	573.339	670.052	511.317	499.382	432.54	327.174	610.574	699.978	279.007	662.717	221.508	335.121	722.9	717.636	583.26	598.856	345.285	270.94	535.176	814.341	676.329	366.756	443.271	435.453	760.867	444.172	271.842	674.443	845.069	162.6	358.507	595.12	245.862	535.643	292.166	397.961
CLP	520.187	676.158	335.652	701.849	381.076	633.194	490.942	699.792	752.527	335.827	625.221	552.542	562.395	532.66	715.675	756.873	683.895	582.101	628.217	792.886	751.059	817.627	527.752	767.392	649.749	676.133	666.114	557.926	36.9889	540.505	649.251	536.273	611.833	556.602	513.359	769.996	634.844	584.528	361.854	697.356	629.74	768.268	351.777	773.667	707.195	588.267	680.698	576.146	162.07
CMP	883.354	1082.46	1351.52	1046.49	1259.87	956.257	895.879	1210.39	918.556	1307.2	1409.69	1440.29	1232.8	1274.07	1106.48	910.154	1407.56	1568.76	994.71	266.289	591.555	567.391	837.121	733.743	779.348	698.729	823.321	868.994	430.785	765.963	732.17	946.668	477.475	953.404	748.647	703.701	302.672	622.309	1004.27	475.921	523.82	704.632	333.568	654.418	649.744	695.009	350.897	963.024	240.494
DC	1218.05	1214.13	1843.77	925.216	512.182	948.715	471.481	932.11	533.534	1323.83	789.732	1235.7	775.33	811.44	1046.52	1323.75	1512.77	887.745	967.396	1339.64	1016.59	632.985	1346.02	1221.63	1031.72	1071.45	1691.82	1281.38	1146.21	1085.19	1415.27	1063.63	1601.02	1140.68	1517.73	1082.78	1086.29	1435.67	1401.14	1265.86	1410.45	1635.41	1013.02	1016.95	1159.95	836.406	1008.01	579.542	945.602
Endothelial cells	527.222	371.741	505.968	825.673	428.49	430.497	339.951	576.829	496.337	285.472	331.658	680.132	428.325	858.435	730.448	799.939	267.905	201.251	363.196	656.363	699.849	534.199	508.352	730.515	466.075	275.459	606.129	707.922	692.571	566.648	754.851	576.93	572.971	608.504	672.194	268.096	543.521	554.965	548.542	563.517	698.918	524.128	387.68	917.802	366.809	675.955	678.175	841.965	573.178
Eosinophils	582.144	583.13	812.982	300.108	641.996	520.102	820.226	708.746	498.584	667.352	431.237	517.575	681.706	428.001	781.093	595.399	966.633	634.692	597.683	506.869	272.004	330.124	579.73	526.305	473.98	437.676	345.343	547.879	554.193	268.657	553.114	454.192	501.731	441.169	597.734	366.633	379.589	796.973	687.066	396.624	528.751	468.885	409.541	411.807	519.684	465.561	414.47	412.86	209.641
Epithelial cells	468.086	188.755	521.471	227.581	521.547	1055.11	963.197	640.341	725.988	477.411	581.339	576.678	677.254	821.625	699.848	613.342	621.147	818.274	575.753	733.929	802.441	570.372	552.99	739.602	873.588	761.773	888.172	714.49	1047.6	768.323	1472.43	328.444	724.091	798.693	432.013	896.249	700.267	442.456	902.953	724.104	650.865	542.609	848.332	868.025	641.044	906.641	784.611	733.969	825.032
Erythrocytes	470.03	1419.14	1339.25	284.103	1023.71	378.571	742.518	927.562	468.362	1400.65	979.37	1095.66	1028.72	577.767	779.251	874.468	826.33	850.836	572.737	823.922	506.687	610.825	995.324	878.839	751.3	576.63	852.005	692.777	342.271	653.673	292.883	718.374	279.297	602.241	620.646	893.241	480.113	587.208	523.731	815.827	736.152	275.53	684.535	464.495	656.44	388.636	764.426	948.995	195.97
Fibroblasts	518.329	363.954	588.537	477.352	532.226	590.947	636.566	445.477	363.298	587.88	534.072	549.987	345.095	427.844	467.437	672.647	423.19	458.068	475.623	469.73	541.839	693.605	212.536	460.195	368.226	281.449	361.392	525.873	700.626	301.842	580.687	274.491	372.942	641.533	465.58	355.931	565.336	416.614	372.011	484.457	759.348	477.668	302.622	518.458	576.646	268.479	208.107	428.687	514.513
GMP	726.74	1159.97	1257.95	905.993	1117.45	889.96	1046.24	842.996	683.502	1082.62	1205.12	1188.35	1100.27	1191.89	960.748	841.349	1317.12	1318.32	791.524	155.192	620.153	486.81	610.295	645.134	762.484	826.216	678.052	734.817	463.225	238.103	570.825	558.486	612.091	715.747	909.7	826.431	508.921	988.427	900.81	185.771	664.898	804.388	485.942	586.737	698.828	633.926	634.279	522.569	157.255
Hepatocytes	464.812	626.169	1011.37	243.494	632.827	517.886	531.075	498.423	240.85	488.308	551.213	757.823	538.168	450.592	488.996	694.788	545.726	290.075	174.399	417.988	455.54	703.894	544.388	451.723	370.053	167.195	419.466	285.984	773.966	477.952	425.485	477.795	223.19	281.094	674.671	209.714	247.168	221.502	501.211	424.653	721.674	67.8312	302.717	291.283	686.397	230.898	429.242	484.808	508.462
HSC	640.24	887.141	1210.29	353.885	920.935	642.676	754.84	895.576	798.031	843.007	870.764	697.917	911.259	757.19	1079.43	964.749	823.876	686.45	518.397	864.352	697.933	713.989	754.696	897.165	353.389	532.595	572.131	448.193	1081.35	547.595	944.647	628.832	564.661	701.295	365.459	612.529	813.001	722.735	738.459	485.653	1012.57	819.604	984.59	601.059	1058.93	291.966	450.53	666.428	609.489
iDC	2080.89	2514.98	1890.36	1752.56	1066.03	2036.75	1411.01	2017.65	1440.63	2290.69	1656.77	2299.01	1329.65	1667.33	1605.45	2479.99	2609.55	2225.44	2230.55	2643.14	2142.88	1307.37	2631.36	2630.29	2413.45	1837.61	2696.8	2350.73	2388.41	2471.05	2738.9	2165.27	2887.13	2170.41	2700.71	2508.12	2530.7	2805.89	2473.78	2685.96	2577.78	2670.4	2100.86	2398.57	2321.03	2009.56	2033.99	1304.56	1619.92
Keratinocytes	479.357	715.307	530.813	403.443	625.174	429.023	471.923	675.85	815.752	947.915	642.709	546.796	657.046	687.619	639.905	456.278	560.54	732.233	429.402	209.883	601.859	671.926	588.994	666.948	637.086	532.251	769.966	567.85	498.991	482.596	833.416	589.402	339.297	603.472	260.459	887.778	526.779	360.139	644.428	694.417	510.023	638.067	721.686	766.128	428.635	592.775	269.449	602.962	776.747
ly Endothelial cells	868.313	93.4857	439.635	1203.74	707.03	506.772	415.013	840.934	788.272	786.959	304.647	613.742	505.44	1024.07	732.683	1160.8	386.218	179.986	460.682	351.575	1125.33	861.274	720.185	993.365	777.961	371.978	468.027	1019.97	849.695	1022.69	884.347	719.959	694.873	797.225	826.645	723.423	830.985	756.047	816.675	543.514	920.518	769.766	479.678	1021.42	331.826	943.286	933.257	989.936	490.675
Macrophages	442.926	634.053	727.746	407.354	498.174	80.6123	438.818	634.989	449.457	727.445	284.362	470.962	583.245	424.21	579.662	372.731	540.838	737.333	510.868	673.667	411.579	276.042	475.741	356.57	538.754	371.565	501.954	372.405	311.015	428.66	231.434	380.406	549.056	434.524	256.852	306	423.007	337.053	567.254	348.337	363.351	665.216	511.084	108.977	422.792	409.107	392.897	558.364	373.307
Macrophages M1	193.89	597.411	938.002	566.698	467.981	197.49	685.879	687.664	635.005	975.258	566.287	656.808	669.12	620.234	761.014	682.028	563.223	672.426	716.994	769.503	740.593	500.728	684.558	513.551	637.033	495.703	781.815	395.874	556.921	340.59	206.259	334.813	610.002	457.494	325.285	374.08	470.24	436.655	589.701	564.744	749.56	809.365	501.402	245.537	693.257	535.797	482.437	812.24	516.918
Macrophages M2	668.396	756.713	684.517	854.479	798.502	274.639	581.84	416.783	347.638	706.436	340.907	544.585	551.057	563.678	653.643	437.127	564.558	562.149	678.38	715.383	875.666	427.457	683.371	458.915	712.432	607.187	552.432	578.246	480.956	393.002	117.928	497.933	700.706	660.552	469.244	389.782	309.829	753.051	555.13	535.204	608.886	679.923	406.808	438.319	689.514	387.759	782.012	599.763	655.563
Mast cells	167.697	228.601	224.297	73.1387	409.917	257.066	263.18	358.553	114.701	58.7797	368.642	236.566	116.357	378.95	338.349	153.778	202.371	338.109	222.151	187.509	270.353	53.4665	219.727	135.026	70.0359	345.71	298.614	253.357	183.932	330.346	310.236	255.059	346.461	424.529	278.957	194.074	209.474	227.678	320.428	292.924	36.268	96.0124	110.657	305.123	328.19	392.857	158.524	254.237	383.576
Megakaryocytes	713.127	699.95	1183.51	1393.98	862.037	789.059	579.265	796.936	973.698	885.116	1831.54	943.113	998.505	939.74	1498.91	875.79	585.759	922.293	878.051	331.235	798.977	954.467	840.507	1082.93	496.449	795.433	1049.04	827.619	1067.74	1045.27	910.653	1001.55	1024.04	924.352	886.323	665.579	873.033	1191.02	1217.34	706.332	1176.93	1141.94	929.336	1002.26	1182.1	970.844	1069.5	957.658	1011.48
Melanocytes	453.167	814.891	698.953	125.812	462.993	223.378	432.887	352.063	424.288	487.721	510.656	525.522	571.306	341.358	618.731	330.309	257.785	374.19	357.305	377.949	614.428	390.075	582.075	512.341	445.982	643.758	584.061	469.988	537.888	403.59	523.718	341.928	431.493	450.515	567.565	357.569	424.402	461.971	424.427	554.499	366.205	262.155	479.974	445.735	622.936	510.209	464.901	441.91	437.265
Memory B-cells	469.686	328.728	607.435	382.663	385.555	356.938	549.863	446.406	512.402	382.875	454.395	550.814	249.989	533.506	431.448	364.542	496.177	474.71	446.66	426.202	634.307	617.5	433.941	306.562	552.853	398.592	648.682	564.938	610.449	531.506	398.708	514.895	769.634	404.985	533.499	700.735	453.283	468.286	265.369	498.035	879.941	670.621	429.912	329.532	424.478	478.03	295.739	724.244	392.377
MEP	294.601	574.749	511.088	448.364	625.125	871.384	609.281	642.687	813.035	295.216	799.15	661.723	567.192	711.958	375.28	505.983	632.008	605.076	688.677	333.514	356.235	397.818	855.455	608.443	846.149	713.767	496.445	654.931	583.508	651.53	933.461	408.804	750.787	425.48	553.603	504.838	470.759	678.496	624.419	588.818	378.599	1134.46	714.245	592.902	700.215	541.126	559.073	295.443	500.793
Mesangial cells	439.608	332.04	631.124	590.344	441.157	664.432	506.882	563.77	462.555	415.783	494.026	464.215	579.097	616.883	452.415	548.82	322.366	272.593	303.932	739.168	270.881	686.399	326.091	521.044	442.725	657.315	683.976	356.586	613.654	768.791	507.339	546.679	492.017	501.917	533.736	642.711	274.761	727.159	554.277	607.928	506.848	344.788	659.582	450.587	547.311	582.888	307.662	586.717	699.628
Monocytes	124.648	1007.41	1389.48	715.856	601.766	550.716	748.786	783.593	946.361	860.069	759.135	596.024	789.825	723.544	738.563	578.41	747.875	977.417	691.963	801.909	705.617	588.902	579.551	491.35	860.323	486.957	745.064	724.202	758.469	433.712	672.895	475.362	528.49	570.91	427.676	804.225	472.262	611.155	760.319	417.603	663.204	690.745	651.577	538.787	620.153	363.027	507.622	378.456	613.319
MPP	686.793	1831.23	1589.45	1274.53	1317.86	1052.5	977.848	1350.28	829.013	1455.23	1290.91	1531.75	1433.47	1034.36	1379.77	1339.54	1609.72	1261.53	1095.06	704.282	1217.77	219.267	947.994	968.775	818.535	778.385	973.907	601.755	395.664	560.032	577.676	1024.79	505.872	933.17	650.455	773.054	352.921	693.513	962.818	396.725	869.85	868.193	385.98	467.083	979.703	744.233	727.763	937.917	230.858
MSC	551.58	846.571	783.937	840.067	663.524	1013.63	720.215	812.821	697.928	725.26	716.426	609.365	843.204	636.02	747.667	743.431	752.262	829.935	572.877	643.237	739.317	657.092	679.751	698.652	678.36	634.35	708.515	845.032	855.034	431.377	532.681	684.821	414.687	929.177	682.929	1254.49	679.462	626.785	505.927	693.638	553.436	456.054	784.825	585.134	492.675	548.734	538.763	537.729	538.126
mv Endothelial cells	370.238	280.992	119.575	579.247	307.325	361.382	299.867	298.122	427.118	382.27	177.739	440.965	268.985	521.155	535.584	528.453	252.06	122.059	298.108	284.058	521.458	393.882	493.152	490.325	409.181	278.843	288.426	362.435	348.895	320.577	445.497	360.672	334.792	406.658	424.121	343.009	404.128	350.151	404.569	360.559	336.698	330.025	198.216	564.813	249.213	424.95	456.893	476.477	358.02
Myocytes	576.633	430.757	288.649	526.347	495.437	567.756	607.452	485.154	454.643	281.265	658.268	761.963	411.444	257.168	482.879	487.614	497.559	494.987	394.365	322.936	541.402	494.447	468.271	779.787	338.44	416.121	740.099	929.97	427.383	418.63	530.109	251.097	451.216	498.943	383.611	725.362	521.166	533.003	472.824	634.495	569.035	433.614	396.992	582.673	497.238	588.858	474.636	547.497	492.013
naive B-cells	395.03	358.769	694.827	321.899	440.729	314.879	321.964	393.641	208.243	235.144	342.715	331.126	306.83	280.241	281.644	344.561	220.415	476.184	356.616	484.799	495.935	571.025	388.74	326.605	403.725	317.634	601.621	279.422	386.201	465.323	171.495	442.487	598.343	410.554	550.423	394.662	465.877	367.188	166	348.995	711.144	573.545	505.015	314.376	450.787	330.635	446.189	555.632	496.35
Neurons	384.705	506.438	299.83	390.048	333.228	256.134	448.11	426.945	462.288	471.141	364.044	404.756	345.274	499.131	487.733	504.561	426.303	276.813	240.206	551.286	325.831	262.416	444.54	260.359	386.291	296.483	456.759	474.22	422.29	345.966	252.46	413.797	251.222	159.389	406.85	351.607	234.4	493.567	204.291	253.93	519.067	414.337	440.868	231.725	318.979	310.502	272.057	427.329	178.657
Neutrophils	428.617	590.179	889.412	437.43	520.281	437.362	475.587	442.241	700.4	401.195	549.727	340.629	493.431	671.691	536.271	501.554	748.763	769.569	524.786	760.909	444.098	368.316	469.551	369.188	461.097	562.754	512.419	505.798	618.921	387.721	418.96	432.937	391.899	320.605	423.273	512.867	478.929	520.421	457.262	426.019	597.904	388.128	427.537	500.307	439.786	577.812	140.303	313.138	74.081
NK cells	459.084	798.65	517.903	599.553	442.887	449.568	368.174	952.153	670.159	377.255	497.423	508.312	538.642	587.696	589.703	544.34	651.412	636.067	711.42	692.342	582.82	438.51	484.654	639.119	371.388	541.543	598.641	1034.87	345.87	479.616	566.77	607.399	664.842	462.285	783.867	610.6	707.516	595.801	720.121	650.704	558.462	733.455	608.746	715.81	525.075	590.197	496.226	796.381	308.501
NKT	934.955	1761.63	1529.95	839.075	1080.68	554.917	931.137	1343.14	1065.44	860.22	1025.41	845.047	902.414	890.78	1307.5	979.809	798.662	1042.13	1583.77	1253.91	749.811	905.056	1101.03	851.205	623.396	957.418	492.046	628.416	758.525	1013.88	752.544	518.094	379.239	523.182	687.495	697.507	619.06	530.582	620.989	980.594	937.934	727.196	591.105	364.396	413.248	774.647	802.968	887.49	661.514
Osteoblast	404.58	489.14	300.444	244.515	318.579	272.667	332.606	580.263	242.955	444.136	419.778	460.354	349.66	394.882	447.92	337.356	302.596	380.469	274.117	459.045	451.611	400.701	524.611	477.95	466.078	426.853	400.851	326.696	233.723	486.475	438.101	301.175	339.718	559.686	402.664	372.741	406.741	541.701	340.058	467.176	187.224	320.876	485.164	447.356	379.908	365.926	363.481	448.752	308.392
pDC	311.292	847.482	492.135	182.707	628.078	411.744	285.388	686.42	335.59	274.518	520.842	959.453	511.631	450.392	512.808	486.316	454.639	676.635	296.919	594.102	382.008	330.557	593.254	532.124	403.321	491.938	651.631	517.045	526.71	419.374	605.881	560.606	520.93	582.757	668.389	648.563	246.508	472.38	580.605	634.137	424.712	699.278	477.772	371.406	711.993	528.573	527.145	510.246	455.152
Pericytes	589.635	635.811	1232.83	565.929	801.849	538.705	713.921	389.741	1242.23	662.217	665.046	659.054	689.207	634.736	569.078	244.155	778.89	734.97	849.225	790.649	709.508	838.324	650.383	299.84	1073.08	900.221	535.326	862.221	1106.58	622.965	797.939	843.67	1031.03	650.869	270.238	725.253	919.804	1070.85	480.709	679.454	922.097	701.649	1089.2	963.094	666.816	864.915	491.163	804.986	905.941
Plasma cells	459.734	804.053	499.951	477.212	551.508	435.713	614.983	623.293	692.203	540.463	447.424	490.073	408.207	435.894	833.585	551.192	757.857	787.943	498.452	709.31	513.757	547.21	454.863	572.974	572.586	378.674	448.95	522.207	172.5	590.91	486.251	526.165	548.547	646.578	569.093	444.336	651.08	523.572	385.938	435.551	263.882	352.947	347.288	419.577	707.612	468.396	570.686	526.043	514.635
Platelets	206.144	7.03448	516.108	599.898	450.021	288.386	253.894	401.873	601.386	410.912	703.184	383.015	352.143	494.846	682.859	367.851	302.203	402.753	487.073	203.295	289.061	367.149	436.927	400.441	279	466.537	501.664	501.424	410.794	578.943	323.623	440.941	359.961	298.409	372.574	549.975	331.666	428.808	571.11	347.488	440.83	552.812	411.369	478.442	600.547	462.688	540.958	371.632	391.005
Preadipocytes	742.504	387.03	269.117	521.35	593.83	800.242	736.928	471.728	528.356	808.304	322.958	669.336	448.159	182.267	672.581	773.534	388.225	552.081	567.766	442.059	847.618	717.104	587.194	695.307	272.547	557.484	798.559	735.946	361.098	447.537	660.351	455.017	561.155	654.733	598.988	719.69	626.216	624.478	558.278	491.617	587.366	623.429	593.289	699.407	667.439	610.561	491.236	544.817	517.851
pro B-cells	520.462	671.771	967.516	466.066	543.419	458.275	349.284	587.883	680.223	608.543	527.702	771.406	554.02	423.926	661.798	646.799	713.319	585.165	387.996	366.891	665.761	476.299	507.08	304.826	357.095	376.089	591.958	539.104	511.867	240.456	260.458	504.214	578.947	375.804	395.135	496.054	247.204	253.636	381.57	462.402	466.484	453.11	305.809	411.955	378.218	259.02	264.194	503.61	151.511
Sebocytes	454.458	567.374	341.517	454.279	921.459	550.293	673.511	872.065	1038.33	895.393	920.139	682.814	741.462	877.605	909.357	226.776	766.22	904.721	581.259	548.366	1023.02	847.599	721.923	819.986	807.316	697.728	907.785	586.172	473.41	474.65	831.821	716.642	557.765	674.803	53.9034	1146.98	598.325	457.963	864.383	912.332	654.307	799.485	881.191	917.904	605.558	798.231	412.593	632.485	804.237
Skeletal muscle	552.04	507.015	429.482	495.1	470.431	378.759	486.744	718.496	470.733	615.198	447.853	629.628	502.126	470.991	515.541	524.415	598.466	563.078	514.155	548.249	573.156	587.808	511.873	690.421	584.852	632.026	673.576	606.64	526.965	443.8	391.939	603.652	495.621	532.19	466.855	671.194	633.704	693.172	534.047	628.302	666.021	677.974	613.464	652.099	577.77	566.84	683.25	252.063	378.525
Smooth muscle	609.073	429.95	262.837	437.477	530.418	558.225	666.131	537.473	533.051	409.463	442.98	487.384	523.651	475.6	306	608.282	429.352	572.206	541.847	597.755	460.882	548.431	328.629	408.776	359.778	408.915	416.38	616.933	460.192	214.494	453.102	376.263	502.033	598.791	381.578	588.815	547.483	545.859	488.915	490.135	377.686	477.209	418.822	501.869	598.692	391.55	502.323	473.873	652.166
Tgd cells	244.034	44.8892	72.539	179.725	135.487	113.112	140.105	125.47	89.6404	59.4368	177.631	128.108	45.8325	230.528	153.382	75.8038	74.1789	89.8441	174.076	227.01	99.5303	78.5328	269.879	214.046	116.374	195.172	267.724	119.11	101.814	178.55	128.503	108.992	230.839	86.4748	78.6248	180.779	194.481	55.1841	94.1357	166.28	139.565	94.5452	243.912	132.721	152.214	250.066	231.273	109.992	101.204
Th1 cells	551.811	741.748	347.66	744.322	382.655	627.1	633.56	633.841	126.724	333.481	360.98	495.018	510.82	524.154	500.651	377.475	571.849	690.325	484.289	778.686	710.947	707.813	831.418	785.516	703.494	660.8	793.955	682.492	454.455	417.152	700.855	530.363	560.696	526.406	564.038	602.024	701.06	461.946	757.841	572.829	405.008	501.929	573.158	847.093	489.598	587.072	579.796	504.906	589.017
Th2 cells	1091.23	1316.1	817.807	1254.64	1326.91	1531.87	956.65	950.371	416.244	1212.15	473.98	1217.88	913.576	1261.86	1334.28	1196.96	995.826	806.262	1054.45	1074.82	1201.33	925.376	1285.49	970.746	743.689	1166.53	1438.97	1230.89	660.447	720.603	1412.05	1152.26	1559.97	1121	836.472	1228.28	1532.13	1154.67	456.742	933.482	1363.52	513.005	919.422	956.318	1208.34	1067.59	1107.98	886.895	971.481
Tregs	454.424	1104.95	736.366	169.257	723.115	584.156	547.753	712.664	576.714	738.184	666.544	452.887	613.4	478.385	428.401	563.471	827.236	631.396	605.104	337.583	739.802	334.91	519.944	870.494	472.267	615.387	514.86	761.273	303.681	866.068	747.69	640.758	667.589	515.841	662.548	478.144	548.55	434.025	567.956	953.675	419.232	445.046	107.694	335.718	520.947	488.933	692.224	210.378	498.263
[truncated: 25 more columns]

## Sheet: Clinical features
Symbol	Immune Subtype	Proteomic Subtype	Gender	Age	ImmuneScore	StromaScore	TumorPurity	OS	OS-event	PFS	PFS-event	9q_del	14q_del
Exp063457	IM1	GP1	1	23	0.234333	0.1282	0.723998	43.2	1	3.3	1	0	0
Exp063459	IM2	GP1	0	29	0.3084	0.1124	0.698065	68.6	1	52.2	1	0	0
Exp063461	IM3	GP2	1	28	0.193	0.06225	0.724153	103.2	0	103.2	0	1	0
Exp063463	IM3	GP2	0	17	0.188133	0.11595	0.725265	70.6	0	70.6	0	0	0
Exp063465	IM3	GP2	0	27	0.2	0.1673	0.728238	16.6	1	11.6	1	0	0
Exp063469	IM3	GP2	0	26	0.246133	0.04355	0.732333	53.6	0	53.6	0
Exp063473	IM3	GP2	1	48	0.163133	0.0368	0.71032	42.4	0	42.4	0	0	0
Exp063475	IM1	GP1	0	48	0.222067	0.00365	0.722208	10.8	1	2.7	1	1	0
Exp063477	IM3	GP2	0	22	0.187333	0.0324	0.717093	74.4	0	74.4	0	0	0
Exp063479	IM3	GP2	1	26	0.2046	0.02665	0.746649	55.9	0	55.9	0	0	0
Exp063481	IM3	GP2	1	45	0.271333	0.11825	0.718116	40.5	0	40.5	0	0	0
Exp063483	IM3	GP2	0	20	0.137667	0.0858	0.7581	19.5	0	19.5	0	0	0
Exp063485	IM3	GP2	0	23	0.177867	0.08225	0.729596	21.7	0	21.7	0	0	0
Exp066955	IM2	GP2	0	39	0.284	0.0492	0.700758	34.5	0	34.5	0	0	0
Exp066960	IM1	GP1	1	45	0.219867	0.1237	0.73009	34.1	0	7	1	1	1
Exp066962	IM3	GP2	1	50	0.331467	0.0317	0.726219	41.5	0	13.4	1	0	0
Exp066967	IM2	GP2	0	34	0.253	0.09545	0.730799	38	0	38	0	0	0
Exp066969	IM1	GP1	0	79	0.251267	0.0874	0.733568	17	1	8	1	1	1
Exp066970	IM3	GP3	0	24	0.3398	0.09465	0.74263	43.8	0	7.2	1	0	0
Exp066972	IM2	GP3	0	46	0.3124	0.071	0.746856	43.3	0	15.4	1	0	0
Exp066973	IM1	GP1	1	57	0.275733	0.17355	0.735574	25.9	0	4.6	1	1	0
Exp066974	IM1	GP1	1	5	0.273133	0.0493	0.782799	29.2	0	29.2	0
Exp066975	IM1	GP1	0	34	0.195733	0.04605	0.738168	53.3	0	3.6	1	1	1
Exp066977	IM2	GP2	1	43	0.222667	0.05255	0.740637	106.5	0	91.8	1	0	0
Exp066980	IM1	GP1	1	42	0.304933	0.08595	0.734821	23.9	0	23.9	0	0	0
Exp066982	IM2	GP1	0	27	0.311467	0.0484	0.732669	49.6	0	16	1	0	0
Exp066986	IM2	GP3	0	16	0.4164	0.13505	0.74374	80.5	0	2.6	1	0	0
Exp066988	IM1	GP1	0	14	0.185867	0.09935	0.706928	10.5	1	11	0	0	0
Exp066990	IM2	GP1	0	54	0.307267	0.1374	0.775099	15.2	0	15.2	0	0	0
Exp066992	IM3	GP1	0	34	0.174667	0.11625	0.701993	26.1	0	11.2	1	1	1
Exp066997	IM2	GP2	1	20	0.163533	0.09945	0.780435	26.5	0	26.5	0	0	0
Exp066999	IM3	GP2	1	21	0.1784	0.0629	0.757186	0	0	0	0	0	0
Exp067001	IM2	GP1	0	38	0.241267	0.15155	0.763603	31.2	0	31.2	0	0	0
Exp067003	IM1	GP1	0	25	0.219667	0.0962	0.710525	95.9	0	95.9	0	0	0
Exp067005	IM3	GP1	1	20	0.3056	0.1038	0.745407	38.1	0	19.5	1	0	0
Exp067007	IM2	GP2	0	42	0.2524	0.0477	0.746164	59.5	0	59.5	0	0	0
Exp067011	IM1	GP1	0	46	0.312	0.03575	0.745767	77.6	1	43.2	1	0	0
Exp067013	IM2	GP3	0	31	0.406133	0.1136	0.756812	68.3	0	68.3	0	1	0
Exp067015	IM3	GP1	0	35	0.264067	0.03675	0.731073	16.3	0	16.3	0	0	0
Exp067017	IM2	GP1	0	34	0.290267	0.11955	0.697645	46.1	0	23.8	1	0	0
Exp067019	IM3	GP3	0	31	0.2358	0.06375	0.742946	72	0	13.2	1	0	0
Exp067020	IM3	GP2	0	50	0.236267	0.18545	0.690375	29.3	0	12.1	1	1	0
Exp072913	IM2	GP2	0	32	0.351733	0.1168	0.676015	21.1	0	21.1	0	0	0
Exp072918	IM1	GP1	1	51	0.236733	0.1187	0.735728	54.7	0	29.6	1	0	0
Exp072922	IM1	GP1	1	35	0.2982	0.0484	0.747051	20.5	0	2.5	1	0	0
Exp085832	IM2	GP3	0	24	0.2766	0.03035	0.72309	23.2	1	2.2	1	0	0
Exp085836	IM1	GP1	0	35	0.2368	0.14685	0.741958	14	0	5	1	0	0
Exp085838	IM2	GP3	0	75	0.231667	0.11245	0.743227	35	0	35	0	0	0
Exp085840	IM2	GP3	0	6	0.330267	0.11235	0.751533	18.8	0	18.8	0	0	0
Exp085842	IM2	GP3	0	44	0.3892	0.0701	0.773115	11.5	0	11.5	0	0	0
Exp085844	IM3	GP3	0	48	0.244733	0.0262	0.745847	116.9	0	26.8	1	0	0
Exp085846	IM2	GP3	0	27	0.202933	0.1312	0.724311	8.7	0	8.7	0	0	0
Exp085848	IM1	GP1	0	48	0.433733	0.0227	0.740186	15.2	0	8.3	1	1	1
Exp086588	IM3	GP1	1	51	0.149933	0.1357	0.740463	16.5	0	16.5	0	0	0
Exp086590	IM2	GP1	0	38	0.259533	0.20155	0.700084	101.4	0	101.4	0	0	0
Exp086592	IM2	GP3	1	21	0.333467	0.1224	0.728861	22.3	0	11.4	1	0	0
Exp087129	IM2	GP3	0	35	0.197067	0.0265	0.730693	82.6	0	50	1	0	0
Exp087131	IM3	GP3	0	32	0.248667	0.06715	0.736715	19.4	0	8.1	1	0	0
Exp087133	IM2	GP3	0	62	0.2844	0.1729	0.742648	40.1	0	40.1	0	0	0
Exp087135	IM1	GP3	0	12	0.401067	0.0515	0.742272	52.7	0	14.5	1	0	1
Exp087141	IM1	GP3	0	11	0.2198	0.1119	0.76419	10.2	0	1.4	1	0	0
Exp087143	IM2	GP1	0	38	0.320267	0.15685	0.708211	49.1	0	49.1	0	0	0
Exp087145	IM2	GP3	1	15	0.241	0.05535	0.790459	77.2	0	77.2	0	0	0
Exp088994	IM3	GP2	1	37	0.210133	0.071	0.754824	36.5	0	36.5	0	0	0
Exp088995	IM3	GP1	1	33	0.290133	0.08675	0.749484	9.5	1	3.6	1	0	0
Exp088996	IM1	GP1	0	30	0.340533	0.0446	0.773452	11.5	1	2.5	1	1	1
Exp088998	IM3	GP2	0	36	0.2714	0.11795	0.706454	93.5	0	93.5	0	0	0
Exp089441	IM2	GP2	0	56	0.2874	0.10755	0.722092	5.1	0	5.1	0	0	0
Exp089881	IM3	GP3	1	20	0.175933	0.1135	0.733442	26.5	0	1	1	0	1
Exp089883	IM3	GP2	0	46	0.261733	0.1022	0.751873	9	0	9	0	0	0
Exp089885	IM2	GP1	1	46	0.195	0.1943	0.735485	8.3	0	8.3	0	1	0
Exp089887	IM1	GP2	0	35	0.231467	0.0657	0.701773	9.2	0	9.2	0	0	0
Exp089889	IM3	GP2	1	54	0.289933	0.09585	0.749054	10.1	0	10.1	0	0	0
Exp089891	IM3	GP2	0	66	0.206867	0.05085	0.748096	9.4	0	9.4	0	0	0
