# Supplementary material for: Proteogenomic characterization of MiT family translocation renal cell carcinoma
Source: Nat Commun. 2022 Dec 5;13:7494. doi: 10.1038/s41467-022-34460-w (PMC9722939; doi:10.1038/s41467-022-34460-w)
Supplement: Supplementary file 12 — Source Data [file 41467_2022_34460_MOESM12_ESM.xlsx]

## Sheet: fig.1d
Sample	Identified proteins
tRCC_01_T	5383
tRCC_02_T	4796
tRCC_03_T	5788
tRCC_04_T	6608
tRCC_05_T	7495
tRCC_07_T	6194
tRCC_09_T	6811
tRCC_10_T	3332
tRCC_11_T	6631
tRCC_12_T	8120
tRCC_13_T	6306
tRCC_14_T	6214
tRCC_15_T	5567
tRCC_16_T	6014
tRCC_18_T	5032
tRCC_19_T	6041
tRCC_20_T	5888
tRCC_21_T	6274
tRCC_22_T	5910
tRCC_23_T	7495
tRCC_24_T	4661
tRCC_25_T	5068
tRCC_26_T	4417
tRCC_27_T	6420
tRCC_28_T	6144
tRCC_29_T	5257
tRCC_31_T	5235
tRCC_32_T	2834
tRCC_33_T	4400
tRCC_34_T	5397
tRCC_35_T	6347
tRCC_38_T	7812
tRCC_39_T	6736
tRCC_41_T	6200
tRCC_42_T	5508
tRCC_43_T	5504
tRCC_44_T	5096
tRCC_45_T	6327
tRCC_46_T	4950
tRCC_48_T	4406
tRCC_49_T	6491
tRCC_50_T	5121
tRCC_52_T	5298
tRCC_54_T	5671
tRCC_55_T	6370
tRCC_56_T	6198
tRCC_57_T	5569
tRCC_58_T	5706
tRCC_59_T	4789
tRCC_60_T	6490
tRCC_61_T	5706
tRCC_62_T	4930
tRCC_63_T	5141
tRCC_64_T	6337
tRCC_65_T	5889
tRCC_67_T	5556
tRCC_68_T	5926
tRCC_69_T	6266
tRCC_70_T	5902
tRCC_72_T	5081
tRCC_73_T	6835
tRCC_74_T	5559
tRCC_75_T	5679
tRCC_76_T	7258
tRCC_77_T	4896
tRCC_78_T	5128
tRCC_79_T	5631
tRCC_80_T	5512
tRCC_81_T	4378
tRCC_82_T	5764
tRCC_83_T	6856
tRCC_84_T	5384
tRCC_85_T	4078
tRCC_89_T	6156
tRCC_01_N	6383
tRCC_02_N	6252
tRCC_03_N	3694
tRCC_04_N	6250
tRCC_05_N	5453
tRCC_07_N	5937
tRCC_09_N	6718
tRCC_14_N	4882
tRCC_15_N	5941
tRCC_17_N	5678
tRCC_19_N	5494
tRCC_20_N	5394
tRCC_21_N	6008
tRCC_22_N	5401
tRCC_23_N	6113
tRCC_24_N	5714
tRCC_25_N	5279
tRCC_26_N	3945
tRCC_29_N	6130
tRCC_30_N	5164
tRCC_31_N	3817
tRCC_32_N	4465
tRCC_34_N	5685
tRCC_39_N	5617
tRCC_43_N	5225
tRCC_46_N	6608
tRCC_48_N	6446
tRCC_49_N	6056
tRCC_50_N	5006
tRCC_51_N	4358
tRCC_52_N	5544
tRCC_54_N	5570
tRCC_55_N	6077
tRCC_56_N	6183
tRCC_57_N	5457
tRCC_58_N	6332
tRCC_59_N	4699
tRCC_60_N	5111
tRCC_61_N	5369
tRCC_63_N	5326
tRCC_64_N	6124
tRCC_67_N	3914
tRCC_68_N	6334
tRCC_69_N	6188
tRCC_72_N	3565
tRCC_73_N	4068
tRCC_74_N	4872
tRCC_75_N	4502
tRCC_76_N	7235
tRCC_77_N	4623
tRCC_79_N	5273
tRCC_80_N	6163
tRCC_81_N	5623
tRCC_82_N	4511
tRCC_83_N	5173
tRCC_84_N	5164
tRCC_89_N	6205

## Sheet: fig.1e
Sample	Identified phosphosites
tRCC_01_T	4207
tRCC_02_T	5695
tRCC_03_T	6227
tRCC_05_T	8256
tRCC_06_T	327
tRCC_07_T	5361
tRCC_08_T	6436
tRCC_09_T	3567
tRCC_10_T	791
tRCC_12_T	6134
tRCC_13_T	6279
tRCC_23_T	6846
tRCC_35_T	1493
tRCC_36_T	3731
tRCC_37_T	3450
tRCC_38_T	4161
tRCC_39_T	5804
tRCC_40_T	8717
tRCC_45_T	1947
tRCC_46_T	1197
tRCC_47_T	648
tRCC_49_T	2970
tRCC_58_T	715
tRCC_74_T	7879
tRCC_75_T	7785
tRCC_76_T	7825
tRCC_80_T	5818
tRCC_81_T	6057
tRCC_01_N	1995
tRCC_02_N	3854
tRCC_03_N	5682
tRCC_05_N	6898
tRCC_06_N	4286
tRCC_07_N	3908
tRCC_08_N	2677
tRCC_09_N	2767
tRCC_12_N	7351
tRCC_36_N	805
tRCC_38_N	2652
tRCC_39_N	4970
tRCC_45_N	1813
tRCC_46_N	1862
tRCC_49_N	2680
tRCC_58_N	3360
tRCC_74_N	3186
tRCC_75_N	2081
tRCC_76_N	8685
tRCC_80_N	3524
tRCC_81_N	5680

## Sheet: Sfig.1c
WES	Tumor-Coverage	NAT-Coverage
xp11_01	63.1	69.34
xp11_02	122.52	45.64
xp11_03	123.54	58.23
xp11_04	80.39	53.07
xp11_05	96.37	75.57
xp11_06	139.81	74.05
xp11_08	140.16	68.98
xp11_09	92.46	42.92
xp11_10	88.83	71.28
xp11_11	118.58	37.81
xp11_12	87.46	46.16
xp11_13	97.73	55.35
xp11_14	65.21	65.22
xp11_15	119.07	48.07
xp11_16	72.74	40.41
xp11_17	85.48	37.13
xp11_18	75.18	50.63
xp11_19	72.04	41.86
xp11_20	94.11	42.68
xp11_21	97.9	57.47
xp11_22	126.53	50.27
xp11_23	111.83	46.1
xp11_24	83.85	60.35
xp11_25	205.13	47.74
xp11_26	97.21	62.88
xp11_27	166.82	48.47
xp11_28	51.91	44.52
xp11_29	94.11	49.09
xp11_30	88.82	64.09
xp11_31	98.17	43
xp11_32	94.66	48.03
xp11_34	149.89	186.39
xp11_35	71.36	40.66
xp11_36	78.27	51.88
xp11_37	73.31	18.86
xp11_38	184.68	63.58
xp11_39	70.31	54.19
xp11_40	159.54	54.25
xp11_41	96.15	49.71
xp11_42	44.42	40
xp11_43	104.78	42.11
xp11_44	120.91	100.28
xp11_45	125.22	45.41
xp11_46	108.9	75.41
xp11_47	156.61	70.02
xp11_48	190.47	75.43
xp11_49	115.65	48.41
xp11_50	134.88	45.03
xp11_51	79.33	67.16
xp11_52	35.02	49.59
xp11_53	85.85	49.06
xp11_54	55.94	41.05
xp11_55	191.53	46.52
xp11_56	92.94	41.41
xp11_57	123.83	56.62
xp11_58	155.93	48.89
xp11_59	136.45	46.34
xp11_60	152.27	86.64
xp11_61	98.56	91.82
xp11_62	110.33	79.21
xp11_63	88.82	38.36
xp11_64	111.81	62.45
xp11_65	109.27	60.81
xp11_66	164.96	71.73
xp11_67	160.55	45.76
xp11_68	93.23	45.76
xp11_69	101.41	48.81
xp11_70	86.71	35.49
xp11_71	165.05	72.14
xp11_73	62.57	42.55
xp11_74	350.97	56.16
xp11_75	283.95	123.68
xp11_76	103.34	122.91
xp11_77	150.82	119.08
xp11_78	108.9	82
xp11_79	161.2	85.13
xp11_80	135.92	86.17
xp11_81	136.45	87.43
xp11_82	251.07	76.52
xp11_83	204.44	100.28
xp11_85	176.67	52.67
xp11_86	80.49	43.55
xp11_87	120.28	50.06
xp11_88	124.91	51.72

## Sheet: Sfig.1h
Sample	Identified ﻿transcripts
tRCC_01_T	15618
tRCC_02_T	15283
tRCC_03_T	14495
tRCC_04_T	15133
tRCC_05_T	15195
tRCC_06_T	14840
tRCC_07_T	15256
tRCC_08_T	15867
tRCC_09_T	16001
tRCC_11_T	15893
tRCC_12_T	16043
tRCC_13_T	16210
tRCC_21_T	15885
tRCC_23_T	15929
tRCC_35_T	15689
tRCC_36_T	13103
tRCC_37_T	15495
tRCC_39_T	15291
tRCC_40_T	13979
tRCC_45_T	15059
tRCC_46_T	15233
tRCC_49_T	15321
tRCC_69_T	13183
tRCC_80_T	14262
tRCC_81_T	14227
tRCC_87_T	15432
tRCC_01_N	16273
tRCC_02_N	15896
tRCC_03_N	15997
tRCC_04_N	15926
tRCC_05_N	16096
tRCC_06_N	16042
tRCC_07_N	15888
tRCC_09_N	16286
tRCC_12_N	16191
tRCC_36_N	16285
tRCC_39_N	15983
tRCC_45_N	16289
tRCC_46_N	16251
tRCC_49_N	16293
tRCC_80_N	10941
tRCC_81_N	16193

## Sheet: Sfig.1j
Sample	Spearman's correlation	p_value
tRCC_01_T	0.480097	0
tRCC_02_T	0.447149	0
tRCC_03_T	0.451436	0
tRCC_04_T	0.471336	0
tRCC_05_T	0.455842	0
tRCC_07_T	0.47076	0
tRCC_09_T	0.0173952	0.206907
tRCC_11_T	0.158649	0
tRCC_12_T	0.466525	0
tRCC_13_T	0.160505	0
tRCC_21_T	0.322908	0
tRCC_23_T	0.168888	0
tRCC_35_T	0.16769	0
tRCC_39_T	0.21967	0
tRCC_45_T	0.358379	0
tRCC_46_T	0.459618	0
tRCC_49_T	0.432273	0
tRCC_69_T	0.223809	0
tRCC_80_T	0.170559	0
tRCC_81_T	0.448837	0

## Sheet: fig.2c
Sample	experiment ID	TFE3 protein (FOT)		Sample	TFE3 mRNA (FPKM)
tRCC_01_T	Exp063457	13.0606		tRCC_01_T	5.00224
tRCC_02_T	Exp063459	11.0978		tRCC_02_T	4.81896
tRCC_03_T	Exp063461	12.1611		tRCC_03_T	4.48491
tRCC_04_T	Exp063463	10.7902		tRCC_04_T	5.01404
tRCC_05_T	Exp063465	12.7276		tRCC_05_T	4.43869
tRCC_07_T	Exp063469	10.3443		tRCC_06_T	5.19401
tRCC_09_T	Exp063473	13.8861		tRCC_07_T	4.17353
tRCC_10_T	Exp063475	10.8287		tRCC_08_T	6.81982
tRCC_11_T	Exp063477	14.7223		tRCC_09_T	6.32613
tRCC_12_T	Exp063479	12.8078		tRCC_11_T	5.10488
tRCC_13_T	Exp063481	13.2523		tRCC_12_T	4.37514
tRCC_14_T	Exp066962	11.769		tRCC_13_T	6.48458
tRCC_15_T	Exp066969	13.019		tRCC_21_T	4.86055
tRCC_16_T	Exp066986	13.186		tRCC_23_T	4.75338
tRCC_18_T	Exp086590	11.2911		tRCC_35_T	4.33321
tRCC_19_T	Exp067013	11.9119		tRCC_36_T	5.27572
tRCC_20_T	Exp067007	12.3907		tRCC_37_T	4.78727
tRCC_21_T	Exp087133	13.269		tRCC_39_T	4.35014
tRCC_22_T	Exp067001	13.6814		tRCC_40_T	6.33418
tRCC_23_T	Exp089881	12.0134		tRCC_45_T	5.05448
tRCC_24_T	Exp066960	12.39		tRCC_46_T	4.81393
tRCC_25_T	Exp066997	12.8446		tRCC_49_T	4.7985
tRCC_26_T	Exp066972	13.4621		tRCC_69_T	5.43345
tRCC_27_T	Exp067019	12.346		tRCC_80_T	3.85757
tRCC_28_T	Exp066977	12.0375		tRCC_81_T	5.70389
tRCC_29_T	Exp067011	11.471		tRCC_87_T	5.1688
tRCC_31_T	Exp072922	10.8007		tRCC_01_N	4.78891
tRCC_32_T	Exp066980	10.5705		tRCC_02_N	5.53515
tRCC_33_T	Exp066974	9.72322		tRCC_03_N	4.41797
tRCC_34_T	Exp066988	12.0439		tRCC_04_N	4.49027
tRCC_35_T	Exp088994	12.8148		tRCC_05_N	4.57044
tRCC_38_T	Exp063483	13.5531		tRCC_06_N	4.36474
tRCC_39_T	Exp063485	14.1977		tRCC_07_N	4.377
tRCC_41_T	Exp066970	11.8765		tRCC_09_N	5.24846
tRCC_42_T	Exp066982	12.6407		tRCC_12_N	4.27655
tRCC_43_T	Exp066975	13.8364		tRCC_36_N	4.46399
tRCC_44_T	Exp066955	11.9168		tRCC_39_N	3.89114
tRCC_45_T	Exp088995	13.4864		tRCC_45_N	4.45933
tRCC_46_T	Exp088996	11.2589		tRCC_46_N	5.47837
tRCC_48_T	Exp066973	13.9664		tRCC_49_N	5.13626
tRCC_49_T	Exp088998	12.4517		tRCC_80_N	2.50184
tRCC_50_T	Exp066967	12.1571		tRCC_81_N	5.42343
tRCC_52_T	Exp067003	12.3181
tRCC_54_T	Exp067020	11.9804
tRCC_55_T	Exp067005	12.6206
tRCC_56_T	Exp067017	12.1554
tRCC_57_T	Exp087143	12.2494
tRCC_58_T	Exp067015	12.7495
tRCC_59_T	Exp086588	13.2601
tRCC_60_T	Exp066999	12.6416
tRCC_61_T	Exp072918	11.8533
tRCC_62_T	Exp066992	13.9678
tRCC_63_T	Exp066990	12.846
tRCC_64_T	Exp072913	11.0477
tRCC_65_T	Exp086592	13.4564
tRCC_67_T	Exp087131	11.5444
tRCC_68_T	Exp087135	12.208
tRCC_69_T	Exp087145	13.0271
tRCC_70_T	Exp085832	16.3979
tRCC_72_T	Exp087129	11.1381
tRCC_73_T	Exp087141	8.78136
tRCC_74_T	Exp089887	15.2789
tRCC_75_T	Exp089889	14.9257
tRCC_76_T	Exp089891	14.2913
tRCC_77_T	Exp085836	11.7751
tRCC_78_T	Exp085838	14.0618
tRCC_79_T	Exp085840	11.8652
tRCC_80_T	Exp089883	12.2249
tRCC_81_T	Exp089885	13.4331
tRCC_82_T	Exp085842	11.1054
tRCC_83_T	Exp085844	13.0172
tRCC_84_T	Exp085846	14.4849
tRCC_85_T	Exp085848	11.2099
tRCC_89_T	Exp089441	12.9885
tRCC_01_N	Exp088991	10.891
tRCC_02_N	Exp088992	10.4611
tRCC_03_N	Exp063462	11.0474
tRCC_04_N	Exp063464	10.077
tRCC_05_N	Exp063466	10.1966
tRCC_07_N	Exp063470	10.3424
tRCC_09_N	Exp063474	10.5018
tRCC_14_N	Exp066979	10.7852
tRCC_15_N	Exp066981	10.9993
tRCC_17_N	Exp072921	11.0658
tRCC_19_N	Exp067014	11.2881
tRCC_20_N	Exp067008	10.7867
tRCC_21_N	Exp087134	11.4274
tRCC_22_N	Exp067002	10.9176
tRCC_23_N	Exp089882	10.1204
tRCC_24_N	Exp066978	10.799
tRCC_25_N	Exp066998	11.3745
tRCC_26_N	Exp066971	9.33247
tRCC_29_N	Exp067012	11.1582
tRCC_30_N	Exp066957	10.8423
tRCC_31_N	Exp072923	8.65662
tRCC_32_N	Exp066968	9.42212
tRCC_34_N	Exp066989	11.0995
tRCC_39_N	Exp063486	11.238
tRCC_43_N	Exp066976	11.0594
tRCC_46_N	Exp088997	11.3731
tRCC_48_N	Exp066985	11.3991
tRCC_49_N	Exp088999	10.2619
tRCC_50_N	Exp066965	10.439
tRCC_51_N	Exp087138	10.4088
tRCC_52_N	Exp067004	11.0578
tRCC_54_N	Exp067021	10.2053
tRCC_55_N	Exp066996	10.9172
tRCC_56_N	Exp067018	11.3587
tRCC_57_N	Exp087144	10.8688
tRCC_58_N	Exp067016	11.2331
tRCC_59_N	Exp086589	10.2485
tRCC_60_N	Exp067000	11.3279
tRCC_61_N	Exp072919	10.9752
tRCC_63_N	Exp066991	10.1644
tRCC_64_N	Exp072914	10.9633
tRCC_67_N	Exp087132	10.4174
tRCC_68_N	Exp087136	10.5977
tRCC_69_N	Exp085831	11.0078
tRCC_72_N	Exp087130	10.1064
tRCC_73_N	Exp087142	8.08893
tRCC_74_N	Exp089888	11.329
tRCC_75_N	Exp089890	11.2471
tRCC_76_N	Exp089892	13.8775
tRCC_77_N	Exp085837	10.1444
tRCC_79_N	Exp085841	10.8256
tRCC_80_N	Exp089884	11.4046
tRCC_81_N	Exp089886	11.6457
tRCC_82_N	Exp085843	10.6795
tRCC_83_N	Exp085845	10.4592
tRCC_84_N	Exp085847	10.9591
tRCC_89_N	Exp089442	10.907

## Sheet: fig.2d
Symbol	protein FC	protein BH adjusted p value
A1BG	0.734266	0.0413031
A1CF	0.391269	0.000586498
A2M	0.626419	0.0903137
AAAS	1.15178	0.548888
AACS	2.53582	0.0330202
AADAT	0.626894	0.636222
AAGAB	2.00536	0.034845
AAK1	1.01309	0.874452
AAMP	1.12569	0.548888
AAR2	1.55408	0.649629
AARS2	1.34948	0.635258
AARSD1	1.24812	0.917408
AASDHPPT	1.12429	0.991513
AASS	0.308875	5.59e-06
ABAT	0.0315147	3.66e-06
ABCA1	2.88965	0.966452
ABCA6	0.690535	0.817761
ABCA8	0.470671	0.00632079
ABCB1	1.09522	0.261086
ABCB10	1.39724	0.862536
ABCB6	1.09543	0.770433
ABCB7	1.63244	0.535395
ABCB8	0.708899	0.367855
ABCB9	2.7849	0.217545
ABCC1	2.25892	0.00655673
ABCC10	1.58921	0.779783
ABCC2	2.54131	0.00777748
ABCC3	2.43637	0.375897
ABCC4	2.06397	0.654927
ABCC6	0.192196	7.55e-13
ABCC9	0.214705	3.75e-07
ABCD1	4.31489	8.09e-07
ABCD3	1.08007	0.653755
ABCD4	1.29754	0.775224
ABCE1	1.04739	0.800169
ABCF1	1.04252	0.884895
ABCF2	0.64956	0.690696
ABCF3	0.889219	0.739042
ABHD10	0.450399	0.00353908
ABHD11	1.19761	0.904521
ABHD12	1.8821	0.0586546
ABHD13	12.8031	5.66e-16
ABHD14B	0.620185	0.00302945
ABHD16A	0.769949	0.829632
ABHD4	1.19583	0.00806017
ABHD5	2.36971	0.00101655
ABHD6	1.71367	0.703666
ABI1	0.95603	0.852961
ABI2	0.555603	0.563345
ABI3	0.758168	0.420181
ABI3BP	0.530659	0.0156026
ABL1	0.650639	5.36e-06
ABLIM1	1.0897	0.711815
ABLIM2	0.754209	0.00625374
ABLIM3	1.49898	0.901857
ABR	3.66275	7.86e-08
ABRACL	0.956207	0.231269
ACAA1	0.292388	0.00113031
ACAA2	0.631003	0.0586546
ACACB	1.82451	0.00431911
ACAD10	0.660995	0.0015745
ACAD11	0.314507	0.0256587
ACAD8	0.493244	0.103053
ACAD9	1.01808	0.362107
ACADL	0.690662	0.0117447
ACADM	0.165954	9.31e-05
ACADS	1.21355	0.208882
ACADSB	0.149162	0.000402983
ACADVL	0.576306	0.0180705
ACAN	1.10946	0.23974
ACAP1	0.10075	3.18e-15
ACAP2	0.776564	0.654927
ACAT1	0.423701	0.00558747
ACAT2	0.913674	0.025369
ACBD3	1.78858	0.031197
ACBD5	1.60455	0.0286833
ACBD6	2.93246	0.0107433
ACE	0.344004	0.000323227
ACE2	2.03251	0.58661
ACIN1	0.603991	0.638454
ACLY	1.51691	0.649629
ACMSD	0.114888	5.99e-18
ACO1	1.07655	0.204476
ACO2	0.747352	0.116496
ACOT1	0.345152	0.000737725
ACOT11	1.30791	0.375897
ACOT13	0.267381	0.00777748
ACOT2	0.338358	0.000885594
ACOT4	0.205347	7.08e-08
ACOT7	0.538192	0.100234
ACOT8	1.12825	0.145038
ACOT9	1.47124	0.862536
ACOX1	0.235017	0.000885594
ACOX2	0.248932	0.000220945
ACOX3	0.722463	0.941932
ACP1	1.38538	0.332713
ACP2	1.72303	0.241251
ACP5	1.11958	1.55e-05
ACP6	0.56635	0.00122133
ACSF2	0.0623702	1.34e-05
ACSF3	0.632362	0.156474
ACSL1	1.3872	0.596276
ACSL3	1.38986	0.386988
ACSL4	1.07242	0.89248
ACSL5	3.5354	0.398037
ACSL6	1.23542	0.917408
ACSM2A	0.204894	0.000441179
ACSM2B	0.196861	0.000267678
ACSM3	1.00864	0.0368262
ACSM5	1.41791	0.932516
ACSS1	1.12546	0.516284
ACSS2	1.64529	0.00253412
ACSS3	0.888145	0.260114
ACTA2	0.599892	0.0202332
ACTB	0.694368	0.00286378
ACTG1	0.70131	0.0051527
ACTG2	0.596692	0.0193941
ACTL6A	1.29689	0.287902
ACTN1	0.502447	9.84e-06
ACTN4	0.406778	2.91e-09
ACTR10	1.15417	0.192452
ACTR1A	1.51303	0.249304
ACTR1B	1.22081	0.801788
ACTR2	0.806443	0.115635
ACTR3	0.963457	0.862536
ACTR3B	0.729962	0.702165
ACTR3C	0.624538	0.241251
ACTR5	0.815556	0.903551
ACY1	0.0367003	3.29e-06
ACY3	0.0567243	4.61e-13
ACYP1	0.937881	0.140511
ACYP2	1.84628	0.0012838
ADA	2.58566	0.904521
ADAL	0.880588	0.00302945
ADAM10	1.10194	0.503476
ADAM15	3.26511	1.23e-09
ADAM17	1.44491	0.386988
ADAM9	2.00013	0.0462831
ADAMTSL3	0.353348	0.54646
ADAMTSL5	2.20539	0.761953
ADAP1	0.720837	0.131175
ADAP2	1.14927	0.887706
ADAR	1.01859	0.736469
ADARB1	1.09509	0.165951
ADCK1	1.90293	0.516284
ADCK5	1.83307	9.82e-05
ADCY5	0.695968	0.508917
ADCY6	2.29747	0.0521175
ADCY9	1.52271	0.211085
ADD1	0.420296	8.63e-05
ADD3	0.446339	3.09e-06
ADH1B	0.0984553	1.15e-14
ADH1C	0.0696181	7.39e-16
ADH5	0.736628	0.00306856
ADH6	0.185665	9.73e-10
ADHFE1	0.268595	1.51e-07
ADI1	0.677133	0.413516
ADK	1.26254	0.691662
ADNP	0.477694	0.53651
ADO	2.40682	0.968366
ADPGK	1.66215	0.402459
ADPRH	2.72365	0.0662272
ADRM1	0.91976	0.759719
ADSL	1.6179	0.0599686
AEBP1	0.913122	0.132309
AFAP1	0.798621	0.0911239
AFAP1L2	0.683892	0.00161086
AFF4	2.05537	0.102067
AFG3L2	1.53003	0.906579
AFMID	0.333168	2.11e-06
AFTPH	0.825687	0.160197
AGA	1.5567	0.669978
AGAP1	0.751613	0.703666
AGAP3	2.76898	2.22e-08
AGFG1	0.494551	0.775224
AGFG2	0.675747	0.00397228
AGK	1.6483	0.321356
AGL	3.48668	0.000313044
AGMAT	0.0476109	3.08e-13
AGPAT1	0.776923	0.0577612
AGPAT2	2.23112	0.86514
AGPAT3	2.83515	0.0861955
AGPAT5	1.8035	0.201707
AGPS	2.55162	1.21e-05
AGR2	1.37558	0.424101
AGRN	0.723676	0.000334607
AGT	0.45894	1.76e-06
AGTRAP	0.920978	0.606209
AGXT	0.287643	2.91e-09
AGXT2	0.0378677	1.23e-14
AHCTF1	0.210445	0.627251
AHCY	0.548511	0.100469
AHCYL1	1.50938	0.788472
AHCYL2	0.872273	0.046807
AHDC1	1.46895	0.153897
AHNAK	0.58817	0.000586498
AHNAK2	30.11	4.74e-09
AHSA1	1.65503	0.438068
AIDA	0.699583	0.0854998
AIF1	1.34717	0.609577
AIF1L	0.138108	6.3e-05
AIFM1	0.554762	0.0887115
AIFM2	0.897134	0.179845
AIG1	1.42529	0.045845
AIMP1	1.21892	0.484518
AIMP2	1.52293	0.0470866
AIP	0.858577	0.207471
AK1	1.5189	0.54646
AK2	0.335382	0.000929646
AK3	1.27671	0.920512
AK4	0.0634907	3.54e-05
AKAP1	3.17149	0.102067
AKAP10	0.634999	0.697983
AKAP11	5.41918	0.00975489
AKAP12	0.94399	0.280744
AKAP13	2.66058	0.00632079
AKAP17A	0.199385	0.975063
AKAP8	0.965595	0.464013
AKAP8L	1.92083	5.83e-05
AKAP9	0.861158	0.460457
AKR1A1	0.353066	1.97e-05
AKR1B1	1.65228	0.00599496
AKR1B10	8.76226	8.32e-06
AKR1C1	1.20597	0.825381
AKR1C2	1.35529	0.817761
AKR1C3	0.92734	0.367855
AKR1E2	0.298143	0.045845
AKR7A2	0.753259	0.0502523
AKR7A3	0.565734	0.0282384
AKT1	1.84694	0.572997
AKT1S1	1.10037	0.628521
AKT2	2.15611	0.0155234
AKT3	0.917559	0.501307
AKTIP	1.19586	0.653755
ALAD	0.248693	1e-05
ALB	0.680046	0.00113031
ALCAM	1.2079	0.179845
ALDH16A1	0.807925	0.266156
ALDH18A1	2.53221	0.000566622
ALDH1A1	2.06595	0.438068
ALDH1A2	1.36712	0.00108036
ALDH1A3	2.02089	0.716748
ALDH1B1	0.703063	0.00169435
ALDH1L1	0.717345	0.116496
ALDH2	0.252078	0.000856899
ALDH3A2	0.31762	8.03e-05
ALDH3B1	0.788014	0.564665
ALDH4A1	0.433855	0.0591378
ALDH5A1	0.427632	0.0291691
ALDH6A1	0.0286896	5.01e-07
ALDH7A1	0.198146	9.31e-05
ALDH8A1	0.218265	1.59e-06
ALDH9A1	0.585594	0.0229466
ALDOA	3.19156	7.75e-05
ALDOB	0.00560666	5.28e-15
ALDOC	2.13178	0.194384
ALG1	1.88389	0.0036188
ALG11	1.15896	0.811514
ALG12	2.6926	0.241251
ALG13	4.42936	0.533919
ALG14	0.297589	0.28237
ALG2	1.15332	0.362107
ALG3	2.31091	0.315277
ALG5	1.27255	0.785576
ALG6	1.40581	0.312952
ALG9	2.6076	0.000123055
ALKBH4	1.49498	0.123935
ALKBH5	0.916305	0.41819
ALKBH7	1.04221	0.0066842
ALOX5	1.33489	0.277452
ALOX5AP	1.91111	0.580782
ALPL	2.57521	0.277452
ALS2	12.7173	2.07e-08
ALYREF	1.1225	0.563345
AMACR	1.48581	0.752011
AMBP	0.213227	1.29e-10
AMDHD1	0.485985	0.0223975
AMDHD2	2.17551	0.23974
AMFR	3.45168	0.554131
AMN	0.384663	3.71e-07
AMPD2	0.835282	0.120283
AMPD3	0.547568	0.485673
AMPH	12.5893	0.746538
AMT	0.816011	0.0713408
ANAPC1	1.55861	0.645055
ANAPC13	0.554601	0.0790241
ANAPC15	1.4109	0.607266
ANAPC2	0.551107	0.340698
ANAPC4	1.07313	0.174537
ANAPC5	2.49719	0.00106367
ANAPC7	1.86436	0.178585
ANG	0.476438	0.000530917
ANGEL2	0.321016	3.96e-07
ANGPTL1	0.949195	0.163988
ANGPTL2	1.57367	0.022545
ANGPTL3	0.647212	0.744187
ANK2	1.18101	0.955724
ANK3	0.760634	0.0376486
ANKFY1	0.906692	0.932516
ANKHD1	2.34426	0.000576711
ANKIB1	0.356185	0.390604
ANKLE2	2.65964	0.0928452
ANKMY2	3.16741	0.0160069
ANKRD13A	0.631567	0.622
ANKRD13D	0.718031	0.0790241
ANKRD17	1.76457	0.00152703
ANKRD2	0.495034	0.663925
ANKRD27	1.90893	0.114187
ANKRD28	2.77571	0.068006
ANKRD44	1.27676	0.170776
ANKS1A	1.20751	0.553189
ANKS3	2.94572	0.000530917
ANKS4B	0.957047	0.620239
ANKZF1	2.0422	0.967967
ANO10	2.16603	0.170776
ANO6	0.64621	0.000237032
ANO9	1.29155	0.127243
ANP32A	0.686376	0.0243078
ANP32B	0.835292	0.279367
ANP32E	0.523815	0.000987469
ANPEP	0.0246058	8.1e-09
ANTXR1	1.60848	0.800169
ANTXR2	0.641195	0.168018
ANXA1	1.51477	0.404565
ANXA11	0.816138	0.0502523
ANXA13	5.61445	0.114617
ANXA2	0.924966	0.672538
ANXA3	0.572529	0.0191608
ANXA4	1.23853	0.797616
ANXA5	1.3217	0.686311
ANXA6	0.909185	0.391341
ANXA7	0.999575	0.890155
ANXA9	0.337607	0.502126
AOC1	0.073034	3.77e-07
AOC3	0.244364	1.45e-10
AOX1	0.0314797	2.1e-16
AP1B1	0.888869	0.576605
AP1G1	0.860266	0.451775
AP1G2	1.33473	0.479394
AP1M1	1.22018	0.625488
AP1M2	0.393829	0.00847525
AP1S1	0.601797	0.556195
AP1S2	3.40537	0.000172994
AP1S3	1.19945	0.533083
AP2A1	0.852482	0.222519
AP2A2	0.822905	0.0829836
AP2B1	0.917655	0.292763
AP2M1	0.980687	0.908269
AP2S1	0.677833	0.741835
AP3B1	1.32631	0.775224
AP3B2	0.886574	0.496186
AP3D1	1.0972	0.761953
AP3M1	1.31801	0.499871
AP3M2	1.2498	0.188569
AP3S1	1.8694	0.242825
AP3S2	1.10185	0.852961
AP4B1	3.32954	1.27e-06
AP4M1	1.30029	0.497179
AP4S1	1.77446	0.00543889
AP5B1	2.9742	1.21e-05
AP5M1	1.92907	0.197606
AP5S1	1.15167	0.526175
AP5Z1	2.779	0.000719778
APAF1	0.0938773	2.18e-08
APBB1	1.17844	0.906579
APBB1IP	0.878085	0.770433
APBB2	0.668763	2.14e-05
APEH	0.862356	0.260114
APEX1	1.2534	0.822727
API5	0.915132	0.856712
APIP	1.57175	0.249304
APLP2	1.77877	0.526175
APMAP	1.41629	0.0400662
APOBEC3C	1.51152	0.983824
APOBEC3D	3.07049	5.8e-06
APOBEC3F	2.03962	0.098719
APOBEC3G	2.92877	0.00175972
APOBR	0.117637	0.0234789
APOC1	1.48513	0.89979
APOC2	0.393733	0.0168069
APOC3	0.182113	4.24e-07
APOD	0.46432	0.0462831
APOE	8.24834	0.0625858
APOH	0.521319	0.000263283
APOL1	2.03357	0.641345
APOL2	3.90231	0.00408567
APOL3	2.8332	2.72e-08
APOM	0.451124	1e-05
APOO	1.26831	0.827217
APOOL	0.786263	0.200527
APP	2.0822	0.0507271
APPL1	0.714709	0.0168069
APPL2	2.38009	0.0219234
APRT	0.981344	0.335006
APTX	0.873155	0.485673
AQP1	0.0544656	3.35e-09
AQR	1.52269	0.297365
ARAF	2.14455	0.352133
ARAP1	1.10264	0.913204
ARAP3	0.927824	0.270354
ARCN1	1.08059	0.782792
ARF1	1.0471	0.840791
ARF3	1.04759	0.841783
ARF4	1.32655	0.442966
ARF5	1.08615	0.966452
ARF6	0.610356	0.0026588
ARFGAP1	4.07427	5.88e-05
ARFGAP2	0.960114	0.576605
ARFGAP3	1.49692	0.0935628
ARFGEF1	2.0548	0.840791
ARFGEF2	2.37574	0.313792
ARFIP1	0.950452	0.767755
ARFIP2	1.38263	0.192906
ARFRP1	2.75469	0.0447573
ARG2	0.838392	0.68332
ARHGAP1	1.62691	0.045845
ARHGAP10	0.621859	0.502126
ARHGAP12	2.47038	0.00529976
ARHGAP17	0.91068	0.688986
ARHGAP18	0.859923	0.0790241
ARHGAP21	0.326027	1.7e-05
ARHGAP24	0.851008	0.0935628
ARHGAP25	1.09406	0.386988
ARHGAP26	0.557778	0.000156935
ARHGAP27	1.10586	0.0187177
ARHGAP29	4.08771	2.69e-07
ARHGAP30	1.09379	0.00508055
ARHGAP31	1.97796	0.0211853
ARHGAP32	1.13125	0.198309
ARHGAP33	0.725668	0.291775
ARHGAP35	0.637503	0.0740328
ARHGAP4	1.37743	0.908269
ARHGAP40	1.60934	0.00791343
ARHGAP42	1.01592	0.0248283
ARHGAP5	1.07553	0.884504
ARHGAP6	1.21507	0.668488
ARHGAP8	1.52868	0.953407
ARHGAP9	1.30781	0.785576
ARHGDIA	0.702938	0.219159
ARHGDIB	1.55732	0.633484
ARHGEF1	0.859961	0.794606
ARHGEF10	1.62635	0.690696
ARHGEF10L	0.639717	0.012407
ARHGEF11	2.09954	0.649073
ARHGEF12	0.272814	0.0103182
ARHGEF16	0.683618	0.825381
ARHGEF17	0.814305	0.0911239
ARHGEF18	1.17911	0.142571
ARHGEF2	0.874889	0.564665
ARHGEF37	0.693402	0.129144
ARHGEF4	7.95862	0.00716443
ARHGEF40	1.01253	0.452891
ARHGEF5	0.444796	0.773109
ARHGEF6	1.40658	0.228184
ARHGEF7	1.48847	0.0747425
ARHGEF9	1.06347	0.136552
ARID1A	0.345862	0.0861955
ARID1B	3.91739	3.33e-05
ARID2	2.09094	0.931333
ARIH1	1.83947	0.0643007
ARIH2	1.01748	0.402459
ARL1	1.08387	0.591097
ARL15	1.44137	0.533919
ARL2	0.458472	0.389199
ARL2BP	0.673782	0.330972
ARL3	0.616807	0.208882
ARL5A	1.12828	0.693807
ARL6	1.40625	0.287902
ARL6IP1	0.819403	0.132309
ARL6IP4	0.402364	0.791823
ARL6IP5	1.04343	0.386988
ARL6IP6	1.28914	0.890155
ARL8A	2.1953	0.00419968
ARL8B	2.05649	0.000635829
ARMC1	0.744553	0.0400662
ARMC10	1.97008	0.246707
ARMC6	1.64629	0.631153
ARMC8	1.25985	0.0171939
ARMC9	1.15092	0.92659
ARMCX1	4.50087	0.0352415
ARMCX2	1.85597	0.0562423
ARMCX3	2.67042	0.00143362
ARPC1A	0.585898	0.00147718
ARPC1B	1.06742	0.932516
ARPC2	1.24731	0.979332
ARPC3	1.0089	0.378292
ARPC4	0.952895	0.851473
ARPC5	0.808671	0.937234
ARPC5L	0.693531	0.123935
ARPP19	1.39206	0.841783
ARRB1	0.781854	0.0518126
ARRB2	1.36145	0.35759
ARRDC1	0.891813	0.0202332
ARSA	1.8626	0.0759
ARSB	1.15764	0.651106
ARSD	0.780269	0.097882
ARSF	2.745	5.12e-13
ARVCF	0.520972	3.48e-06
AS3MT	6.61361	1.03e-07
ASAH1	3.19266	1.33e-06
ASAP1	0.499533	0.504563
ASAP2	0.307486	4e-05
ASAP3	4.58463	1.89e-05
ASB6	4.87045	0.000481172
ASB9	1.09816	0.929784
ASCC1	2.32263	0.000132492
ASCC2	2.62607	0.00353908
ASCC3	4.34705	6.53e-05
ASH2L	1.56697	0.693807
ASL	0.299309	0.00120093
ASMTL	2.46138	0.996694
ASNS	1.57925	0.906579
ASPA	0.409464	3.15e-06
ASPDH	0.0396738	1.93e-18
ASPG	0.794744	0.0248283
ASPH	2.91037	0.0413031
ASPN	0.882112	0.000237032
ASPSCR1	0.825729	0.941494
ASRGL1	0.648462	0.52866
ASS1	0.0588738	0.000106078
ATAD1	1.86978	0.0961975
ATAD3A	1.39607	0.884895
ATAD3B	1.37759	0.788472
ATAD3C	1.05523	0.802606
ATE1	1.53404	0.277452
ATG12	1.35929	0.182704
ATG13	6.28109	0.0219234
ATG16L1	1.19702	0.34179
ATG2A	0.314515	9.49e-05
ATG2B	1.90328	0.0842433
ATG3	1.38283	0.174537
ATG4B	1.0417	0.273238
ATG4C	4.06195	0.644293
ATG5	2.3384	0.118664
ATG7	1.74434	0.150779
ATG9A	1.88807	0.14884
ATIC	1.60372	0.0308407
ATL1	7.42897	0.0364277
ATL2	0.76859	0.632723
ATL3	0.923941	0.0534328
ATM	1.981	0.805614
ATOX1	1.08067	0.52866
ATP11A	1.74636	0.969507
ATP11B	4.46206	0.00203229
ATP11C	0.869862	0.291775
ATP12A	0.232203	0.0116129
ATP13A1	1.21092	0.415496
ATP13A3	0.990153	0.142571
ATP1A1	0.141305	7.98e-06
ATP1B1	0.150034	6.18e-06
ATP1B3	1.00567	0.614802
ATP2A2	1.60036	0.046807
ATP2A3	1.21747	0.685131
ATP2B1	1.38616	0.0915847
ATP2B4	1.88867	0.00033765
ATP2C1	1.57012	0.243641
ATP6AP1	1.24011	0.222519
ATP6AP2	3.75021	0.00791343
ATP6V0A1	1.05073	0.625488
ATP6V0A2	1.11038	0.95432
ATP6V0A4	0.53367	1.05e-07
ATP6V0C	1.72254	0.105904
ATP6V0D1	1.29969	0.340698
ATP6V0D2	0.460403	1.31e-08
ATP6V1A	0.785839	0.840791
ATP6V1B1	0.413362	0.0223975
ATP6V1B2	0.864862	0.922656
ATP6V1C1	1.31589	0.340698
ATP6V1C2	0.899068	0.499871
ATP6V1D	0.739803	0.649629
ATP6V1E1	0.683829	0.544129
ATP6V1E2	0.787057	0.613443
ATP6V1F	0.594593	0.609577
ATP6V1G1	0.799989	0.49467
ATP6V1G2	0.761568	0.395798
ATP6V1G3	0.479419	0.00859075
ATP6V1H	0.660856	0.140903
ATP7A	0.399009	0.86981
ATP7B	3.41101	1.85e-13
ATP8A1	4.55943	0.00615752
ATP9A	2.34506	0.000171544
ATP9B	2.7513	0.438068
ATPAF1	1.62952	0.649629
ATPAF2	0.368711	0.00940754
ATRN	0.605117	0.129144
ATRX	1.68342	0.0402966
ATXN10	0.754846	0.991513
ATXN2	0.758219	0.989163
ATXN2L	1.05704	0.224931
ATXN3	1.18695	0.89248
AUH	0.293278	1.23e-05
AUP1	0.665865	0.715893
AVEN	0.370047	2.91e-09
AVIL	0.0255164	5.3e-18
AVL9	2.51019	0.00422738
AZGP1	0.245631	4.21e-08
B2M	1.05056	0.840791
B3GALT6	0.161536	0.829632
B3GAT3	2.95788	0.0710772
B4GALT1	0.618819	0.924915
B4GALT4	0.55118	0.147829
B4GALT7	6.89183	0.000191672
BABAM1	0.831835	0.912606
BACE2	0.881303	0.000271899
BAD	1.23578	0.0121769
BAG1	1.84175	0.256418
BAG2	1.0169	0.596276
BAG3	2.1714	0.0400662
BAG5	0.762706	0.170776
BAG6	1.53372	0.105904
BAIAP2	1.89397	0.139823
BAIAP2L1	12.4429	6.88e-16
BAIAP2L2	5.73968	1.34e-08
BAK1	1.31645	0.224004
BANF1	0.809569	0.37395
BASP1	0.365592	0.00104723
BAX	2.01258	0.00414942
BAZ1B	1.19996	0.924211
BBOX1	0.171627	0.0117447
BBS1	0.394915	7.66e-06
BBS2	0.538423	0.0275675
BBS7	1.21544	0.190984
BCAM	0.248222	3.91e-08
BCAP29	2.05606	0.0051527
BCAP31	2.21883	0.165337
BCAR1	0.462423	0.000171544
BCAR3	0.615952	0.348731
BCAS2	0.545574	0.759719
BCAS3	0.660874	0.324321
BCAT1	10.9837	0.00270001
BCAT2	0.751383	9.63e-06
BCCIP	1.27069	0.0692884
BCKDHA	0.392092	0.00536894
BCKDHB	0.475999	0.000276682
BCKDK	1.53803	0.68332
BCL10	1.22045	0.170776
BCL2	0.766175	0.0692884
BCL2L1	1.80216	0.277452
BCL2L13	0.947642	0.736469
BCL2L2	0.471746	2.39e-05
BCLAF1	1.2034	0.58661
BCR	1.40929	0.904521
BCS1L	1.555	0.672538
BDH1	0.85166	0.00646038
BDH2	0.215883	4.04e-05
BECN1	0.8394	0.478502
BET1	2.93508	0.000539526
BET1L	1.18296	0.794606
BGN	0.575534	0.000789557
BHMT	0.681651	0.00345825
BHMT2	0.411291	0.0219234
BICC1	2.41171	0.0232113
BICD1	2.47874	0.0507271
BICD2	0.47494	0.0460876
BID	0.948637	0.445181
BIN1	1.06323	0.503476
BIN2	0.603405	0.548888
BIN3	1.08129	0.811514
BIRC2	1.30674	0.822727
BIRC6	2.07078	0.00891461
BIRC7	2.08547	0.0029854
BLMH	0.787866	0.153897
BLOC1S1	0.748326	0.731128
BLOC1S2	1.02431	0.944395
BLOC1S3	1.21484	0.721898
BLVRA	1.54592	0.01121
BLVRB	3.67785	0.0435225
BMP2K	1.23857	0.724364
BMS1	2.76083	6.85e-06
BNIP1	1.32326	0.210299
BNIP2	2.28428	0.801788
BOD1	7.20576	8.68e-07
BOD1L1	0.436144	0.000641388
BOK	1.64662	0.620239
BOLA1	1.78338	0.426664
BOLA2	1.61112	0.116162
BOLA2B	1.61112	0.116162
BOLA3	2.11882	8.63e-05
BPGM	1.66041	0.121961
BPHL	0.126005	9.82e-05
BPI	0.905891	0.0911239
BPNT1	0.460004	0.0341409
BPTF	3.09556	0.848301
BRAF	3.45001	0.268658
BRAP	1.30951	0.966452
BRAT1	1.18659	0.746538
BRCC3	0.526333	0.628521
BRD2	0.149408	1.45e-10
BRD3	0.311117	0.0411415
BRD4	0.625475	0.543288
BRD8	1.01882	0.934268
BRI3BP	1.75236	0.00480387
BRIX1	2.49738	0.105904
BRK1	1.40293	0.557792
BROX	1.30873	0.695518
BRPF3	5.75169	0.00487511
BSCL2	1.6075	0.0452346
BSG	1.89359	0.0121084
BSND	1.59815	0.0117447
BSPRY	1.36469	0.0066842
BST1	0.301902	9.31e-05
BST2	0.808157	0.0202332
BTAF1	1.94145	0.034628
BTBD11	1.24473	0.00258618
BTC	1.1863	0.920512
BTD	0.458114	3.66e-06
BTF3	1.0451	0.386988
BTF3L4	0.88047	0.489756
BTK	0.846352	0.686311
BTN2A1	3.37784	0.067459
BTN3A1	1.20643	0.775224
BTN3A2	1.26803	0.153897
BTN3A3	2.26709	0.133305
BUB3	1.22556	0.957419
BUD31	5.81047	0.252646
BYSL	2.26874	0.0655443
BZW1	1.44758	0.332713
BZW2	2.35823	0.000595016
C10orf62	4.45799	0.000668546
C11orf54	0.118802	7.59e-05
C11orf58	1.187	0.836329
C11orf68	1.31419	0.917879
C11orf96	1.71797	1.15e-08
C12orf4	2.16213	1.02e-05
C12orf57	0.945954	0.691662
C15orf48	10.1889	1.54e-10
C16orf70	1.52583	0.880097
C16orf89	1.90426	0.0221684
C17orf49	1.22864	0.788472
C17orf75	1.48902	0.273238
C18orf25	1.71708	0.631153
C19orf12	3.17496	0.0148547
C19orf25	1.11964	0.949306
C1GALT1	1.2307	0.639772
C1orf122	1.29218	0.045845
C1orf198	0.708827	0.103593
C1orf35	1.35101	0.707098
C1orf43	2.73642	5.24e-06
C1orf50	1.17821	0.595419
C1QA	4.48055	0.0256587
C1QB	2.58948	0.54646
C1QBP	1.1411	0.785576
C1QC	2.02087	0.102067
C1QTNF5	0.380717	0.0903137
C1R	1.14327	0.0305705
C1RL	1.26176	0.706241
C1S	0.818023	0.067459
C2	1.06488	0.103053
C20orf27	1.7034	0.0388766
C2CD2L	4.16807	0.429076
C2orf49	1.17232	0.932516
C2orf69	9.07657	0.0182919
C2orf76	1.09949	0.599164
C3	0.556844	0.00108036
C3orf33	1.2668	0.192906
C3orf38	1.01437	0.169479
C4A	0.606599	0.00182286
C4B	0.618735	0.00214961
C4orf33	2.24671	0.678083
C5orf51	4.10031	7.66e-06
C6orf136	0.566554	3.33e-08
C6orf89	1.99245	0.00402745
C7	0.468968	3.25e-08
C7orf25	0.933105	0.00306856
C7orf26	0.30444	1.92e-09
C7orf50	0.648796	0.0354605
C8G	0.48695	0.000274397
C8orf82	0.282358	0.000566622
C9orf64	0.915936	0.975063
C9orf72	2.06956	0.0029854
CA12	0.408204	7.08e-08
CA2	0.926789	0.109795
CA4	0.466828	0.000149574
CA5B	3.60791	6.04e-15
CAB39	0.80026	0.139823
CAB39L	0.433396	0.00179786
CABLES1	1.20613	0.182704
CACNA2D1	0.843381	0.000320847
CACNA2D2	0.620956	3.64e-06
CACYBP	1.56854	0.840791
CAD	3.48396	2.84e-07
CADM1	1.00915	0.227153
CADM4	0.327783	0.0012838
CADPS2	1.55125	0.166652
CALB1	0.00820574	1.03e-09
CALCOCO1	0.788846	0.362107
CALCOCO2	1.54542	0.0216988
CALCRL	1.73151	0.309793
CALD1	0.372472	0.00392008
CALM1	0.675491	0.0171939
CALM2	0.675491	0.0171939
CALM3	0.675491	0.0171939
CALML3	0.544526	0.00767607
CALML4	1.02849	0.00522001
CALR	1.42709	0.0806282
CALU	3.25805	0.000547826
CAMK1	1.66683	0.122579
CAMK1D	1.81003	0.0732828
CAMK2B	1.78148	0.974427
CAMK2D	1.11085	0.934268
CAMK2G	0.734881	0.0826582
CAMK4	0.316622	6.56e-12
CAMKK2	0.812349	0.0204697
CAMLG	1.49587	0.218504
CAMSAP1	1.22023	0.211673
CAMSAP2	0.929297	0.0101867
CAMSAP3	0.177507	4.2e-07
CAND1	1.51839	0.447483
CAND2	1.74992	0.0138862
CANT1	0.696832	0.846928
CANX	1.90482	0.00166993
CAP1	0.940415	0.389199
CAP2	2.01682	0.00632079
CAPG	1.98963	0.172124
CAPN1	1.14947	0.716748
CAPN2	0.955941	0.426664
CAPN5	0.562791	3.07e-05
CAPN7	0.901949	0.859628
CAPNS1	1.14034	0.883155
CAPRIN1	1.63527	0.0417028
CAPS	0.541221	0.00251547
CAPZA1	1.05957	0.83298
CAPZA2	1.15167	0.934268
CAPZB	1.37085	0.400283
CARD16	0.779491	0.773109
CARD8	0.791549	0.184168
CARD9	1.39047	0.731128
CARHSP1	0.951908	0.136552
CARM1	1.47213	0.919438
CARNS1	2.26683	0.0202332
CARS2	0.409535	0.228184
CASK	0.924409	0.0430766
CASKIN2	0.751988	0.422257
CASP1	2.36216	0.0935628
CASP10	1.4543	0.339951
CASP3	4.17071	0.908269
CASP4	1.55595	0.0123204
CASP6	0.872803	0.39349
CASP7	0.750765	0.173262
CASP8	1.67166	0.988298
CASR	0.0410187	3.5e-19
CAST	2.67473	0.00368966
CAT	0.49376	0.000558049
CAV1	0.619595	0.0445054
CAV2	1.37035	0.913204
CBFB	0.811285	0.261715
CBL	1.07694	0.364017
CBLB	1.81701	0.00998983
CBR1	1.02884	0.729404
CBR3	1.06334	0.846928
CBR4	0.658075	0.00251547
CBWD1	2.84861	0.829632
CBWD2	2.36971	0.523968
CBWD3	1.89713	0.0137904
CBWD5	0.943831	0.749772
CBX1	0.67364	0.141989
CBX3	0.822946	0.400283
CBX5	0.929169	0.37395
CBX7	0.775623	0.402459
CC2D1A	1.20656	0.622762
CC2D1B	1.30293	0.556195
CCAR1	0.858312	0.405851
CCDC102A	0.976237	0.00698117
CCDC115	1.22061	0.927049
CCDC12	2.1506	0.716748
CCDC124	1.02067	0.449791
CCDC126	1.79174	2.82e-08
CCDC127	3.57031	0.0026588
CCDC134	2.2298	0.805614
CCDC22	0.842973	0.874452
CCDC25	0.70504	0.00826949
CCDC28A	1.01907	0.00397228
CCDC43	0.584192	0.0146646
CCDC47	0.693827	0.901857
CCDC50	0.456074	0.957419
CCDC51	0.720149	0.0252449
CCDC58	0.672307	0.189432
CCDC6	2.61795	0.000279223
CCDC80	0.281426	8.32e-06
CCDC85C	1.33625	0.944395
CCDC88A	0.0989443	0.00071358
CCDC88B	1.05496	0.941932
CCDC9	1.61003	0.862536
CCDC90B	1.01357	0.521582
CCDC91	2.87108	3.37e-05
CCDC93	0.973473	0.913204
CCL21	0.303767	9.88e-09
CCM2	2.61839	0.28237
CCNH	0.703956	0.957419
CCNK	1.18425	0.0319326
CCNL1	0.359038	0.116496
CCNY	0.780366	0.0545863
CCNYL1	0.786186	0.0819867
CCS	1.3163	0.927049
CCT2	1.59471	0.0272266
CCT3	1.31835	0.119677
CCT4	1.48675	0.055171
CCT5	1.33139	0.302906
CCT6A	1.74072	0.0344135
CCT7	1.53481	0.0425889
CCT8	1.37499	0.0460876
CCZ1	0.845385	0.408717
CCZ1B	0.845385	0.408717
CD109	0.503978	3.05e-05
CD14	1.8051	0.539107
CD151	0.881131	0.711815
CD163	0.824675	0.565514
CD200	1.2933	0.326107
CD248	2.31838	0.00147718
CD276	3.45355	0.00952515
CD2AP	0.886825	0.0606901
CD2BP2	0.634188	0.366006
CD34	0.202267	0.00321182
CD36	0.273905	0.794606
CD4	0.886622	0.123935
CD44	1.29025	0.0732828
CD46	1.55426	0.996694
CD47	2.31725	0.01963
CD55	0.392209	0.0262572
CD59	0.42596	0.01121
CD63	3.80742	0.0392121
CD68	2.33907	0.103053
CD70	7.16568	0.851473
CD74	1.50505	0.526175
CD81	1.12646	0.136552
CD82	1.8573	0.00927281
CD8A	0.371815	0.58661
CD9	0.517585	0.645055
CD93	1.06183	0.576605
CD99	0.736429	0.00786387
CD99L2	0.784834	0.0601354
CDA	0.974266	0.631153
CDAN1	0.651971	0.0128497
CDC123	2.43213	0.0211853
CDC16	1.9966	0.0606901
CDC23	0.989121	0.829632
CDC26	0.567534	0.00366944
CDC27	1.25373	0.0854998
CDC34	3.34276	1.05e-07
CDC37	1.07817	0.53651
CDC40	1.40504	0.0861955
CDC42	0.821899	0.456252
CDC42BPA	1.15374	0.788472
CDC42BPB	1.35716	0.969507
CDC42BPG	1.07377	0.215341
CDC42EP1	0.653269	0.0445054
CDC42EP4	0.924023	0.0529
CDC42EP5	0.183062	1.34e-13
CDC5L	1.00216	0.989163
CDC73	0.965728	0.672538
CDH1	1.38241	0.130699
CDH11	0.810799	0.35893
CDH13	1.14671	0.06378
CDH16	0.0550206	4.16e-07
CDH2	0.569319	0.00444419
CDH5	0.819128	0.151392
CDH6	0.524467	0.0291691
CDHR2	0.235059	7.65e-10
CDHR5	0.0292599	3.2e-17
CDIPT	0.801062	0.0440194
CDK11A	0.748096	0.268658
CDK11B	0.927211	0.272235
CDK12	1.78247	0.00664858
CDK13	1.28776	0.051026
CDK16	2.70368	0.0507271
CDK17	1.17322	0.884895
CDK18	0.957139	0.306524
CDK2	1.89167	0.165337
CDK20	1.10038	0.0911239
CDK2AP1	0.97044	0.53651
CDK3	0.963663	0.119677
CDK4	4.5354	3.22e-06
CDK5	2.0691	0.0407464
CDK5RAP3	1.07199	0.508917
CDK6	2.33139	0.0589737
CDK7	0.436779	0.0152347
CDK9	0.633545	0.301768
CDKAL1	2.21761	0.000397477
CDKL1	0.595095	0.588143
CDKL5	0.482683	0.296553
CDKN1C	1.03503	0.045845
CDKN2A	4.85681	4.92e-08
CDKN2AIP	1.13414	0.874452
CDKN2AIPNL	1.59253	0.608916
CDKN2B	2.99702	0.000481172
CDKN2C	2.01632	0.0127721
CDS1	1.5857	0.0430766
CDS2	2.19099	3.66e-05
CDV3	0.358808	0.00335126
CEACAM1	0.661689	4.62e-05
CEBPZ	3.00815	0.0179868
CELF1	1.37963	0.502126
CELF2	1.80008	0.0554931
CELSR1	0.791786	0.00255281
CELSR2	0.88768	0.583742
CENPB	1.40609	0.773109
CENPV	1.62532	0.378292
CEP120	5.03055	1.28e-16
CEP170	1.16967	0.97895
CEP250	1.91154	0.703666
CEP290	0.944099	0.126144
CEP41	1.57402	0.744187
CEP44	1.32075	0.145594
CEP97	1.28161	0.0319326
CEPT1	1.21309	0.797616
CERS2	1.32038	0.303601
CERS4	4.0159	0.000340439
CES1	0.846264	0.01963
CES2	0.202725	6.24e-07
CES3	0.737246	0.386988
CETN2	1.17818	0.688986
CFB	0.630245	0.00166993
CFD	0.167358	1.1e-06
CFDP1	0.692566	0.89248
CFH	0.769873	0.00783057
CFI	0.479811	0.000313044
CFL1	0.919286	0.851473
CFL2	1.28915	0.506471
CFP	0.786878	0.917879
CGGBP1	1.06703	0.844181
CGN	0.251348	1.27e-06
CGNL1	0.155424	1.84e-09
CHAMP1	0.735079	0.167355
CHCHD1	1.37019	0.00566626
CHCHD2	0.36011	0.00522001
CHCHD3	1.78946	0.324321
CHCHD4	0.839416	0.345014
CHCHD5	1.00383	0.453763
CHCHD6	0.473117	0.100469
CHD1	1.32514	0.00519137
CHD1L	2.18853	0.00125347
CHD2	1.62462	0.264185
CHD3	0.869564	0.711815
CHD4	1.11357	0.508917
CHD6	0.514627	0.0110054
CHD7	7.90164	0.610832
CHD8	7.78303	0.386988
CHD9	7.25295	0.103836
CHDH	0.124053	8.49e-08
CHERP	1.22562	0.424101
CHI3L1	0.493696	4.62e-05
CHID1	1.01173	0.141989
CHKB	1.65841	0.556195
CHL1	0.241668	2.68e-12
CHM	1.13204	0.934268
CHML	0.832541	0.637897
CHMP1A	1.32134	0.654927
CHMP1B	0.505239	0.0961975
CHMP2A	0.459725	0.296553
CHMP2B	1.24882	0.00177316
CHMP3	1.15549	0.874168
CHMP4A	0.637724	0.991513
CHMP4B	1.65592	0.0402966
CHMP5	1.39356	0.908269
CHMP6	0.695558	0.194384
CHMP7	0.492892	0.519021
CHN1	2.46159	0.028501
CHORDC1	3.60084	0.0144767
CHP1	0.650481	0.263206
CHPF	1.33407	0.248473
CHPF2	3.25738	0.0380588
CHPT1	1.13583	0.346869
CHST13	0.903432	0.872813
CHST14	0.887164	0.100469
CHTOP	1.03575	0.840791
CHUK	2.6377	0.00328269
CIAO1	1.469	0.339951
CIAPIN1	1.42421	0.516284
CIB1	0.67472	0.0732828
CIRBP	0.553448	0.00975489
CISD1	1.58743	0.73176
CISD2	1.30179	0.919438
CKAP4	1.28557	0.449791
CKAP5	1.16899	0.575657
CKB	2.25354	1.42e-05
CKMT1A	7.07507	0.766248
CKMT1B	6.86751	0.895161
CKMT2	7.90941	0.777111
CLASP1	0.567674	0.201707
CLASP2	1.09547	0.934268
CLCC1	2.53004	0.0156026
CLCN3	1.94702	0.28237
CLCN5	1.44211	0.554131
CLCN6	2.72837	0.0421363
CLCN7	1.36431	0.917408
CLCNKA	1.90618	0.000702881
CLCNKB	0.133623	9.97e-15
CLDN1	2.60331	7.09e-10
CLDN2	0.59538	1.93e-05
CLDN3	1.3102	0.506471
CLDN4	2.49104	0.0139576
CLDN7	0.267663	7.77e-15
CLDND1	0.972025	0.082209
CLEC11A	0.770587	0.0250923
CLEC14A	0.792559	0.115635
CLEC16A	1.25841	0.89248
CLEC18A	0.399588	7.37e-06
CLEC18B	0.339343	3.02e-06
CLEC18C	0.339469	2.95e-06
CLEC3B	0.53177	3.21e-05
CLIC1	0.737983	0.0343154
CLIC2	0.640097	0.000384394
CLIC4	0.382276	3.27e-05
CLIC5	0.0931664	1.57e-09
CLINT1	0.472128	0.118664
CLIP1	1.18918	0.15266
CLIP2	1.568	0.564665
CLK3	3.20704	2.96e-08
CLMN	0.119429	1.55e-07
CLN3	2.26063	1.05e-05
CLN5	1.17326	0.492167
CLN6	3.698	0.0240027
CLN8	1.62413	5.68e-06
CLNS1A	2.23919	0.456252
CLPB	0.742896	0.0124712
CLPP	0.87142	0.0237202
CLPTM1	0.744399	0.980581
CLPTM1L	1.39324	0.404565
CLPX	1.13882	0.874168
CLRN3	0.925786	0.123935
CLSTN1	1.20633	0.506471
CLTA	0.772235	0.770433
CLTB	1.14157	0.511547
CLTC	1.07557	0.872813
CLTCL1	0.970557	0.849438
CLU	1.06526	0.0790241
CLYBL	0.424985	0.00194263
CMAS	1.02883	0.908269
CMBL	0.141991	0.00451307
CMC1	0.735504	0.267028
CMC2	2.06855	0.445181
CMIP	9.90262	7.99e-11
CMPK1	1.26891	0.825381
CMPK2	1.31783	0.148469
CMTM6	1.69137	0.311854
CNBP	0.5484	0.0462831
CNDP2	0.62083	0.0137904
CNIH4	1.905	0.0051527
CNKSR3	0.513892	0.0591378
CNN1	0.28339	0.000678759
CNN2	0.503475	0.000176265
CNN3	0.455494	0.00182286
CNNM2	0.368937	0.000394551
CNNM3	2.02362	0.0245569
CNNM4	2.14615	0.129144
CNOT1	1.85687	0.032646
CNOT10	1.50593	0.455047
CNOT11	2.00091	0.646632
CNOT2	0.832234	0.124984
CNOT3	0.901731	0.889291
CNOT6	1.40165	0.841783
CNOT6L	1.49409	0.280266
CNOT7	0.921822	0.364937
CNP	0.444423	0.000194723
CNPY2	1.43575	0.39349
CNPY3	1.30066	0.836329
CNPY4	1.12957	0.797616
CNRIP1	1.03051	0.0404994
CNTN1	0.289434	0.000301818
CNTN3	1.4302	0.00795941
COA3	0.450216	0.147345
COA4	0.0975468	1.33e-06
COA6	0.959295	0.944395
COASY	0.701834	0.100234
COBL	4.27393	0.244075
COBLL1	0.76882	0.00166284
COCH	0.306542	1.3e-09
COG1	2.26126	0.0368262
COG2	2.08825	0.000288853
COG3	2.13899	0.133305
COG4	2.55065	0.0646244
COG5	2.14024	0.0226933
COG6	1.3952	0.181293
COG7	1.56328	0.191672
COG8	1.74156	0.082209
COIL	1.45474	0.550477
COL10A1	0.357703	8.63e-05
COL12A1	0.530678	0.204476
COL14A1	1.34226	0.000138826
COL15A1	0.345835	6.38e-07
COL16A1	0.62854	0.112828
COL18A1	0.388943	3.64e-07
COL1A1	0.653401	0.391341
COL1A2	0.777012	0.211673
COL3A1	0.701172	0.508917
COL4A1	0.244077	0.000871793
COL4A2	0.309745	0.00094291
COL4A3	0.207454	4e-06
COL4A4	0.143979	9.77e-08
COL4A5	0.299955	0.974427
COL5A1	0.363213	0.0378669
COL5A2	1.16772	0.00302945
COL5A3	0.17927	0.000358834
COL6A1	0.563494	0.0202332
COL6A2	0.503878	0.0066842
COL6A3	0.576369	0.0472697
COL7A1	1.10017	0.0330202
COL8A1	0.410531	0.00952515
COMMD1	1.02407	0.736469
COMMD10	1.30187	0.691662
COMMD2	0.861434	0.280744
COMMD3	1.13158	0.672538
COMMD4	0.684294	0.961492
COMMD5	1.35192	0.937234
COMMD6	0.91952	0.663925
COMMD7	1.48162	0.362107
COMMD8	1.23805	0.636222
COMMD9	0.793564	0.874452
COMT	0.652029	0.0649305
COMTD1	0.594673	0.00277564
COPA	1.2874	0.426664
COPB1	1.07497	0.693807
COPB2	1.39518	0.163988
COPE	0.988447	0.825381
COPG1	1.03197	0.782792
COPG2	1.58019	0.0103182
COPRS	1.01094	0.901857
COPS2	1.2991	0.339139
COPS3	1.16894	0.513824
COPS4	1.04827	0.649629
COPS5	0.881354	0.599164
COPS6	1.46986	0.238126
COPS7A	1.31375	0.18555
COPS7B	1.39559	0.444479
COPS8	1.27149	0.315277
COPZ1	1.63433	0.261715
COQ10A	4.32428	0.968366
COQ10B	1.67908	0.449791
COQ3	1.40062	0.156474
COQ5	0.572951	0.0591378
COQ6	0.589399	0.0601354
COQ7	0.459154	0.000201541
COQ9	0.611465	0.00891461
CORO1A	0.735439	0.949306
CORO1B	0.974084	0.716748
CORO1C	1.78864	0.0961975
CORO2B	0.687245	0.000535193
CORO6	0.935566	0.201707
CORO7	1.93292	0.00319033
COTL1	0.469235	0.000194723
COX11	0.655469	0.711815
COX15	1.4013	0.098719
COX17	0.17879	9.06e-12
COX19	1.51159	0.00508055
COX20	1.0481	0.968366
COX4I1	1.37994	0.411152
COX5A	1.16896	0.556195
COX5B	1.32979	0.340698
COX6A1	0.388906	0.000595016
COX6B1	1.70028	0.887706
COX6C	2.10089	0.657991
COX7A1	1.64119	0.131175
COX7A2	0.709685	0.101324
COX7A2L	0.183967	0.00419968
COX7C	2.43638	0.270354
CP	0.67536	0.0307169
CPD	3.0239	1.67e-07
CPEB2	1.25227	0.455047
CPEB3	1.32235	0.464013
CPEB4	2.45665	0.89979
CPM	1.8917	0.802606
CPN2	1.05812	0.431576
CPNE1	1.17497	0.805614
CPNE2	0.982825	0.445181
CPNE3	1.14707	0.442966
CPNE5	1.69506	0.0341409
CPNE7	1.72199	0.16881
CPNE8	1.49685	0.0616612
CPOX	2.62985	9.67e-05
CPPED1	0.983183	0.829632
CPQ	0.168679	7.73e-09
CPSF1	1.37676	0.474125
CPSF2	1.04522	0.779783
CPSF3	1.38767	0.59388
CPSF4	1.62817	0.483277
CPSF6	0.861415	0.874452
CPSF7	0.875786	0.291775
CPT1A	0.885951	0.020794
CPT1B	1.08509	0.188569
CPT2	0.413101	0.0189381
CPVL	2.51165	0.981581
CPXM1	0.527438	0.00508055
CPXM2	2.10147	0.170776
CPZ	0.646758	0.00023334
CR1	0.29954	0.00214961
CR1L	0.129819	6.46e-06
CRABP1	3.78489	0.231269
CRADD	0.776762	0.00847525
CRAT	0.715443	0.134344
CRB2	0.857367	0.474125
CRBN	0.744306	0.0794587
CREB1	1.09687	0.400283
CREBBP	1.71285	0.891976
CREG1	1.24349	0.187078
CRELD1	0.975556	0.777111
CRHBP	1.09536	0.104926
CRIP1	0.297846	3.77e-07
CRIP2	0.408089	0.000132492
CRK	1.0558	0.469225
CRKL	0.868603	0.174537
CRLF3	1.06387	0.571383
CRMP1	0.479515	0.095435
CRNKL1	1.75971	0.872813
CROCC	0.783197	0.220938
CROT	1.61535	0.363385
CRTAC1	1.80504	0.134344
CRTAP	0.844472	0.680754
CRTC1	0.691984	0.00698117
CRTC2	1.01262	0.103836
CRTC3	0.614912	0.00536894
CRYAA	0.0260416	2.58e-18
CRYAB	7.51327	7.86e-10
CRYL1	0.813966	0.0655443
CRYM	0.168667	0.00016761
CRYZ	0.701352	0.046807
CRYZL1	0.982406	0.829632
CS	1.44207	0.609577
CSDC2	1.46258	0.0134493
CSDE1	1.41061	0.330972
CSE1L	0.575727	0.802606
CSF1R	1.38332	0.385309
CSK	0.940617	0.516284
CSNK1A1	1.08991	0.453763
CSNK1D	2.28315	0.056067
CSNK1E	2.03417	0.0344135
CSNK1G1	1.17107	0.0378669
CSNK1G2	1.21992	0.851163
CSNK1G3	1.98135	0.171573
CSNK2A1	1.53613	0.28237
CSNK2A2	0.995948	0.74312
CSNK2A3	1.31663	0.346869
CSNK2B	1.21306	0.57927
CSPG4	1.75819	0.0594793
CSRP1	0.125393	1.37e-08
CSRP2	0.216139	1.39e-05
CST3	0.176198	7.59e-05
CSTB	3.71826	0.00500933
CSTF1	1.51881	0.280266
CSTF2	1.10417	0.451775
CSTF2T	1.17528	0.619078
CSTF3	2.20035	0.764742
CTAGE4	1.60761	0.082209
CTAGE8	1.60685	0.0692884
CTBP1	0.924078	0.483277
CTBP2	0.785935	0.464013
CTBS	0.617017	0.0861955
CTCF	1.39045	0.293381
CTDP1	1.26837	0.168018
CTDSP1	0.812505	0.245662
CTDSPL	1.38426	0.828949
CTH	0.292148	3.71e-07
CTHRC1	1.6146	0.775224
CTIF	1.00303	0.0632634
CTNNA1	0.704551	0.000486994
CTNNAL1	2.23426	5.5e-05
CTNNB1	0.566835	4.62e-05
CTNNBL1	1.193	0.672538
CTNND1	0.46061	1.3e-06
CTPS1	4.03601	0.00212308
CTPS2	8.18136	0.00952515
CTR9	0.995815	0.0790241
CTSA	2.13416	0.146747
CTSB	1.8026	0.287902
CTSC	0.892997	0.917879
CTSD	2.92156	8.17e-05
CTSF	1.89972	0.0188436
CTSH	0.493327	7.21e-05
CTSK	17.4397	2.84e-07
CTSS	1.0685	0.250971
CTSZ	1.83574	0.0507271
CTTN	1.1498	0.911162
CTTNBP2	2.15136	0.306524
CTTNBP2NL	1.26206	0.280744
CUBN	0.12369	1.38e-10
CUEDC1	0.453488	0.00431911
CUL1	1.39683	0.71439
CUL2	1.64815	0.0696338
CUL3	1.27958	0.502126
CUL4A	1.57639	0.122928
CUL4B	1.10487	0.641345
CUL5	1.20037	0.934268
CUL7	1.24008	0.274007
CUL9	0.762916	0.580782
CUTA	1.41405	0.628521
CUTC	0.774596	0.367855
CUX1	1.10213	0.699377
CWC22	2.14767	0.0026588
CWC27	1.05626	0.827217
CWF19L1	0.707026	0.160878
CXCL12	1.23824	0.580782
CXorf38	0.990344	0.870575
CXXC1	2.24189	0.994231
CYB561D2	1.17	0.825381
CYB5A	0.467891	0.000448391
CYB5B	1.31355	0.162647
CYB5R1	1.10793	0.870575
CYB5R2	1.08231	0.884504
CYB5R3	1.26146	0.749772
CYB5R4	1.90928	0.0118723
CYBA	2.01804	0.098719
CYBB	1.49764	0.961492
CYC1	1.55094	0.521582
CYCS	2.74217	0.315277
CYFIP2	1.02318	0.856712
CYGB	0.613416	0.759719
CYLD	0.689012	0.0683877
CYP17A1	7.15935	1.07e-07
CYP1B1	1.52733	0.773109
CYP20A1	0.576319	0.00678428
CYP27A1	0.819159	0.367855
CYP27B1	0.914288	0.0534328
CYP2S1	1.29384	0.44027
CYP2U1	5.814	2.33e-11
CYP3A5	4.10796	6.32e-06
CYP4A11	0.0247407	1.97e-17
CYP4F11	0.314837	0.000836892
CYP4F12	0.216057	1.17e-08
CYP4F2	0.00912725	8.88e-07
CYP4F3	0.102987	1.11e-11
CYP4X1	0.530705	0.00536894
CYP51A1	1.33176	0.606209
CYP7B1	2.94842	0.391341
CYS1	2.24351	0.897959
CYSTM1	0.40938	0.000486994
CYTH1	0.71387	0.00995237
CYTH2	0.459693	0.00113828
CYTH3	0.419008	0.00311377
CYTH4	1.88319	0.414818
CYTIP	1.26886	0.0970225
D2HGDH	0.267644	1.97e-05
DAAM1	0.824331	0.39349
DAAM2	0.304279	0.045459
DAB2	0.442121	0.00179786
DAB2IP	1.64087	0.450987
DAD1	1.89976	0.236412
DAG1	0.51076	0.00174538
DAGLA	1.84952	0.366006
DAGLB	3.53298	0.000138826
DAO	0.0283016	2.17e-18
DAP	0.272133	0.324913
DAP3	1.94369	0.426664
DAPK1	3.22854	0.00698117
DAPK3	0.68762	0.00187057
DARS2	0.584561	0.0270733
DAZAP1	0.785266	0.355416
DBI	1.58983	0.994231
DBN1	1.14038	0.484518
DBNL	0.920126	0.591021
DBR1	0.901694	0.862536
DBT	0.409858	0.000789557
DCAF11	0.75855	0.657991
DCAF13	1.68985	0.556195
DCAF5	1.74848	0.276798
DCAF7	0.702251	0.245662
DCAF8	0.87887	0.286193
DCAKD	2.42716	0.0475521
DCDC2	0.592419	0.068006
DCK	0.855973	0.820187
DCLK1	2.58991	0.751389
DCLK2	1.86393	0.876919
DCN	0.436347	5.82e-07
DCP1B	1.28469	0.028501
DCPS	0.968216	0.702165
DCTD	1.46389	0.364017
DCTN1	1.31416	0.415496
DCTN2	1.23796	0.775224
DCTN3	1.71967	0.0221684
DCTN4	1.1566	0.364017
DCTN5	2.77947	0.0370403
DCTN6	1.56446	0.136552
DCTPP1	2.04207	0.0330202
DCUN1D1	1.02003	0.277452
DCUN1D3	2.46833	0.0692884
DCUN1D5	1.21928	0.986683
DCXR	0.0982288	0.00132767
DDA1	0.672074	0.000286236
DDAH1	0.415326	0.000271899
DDAH2	0.335279	5.56e-09
DDB1	0.979633	0.741835
DDB2	4.31782	6.24e-07
DDC	0.0684082	5.05e-06
DDHD2	1.41725	0.1389
DDI2	0.748433	0.227153
DDN	0.547803	0.95432
DDO	0.871992	0.0534328
DDOST	1.72557	0.0529
DDRGK1	1.22698	0.989163
DDT	0.620261	0.0591378
DDTL	0.830506	0.332713
DDX1	1.03978	0.757484
DDX10	1.28622	0.000433349
DDX17	0.765679	0.521582
DDX18	1.40273	0.164766
DDX19A	1.04511	0.671676
DDX19B	1.05363	0.744187
DDX20	1.26611	0.872407
DDX21	1.5628	0.170776
DDX23	1.10855	0.617519
DDX24	2.69208	0.547952
DDX25	1.589	0.386988
DDX27	1.63014	0.0833854
DDX28	0.472515	0.00595004
DDX31	0.446198	0.00826949
DDX39A	1.01514	0.609577
DDX39B	0.963004	0.526175
DDX3X	1.18708	0.435952
DDX3Y	1.2342	0.303601
DDX41	1.38549	0.5807
DDX42	1.13356	0.431576
DDX46	1.05165	0.663925
DDX47	4.0118	0.00179786
DDX49	0.153116	1.21e-05
DDX5	1.28168	0.286193
DDX50	0.973003	0.89979
DDX54	4.89708	0.00214961
DDX55	0.871	2.18e-06
DDX56	1.15879	0.841783
DDX58	0.976399	0.135463
DDX59	0.222053	0.000104067
DDX6	1.38294	0.0540069
DDX60	0.704826	0.214442
DDX60L	0.411471	1.52e-05
DECR1	0.748864	0.0477865
DECR2	1.04516	0.23301
DEDD	0.601121	2.39e-05
DEF6	1.20854	0.386988
DEFA1	0.373206	0.0790241
DEGS1	2.29186	3.47e-05
DEK	0.700752	0.639772
DENND1A	1.13378	0.979332
DENND2D	1.46532	0.724364
DENND3	4.662	0.0124712
DENND4B	2.31891	0.353108
DENND4C	1.29142	0.913204
DENND5B	3.17302	0.15266
DENR	1.1689	0.983824
DEPDC5	6.75309	3.81e-09
DEPTOR	0.699532	0.000829697
DERA	0.900272	0.631153
DERL1	1.62553	0.388242
DERL2	2.95753	0.00962988
DES	1.53155	0.0229466
DFFA	0.730832	0.0716948
DGAT1	1.8187	0.238126
DGKA	0.503641	0.129684
DGKQ	0.815028	0.124984
DGKZ	1.18207	0.580782
DGUOK	1.40733	0.920512
DHCR7	1.73522	0.576605
DHODH	0.607	0.000535193
DHPS	1.55165	1.09e-05
DHRS1	0.465881	0.0601354
DHRS13	1.50013	0.0776868
DHRS3	0.972667	0.727375
DHRS4	0.305815	0.00881721
DHRS4L2	0.196072	0.00590559
DHRS7	0.841332	0.533919
DHRS7B	1.25912	0.805614
DHRSX	3.18105	3.89e-05
DHTKD1	0.25325	0.000155473
DHX15	1.09695	0.744187
DHX16	1.23561	0.848301
DHX29	1.6368	0.227153
DHX30	0.789297	0.843393
DHX32	1.53269	0.994231
DHX36	1.13822	0.921827
DHX37	2.98032	0.00270001
DHX38	0.585771	0.142571
DHX40	0.747088	0.0228415
DHX57	4.23619	0.00100227
DHX58	8.31574	2.82e-08
DHX8	0.890163	0.611692
DHX9	0.966296	0.497179
DIABLO	1.00283	0.511547
DIAPH1	1.39708	0.0423765
DIAPH2	1.42248	0.995463
DICER1	0.913873	0.128278
DIDO1	0.925848	0.480799
DIMT1	1.5122	0.129684
DIP2A	1.94122	0.0423765
DIP2B	1.49381	0.00094291
DIP2C	3.29957	0.000621228
DIS3	0.89777	0.348731
DIS3L2	0.506675	0.000281294
DKC1	1.22201	0.332713
DLAT	1.14686	0.188569
DLD	0.557815	0.0829836
DLG1	1.23193	0.937234
DLG2	1.27878	0.270354
DLG3	0.512128	0.00190039
DLG4	0.876358	0.107851
DLG5	0.326331	3.45e-14
DLGAP4	1.83217	0.0788334
DLST	0.694449	0.0302441
DMAP1	1.10498	0.154638
DMD	1.1823	0.394906
DMGDH	0.0467703	2.3e-07
DMXL1	0.793909	0.608916
DMXL2	1.91351	0.0121084
DNAJA1	1.21378	0.137648
DNAJA2	0.970552	0.941494
DNAJA3	1.06802	0.654927
DNAJA4	1.7901	0.00927281
DNAJB1	0.64045	0.339139
DNAJB11	0.950618	0.716748
DNAJB12	1.62785	0.0837899
DNAJB14	4.21538	0.00065696
DNAJB2	1.2136	0.89248
DNAJB4	1.85582	0.680754
DNAJB6	1.10873	0.887706
DNAJC1	1.08361	0.759213
DNAJC10	0.96155	0.919438
DNAJC11	0.95904	0.727375
DNAJC12	1.14775	0.00487511
DNAJC13	1.56087	0.0139576
DNAJC16	1.49307	0.908269
DNAJC17	0.585392	0.391341
DNAJC19	2.24301	0.286193
DNAJC2	1.44093	0.000125159
DNAJC21	1.09281	0.477099
DNAJC3	1.30656	0.327104
DNAJC5	0.831596	0.20592
DNAJC7	0.847063	0.699377
DNAJC8	0.884894	0.391341
DNAJC9	0.813643	0.179325
DNASE1L1	2.4056	0.0105265
DNASE2	1.55808	0.190115
DNM1	1.15234	0.520572
DNM1L	1.38782	0.513824
DNM2	0.951445	0.277452
DNM3	1.18126	0.565514
DNMBP	2.42281	0.852961
DNMT1	1.43466	0.899777
DNPEP	1.05975	0.484518
DNPH1	0.422812	0.0961975
DNTTIP1	0.223663	1.46e-05
DNTTIP2	1.82792	0.0157096
DOCK1	0.550827	0.00632079
DOCK10	1.84589	0.480799
DOCK11	1.66261	0.332713
DOCK2	0.887183	0.463133
DOCK4	5.34244	0.0368262
DOCK5	5.06559	0.00947531
DOCK6	2.32705	0.431576
DOCK7	1.2251	0.97895
DOCK8	1.87895	0.946054
DOCK9	2.09233	0.423574
DOHH	1.01763	0.998174
DOK1	2.60225	9.41e-06
DOK2	1.33862	0.938777
DOK3	1.01409	0.121961
DOLK	0.815626	0.25829
DOLPP1	1.17145	0.400283
DPAGT1	1.90836	2.67e-06
DPCD	1.5628	0.489756
DPEP1	0.0173409	5.98e-11
DPF2	0.656053	0.385309
DPH1	1.17442	0.596276
DPH2	0.856496	0.364017
DPH5	3.27923	1.03e-11
DPH6	3.52375	0.00143362
DPM1	1.67014	0.916089
DPP3	1.40131	0.0833854
DPP4	0.632283	0.339139
DPP7	1.33995	0.946853
DPP8	2.34345	0.0122626
DPP9	1.49923	0.0202332
DPY19L1	1.31155	0.238126
DPY30	1.33998	0.197606
DPYD	0.897803	0.711815
DPYS	0.152286	2.2e-06
DPYSL2	0.826654	0.172124
DPYSL3	0.425055	0.00221771
DR1	0.735529	0.207471
DRAP1	1.44447	0.140903
DRG1	1.21699	0.977573
DRG2	1.16834	0.702165
DSG2	3.38036	0.940197
DSP	1.16992	0.00349842
DST	4.3788	1.15e-07
DSTN	0.620233	0.00282026
DTD1	1.13205	0.89248
DTNA	1.92094	0.252646
DTNB	0.823751	0.814753
DTNBP1	0.564474	0.808622
DTX3L	1.60645	0.137153
DTYMK	0.701766	0.951877
DUS3L	2.0869	0.0359926
DUSP12	2.35333	1.62e-06
DUSP23	0.865389	0.596276
DUSP3	0.573602	0.544129
DUSP9	0.388311	0.328899
DUT	1.25906	0.840791
DVL2	2.5523	0.0174132
DVL3	1.10053	0.523968
DYM	1.61126	0.589485
DYNC1H1	1.04729	0.822727
DYNC1I1	1.47952	0.548888
DYNC1I2	1.22316	0.315277
DYNC1LI1	1.25235	0.906579
DYNC1LI2	1.05936	0.867977
DYNC2H1	0.73694	0.00220069
DYNLL1	0.582976	0.0191608
DYNLL2	0.763988	0.0606901
DYNLRB1	1.37422	0.369929
DYNLRB2	1.42548	0.49467
DYNLT1	0.364083	0.130085
DYNLT3	0.799972	0.0124712
DYRK1A	0.471908	2.4e-05
DYRK1B	1.16489	0.0245569
DYSF	0.975991	0.946853
EARS2	1.09819	0.761953
EBI3	1.23173	0.103836
EBNA1BP2	1.95624	0.0924601
EBP	1.00218	0.277452
ECE1	2.62037	0.247478
ECH1	0.358039	0.00147718
ECHDC1	0.397236	0.000402983
ECHDC2	0.134769	6.93e-05
ECHDC3	0.321969	0.00566626
ECHS1	0.157575	7.59e-05
ECI1	0.594686	0.0178671
ECI2	0.421791	0.0116129
ECM1	1.06204	0.450987
ECM2	0.939952	0.00988623
ECSIT	2.27593	0.724364
EDC3	0.778102	0.337103
EDC4	1.30658	0.450987
EDEM3	1.46674	0.940197
EDF1	0.761219	0.560706
EDIL3	1.18918	0.229802
EEA1	0.954645	0.897959
EED	5.31613	7.86e-08
EEF1A1	1.38549	0.122928
EEF1A2	2.17607	0.000635829
EEF1B2	1.48768	0.0903137
EEF1D	1.50091	0.0870012
EEF1E1	1.55888	0.261715
EEF1G	1.30412	0.242825
EEF2	1.71687	0.000690183
EEF2K	2.97942	0.00064555
EEFSEC	0.937263	0.0518126
EEPD1	3.90091	3.63e-05
EFEMP1	0.417879	0.115635
EFEMP2	0.81665	0.337103
EFHD1	0.700811	3.07e-05
EFHD2	1.25161	0.225706
EFNB1	0.927848	0.198309
EFR3A	0.711305	0.14441
EFR3B	1.05205	0.00113031
EFTUD2	1.3353	0.129144
EGFL7	0.585057	0.617519
EGFR	2.42965	0.596276
EGLN1	2.02342	0.00438372
EGLN3	2.61317	0.000371077
EHBP1	1.14404	0.00707411
EHBP1L1	1.12721	0.800169
EHD1	0.451176	2.82e-09
EHD2	0.489403	0.00330482
EHD3	0.355337	1.65e-11
EHD4	0.579813	1.58e-05
EHHADH	0.38326	0.0216988
EHMT2	1.94129	0.00311377
EI24	0.418263	0.201707
EIF1	1.84543	0.0368262
EIF1AX	1.43175	0.244075
EIF1AY	1.68815	0.74312
EIF1B	1.77338	0.00786387
EIF2A	0.676	0.25829
EIF2AK2	1.22544	0.97077
EIF2AK4	4.06588	0.00543889
EIF2B1	1.7181	0.182087
EIF2B2	1.72925	0.375897
EIF2B3	1.29718	0.785576
EIF2B4	1.67946	0.607266
EIF2B5	1.37876	0.849438
EIF2D	1.78209	0.0534328
EIF2S1	1.49597	0.0687764
EIF2S2	1.04085	0.996694
EIF2S3	1.61914	0.0596247
EIF3A	1.41512	0.215989
EIF3B	1.35026	0.0400662
EIF3C	1.36517	0.229802
EIF3CL	1.36268	0.228184
EIF3D	1.12167	0.0837899
EIF3E	1.51284	0.328899
EIF3F	0.499163	0.556195
EIF3G	1.18082	0.263206
EIF3H	1.03551	0.474125
EIF3I	1.42652	0.0288556
EIF3J	1.59237	0.278468
EIF3K	0.987556	0.711815
EIF3L	1.31226	0.335006
EIF3M	1.51359	0.201707
EIF4A1	1.41938	0.242825
EIF4A2	1.33098	0.408717
EIF4A3	1.28713	0.97077
EIF4B	1.74902	0.0720059
EIF4E	2.39378	0.60466
EIF4E2	2.7607	0.391341
EIF4E3	2.36551	0.00632079
EIF4EBP1	2.55389	9.73e-10
EIF4EBP2	1.41503	0.0762503
EIF4ENIF1	1.39786	0.554131
EIF4G1	1.43836	0.211673
EIF4G2	1.19681	0.589485
EIF4G3	2.56518	0.214442
EIF4H	1.03398	0.872813
EIF5	1.0654	0.741835
EIF5A	1.16762	0.913204
EIF5A2	0.894016	0.647597
EIF5B	1.32457	0.0200754
EIF6	1.13664	0.424101
ELAC2	0.649423	0.526175
ELAVL1	1.3544	0.208882
ELMO1	1.34198	0.193784
ELMO2	1.29414	0.568445
ELMO3	0.879034	0.0487158
ELMOD2	0.984201	0.849438
ELN	0.319272	2.25e-06
ELOVL1	1.10886	0.775224
ELOVL5	2.88501	0.0269
ELOVL7	2.91455	0.000763227
ELP2	1.34223	0.401638
ELP3	1.17404	0.794606
ELP4	1.75299	0.839326
ELP5	1.56157	0.0484774
ELP6	0.450663	0.71954
EMC1	1.39313	0.516284
EMC10	0.568805	0.843393
EMC2	1.19525	0.163988
EMC3	1.32175	0.883155
EMC4	0.907296	0.956018
EMC6	1.51503	0.153897
EMC7	1.58712	0.173262
EMC8	1.55384	0.017658
EMC9	1.12803	0.245662
EMD	0.65921	0.669978
EMILIN1	0.30747	3.71e-09
EMILIN2	0.711564	0.04656
EML1	0.990919	0.933941
EML2	0.917621	0.827217
EML3	1.05754	0.0596247
EML4	0.783728	0.840791
EML5	0.811874	0.0690976
EML6	0.930808	0.555726
ENAH	1.15368	0.680754
ENDOD1	1.16791	0.48683
ENDOG	5.28952	0.0372009
ENG	0.291617	6.75e-08
ENGASE	1.51446	0.0359926
ENO1	0.838179	0.17711
ENO2	1.24826	0.895161
ENO3	0.888322	0.367855
ENOPH1	1.14475	0.764742
ENOSF1	0.874244	0.541801
ENPEP	0.102213	2.19e-08
ENPP1	0.603207	0.00786387
ENPP2	0.764444	0.291775
ENPP3	0.443115	0.544129
ENPP4	1.37267	0.994231
ENPP7	1.21142	0.400283
ENSA	1.52563	0.025369
ENTPD1	1.70771	0.721262
ENTPD5	0.446411	0.00419968
ENY2	0.846572	0.541801
EOGT	2.49109	5.48e-06
EP300	3.13681	0.405851
EP400	1.54983	0.972404
EPB41	1.70212	0.313792
EPB41L1	0.638131	0.00806017
EPB41L2	0.580723	0.00114555
EPB41L3	0.629425	0.0720059
EPB41L4A	2.83614	0.0776868
EPB41L5	0.323427	3.15e-06
EPCAM	0.561727	4.24e-07
EPDR1	6.47881	6.93e-05
EPG5	3.07184	0.0690976
EPHA2	11.7784	9.26e-05
EPHA5	0.787289	0.00583006
EPHA7	0.951345	0.435952
EPHB1	4.1972	0.693807
EPHB2	0.640299	0.00319033
EPHB3	0.718961	0.00194263
EPHB4	0.116269	6.27e-10
EPHX1	2.12691	0.124984
EPHX2	0.363671	0.0143104
EPM2A	8.41411	1.49e-09
EPM2AIP1	1.21857	0.687807
EPN1	1.06471	0.055171
EPN2	0.637034	0.0295313
EPS15	0.921855	0.449791
EPS15L1	2.14019	0.000410285
EPS8	1.40528	0.415496
EPS8L1	0.221389	0.429076
EPS8L2	0.384394	0.000326172
ERAL1	0.883943	0.0529
ERAP1	1.11728	0.895161
ERAP2	1.97916	0.453763
ERBB2	2.52884	0.292763
ERBB4	3.5702	0.44027
ERC1	1.24396	0.57927
ERC2	2.02679	0.97077
ERCC1	1.61638	0.39349
ERCC2	0.561524	0.680754
ERCC3	0.528556	0.00120093
ERCC4	0.850164	0.404565
ERG	0.212446	9.77e-09
ERGIC1	1.25444	0.284186
ERGIC2	1.12013	0.917408
ERGIC3	2.06093	0.000809075
ERH	1.33405	0.489756
ERI3	0.852519	0.0392121
ERICH1	2.04508	0.271352
ERLEC1	1.6152	0.651106
ERLIN1	0.734843	0.0344135
ERLIN2	0.794156	0.0170143
ERMP1	0.758637	0.457789
ERN1	0.680744	0.000410285
ERP29	1.14553	0.963913
ERP44	1.06833	0.215989
ESAM	0.602074	0.432908
ESD	1.10353	0.979332
ESPN	0.243855	0.00174538
ESRRA	2.68078	6.41e-05
ESRRB	0.714092	0.739042
ESRRG	0.850203	0.0935628
ESYT1	2.79089	1.84e-06
ESYT2	1.2296	0.974427
ETF1	1.43946	0.0146646
ETFA	0.460924	0.0291691
ETFB	0.501155	0.139823
ETFDH	0.705039	0.0513115
ETHE1	0.983306	0.71954
EVI2B	0.595188	0.0154177
EVI5	0.738717	1.03e-07
EVI5L	0.86611	0.199063
EVL	0.660181	0.727375
EVPL	0.410896	3.51e-05
EWSR1	1.4851	0.280744
EXD2	1.34165	0.41819
EXOC1	1.28286	0.276798
EXOC2	1.1455	0.521582
EXOC3	1.91579	0.28237
EXOC3L4	2.60026	0.000402983
EXOC4	1.41572	0.133931
EXOC5	1.84251	0.119202
EXOC6	2.25338	0.000929646
EXOC6B	2.5445	0.012928
EXOC7	2.18755	0.0127721
EXOC8	1.32204	0.631153
EXOG	2.33082	0.000625259
EXOSC10	1.51713	0.71836
EXOSC2	1.05123	0.977573
EXOSC3	1.0593	0.995463
EXOSC4	0.802152	0.468172
EXOSC5	1.08117	0.687807
EXOSC6	0.904262	0.680754
EXOSC7	0.891253	0.711815
EXOSC8	0.873957	0.310887
EXOSC9	1.37718	0.0442851
EXT1	0.808242	0.0024769
EXT2	2.42214	0.856712
EZR	0.819304	0.0699817
F10	1.51334	0.89979
F11	0.129333	2.44e-14
F11R	0.621278	0.00064555
F12	0.571459	0.0020915
F13A1	0.883841	0.345014
F7	0.70848	0.856712
FAAH	0.28424	2.18e-08
FABP1	0.00700441	3.01e-18
FABP3	1.92807	0.429076
FABP5	4.21886	0.00147718
FADD	2.1038	0.709565
FAF1	1.17531	0.556195
FAF2	1.87155	0.0118109
FAH	0.358235	0.00870769
FAHD1	0.6714	0.201707
FAHD2A	1.12247	0.839326
FAHD2B	1.20814	0.901857
FAIM	1.46744	0.179845
FAM107B	1.08625	0.759719
FAM114A1	2.25189	0.0209239
FAM114A2	1.02964	0.141557
FAM118B	2.42178	0.000120986
FAM120A	1.36793	0.204476
FAM120B	0.650681	0.128278
FAM120C	2.07004	0.0774513
FAM124A	0.734738	6.75e-08
FAM126A	1.05882	0.179845
FAM126B	0.877973	0.645055
FAM136A	0.829455	0.263206
FAM151A	0.189242	5.56e-09
FAM160A2	1.01073	0.974427
FAM160B1	1.73473	0.00736753
FAM160B2	1.13533	0.554131
FAM162A	1.33014	0.219159
FAM169A	1.7398	0.000908712
[truncated: 5,974 more rows]

## Sheet: fig.2f
Symbol	protein FC	mRNA FC	Protein log2 FC (T/N)	mRNA log2 FC (T/N)
A1BG	0.734266	2.53976	-0.445625	1.34469
A1CF	0.391269	0.26055	-1.35377	-1.94037
A2M	0.626419	0.984942	-0.6748	-0.0218893
AAAS	1.15178	1.08632	1.34246	0.0643648
AACS	2.53582	1.04562	-0.673706	0.116217
AADAT	0.626894	1.08389	1.00386	-0.116951
AAGAB	2.00536	0.922134	0.0187561	0.132364
AAK1	1.01309	1.09609	0.170815	-0.735538
AAMP	1.12569	0.600594	0.432402	0.680526
AAR2	1.55408	1.06527	0.319754	0.259251
AARS2	1.34948	1.60272	0.169008	-0.655371
AARSD1	1.24812	1.19686	-1.69491	-0.995851
AASDHPPT	1.12429	0.634912	1.5309	1.59269
AASS	0.308875	0.50144	-0.534214	-0.473344
ABAT	0.0315147	0.168369	0.131219	0.528119
ABCA1	2.88965	3.01611	0.482581	0.00455697
ABCA6	0.690535	0.720293	1.47762	2.3613
ABCA8	0.470671	1.05388	0.668305	1.08793
ABCB1	1.09522	1.44205	1.34557	1.43971
ABCB10	1.39724	1.00316	1.28473	-0.147881
ABCB6	1.09543	0.89303	-2.37935	-0.918477
ABCB7	1.63244	0.882963	-2.21957	-0.992869
ABCB8	0.708899	1.07086	2.10932	1.5574
ABCB9	2.7849	5.13833	0.111123	-1.60333
ABCC1	2.25892	2.96729	0.37578	-0.106955
ABCC10	1.58921	2.12569	0.0668033	-0.353925
ABCC2	2.54131	2.71267	0.0600736	0.755814
ABCC3	2.43637	0.902575	-0.622465	0.411588
ABCC4	2.06397	0.522525	-0.169389	-0.158045
ABCC6	0.192196	0.529067	0.260158	0.303173
ABCC9	0.214705	0.502478	0.912341	0.161649
ABCD1	4.31489	2.94322	3.67843	-0.173485
ABCD3	1.08007	0.329116	-0.689228	-0.951157
ABCD4	1.29754	0.928546	-0.377166	0.367588
ABCE1	1.04739	0.782453	0.25801	-0.377663
ABCF1	1.04252	1.68858	1.24471	-0.439833
ABCF2	0.64956	1.33015	0.777091	0.0264686
ABCF3	0.889219	0.896239	-0.0648718	0.585811
ABHD10	0.450399	0.487405	-0.620071	0.262932
ABHD11	1.19761	1.23386	0.123925	-0.047482
ABHD12	1.8821	1.11857	-0.406964	0.461237
ABHD13	12.8031	0.886698	0.583977	0.326915
ABHD14B	0.620185	0.517218	-0.0646052	0.346645
ABHD16A	0.769949	1.29019	-0.664282	-1.71851
ABHD4	1.19583	0.769683	0.279231	-1.03933
ABHD5	2.36971	0.73722	-2.74505	-2.31779
ABHD6	1.71367	1.01852	-0.795094	-0.174789
ABI1	0.95603	1.50088	-3.31115	1.48783
ABI2	0.555603	0.900657	-0.364823	0.231813
ABI3	0.758168	2.26756	-1.23888	-1.59807
ABI3BP	0.530659	0.616691	-0.130249	-0.370761
ABL1	0.650639	1.19992	0.838817	1.682
ABLIM1	1.0897	0.967624	1.55211	0.0067003
ABLIM2	0.754209	1.37672	-1.5395	0.256271
ABLIM3	1.49898	1.25433	1.02326	-0.126154
ABR	3.66275	8.46133	0.601133	-0.200905
ABRACL	0.956207	1.2716	-3.1217	-2.22403
ACAA1	0.292388	0.315116	-1.56338	-1.32292
ACAA2	0.631003	0.303862	-2.28387	-1.24283
ACACB	1.82451	0.924417	-0.893807	-1.52897
ACAD10	0.660995	0.605279	0.174092	-0.660014
ACAD11	0.314507	0.681742	0.557028	0.231978
ACAD8	0.493244	0.540474	-2.08916	-0.84456
ACAD9	1.01808	1.21825	-2.00618	-1.47817
ACADL	0.690662	0.4479	-0.469004	-0.105476
ACADM	0.165954	0.239442	0.470281	-0.211059
ACADS	1.21355	0.486553	0.784951	0.0926061
ACADSB	0.149162	0.200575	0.162955	2.931
ACADVL	0.576306	0.885897	-0.820235	-0.60742
ACAN	1.10946	1.78946	-4.003	-1.8436
ACAP1	0.10075	2.80467	-0.661177	0.0628081
ACAP2	0.776564	1.17431	0.472177	-0.542156
ACAT1	0.423701	0.330319	0.100864	-0.722814
ACAT2	0.913674	0.773374	1.82187	0.557689
ACBD3	1.78858	3.20873	0.305007	-0.991342
ACBD5	1.60455	0.764516	-2.34475	-1.30771
ACBD6	2.93246	1.00466	0.0124101	-1.43704
ACE	0.344004	1.19439	0.718343	0.890616
ACE2	2.03251	0.916271	-0.171133	-1.05009
ACIN1	0.603991	1.86802	-0.744941	1.51913
ACLY	1.51691	0.870005	-1.29769	-0.605766
ACMSD	0.114888	0.214043	0.206859	-0.537552
ACO1	1.07655	0.613944	0.597438	0.283714
ACO2	0.747352	0.59411	0.287836	-0.404866
ACOT1	0.345152	0.438564	-0.310356	0.327348
ACOT11	1.30791	1.1132	-0.0537073	0.755084
ACOT13	0.267381	0.466744	-0.679138	-0.560103
ACOT2	0.338358	0.399725	-0.294145	0.26231
ACOT4	0.205347	0.422542	-4.76807	-3.84553
ACOT7	0.538192	0.346524	-4.13989	-3.45431
ACOT8	1.12825	0.632872	-0.0925233	-0.662602
ACOT9	1.47124	1.17444	0.884625	0.551359
ACOX1	0.235017	0.556881	1.37053	2.42399
ACOX2	0.248932	0.358944	-0.183462	-0.57045
ACOX3	0.722463	0.929498	0.140045	0.831527
ACP1	1.38538	0.863903	1.70713	0.425882
ACP2	1.72303	1.06629	0.530979	0.523148
ACP5	1.11958	7.62639	1.0001	-0.360144
ACP6	0.56635	0.656369	-1.50084	0.269971
ACSF2	0.0623702	0.278626	-0.472254	-1.29601
ACSF3	0.632362	1.0445	0.200716	1.87544
ACSL1	1.3872	0.686744	0.0265675	0.781781
ACSL3	1.38986	0.924614	0.131051	1.0679
ACSL4	1.07242	0.605914	0.928219	0.713924
ACSL5	3.5354	1.47191	0.874262	0.208126
ACSL6	1.23542	0.50301	-0.522907	-0.205149
ACSM2A	0.204894	0.401002	1.20005	0.222553
ACSM2B	0.196861	0.403963	0.606645	-0.964426
ACSM3	1.00864	0.369325	-1.25052	-0.269858
ACSM5	1.41791	1.27752	-1.16379	-0.88063
ACSS1	1.12546	1.22671	-3.34439	-2.1947
ACSS2	1.64529	1.85397	-3.84439	-2.10522
ACSS3	0.888145	0.482939	-0.440992	-1.4109
ACTA2	0.599892	1.49655	-2.42923	-2.1248
ACTB	0.694368	1.8589	-1.89649	-0.260178
ACTG1	0.70131	0.886389	-0.562489	-1.18614
ACTG2	0.596692	2.86617	0.336334	-0.682397
ACTL6A	1.29689	1.73657	1.26713	-0.552999
ACTN1	0.502447	2.29594	0.733052	0.76543
ACTN4	0.406778	0.657122	1.44554	0.801149
ACTR10	1.15417	0.688939	-0.120671	0.433095
ACTR1A	1.51303	1.21732	0.694118	-0.509763
ACTR1B	1.22081	0.755307	-0.13112	0.597535
ACTR2	0.806443	1.2547	-0.324417	0.61032
ACTR3	0.963457	1.68773	-0.54816	-0.908902
ACTR3B	0.729962	1.11271	1.0394	0.631243
ACTR3C	0.624538	0.678254	0.613557	-0.518388
ACTR5	0.815556	1.1994	-1.58568	0.609036
ACY1	0.0367003	0.0695633	1.80185	-1.0968
ACY3	0.0567243	0.0912323	-4.39256	-3.97901
ACYP1	0.937881	0.631738	-0.364156	-0.0293685
ACYP2	1.84628	1.46547	1.15777	-1.02303
ADA	2.58566	5.36655	1.50342	0.732276
ADAL	0.880588	0.673407	1.35141	0.354288
ADAM10	1.10194	1.77957	0.460041	-1.02367
ADAM15	3.26511	1.34339	-1.12362	-0.869942
ADAM17	1.44491	1.43709	-0.118761	-0.774054
ADAM9	2.00013	0.779087	0.593959	-0.717307
ADAMTSL3	0.353348	1.20578	0.603031	-0.28059
ADAMTSL5	2.20539	5.01897	0.352433	-0.441128
ADAP1	0.720837	0.40725	-3.97731	-2.9978
ADAP2	1.14927	3.66913	1.66516	0.0212575
ADAR	1.01859	1.71925	-0.655175	0.0592835
ADARB1	1.09509	2.09638	2.43807	-0.748809
ADCK1	1.90293	1.64026	0.941733	1.19292
ADCK5	1.83307	1.15519	-1.50199	-0.977592
ADCY5	0.695968	0.867449	-0.108829	-0.754609
ADCY6	2.29747	1.1668	-1.74592	0.332901
ADCY9	1.52271	0.512482	-0.821805	-1.13778
ADD1	0.420296	0.829401	0.88514	0.220393
ADD3	0.446339	0.54313	0.137987	-0.115427
ADH1B	0.0984553	0.218439	-1.20471	-0.840752
ADH1C	0.0696181	0.232416	-1.22556	-0.522117
ADH5	0.736628	0.376077	-5.12333	-3.43477
ADH6	0.185665	0.229284	-2.33537	-1.43914
ADHFE1	0.268595	0.834985	-2.19584	-2.085
ADI1	0.677133	0.439478	-0.772028	-0.678897
ADK	1.26254	0.623129	0.913714	-0.32461
ADNP	0.477694	1.0534	2.1471	0.252219
ADO	2.40682	0.681602	0.205794	0.231225
ADPGK	1.66215	1.69988	0.491401	0.288138
ADPRH	2.72365	1.74249	1.38272	-0.395678
ADRM1	0.91976	1.35013	0.166711	1.02949
ADSL	1.6179	0.702338	0.571254	0.143916
AEBP1	0.913122	1.51313	-2.22954	-1.17405
AFAP1	0.798621	1.5266	1.7873	-1.49463
AFAP1L2	0.683892	0.53259	-0.259665	0.145961
AFF4	2.05537	1.5489	0.640258	0.704971
AFG3L2	1.53003	0.698151	0.496621	-0.139961
AFMID	0.333168	1.52524	-0.859594	0.413545
AFTPH	0.825687	0.404798	0.101825	-0.599351
AGA	1.5567	0.749277	1.3203	-0.128138
AGAP1	0.751613	1.11724	0.898679	0.00524853
AGAP3	2.76898	1.87325	-1.63928	0.149291
AGFG1	0.494551	1.36426	1.6633	0.465973
AGFG2	0.675747	0.519072	-0.662993	-0.408945
AGK	1.6483	1.32003	0.819315	-0.0309168
AGL	3.48668	0.467554	-1.0144	-2.2086
AGMAT	0.0476109	0.0634162	0.932766	0.325058
AGPAT1	0.776923	0.979849	1.03013	0.497616
AGPAT2	2.23112	0.492083	1.11505	-0.40389
AGPAT3	2.83515	1.66126	-0.629926	-0.74757
AGPAT5	1.8035	1.32791	-0.542929	0.259335
AGPS	2.55162	1.27835	-0.259648	-0.0123626
AGR2	1.37558	0.491862	-0.932871	-0.135076
AGRN	0.723676	0.594568	-5.34486	-2.68606
AGT	0.45894	0.547169	0.685697	0.716971
AGTRAP	0.920978	0.584772	-0.293115	-0.871575
AGXT	0.287643	0.102694	2.48915	1.55519
AGXT2	0.0378677	0.199408	-0.112528	0.968638
AHCTF1	0.210445	0.71688	-0.804578	-2.36948
AHCY	0.548511	0.409737	0.308631	0.290345
AHCYL1	1.50938	0.608232	0.402393	0.232699
AHCYL2	0.872273	0.552726	-0.137354	0.658338
AHDC1	1.46895	0.891869	-0.000613969	-0.58153
AHNAK	0.58817	0.706132	-3.77529	-4.98828
AHNAK2	30.11	243.491	-2.03289	-0.778468
AHSA1	1.65503	1.36125	-0.169957	0.309599
AIDA	0.699583	1.19904	-0.217146	-0.605136
AIF1	1.34717	4.61105	0.416551	0.407334
AIF1L	0.138108	0.230623	0.287093	0.511174
AIFM1	0.554762	0.6661	-1.34436	-1.67845
AIFM2	0.897134	0.698834	-0.73265	-0.158634
AIG1	1.42529	0.543124	0.26237	0.660333
AIMP1	1.21892	0.719387	-0.230258	0.0997891
AIMP2	1.52293	0.848124	-0.281202	0.278131
AIP	0.858577	0.723905	-0.123977	-0.400555
AK1	1.5189	0.823254	-0.173687	0.66704
AK2	0.335382	0.496304	0.133833	0.295847
AK3	1.27671	0.736559	0.398367	0.130347
AK4	0.0634907	0.125191	0.321695	0.227282
AKAP1	3.17149	1.01484	0.82738	-0.868675
AKAP10	0.634999	1.04195	1.5725	-0.359652
AKAP11	5.41918	0.595095	0.947905	-0.323607
AKAP12	0.94399	0.823897	0.203724	-0.0872294
AKAP13	2.66058	2.26027	1.47456	1.09075
AKAP17A	0.199385	2.22866	-3.41308	0.0628835
AKAP8	0.965595	1.71201	-0.213645	-0.716361
AKAP8L	1.92083	2.28614	0.325852	0.119516
AKAP9	0.861158	0.604454	-0.127948	0.0697168
AKR1A1	0.353066	0.507827	1.61847	2.87294
AKR1B1	1.65228	0.44431	1.0283	1.75768
AKR1B10	8.76226	4.49046	1.5503	2.99198
AKR1C1	1.20597	0.326894	-3.08758	2.0264
AKR1C2	1.35529	2.99192	0.570587	5.82069
AKR1C3	0.92734	0.592707	-1.34471	0.586818
AKR1E2	0.298143	1.25954	-2.45709	0.544606
AKR7A2	0.753259	0.3834	-1.10681	-1.56374
AKR7A3	0.565734	0.454458	3.0441	0.273108
AKT1	1.84694	1.16505	1.02402	1.5477
AKT1S1	1.10037	0.923109	1.96433	2.13001
AKT2	2.15611	1.44469	1.50243	0.944349
AKT3	0.917559	0.937067	-1.1484	-3.02634
AKTIP	1.19586	0.488332	0.342904	-0.662041
ALAD	0.248693	0.432381	-0.346915	-0.489114
ALB	0.680046	0.139206	-0.484572	-0.294413
ALCAM	1.2079	0.809556	1.25102	0.0787694
ALDH16A1	0.807925	0.70666	-0.0271698	-0.460418
ALDH18A1	2.53221	1.40576	-0.195691	0.152793
ALDH1A1	2.06595	1.05255	-4.19851	-3.15066
ALDH1A2	1.36712	0.5873	0.606625	-0.15461
ALDH1A3	2.02089	1.66925	1.10068	0.0506772
ALDH1B1	0.703063	0.353255	0.140965	0.677359
ALDH1L1	0.717345	0.60188	-0.108077	0.904863
ALDH2	0.252078	0.314386	0.111822	0.0486967
ALDH3A2	0.31762	0.248852	0.0664025	0.11147
ALDH3B1	0.788014	1.0966	0.0670704	-0.180901
ALDH4A1	0.433855	0.558352	0.407681	0.682859
ALDH5A1	0.427632	0.696349	0.119225	-0.433883
ALDH6A1	0.0286896	0.0924763	-0.712276	0.654961
ALDH7A1	0.198146	0.368787	2.02654	1.49177
ALDH8A1	0.218265	0.235695	-0.0587218	-0.4242
ALDH9A1	0.585594	0.624643	0.581993	-0.156505
ALDOA	3.19156	0.90338	1.039	-0.320005
ALDOB	0.00560666	0.022132	1.24838	-0.12419
ALDOC	2.13178	0.985445	-0.0733144	-0.454807
ALG1	1.88389	0.798514	0.46741	-0.256364
ALG11	1.15896	0.596987	0.702131	0.890837
ALG12	2.6926	0.671342	-0.685341	-0.00146475
ALG13	4.42936	1.19104	1.30474	-0.585227
ALG14	0.297589	1.18565	-0.134983	0.654056
ALG2	1.15332	1.17383	-0.217721	-0.268866
ALG3	2.31091	1.09632	-1.61693	0.27576
ALG5	1.27255	0.73816	-0.232756	-1.18312
ALG6	1.40581	1.22106	0.129696	2.6986
ALG9	2.6076	0.760132	0.145172	1.27668
ALKBH4	1.49498	0.681066	-0.462618	1.51307
ALKBH5	0.916305	0.749638	-0.649495	-0.557382
ALKBH7	1.04221	0.488709	0.686468	4.05581
ALOX5	1.33489	5.30531	0.281036	-0.877553
ALOX5AP	1.91111	3.39728	0.612285	0.50871
ALPL	2.57521	2.38215	0.70164	1.36204
ALS2	12.7173	1.5501	-0.644494	-0.303572
ALYREF	1.1225	2.0413	-1.87401	-0.976536
AMACR	1.48581	1.1049	-0.548738	-1.51791
AMBP	0.213227	0.443177	-0.296358	-0.112679
AMDHD1	0.485985	0.343649	-0.528235	-1.29714
AMDHD2	2.17551	1.39361	2.99252	3.29059
AMFR	3.45168	0.354871	-1.16878	-0.178671
AMN	0.384663	0.260698	1.06415	-0.0443407
AMPD2	0.835282	1.10647	-1.1251	-1.08896
AMPD3	0.547568	1.53289	-0.569647	-0.274321
AMPH	12.5893	0.903204	-0.697108	-0.732987
AMT	0.816011	0.550866	0.174127	-0.191036
ANAPC1	1.55861	1.63011	0.0613302	0.547705
ANAPC13	0.554601	0.341337	1.04018	-0.0389862
ANAPC15	1.4109	0.907544	-0.425554	-0.150059
ANAPC2	0.551107	1.33195	0.71922	0.20822
ANAPC4	1.07313	0.660051	0.333251	-0.290019
ANAPC5	2.49719	0.915012	0.202792	0.658066
ANAPC7	1.86436	1.00364	2.1702	-0.205637
ANG	0.476438	0.570351	0.892173	0.243929
ANGEL2	0.321016	1.10902	-0.771278	0.189494
ANGPTL1	0.949195	0.581529	0.012785	0.777681
ANGPTL2	1.57367	8.43951	-0.0696103	-0.166859
ANGPTL3	0.647212	0.144785	-0.306375	0.928859
ANK2	1.18101	0.618745	0.477223	-0.749965
ANK3	0.760634	0.862345	-0.355029	0.979835
ANKFY1	0.906692	1.61161	-0.357957	-0.917109
ANKHD1	2.34426	1.17045	-0.940723	-0.487439
ANKIB1	0.356185	0.888582	2.72544	1.81477
ANKLE2	2.65964	1.55427	1.67476	1.21092
ANKMY2	3.16741	1.38125	-1.70141	-0.444801
ANKRD13A	0.631567	0.753174	1.39291	0.870114
ANKRD13D	0.718031	1.97586	-1.74029	-0.863065
ANKRD17	1.76457	0.978798	0.659235	0.649094
ANKRD2	0.495034	0.216344	-4.65567	-2.52788
ANKRD27	1.90893	1.25271	-0.27626	0.308805
ANKRD28	2.77571	0.546927	-0.624906	-0.996772
ANKRD44	1.27676	2.89475	0.928489	-0.530569
ANKS1A	1.20751	1.18326	-0.114127	-0.214178
ANKS3	2.94572	1.13252	0.111926	0.537233
ANKS4B	0.957047	0.138746	0.804352	0.73992
ANKZF1	2.0422	1.41188	-0.201141	-0.681912
ANO10	2.16603	0.755818	0.2761	0.641893
ANO6	0.64621	0.595606	-2.82311	-2.81443
ANO9	1.29155	11.9599	0.678396	0.0564418
ANP32A	0.686376	1.19693	0.471089	-0.465077
ANP32B	0.835292	0.991468	0.917369	2.55885
ANP32E	0.523815	0.910622	0.650875	-0.876257
ANPEP	0.0246058	0.155387	0.310466	-0.00506438
ANTXR1	1.60848	1.64373	1.90697	-0.48136
ANTXR2	0.641195	0.909364	0.0713913	0.0872961
ANXA1	1.51477	5.19415	0.151051	0.544771
ANXA11	0.816138	0.54655	-0.90598	-2.91761
ANXA13	5.61445	2.93872	0.784533	-0.391934
ANXA2	0.924966	1.95699	0.378164	-0.0190734
ANXA3	0.572529	0.193516	-0.347695	-0.725927
ANXA4	1.23853	1.22293	-1.27452	-2.84351
ANXA5	1.3217	1.17503	-0.209459	0.352584
ANXA6	0.909185	1.57826	0.39604	-0.193955
ANXA7	0.999575	0.668255	-0.153497	-0.720788
ANXA9	0.337607	0.329889	-0.434788	0.43866
AOC1	0.073034	0.0315049	-0.34546	-0.527269
AOC3	0.244364	0.582985	-0.750026	0.738124
AOX1	0.0314797	0.108561	-0.321949	0.548908
AP1B1	0.888869	1.23936	-1.06064	1.33211
AP1G1	0.860266	0.657409	-0.597591	-0.177003
AP1G2	1.33473	1.32623	-1.32551	-0.0499958
AP1M1	1.22018	1.42521	1.7702	0.0646888
AP1M2	0.393829	0.312419	2.18885	0.35512
AP1S1	0.601797	0.895873	1.22962	0.28664
AP1S2	3.40537	3.87324	1.46011	0.252203
AP1S3	1.19945	1.58045	0.70445	-1.41228
AP2A1	0.852482	1.07162	-1.43944	-0.379684
AP2A2	0.822905	1.21262	-0.724715	-0.676891
AP2B1	0.917655	0.757567	0.751396	-0.390176
AP2M1	0.980687	0.859913	-0.405745	-1.0832
AP2S1	0.677833	1.18487	-0.399314	0.29818
AP3B1	1.32631	0.769821	0.0800333	0.613072
AP3B2	0.886574	1.58781	0.247255	0.490202
AP3D1	1.0972	1.22761	-1.76966	-1.15855
AP3M1	1.31801	1.09456	-0.586698	0.344951
AP3M2	1.2498	1.17063	-1.43422	0.999906
AP3S1	1.8694	1.06963	-5.29243	0.439998
AP3S2	1.10185	0.685618	1.3278	0.0116403
AP4B1	3.32954	1.36584	-2.02544	-3.87858
AP4M1	1.30029	0.993679	-2.63007	-0.308198
AP4S1	1.77446	0.54765	1.56457	-0.10846
AP5B1	2.9742	0.779353	-0.692411	-0.568253
AP5M1	1.92907	0.79907	-0.859405	-0.212441
AP5S1	1.15167	0.941329	2.78489	0.275817
AP5Z1	2.779	2.12984	-0.265631	-0.166859
APAF1	0.0938773	1.04455	-0.18229	0.757581
APBB1	1.17844	0.818262	1.11863	-0.353367
APBB1IP	0.878085	3.57646	-0.390802	0.00401451
APBB2	0.668763	0.840614	0.617037	0.172592
APEH	0.862356	0.608631	-0.304774	-0.162144
APEX1	1.2534	1.08637	-1.45169	1.73382
API5	0.915132	1.04951	-1.34039	-0.224184
APIP	1.57175	0.901576	-0.893187	-0.992671
APLP2	1.77877	0.554779	-1.11271	-0.174979
APMAP	1.41629	1.02663	-0.699109	-1.22833
APOBEC3C	1.51152	3.56532	-0.874153	-0.528424
APOBEC3D	3.07049	7.32557	-0.597553	0.06693
APOBEC3F	2.03962	3.38153	3.4573	2.96194
APOBEC3G	2.92877	7.95565	-0.412381	1.11087
APOBR	0.117637	4.07386	0.345609	0.0306195
APOC1	1.48513	56.5202	-1.35074	-0.897172
APOC2	0.393733	1.50193	-1.07097	-1.67337
APOC3	0.182113	1.45862	0.621083	-0.0974382
APOD	0.46432	0.338272	0.287413	-0.339047
APOE	8.24834	1.20841	-0.384255	0.792379
APOH	0.521319	0.307721	0.849724	-0.173177
APOL1	2.03357	2.9235	-0.0775855	-0.158603
APOL2	3.90231	4.3772	-1.08392	0.144656
APOL3	2.8332	1.92432	0.26712	-0.184998
APOM	0.451124	0.122739	-0.23165	-0.478528
APOO	1.26831	0.631984	-2.21168	-1.98111
APOOL	0.786263	0.712462	-0.25257	0.569247
APP	2.0822	0.472303	1.5534	0.522557
APPL1	0.714709	0.815404	-0.797028	-0.0131478
APPL2	2.38009	1.05612	-0.552894	-0.853323
APRT	0.981344	0.726776	-1.28177	-1.01069
APTX	0.873155	1.11172	1.27006	-0.534249
AQP1	0.0544656	0.112605	1.30961	0.58569
AQR	1.52269	0.898375	1.05018	-0.930698
ARAF	2.14455	1.03575	-0.343979	-0.147409
ARAP1	1.10264	1.59921	-0.418262	-0.3681
ARAP3	0.927824	1.87237	0.280768	0.97102
ARCN1	1.08059	1.03433	1.87886	1.02414
ARF1	1.0471	1.08033	1.4651	0.714639
ARF3	1.04759	0.882152	0.404091	0.0566433
ARF4	1.32655	1.60532	1.19174	0.375316
ARF5	1.08615	0.740267	2.84915	0.40478
ARF6	0.610356	1.57457	-1.19712	0.52342
ARFGAP1	4.07427	2.81233	0.719504	-1.73519
ARFGAP2	0.960114	0.745252	0.834613	-0.957972
ARFGAP3	1.49692	0.897196	0.688064	1.21115
ARFGEF1	2.0548	0.801067	0.688064	0.331766
ARFGEF2	2.37574	0.917519	1.08326	0.635886
ARFIP1	0.950452	0.729608	-2.98845	-1.71975
ARFIP2	1.38263	0.837195	-0.142591	-0.827678
ARFRP1	2.75469	0.903749	-1.12028	-0.0746617
ARG2	0.838392	0.263669	1.6302	0.236338
ARHGAP1	1.62691	1.85425	0.389023	0.246152
ARHGAP10	0.621859	0.998985	0.246817	0.141662
ARHGAP12	2.47038	0.666544	-2.74267	0.324413
ARHGAP17	0.91068	1.57359	-0.676976	0.407779
ARHGAP18	0.859923	0.829972	0.0268945	0.618426
ARHGAP21	0.326027	1.21063	1.32042	-0.160843
ARHGAP24	0.851008	0.440399	0.388163	0.427283
ARHGAP25	1.09406	6.49172	2.52398	-0.0235194
ARHGAP26	0.557778	1.95196	0.684822	-1.36654
ARHGAP27	1.10586	2.42281	0.921123	-0.86813
ARHGAP29	4.08771	0.539394	0.448569	-2.42583
ARHGAP30	1.09379	6.48458	-1.72785	-1.40018
ARHGAP31	1.97796	2.25032	-0.307293	1.16717
ARHGAP32	1.13125	0.873354	0.957137	-0.204138
ARHGAP33	0.725668	2.85417	0.315838	-0.146161
ARHGAP35	0.637503	0.679534	0.246463	-1.00856
ARHGAP4	1.37743	1.97688	0.0636463	-0.307924
ARHGAP40	1.60934	16.6311	-0.183655	-0.387017
ARHGAP42	1.01592	1.42326	-0.240671	3.87293
ARHGAP5	1.07553	0.429052	0.342588	1.76568
ARHGAP6	1.21507	0.54429	1.18084	1.85409
ARHGAP8	1.52868	1.42278	0.29344	0.197972
ARHGAP9	1.30781	5.33614	2.53866	0.067556
ARHGDIA	0.702938	1.26867	1.18189	1.21038
ARHGDIB	1.55732	4.31659	0.533647	-0.226229
ARHGEF1	0.859961	2.74813	1.23771	0.840055
ARHGEF10	1.62635	2.57048	2.15639	1.21304
ARHGEF10L	0.639717	0.810244	-3.07337	-2.69502
ARHGEF11	2.09954	1.98628	0.247324	0.31763
ARHGEF12	0.272814	0.508199	0.394176	-0.268498
ARHGEF16	0.683618	0.349191	1.11246	0.518654
ARHGEF17	0.814305	0.924869	-0.0801587	-0.275117
ARHGEF18	1.17911	0.813093	3.34893	4.05061
ARHGEF2	0.874889	1.71755	0.929231	0.269161
ARHGEF37	0.693402	0.406932	0.29948	0.128705
ARHGEF4	7.95862	9.78511	0.369804	-0.407501
ARHGEF40	1.01253	1.37285	-0.496495	0.484638
ARHGEF5	0.444796	0.883517	0.434036	0.62707
ARHGEF6	1.40658	2.01241	1.45229	0.00646156
ARHGEF7	1.48847	1.30878	0.236597	-0.23074
ARHGEF9	1.06347	0.692422	2.16368	3.5193
ARID1A	0.345862	1.19171	1.37266	3.39835
ARID1B	3.91739	1.19566	0.190423	-0.296168
ARID2	2.09094	0.969733	1.01498	3.62075
ARIH1	1.83947	1.7752	2.05938	0.0898113
ARIH2	1.01748	1.31111	0.22936	0.611256
ARL1	1.08387	1.26237	3.18215	0.126444
ARL15	1.44137	0.833248	0.0205793	0.139701
ARL2	0.458472	0.470099	2.03573	0.410692
ARL2BP	0.673782	0.82684	-0.819714	0.318867
ARL3	0.616807	0.601657	0.994546	0.369086
ARL5A	1.12828	0.875977	-0.624163	-0.0710464
ARL6	1.40625	0.757816	-1.8244	-1.087
ARL6IP1	0.819403	0.815756	-0.126682	-0.542456
ARL6IP4	0.402364	0.775328	1.04932	0.0858493
ARL6IP5	1.04343	1.46176	-1.29264	-3.10278
ARL6IP6	1.28914	1.14483	-0.109687	-1.32595
ARL8A	2.1953	1.2751	-1.09904	-2.52332
ARL8B	2.05649	0.973339	1.85116	-0.92753
ARMC1	0.744553	0.901213	-0.32146	-0.434371
ARMC10	1.97008	0.855031	-1.20624	-0.904039
ARMC6	1.64629	1.15526	-0.687438	-0.588381
ARMC8	1.25985	0.817891	1.80073	0.857195
ARMC9	1.15092	1.57797	0.0131336	-0.719922
ARMCX1	4.50087	0.867156	-1.60919	-1.8709
ARMCX2	1.85597	1.18421	0.633433	-1.78932
ARMCX3	2.67042	1.23054	-6.92915	-3.31433
ARPC1A	0.585898	1.14036	1.70401	1.10249
ARPC1B	1.06742	2.4419	0.737111	0.503868
ARPC2	1.24731	1.57489	0.856011	1.81086
ARPC3	1.0089	1.71437	0.833078	1.71237
ARPC4	0.952895	0.89078	0.151664	0.363359
ARPC5	0.808671	1.90377	-0.444418	-0.903552
ARPC5L	0.693531	1.48121	-1.65917	1.84374
ARPP19	1.39206	0.594618	0.58098	0.623762
ARRB1	0.781854	1.97224	0.287154	1.06153
ARRB2	1.36145	3.29846	-0.105789	0.576326
ARRDC1	0.891813	1.19992	-2.49405	-0.945541
ARSA	1.8626	1.12925	0.929652	-0.377425
ARSB	1.15764	0.773804	-0.0886309	0.0616201
ARSD	0.780269	0.529569	1.01208	1.22962
ARSF	2.745	0.197573	0.9925	0.591068
ARVCF	0.520972	0.71329	-0.88571	-0.971027
AS3MT	6.61361	3.51803	0.203732	-0.0647007
ASAH1	3.19266	2.31485	0.455075	0.0537494
ASAP1	0.499533	2.50005	-0.33725	0.9735
ASAP2	0.307486	0.734686	0.475568	2.25656
ASAP3	4.58463	1.50489	-0.071106	0.124683
ASB6	4.87045	1.46842	1.2401	1.85291
ASB9	1.09816	1.2283	0.637792	1.86626
ASCC1	2.32263	1.09711	-0.196272	0.397456
ASCC2	2.62607	1.82781	-0.413567	0.412069
ASCC3	4.34705	1.45221	0.74128	0.969996
ASH2L	1.56697	0.961027	0.454548	2.69726
ASL	0.299309	0.549783	0.861567	0.903595
ASMTL	2.46138	0.998345	0.0410229	0.333072
ASNS	1.57925	1.56818	0.0886035	1.95234
ASPA	0.409464	0.30556	1.51026	-0.917074
ASPDH	0.0396738	0.173393	1.24471	-0.155631
ASPG	0.794744	0.257882	0.923816	-0.0207939
ASPH	2.91037	1.55846	-0.0833997	-0.396833
ASPN	0.882112	0.683996	-0.105988	-1.08304
ASPSCR1	0.825729	1.23868	0.270901	0.250696
ASRGL1	0.648462	0.50112	0.381764	0.126048
ASS1	0.0588738	0.120955	-0.220425	0.20715
ATAD1	1.86978	0.843994	1.83605	0.523035
ATAD3A	1.39607	1.29617	-0.504223	-0.315319
ATAD3B	1.37759	2.72268	0.0272478	-0.53295
ATAD3C	1.05523	0.406755	-0.775485	0.417894
ATE1	1.53404	0.651308	-1.13266	-0.0869382
ATG12	1.35929	1.26434	1.38868	0.870472
ATG13	6.28109	1.41231	-0.506442	0.284776
ATG16L1	1.19702	1.68818	-1.47779	0.15073
ATG2A	0.314515	0.870078	-0.347058	-0.197036
ATG2B	1.90328	0.692282	0.396489	0.735756
ATG3	1.38283	1.09359	0.673297	0.239535
ATG4B	1.0417	1.55259	0.572159	-0.58095
ATG4C	4.06195	1.29441	0.412933	0.37426
ATG5	2.3384	0.620427	0.618061	-0.604892
ATG7	1.74434	1.76331	0.459426	-0.0591049
ATG9A	1.88807	0.837696	-0.242319	0.510119
ATIC	1.60372	0.986905	-0.988567	0.509328
ATL1	7.42897	1.00113	0.852076	1.97063
ATL2	0.76859	0.859716	-0.182572	-0.565617
ATL3	0.923941	0.862037	-0.278102	2.75377
ATM	1.981	0.956313	0.371058	0.815813
ATOX1	1.08067	1.45119	-0.657017	0.121527
ATP11A	1.74636	1.67008	-0.17361	2.52968
ATP11B	4.46206	0.996752	0.367655	1.86794
ATP11C	0.869862	0.623339	0.636226	-0.565975
ATP12A	0.232203	2.92585	1.21241	0.310816
ATP13A1	1.21092	1.56038	-1.3503	1.1744
ATP13A3	0.990153	0.924581	1.92881	0.663923
ATP1A1	0.141305	0.142158	1.22594	3.07663
ATP1B1	0.150034	0.253674	2.8411	2.50007
ATP1B3	1.00567	0.854888	0.171792	0.0682043
ATP2A2	1.60036	1.0399	-1.42734	4.07518
ATP2A3	1.21747	1.66953	-0.950133	-1.04741
ATP2B1	1.38616	0.724432	0.0865518	0.686446
ATP2B4	1.88867	5.89238	-0.441381	0.865526
ATP2C1	1.57012	0.544779	-0.349541	-0.16038
ATP6AP1	1.24011	0.996496	0.467184	-0.392299
ATP6AP2	3.75021	0.716302	0.197507	0.549841
ATP6V0A1	1.05073	1.06238	-4.18388	-2.29653
ATP6V0A2	1.11038	1.45879	-0.812692	0.0268993
ATP6V0A4	0.53367	0.132347	-0.28784	0.552184
ATP6V0C	1.72254	0.762107	-2.08891	-1.92292
ATP6V0D1	1.29969	0.986866	-5.09493	-2.12978
ATP6V0D2	0.460403	0.120896	-0.320014	-0.759453
ATP6V1A	0.785839	0.604608	0.833879	0.650979
ATP6V1B1	0.413362	0.139322	0.364863	0.239271
ATP6V1B2	0.864862	1.27685	1.43492	0.195052
ATP6V1C1	1.31589	0.874206	0.230471	-0.115334
ATP6V1C2	0.899068	0.606766	-0.063199	-0.254792
ATP6V1D	0.739803	1.35535	0.919661	0.463427
ATP6V1E1	0.683829	0.879507	0.138006	-0.375295
ATP6V1E2	0.787057	0.693867	-0.0432897	-0.180424
ATP6V1F	0.594593	1.66801	-0.0533992	0.668494
ATP6V1G1	0.799989	1.46298	1.049	0.400089
ATP6V1G2	0.761568	0.9503	0.100289	0.621813
ATP6V1G3	0.479419	2.51771	1.22119	0.910512
ATP6V1H	0.660856	0.884539	-1.19503	0.890158
ATP7A	0.399009	0.965939	-0.65848	-0.0220942
ATP7B	3.41101	1.04586	1.149	0.607845
ATP8A1	4.55943	1.27909	-0.748809	-1.45281
ATP9A	2.34506	1.2198	0.181595	-0.23886
ATP9B	2.7513	1.19102	0.671317	-0.49112
ATPAF1	1.62952	0.375719	1.58353	3.77016
ATPAF2	0.368711	0.768606	1.01172	1.5032
ATRN	0.605117	0.625512	-0.595776	-0.754664
ATRX	1.68342	0.763037	0.464283	-0.324608
ATXN10	0.754846	0.471981	-0.336818	-0.866785
ATXN2	0.758219	1.22959	0.49169	-0.174617
ATXN2L	1.05704	1.52951	0.70072	-0.262076
ATXN3	1.18695	1.40464	2.33072	0.0672452
AUH	0.293278	0.447961	0.357958	0.335994
AUP1	0.665865	1.27011	0.278687	-0.369585
AVEN	0.370047	1.99987	-0.439782	-1.40913
AVIL	0.0255164	1.3566	0.236554	-1.2165
AVL9	2.51019	1.0081	-0.666015	-0.280509
AZGP1	0.245631	0.067988	0.0936051	-0.152325
B2M	1.05056	5.30903	0.454372	0.167436
B3GALT6	0.161536	0.80765	0.00550787	-0.166434
B3GAT3	2.95788	0.927578	0.406149	-0.404971
B4GALT1	0.618819	0.674433	0.0168221	-0.166996
B4GALT4	0.55118	0.863076	0.178924	-0.351466
B4GALT7	6.89183	1.21068	-0.984961	-0.165739
BABAM1	0.831835	0.89078	-0.648997	1.41662
BACE2	0.881303	1.69065	-0.523758	-0.0125718
BAD	1.23578	0.60049	1.84834	0.683962
BAG1	1.84175	0.706691	-0.62042	0.0700815
BAG2	1.0169	0.931585	0.415838	-0.0279381
BAG3	2.1714	0.782755	1.70371	0.954954
BAG5	0.762706	1.00279	-0.146512	0.194624
BAG6	1.53372	1.12708	-0.172727	-0.353079
BAIAP2	1.89397	1.73505	1.39928	-0.525031
BAIAP2L1	12.4429	1.2365	0.554837	-0.232234
BAIAP2L2	5.73968	1.50394	0.510166	-0.0379413
BAK1	1.31645	2.49704	-0.853481	-0.436758
BANF1	0.809569	0.893696	0.380498	-0.00168389
BASP1	0.365592	3.32608	2.98357	0.754492
BAX	2.01258	2.46981	0.961267	-0.666793
BAZ1B	1.19996	1.52537	1.44804	0.389918
BBOX1	0.171627	0.10867	0.389783	-2.23921
BBS1	0.394915	0.856079	1.31675	-2.16302
BBS2	0.538423	0.502547	-0.37597	-0.0646384
BBS7	1.21544	0.745348	-1.32342	-2.20262
BCAM	0.248222	0.171474	-0.911125	-2.12289
BCAP29	2.05606	1.1834	-0.43834	0.735258
BCAP31	2.21883	1.60861	-0.643638	1.13812
BCAR1	0.462423	0.885781	-1.38731	-0.725
BCAR3	0.615952	0.426812	-3.42405	-3.0159
BCAS2	0.545574	0.693312	-1.08275	-0.289721
BCAS3	0.660874	1.04749	0.249968	0.349634
BCAT1	10.9837	7.7917	1.68124	1.01742
BCAT2	0.751383	2.15977	-3.06578	-1.07396
BCCIP	1.27069	1.02145	1.17672	-0.180002
BCKDHA	0.392092	0.536938	1.88675	1.78184
BCKDHB	0.475999	0.313521	0.699668	1.16938
BCKDK	1.53803	0.934691	1.16298	0.365089
BCL10	1.22045	0.790563	-0.428769	-0.0877891
BCL2	0.766175	1.73193	0.478449	-0.353176
BCL2L1	1.80216	0.886887	0.187541	-0.940093
BCL2L13	0.947642	0.895892	0.191018	-0.164272
BCL2L2	0.471746	1.10547	0.105096	0.201984
BCLAF1	1.2034	0.87965	0.343592	-0.556557
BCR	1.40929	0.818872	-0.960463	0.114087
BCS1L	1.555	1.23828	-1.81914	-0.585456
BDH1	0.85166	0.71771	-0.990009	0.124979
BDH2	0.215883	0.253294	-1.1345	-0.219246
BECN1	0.8394	1.48375	0.590657	-0.0394266
BET1	2.93508	1.4365	0.579271	-0.341908
BET1L	1.18296	0.934264	-0.11744	-0.236056
BGN	0.575534	0.990928	-1.15131	-1.09446
BHMT	0.681651	0.553508	-0.379282	-1.704
BHMT2	0.411291	0.496309	-1.70584	-1.21652
BICC1	2.41171	0.690518	1.17713	0.564883
BICD1	2.47874	1.50076	1.06229	0.233199
BICD2	0.47494	1.54097	1.09693	-0.139089
BID	0.948637	2.04187	0.80038	0.175932
BIN1	1.06323	1.47793	-1.48317	0.438175
BIN2	0.603405	9.68913	-0.91409	-0.0490583
BIN3	1.08129	1.53082	0.424665	-0.632768
BIRC2	1.30674	1.48224	-1.53184	0.814499
BIRC6	2.07078	0.524604	-0.61396	1.90441
BIRC7	2.08547	9.44729	-0.36399	0.910947
BLMH	0.787866	0.90287	-1.69085	0.258623
BLOC1S1	0.748326	0.774802	-2.79607	-0.273049
BLOC1S2	1.02431	1.78087	-1.73718	-1.17777
BLOC1S3	1.21484	1.96023	-1.46111	1.29859
BLVRA	1.54592	1.53773	-0.988854	1.74472
BLVRB	3.67785	2.03375	-0.794935	0.838158
BMP2K	1.23857	1.69052	0.178332	0.277591
BMS1	2.76083	1.64107	0.364456	0.578447
BNIP1	1.32326	1.04004	-0.0167645	0.0144448
BNIP2	2.28428	1.29712	0.0454009	0.575614
BOD1	7.20576	1.32389	0.225204	0.375737
BOD1L1	0.436144	1.43736	0.0680043	0.0447309
BOK	1.64662	0.300369	-0.182207	0.0661524
BOLA1	1.78338	0.51478	0.555677	-0.00666587
BOLA2	1.61112	2.31522	0.393696	-0.236041
BOLA2B	1.61112	1.25855	0.480875	0.66626
BOLA3	2.11882	1.55389	0.346525	0.12254
BPGM	1.66041	0.633621	-0.803516	-0.553468
BPHL	0.126005	0.303601	-0.762683	-0.583759
BPI	0.905891	0.563435	-1.12295	-0.123182
BPNT1	0.460004	0.949565	-0.709659	-0.947373
BPTF	3.09556	1.178	-0.443323	2.58
BRAF	3.45001	0.755069	-0.0378823	0.304181
BRAP	1.30951	1.18604	0.838867	1.95438
BRAT1	1.18659	1.10318	-0.541105	-0.609484
BRCC3	0.526333	0.854533	0.950786	1.21766
BRD2	0.149408	1.25216	-0.6094	-0.693854
BRD3	0.311117	1.3357	0.48677	-0.881745
BRD4	0.625475	1.32664	0.596068	0.688825
BRD8	1.01882	1.5352	0.464605	-0.537114
BRI3BP	1.75236	0.671558	1.071	0.464968
BRIX1	2.49738	0.894502	-2.44248	-0.476903
BRK1	1.40293	0.850636	1.28474	0.733914
BROX	1.30873	1.3447	0.324542	0.589019
BRPF3	5.75169	0.98383	1.29669	-0.431682
BSCL2	1.6075	0.387821	0.197947	-0.50247
BSG	1.89359	0.547857	0.784077	3.90528
BSND	1.59815	0.466028	1.39498	0.808389
BSPRY	1.36469	0.186103	-0.0244688	0.303419
BST1	0.301902	0.378883	-2.56765	-0.0904923
BST2	0.808157	2.24571	0.461277	0.426222
BTAF1	1.94145	0.868057	0.0638071	0.530256
BTBD11	1.24473	0.903652	-0.21522	0.349434
BTC	1.1863	0.497043	1.0714	2.36517
BTD	0.458114	0.527094	-0.628702	2.12509
BTF3	1.0451	0.807803	-1.73918	0.883375
BTF3L4	0.88047	0.764709	-2.94543	1.80751
BTK	0.846352	14.651	-0.222015	-0.643142
BTN2A1	3.37784	2.00827	-0.426032	0.109784
BTN3A1	1.20643	3.61744	0.776395	0.136192
BTN3A2	1.26803	3.40035	0.314395	0.326284
BTN3A3	2.26709	3.61523	-0.035704	-0.174525
BUB3	1.22556	1.14708	0.0783306	-0.0348521
BUD31	5.81047	1.04794	-1.06035	1.04552
BYSL	2.26874	2.31399	0.815339	0.0676213
BZW1	1.44758	0.854866	-0.352553	0.90907
BZW2	2.35823	1.79012	0.691849	-1.33839
C10orf62	4.45799	2.31825	0.852029	2.26739
C11orf54	0.118802	0.154425	-0.511789	-1.4863
C11orf58	1.187	1.24628	-0.0256084	-0.268469
C11orf68	1.31419	0.830184	0.528146	0.06018
C11orf96	1.71797	0.761423	0.468139	1.88303
C12orf4	2.16213	1.43262	0.124214	0.22014
C12orf57	0.945954	0.826383	0.227828	0.112565
C15orf48	10.1889	16.5712	0.602942	0.168019
C16orf70	1.52583	0.791009	0.684921	-0.435543
C16orf89	1.90426	1.20511	0.475553	0.0251036
C17orf49	1.22864	1.45981	0.691176	1.86927
C17orf75	1.48902	0.731218	-0.505225	-0.326091
C18orf25	1.71708	1.73976	-1.11838	-0.369324
C19orf12	3.17496	1.9751	3.03234	0.326859
C19orf25	1.11964	0.70602	-0.00605107	-0.168265
C1GALT1	1.2307	1.09331	-3.01519	-3.62434
C1orf122	1.29218	0.753928	0.143873	-0.0789305
C1orf198	0.708827	1.39923	-0.368485	0.117487
C1orf35	1.35101	1.54443	0.308296	0.252845
C1orf43	2.73642	1.00449	-0.0139989	0.967826
C1orf50	1.17821	0.852197	1.16472	0.25334
C1QA	4.48055	11.4661	0.335091	-0.299997
C1QB	2.58948	10.544	0.933027	1.19741
C1QBP	1.1411	0.814413	1.01295	0.581971
C1QC	2.02087	12.3014	0.582692	2.74533
C1QTNF5	0.380717	1.09835	-0.537399	0.576099
C1R	1.14327	1.75379	-0.795059	-0.605452
C1RL	1.26176	1.17095	-0.287785	0.502167
C1S	0.818023	2.04525	-0.12928	-1.12762
C2	1.06488	7.83009	0.371662	0.487663
C20orf27	1.7034	1.27208	-5.33697	-3.793
C2CD2L	4.16807	1.06423	1.16576	-2.61129
C2orf49	1.17232	1.52759	-1.90161	-0.595995
C2orf69	9.07657	1.0916	-1.71654	1.49683
C2orf76	1.09949	1.39794	0.925817	-0.197507
C3	0.556844	4.18452	1.82089	0.790043
C3orf33	1.2668	0.543619	1.69088	0.553147
C3orf38	1.01437	1.10168	-0.540317	0.55571
C4A	0.606599	0.589635	0.189509	0.055098
C4B	0.618735	0.494635	-0.120096	0.6479
C4orf33	2.24671	0.56344	-0.398685	-0.396305
C5orf51	4.10031	1.32932	0.361423	0.25296
C6orf136	0.566554	1.24735	0.307967	0.219581
C6orf89	1.99245	1.29153	0.0286047	0.0109536
C7	0.468968	0.255091	1.30353	0.819391
C7orf25	0.933105	1.10218	0.28603	0.918073
C7orf26	0.30444	1.28049	-3.34771	-2.87754
C7orf50	0.648796	0.951947	-1.26768	-1.41597
C8G	0.48695	2.01144	-1.57657	-0.81528
C8orf82	0.282358	0.47074	0.503095	-0.0284678
C9orf64	0.915936	0.686601	0.0562824	-0.835239
C9orf72	2.06956	1.06131	0.363133	0.312575
CA12	0.408204	0.116405	0.340398	-0.204306
CA2	0.926789	0.398887	0.148678	0.37369
CA4	0.466828	0.173942	1.42872	0.13933
CA5B	3.60791	0.525758	0.668121	0.0705141
CAB39	0.80026	0.740016	-1.16424	0.281547
CAB39L	0.433396	0.534389	0.0216753	1.17375
CABLES1	1.20613	1.59216	0.247421	-0.189501
CACNA2D1	0.843381	0.771816	2.29192	-0.0958252
CACNA2D2	0.620956	0.665089	-0.199255	0.366252
CACYBP	1.56854	0.867108	-0.734273	0.298273
CAD	3.48396	1.81151	0.273262	2.65653
CADM1	1.00915	0.60713	-1.42196	-1.13223
CADM4	0.327783	0.273404	-0.513025	0.865262
CADPS2	1.55125	0.289308	0.181141	0.0354544
CALB1	0.00820574	0.100528	0.551219	0.63732
CALCOCO1	0.788846	1.19374	2.22095	1.08403
CALCOCO2	1.54542	1.0359	1.21345	1.05547
CALCRL	1.73151	1.11125	0.368962	0.122451
CALD1	0.372472	1.44662	1.66586	0.0467444
CALM1	0.675491	0.868	-0.515538	-1.1658
CALM2	0.675491	0.497845	-0.151567	-0.626245
CALM3	0.675491	0.748266	0.700914	0.933312
CALML3	0.544526	0.18618	1.56439	0.444357
CALML4	1.02849	0.786784	0.614988	-2.16354
CALR	1.42709	1.05665	-0.452388	-0.58628
CALU	3.25805	2.14725	0.862912	0.186114
CAMK1	1.66683	1.41801	-0.989532	1.82087
CAMK1D	1.81003	3.50852	-0.295079	0.957148
CAMK2B	1.78148	3.277	0.492963	-0.0868968
CAMK2D	1.11085	1.28642	0.795116	-0.038956
CAMK2G	0.734881	0.534569	-0.720231	-0.765268
CAMK4	0.316622	3.5894	-1.10197	-0.93185
CAMKK2	0.812349	0.679762	-0.0399824	-0.694857
CAMLG	1.49587	1.54089	-2.35055	-1.18792
CAMSAP1	1.22023	2.08714	-0.249253	-0.260764
CAMSAP2	0.929297	1.49105	0.332415	-0.464354
CAMSAP3	0.177507	0.519235	1.6695	0.640067
CAND1	1.51839	0.847294	0.305224	0.554116
CAND2	1.74992	1.00679	0.710881	-0.391192
CANT1	0.696832	1.11031	-0.341361	-0.133544
CANX	1.90482	0.76981	0.616062	-0.219163
CAP1	0.940415	1.04364	0.186786	-1.17452
CAP2	2.01682	2.34505	1.57547	0.620504
CAPG	1.98963	1.50636	-0.771592	0.146881
CAPN1	1.14947	0.992194	-0.42065	-0.608485
CAPN2	0.955941	1.22765	0.00407163	-0.498372
CAPN5	0.562791	0.555612	0.508409	0.684911
CAPN7	0.901949	1.00517	-0.111152	0.400811
CAPNS1	1.14034	0.866764	0.596646	0.35524
CAPRIN1	1.63527	1.21189	0.956963	0.417931
CAPS	0.541221	0.510143	1.72228	0.267217
CAPZA1	1.05957	1.23281	-0.980868	0.568225
CAPZA2	1.15167	0.956144	0.289259	0.254924
CAPZB	1.37085	1.03796	0.197683	-0.337392
CARD16	0.779491	6.81737	-0.965424	-0.846522
CARD8	0.791549	1.9636	0.873551	1.0325
CARD9	1.39047	4.77851	-0.52606	-0.433035
CARHSP1	0.951908	1.09027	0.241602	1.02318
CARM1	1.47213	1.0181	-4.41826	-2.16146
CARNS1	2.26683	2.18538	0.0949374	-0.460923
CARS2	0.409535	1.52525	0.840042	1.85722
CASK	0.924409	1.0943	0.702967	-0.0244716
CASKIN2	0.751988	0.699846	2.07566	0.0336653
CASP1	2.36216	3.61227	0.279292	-0.113798
CASP10	1.4543	0.80511	0.89206	0.52347
CASP3	4.17071	1.69158	0.115846	-0.0452413
CASP4	1.55595	3.64586	-0.0565659	-0.427564
CASP6	0.872803	1.31718	-0.0603372	-0.382974
CASP7	0.750765	1.33059	0.198807	-1.52483
CASP8	1.67166	1.95883	0.642354	-0.186077
CASR	0.0410187	0.124376	1.16544	-1.45426
CAST	2.67473	2.50187	0.128043	-0.0861365
CAT	0.49376	0.318498	-0.176423	0.169275
CAV1	0.619595	3.53349	0.204568	1.33336
CAV2	1.37035	6.48571	0.472822	0.0163557
CBFB	0.811285	2.12597	-2.1606	-0.136291
CBL	1.07694	1.60537	0.870205	-0.49958
CBLB	1.81701	1.87072	-0.86033	-0.633318
CBR1	1.02884	1.25969	2.4175	1.09232
CBR3	1.06334	3.87001	2.34073	0.475417
CBR4	0.658075	0.425826	1.2185	1.38886
CBWD1	2.84861	0.529582	0.909926	1.39174
CBWD2	2.36971	0.89774	1.06511	-0.21137
CBWD3	1.89713	0.98569	0.0252137	-0.663593
CBWD5	0.943831	0.759524	1.37976	1.40326
CBX1	0.67364	0.810086	0.420747	1.01147
CBX3	0.822946	0.987033	0.0201917	2.41037
CBX5	0.929169	0.472033	0.228291	-0.416599
CBX7	0.775623	0.709883	0.644136	0.209151
CC2D1A	1.20656	1.18978	-0.223481	-0.186988
CC2D1B	1.30293	1.0913	1.71335	-0.0976517
CCAR1	0.858312	1.15441	0.739972	0.146415
CCDC102A	0.976237	0.798053	0.422174	1.34508
CCDC115	1.22061	0.842536	-0.274645	-0.368205
CCDC12	2.1506	1.04943	-0.443146	0.522653
CCDC124	1.02067	0.99923	1.75718	-0.615835
CCDC126	1.79174	0.658497	2.13054	1.1173
CCDC127	3.57031	1.43697	-0.689117	-0.704559
CCDC134	2.2298	0.849555	-0.279721	0.233479
CCDC22	0.842973	1.10866	0.00313489	-0.819264
CCDC25	0.70504	0.803673	-1.48181	-1.45123
CCDC28A	1.01907	0.69114	-1.33193	-0.918004
CCDC43	0.584192	1.33598	-0.0893411	-0.384549
CCDC47	0.693827	0.821479	1.18645	-0.490765
CCDC50	0.456074	0.941519	-0.361968	0.160898
CCDC51	0.720149	0.619666	0.3858	0.249219
CCDC58	0.672307	1.00488	-0.393617	-0.295808
CCDC6	2.61795	0.929837	-0.0669642	0.515628
CCDC80	0.281426	2.47731	-1.25884	-0.359083
CCDC85C	1.33625	1.88227	-0.491459	-0.142838
CCDC88A	0.0989443	2.79875	0.417166	0.648176
CCDC88B	1.05496	6.44547	-0.773351	-0.558977
CCDC9	1.61003	1.5727	1.3858	0.657626
CCDC90B	1.01357	1.34242	0.194142	-0.36831
CCDC91	2.87108	0.809737	0.172763	1.7425
CCDC93	0.973473	2.19513	-1.03091	0.356975
CCL21	0.303767	1.0151	0.517779	-0.55178
CCM2	2.61839	1.82826	0.826501	1.02124
CCNH	0.703956	1.21822	0.446444	-0.709038
CCNK	1.18425	2.34381	0.0503445	0.159819
CCNL1	0.359038	1.11013	0.512499	-0.194537
CCNY	0.780366	0.795093	0.505263	0.730882
CCNYL1	0.786186	0.872341	0.412487	-0.682027
CCS	1.3163	1.66527	1.3527	0.630259
CCT2	1.59471	1.18061	0.259193	-0.0654409
CCT3	1.31835	1.0273	1.35906	0.713933
CCT4	1.48675	0.668524	0.0482105	-0.346734
CCT5	1.33139	1.29617	0.0913952	-0.241184
CCT6A	1.74072	0.883656	0.223576	0.00126974
CCT7	1.53481	0.657521	-0.161627	0.499594
CCT8	1.37499	0.959859	0.405525	0.376127
CCZ1	0.845385	1.42417	0.184776	-0.0340713
CCZ1B	0.845385	1.20383	-0.62277	-0.131377
CD109	0.503978	1.42339	0.437655	0.607024
CD14	1.8051	3.91939	0.424366	2.10245
CD151	0.881131	0.675666	0.371998	0.281701
CD163	0.824675	6.74476	-0.186009	-2.05509
CD200	1.2933	1.76029	1.52858	1.66682
CD248	2.31838	1.59501	0.643001	-0.115397
CD276	3.45355	2.58235	0.478332	-0.442315
CD2AP	0.886825	0.921504	0.257312	-0.372537
CD2BP2	0.634188	1.08789	0.402447	0.574964
CD34	0.202267	1.09689	-1.70148	-0.401774
CD36	0.273905	2.18617	-0.490934	1.30176
CD4	0.886622	5.77445	-0.300672	-0.151292
CD44	1.29025	3.65011	0.206246	1.13536
CD46	1.55426	0.675499	0.223932	0.125108
CD47	2.31725	1.24041	2.40314	-1.29649
CD55	0.392209	2.25698	-0.170845	1.24101
CD59	0.42596	0.758057	-0.193893	0.0254582
CD63	3.80742	1.58438	-0.729274	-0.654716
CD68	2.33907	8.43644	-0.387517	-0.392096
CD70	7.16568	5.65714	0.45698	-1.03061
CD74	1.50505	4.89056	0.609406	0.473937
CD81	1.12646	1.04841	-0.240295	0.624862
CD82	1.8573	0.842918	1.31678	1.69316
CD8A	0.371815	16.8558	-0.648076	-0.45456
CD9	0.517585	0.483835	-0.667894	-0.619481
CD93	1.06183	1.60931	1.50393	0.213789
CD99	0.736429	1.822	-1.62849	-1.6397
CD99L2	0.784834	0.89479	-0.832058	-2.74317
CDA	0.974266	0.602105	2.69573	0.765978
CDAN1	0.651971	1.54533	3.55807	0.0492822
CDC123	2.43213	1.52922	-0.345035	2.35468
CDC16	1.9966	0.760623	-0.643182	-0.200168
CDC23	0.989121	0.758407	-3.10446	-1.02135
CDC26	0.567534	0.737514	3.07281	-0.74291
CDC27	1.25373	1.04731	0.285188	-0.725989
CDC34	3.34276	1.27187	0.0904547	-0.630029
CDC37	1.07817	1.358	-0.650558	-0.0808146
CDC40	1.40504	0.636398	1.09774	1.20444
CDC42	0.821899	0.821882	0.490858	0.276012
CDC42BPA	1.15374	0.586182	-2.17535	-2.24829
CDC42BPB	1.35716	0.875471	-1.37934	-0.409831
CDC42BPG	1.07377	0.475416	-0.177975	-0.173178
CDC42EP1	0.653269	0.960312	0.159985	0.850632
CDC42EP4	0.924023	0.741946	1.836	-1.69173
CDC42EP5	0.183062	0.763864	0.314941	-0.218407
CDC5L	1.00216	1.59853	-0.83258	0.167618
CDC73	0.965728	1.00168	-0.234187	0.890123
CDH1	1.38241	0.761915	-0.230196	-0.89355
CDH11	0.810799	2.43228	1.03216	2.08027
CDH13	1.14671	1.46392	0.691715	0.442806
CDH16	0.0550206	0.203552	-0.444492	-0.444195
CDH2	0.569319	1.01882	-0.332506	-0.882283
CDH5	0.819128	1.4663	0.0953619	-0.100909
CDH6	0.524467	1.57328	-0.731987	-0.801563
CDHR2	0.235059	0.26372	-2.0359	-2.47315
CDHR5	0.0292599	0.228492	-0.485818	-3.06941
CDIPT	0.801062	0.59072	1.48072	1.21438
CDK11A	0.748096	2.19098	0.52553	-0.226558
CDK11B	0.927211	1.65109	-1.1174	-0.424923
CDK12	1.78247	1.57023	-0.996672	-1.51157
CDK13	1.28776	1.1804	-0.504224	-0.587981
CDK16	2.70368	1.14477	-0.748582	2.35327
CDK17	1.17322	0.923168	-0.436907	0.444626
CDK18	0.957139	0.838108	-0.207377	-0.176271
CDK2	1.89167	1.37881	-1.28316	-0.328218
CDK20	1.10038	0.770948	0.570556	0.0268451
CDK2AP1	0.97044	0.882444	0.424008	0.037607
CDK3	0.963663	1.58941	0.195979	0.566444
CDK4	4.5354	2.14058	0.93794	-0.409113
CDK5	2.0691	1.31959	1.37866	0.581167
CDK5RAP3	1.07199	1.53881	1.34738	0.362282
CDK6	2.33139	1.87971	1.12931	0.417156
CDK7	0.436779	1.85338	0.402767	0.435088
CDK9	0.633545	0.984802	0.601349	0.374318
CDKAL1	2.21761	1.52398	0.0720833	-0.108411
CDKL1	0.595095	0.365308	0.0831098	-0.0780374
CDKL5	0.482683	1.4485	0.11259	-0.271422
CDKN1C	1.03503	0.378168	-0.194365	0.157407
CDKN2A	4.85681	15.0615	0.461717	0.354496
CDKN2AIP	1.13414	0.847415	-0.307142	0.272174
CDKN2AIPNL	1.59253	0.711473	1.27628	-0.196493
CDKN2B	2.99702	13.6437	-0.287529	-0.304305
CDKN2C	2.01632	2.83471	0.597739	1.21377
CDS1	1.5857	0.491608	1.073	-0.16706
CDS2	2.19099	3.34408	0.233036	-0.0842026
CDV3	0.358808	1.23525	-1.48102	-0.617803
CEACAM1	0.661689	0.592685	0.272784	0.138497
CEBPZ	3.00815	0.608587	0.451994	0.115468
CELF1	1.37963	0.798515	0.0824571	-0.0401362
CELF2	1.80008	10.5393	-0.187751	-0.259006
CELSR1	0.791786	0.548368	0.0153978	0.686896
CELSR2	0.88768	0.584402	0.794713	1.14316
CENPB	1.40609	0.886003	-0.185046	-0.316981
CENPV	1.62532	0.833887	-0.238094	-1.31295
CEP120	5.03055	1.04771	-0.40804	0.05976
CEP170	1.16967	2.26999	2.02271	0.169741
CEP250	1.91154	3.59941	-2.32839	-0.738695
CEP290	0.944099	1.19822	-1.01576	-1.18273
CEP41	1.57402	1.43542	-0.00549448	0.594669
CEP44	1.32075	0.832048	-1.49681	-1.63213
CEP97	1.28161	1.26225	-1.57309	0.226981
CEPT1	1.21309	0.774005	0.964719	0.632772
CERS2	1.32038	0.720995	1.09737	3.65802
CERS4	4.0159	0.914759	0.828176	3.04739
CES1	0.846264	1.21842	1.48962	1.59929
CES2	0.202725	0.353071	0.363822	4.01969
CES3	0.737246	0.376538	0.125551	-0.684338
CETN2	1.17818	0.430324	-0.777622	1.46654
CFB	0.630245	0.823301	0.199471	0.206797
CFD	0.167358	2.59446	-0.721866	0.635846
CFDP1	0.692566	0.726475	-0.305754	-1.64297
CFH	0.769873	1.92434	0.0314064	-0.172104
CFI	0.479811	0.466821	0.10103	-0.420288
CFL1	0.919286	1.0919	-0.156464	-1.22903
CFL2	1.28915	0.829458	0.128919	0.687861
CFP	0.786878	1.71774	-0.0923672	-0.758663
CGGBP1	1.06703	0.899799	-0.940144	-0.291731
CGN	0.251348	0.206585	-0.975564	-0.149238
CGNL1	0.155424	0.14102	-0.290759	0.734144
CHAMP1	0.735079	0.833124	0.570653	-0.303297
CHCHD1	1.37019	1.12306	1.74199	0.266794
CHCHD2	0.36011	0.72105	0.314461	1.97043
CHCHD3	1.78946	1.35103	-0.267097	1.27268
CHCHD4	0.839416	0.792741	-0.230349	0.0640396
CHCHD5	1.00383	0.891042	-0.709099	0.263001
CHCHD6	0.473117	1.61499	0.450665	0.25491
CHD1	1.32514	0.755251	1.26167	1.19268
CHD1L	2.18853	1.2852	0.0535222	-0.12045
CHD2	1.62462	0.92739	0.217267	-0.709578
CHD3	0.869564	0.860609	0.792296	-0.796116
CHD4	1.11357	1.26832	0.193457	0.354012
CHD6	0.514627	1.17221	0.108192	1.71279
CHD7	7.90164	1.78273	0.284332	0.982332
CHD8	7.78303	1.95123	-1.28299	0.94991
CHD9	7.25295	0.529373	-1.16941	-0.657069
CHDH	0.124053	0.149212	0.0156416	3.05346
CHERP	1.22562	1.44756	2.27668	-0.263605
CHI3L1	0.493696	5.25549	1.79703	1.22406
CHID1	1.01173	0.890696	-0.731908	-0.771893
CHKB	1.65841	1.34946	-2.09385	-1.81282
CHL1	0.241668	0.375141	-1.64127	-1.95185
CHM	1.13204	0.783787	0.660884	0.485963
CHML	0.832541	1.48385	-0.00555876	-0.441072
CHMP1A	1.32134	0.736143	0.505276	2.22882
CHMP1B	0.505239	0.891472	0.52055	0.709161
CHMP2A	0.459725	1.00989	-0.0119173	0.257288
CHMP2B	1.24882	1.12556	0.160592	1.1095
CHMP3	1.15549	0.640655	1.56973	-1.09211
CHMP4A	0.637724	2.6696	-0.73038	0.798923
CHMP4B	1.65592	0.990725	0.593914	-0.612895
CHMP5	1.39356	0.926896	0.585661	0.254305
CHMP6	0.695558	0.991324	-0.676703	0.0488097
CHMP7	0.492892	1.34781	0.625559	-0.647597
CHN1	2.46159	2.03536	-0.548676	-0.598602
CHORDC1	3.60084	1.60655	0.392238	1.94481
CHP1	0.650481	1.04978	0.99494	0.472354
CHPF	1.33407	0.980821	-0.453131	-0.361646
CHPF2	3.25738	1.93852	0.955731	-0.628562
CHPT1	1.13583	0.688476	-1.69473	-1.92778
CHST13	0.903432	1.14443	0.283998	-0.857821
CHST14	0.887164	0.782911	0.532421	0.0486709
CHTOP	1.03575	1.04776	-0.31428	0.391386
CHUK	2.6377	0.694944	0.706242	-0.335776
CIAO1	1.469	0.851315	-3.09163	-2.35589
CIAPIN1	1.42421	0.974044	1.9682	0.402871
CIB1	0.67472	0.660724	-2.99699	-1.14583
CIRBP	0.553448	0.738793	0.0973101	0.368571
CISD1	1.58743	0.588217	0.454908	-1.19541
CISD2	1.30179	0.998833	-1.88555	-0.15197
CKAP4	1.28557	1.07944	-0.0632178	-0.759887
CKAP5	1.16899	1.765	1.65823	0.102263
CKB	2.25354	0.884786	2.45378	-1.38595
CKMT1A	7.07507	0.680349	3.00689	-1.11956
CKMT1B	6.86751	0.532924	0.592549	-0.027962
CKMT2	7.90941	1.68704	2.64577	-0.0439174
CLASP1	0.567674	0.821385	0.244949	-0.365336
CLASP2	1.09547	0.769546	-0.0884456	0.052786
CLCC1	2.53004	2.24835	-0.1777	0.0212973
CLCN3	1.94702	0.629905	2.52935	0.255444
CLCN5	1.44211	0.35749	0.51545	0.640602
CLCN6	2.72837	1.31032	0.928075	0.273256
CLCN7	1.36431	2.0653	0.0188913	-0.601109
CLCNKA	1.90618	0.128651	-4.38367	-2.61302
CLCNKB	0.133623	0.0915637	-0.258413	0.855176
CLDN1	2.60331	0.890881	-0.569631	-0.0459302
CLDN2	0.59538	0.121114	0.774868	4.66166
CLDN3	1.3102	0.211802	-1.10369	-1.31505
CLDN4	2.49104	0.223289	1.22135	0.649495
CLDN7	0.267663	0.156007	-2.76845	-1.20068
CLDND1	0.972025	0.739536	-3.30427	-1.595
CLEC11A	0.770587	0.956185	0.262654	0.125438
CLEC14A	0.792559	1.35355	-0.762914	-1.55611
CLEC16A	1.25841	1.31037	2.20994	0.367745
CLEC18A	0.399588	0.217243	0.230846	0.000381815
CLEC18B	0.339343	0.266368	1.68448	-0.782982
CLEC18C	0.339469	0.144035	1.80789	-0.267945
CLEC3B	0.53177	0.229587	-0.334852	-0.255783
CLIC1	0.737983	1.6647	1.04025	-0.344539
CLIC2	0.640097	2.20095	0.888738	1.24816
CLIC4	0.382276	0.604997	-0.117476	0.475172
CLIC5	0.0931664	0.12363	-1.50152	-0.0910271
CLINT1	0.472128	0.81806	-0.257442	-0.700984
CLIP1	1.18918	1.27424	2.09852	-0.248056
CLIP2	1.568	1.18163	-0.312797	-0.316935
CLK3	3.20704	2.0243	-0.525069	0.973309
CLMN	0.119429	0.475015	-0.808098	0.266862
CLN3	2.26063	0.882702	-2.43414	-3.16229
CLN5	1.17326	0.432663	0.535763	-0.410149
CLN6	3.698	3.43864	-2.36611	-0.324446
CLN8	1.62413	2.24916	-2.93491	-0.469703
CLNS1A	2.23919	1.28796	0.0462776	-0.0506409
CLPB	0.742896	0.940964	0.64575	-0.360443
CLPP	0.87142	0.842475	0.546628	0.74392
CLPTM1	0.744399	0.896094	1.12868	0.172863
CLPTM1L	1.39324	0.782859	-0.503373	1.22545
CLPX	1.13882	0.521199	-0.0932088	2.08026
CLRN3	0.925786	0.25188	-0.884991	1.10738
CLSTN1	1.20633	0.585133	-0.884777	1.34599
CLTA	0.772235	0.786662	-3.24876	-2.71983
CLTB	1.14157	0.892379	-0.201024	0.592784
CLTC	1.07557	1.15028	0.0522925	0.480828
CLTCL1	0.970557	1.48146	0.695245	0.946082
CLU	1.06526	1.83583	0.25576	1.86875
CLYBL	0.424985	0.41816	0.862584	-1.06318
CMAS	1.02883	0.86055	-1.59441	-1.16376
CMBL	0.141991	0.191607	-0.739744	0.361531
CMC1	0.735504	1.15135	0.558935	-0.847674
CMC2	2.06855	0.912766	0.675522	1.94372
CMIP	9.90262	1.07125	-0.230071	-0.448622
CMPK1	1.26891	0.679923	-4.01796	-1.68782
CMPK2	1.31783	2.31061	-1.72581	-0.417581
CMTM6	1.69137	1.08801	0.609585	-0.832154
CNBP	0.5484	0.673625	-4.59152	-4.05702
CNDP2	0.62083	0.657129	-2.7902	-1.69338
CNIH4	1.905	2.1368	0.445307	-0.321435
CNKSR3	0.513892	1.08229	-0.437884	2.01789
CNN1	0.28339	0.666439	-1.10278	0.762897
CNN2	0.503475	1.09049	0.0389034	0.568956
CNN3	0.455494	0.859014	0.947626	-0.892033
CNNM2	0.368937	1.19983	0.730763	0.213143
CNNM3	2.02362	1.14672	-1.24362	-0.699918
CNNM4	2.14615	2.20796	-0.282942	0.297742
CNOT1	1.85687	1.05729	-0.16709	0.976416
CNOT10	1.50593	0.973042	-1.21395	-0.867116
CNOT11	2.00091	0.786321	-0.37313	-1.08615
CNOT2	0.832234	0.845818	-0.274118	0.585025
CNOT3	0.901731	1.34684	-0.16168	-0.354292
CNOT6	1.40165	1.81867	-1.25053	1.61259
CNOT6L	1.49409	0.788997	-0.889995	0.359157
CNOT7	0.921822	0.849063	-0.41927	-0.66357
CNP	0.444423	0.58019	-1.49221	1.02849
CNPY2	1.43575	1.01419	-0.387465	1.07474
CNPY3	1.30066	1.87453	-0.389748	1.59968
CNPY4	1.12957	1.25231	2.69241	-0.238116
CNRIP1	1.03051	1.3585	0.501136	0.631698
CNTN1	0.289434	0.352199	-1.29534	-1.31593
CNTN3	1.4302	2.76581	-1.44513	0.0613087
COA3	0.450216	0.468311	3.2106	0.393352
COA4	0.0975468	0.687953	3.15935	-0.627766
COA6	0.959295	1.14218	2.01086	0.276119
COASY	0.701834	0.898048	1.18096	0.668192
COBL	4.27393	0.749613	1.38826	0.637181
COBLL1	0.76882	0.306933	-0.292537	0.512744
COCH	0.306542	0.43032	-0.250823	-0.0900736
COG1	2.26126	1.47927	0.925106	-0.0674535
COG2	2.08825	1.17544	0.386524	-0.00175649
COG3	2.13899	0.908093	0.867323	-0.512127
COG4	2.55065	1.37421	-0.570245	0.28251
COG5	2.14024	1.54251	0.899882	0.0349123
COG6	1.3952	0.792443	1.15323	0.140238
COG7	1.56328	0.909862	0.0476184	-0.191879
COG8	1.74156	1.12969	-1.39846	-0.217598
COIL	1.45474	1.23588	0.38421	0.744749
COL10A1	0.357703	1.35489	0.711479	-0.0365109
COL12A1	0.530678	0.966567	0.39196	-0.062015
COL14A1	1.34226	0.644938	0.81185	-0.51605
COL15A1	0.345835	1.75869	-0.197077	-0.248342
COL16A1	0.62854	2.62349	0.5826	-0.502751
COL18A1	0.388943	0.970858	3.07059	0.593605
COL1A1	0.653401	3.74355	-1.20336	-0.360978
COL1A2	0.777012	1.88028	-1.25091	-0.235321
COL3A1	0.701172	1.80866	1.28399	0.46011
COL4A1	0.244077	1.43793	-1.0177	0.0509967
COL4A2	0.309745	1.19634	-1.61603	1.00241
COL4A3	0.207454	0.936172	1.97145	0.218419
COL4A4	0.143979	0.827569	3.57608	4.87833
COL4A5	0.299955	0.442033	1.02041	0.190242
COL5A1	0.363213	2.45988	0.721985	-0.177246
COL5A2	1.16772	2.52947	0.675417	0.661271
COL5A3	0.17927	5.49917	3.86515	3.54726
COL6A1	0.563494	1.25289	-0.370575	-0.706663
COL6A2	0.503878	3.35129	-0.37058	-1.27676
COL6A3	0.576369	1.78777	0.22051	3.12447
COL7A1	1.10017	0.788208	-1.31119	-1.65133
COL8A1	0.410531	3.75688	-1.27691	-2.09101
COMMD1	1.02407	0.913622	0.0455221	-0.0912851
COMMD10	1.30187	1.29106	0.576703	0.612387
COMMD2	0.861434	0.700756	1.35271	0.869495
COMMD3	1.13158	1.21217	1.20237	1.43644
COMMD4	0.684294	0.801174	-0.662855	3.09492
COMMD5	1.35192	1.17054	1.37962	0.580852
COMMD6	0.91952	0.842139	1.29057	-0.33093
COMMD7	1.48162	0.84061	0.173857	0.857594
COMMD8	1.23805	0.53544	2.06688	-0.789837
COMMD9	0.793564	0.850802	-1.53122	-0.814398
COMT	0.652029	0.603497	-0.275446	4.10092
COMTD1	0.594673	0.795198	-0.0933726	0.870698
COPA	1.2874	1.49324	-0.952091	2.18193
COPB1	1.07497	1.17801	-1.22391	-0.691204
COPB2	1.39518	1.10014	0.662176	-0.194782
COPE	0.988447	1.01006	0.187462	-0.246529
COPG1	1.03197	1.49031	1.21132	0.244193
COPG2	1.58019	1.1546	-0.0358325	-0.0576711
COPRS	1.01094	2.17476	-0.30182	0.166536
COPS2	1.2991	0.689909	1.01534	-0.0293564
COPS3	1.16894	1.2975	-0.0265607	-0.256249
COPS4	1.04827	1.03149	0.559739	-0.367624
COPS5	0.881354	1.04692	0.209563	-0.645261
COPS6	1.46986	0.99539	0.423047	-0.105697
COPS7A	1.31375	0.849072	0.764984	-0.1796
COPS7B	1.39559	1.58695	-5.30283	-4.6785
COPS8	1.27149	1.08865	-6.31697	-4.5106
COPZ1	1.63433	0.75029	-0.980891	-0.404975
COQ10A	4.32428	0.503493	-1.89245	-3.15144
COQ10B	1.67908	0.89935	-0.843693	-0.264148
COQ3	1.40062	1.42391	1.39403	0.119214
COQ5	0.572951	0.68138	-1.77795	-0.55035
COQ6	0.589399	0.667223	-0.404447	0.944755
COQ7	0.459154	0.918161	2.35498	0.181404
COQ9	0.611465	0.518576	0.313886	0.784189
CORO1A	0.735439	5.97939	0.0200833	0.567484
CORO1B	0.974084	1.23472	0.0887441	0.177513
CORO1C	1.78864	3.8755	0.446851	-0.187626
CORO2B	0.687245	0.655431	1.16078	-0.874098
CORO6	0.935566	4.17471	1.16078	-0.405263
CORO7	1.93292	2.32569	-0.871626	0.408759
COTL1	0.469235	0.850679	-1.83021	0.997931
COX11	0.655469	0.6182	0.650699	-0.14705
COX15	1.4013	0.542711	0.645288	0.512841
COX17	0.17879	1.55368	0.215395	0.43614
COX19	1.51159	1.61197	0.321281	0.183827
COX20	1.0481	0.535233	1.41212	0.393902
COX4I1	1.37994	0.689148	1.23273	0.640081
COX5A	1.16896	1.29085	-2.74249	-0.172343
COX5B	1.32979	1.15382	-0.288187	-0.46415
COX6A1	0.388906	1.32079	0.949416	-0.196808
COX6B1	1.70028	1.53504	-0.986922	0.402855
COX6C	2.10089	1.38029	1.32146	0.0795056
COX7A1	1.64119	1.33569	0.43683	0.923194
COX7A2	0.709685	0.935081	2.98833	1.42943
COX7A2L	0.183967	0.718518	-0.996083	0.894321
COX7C	2.43638	1.66315	0.348267	0.278185
CP	0.67536	5.26344	0.820378	4.90328
CPD	3.0239	1.23634	0.149748	-0.833159
CPEB2	1.25227	1.50422	-0.0298005	-0.483677
CPEB3	1.32235	1.06022	0.394756	-0.618813
CPEB4	2.45665	0.741397	-0.338368	-1.25753
CPM	1.8917	0.636214	-0.159369	-0.0808656
CPN2	1.05812	0.473799	0.166236	-0.551857
CPNE1	1.17497	1.09449	0.166236	-0.550139
CPNE2	0.982825	1.52179	0.311045	-0.891862
CPNE3	1.14707	0.705897	-0.373318	-0.269417
CPNE5	1.69506	13.5258	2.31442	0.658617
CPNE7	1.72199	14.9833	-0.445052	0.145844
CPNE8	1.49685	1.48602	0.208092	-0.310885
CPOX	2.62985	1.75125	0.64628	2.96878
CPPED1	0.983183	1.23407	-0.0507221	2.30108
CPQ	0.168679	0.939202	-0.506172	0.104102
CPSF1	1.37676	1.34371	0.660196	0.107028
CPSF2	1.04522	1.44419	0.257183	-0.292572
CPSF3	1.38767	1.05645	-0.0588288	0.117503
CPSF4	1.62817	1.49963	-3.29054	1.53105
CPSF6	0.861415	1.27406	-1.16018	-0.468934
CPSF7	0.875786	1.26191	1.03833	-0.985728
CPT1A	0.885951	0.525078	-0.00399909	-0.394462
CPT1B	1.08509	1.65231	-0.562935	-0.446556
CPT2	0.413101	0.448886	-1.92054	-1.62217
CPVL	2.51165	1.55756	1.31893	0.432541
CPXM1	0.527438	0.713627	0.308453	0.097458
CPXM2	2.10147	5.15212	2.23988	0.056637
CPZ	0.646758	4.3623	-0.679737	-0.133322
CR1	0.29954	1.84469	0.785472	0.529673
CR1L	0.129819	3.50037	0.354289	-0.317616
CRABP1	3.78489	1.04753	0.484243	-0.344297
CRADD	0.776762	0.590068	2.12765	0.796262
CRAT	0.715443	0.444402	3.50467	2.74752
CRB2	0.857367	0.640317	0.0986928	0.0850916
CRBN	0.744306	1.07907	2.63975	1.10878
CREB1	1.09687	1.27682	-0.391558	-0.566797
CREBBP	1.71285	1.099	-1.34447	1.88387
CREG1	1.24349	1.25378	7.73845	2.9223
CRELD1	0.975556	0.886059	-1.10708	-1.11019
CRHBP	1.09536	0.179605	0.466751	-1.03383
CRIP1	0.297846	2.35935	0.382623	0.281873
CRIP2	0.408089	0.492261	-0.840583	-1.38234
CRK	1.0558	0.976132	1.17332	0.578271
CRKL	0.868603	0.808638	1.50483	3.9528
CRLF3	1.06387	1.47347	0.0771732	-0.369236
CRMP1	0.479515	2.06411	1.14382	1.251
CRNKL1	1.75971	1.04799	1.47	2.3677
CROCC	0.783197	1.87783	0.64313	2.12933
CROT	1.61535	0.395462	1.71468	2.15492
CRTAC1	1.80504	4.81452	-0.061059	2.41815
CRTAP	0.844472	1.11049	0.482894	2.26198
CRTC1	0.691984	1.06444	0.727516	3.89827
CRTC2	1.01262	0.784843	1.80987	0.906665
CRTC3	0.614912	1.28986	0.406843	2.13751
CRYAA	0.0260416	0.0676516	1.16558	0.791709
CRYAB	7.51327	2.92102	0.831931	2.31407
CRYL1	0.813966	0.301087	0.421216	0.087509
CRYM	0.168667	0.142977	0.030594	-0.116903
CRYZ	0.701352	0.356927	-2.22484	0.249094
CRYZL1	0.982406	0.8302	0.214907	0.689078
CS	1.44207	1.0426	0.0968664	1.04696
CSDC2	1.46258	0.410522	0.147446	0.87548
CSDE1	1.41061	0.598805	0.866256	1.7009
CSE1L	0.575727	0.838558	-1.27838	-1.52431
CSF1R	1.38332	3.68849	-4.39897	-1.29136
CSK	0.940617	2.96948	-0.661916	-1.86087
CSNK1A1	1.08991	1.16485	-0.0876957	0.0907095
CSNK1D	2.28315	1.7242	0.252675	-0.200222
CSNK1E	2.03417	2.19795	0.250049	0.560249
CSNK1G1	1.17107	1.08115	-0.163335	-0.112247
CSNK1G2	1.21992	1.73996	-0.0604739	0.173062
CSNK1G3	1.98135	0.901961	0.0353894	0.609365
CSNK2A1	1.53613	1.51351	0.384153	-0.0414356
CSNK2A2	0.995948	0.89516	-0.34958	0.435021
CSNK2A3	1.31663	5.01609	0.341889	0.190231
CSNK2B	1.21306	1.05001	0.538862	0.249445
CSPG4	1.75819	2.53859	0.468587	-0.335124
CSRP1	0.125393	0.719808	0.026038	0.219545
CSRP2	0.216139	0.417167	-0.0844673	0.374303
CST3	0.176198	1.7522	0.0658089	-0.0221645
CSTB	3.71826	11.0609	0.265322	0.65768
CSTF1	1.51881	1.12351	1.38503	-1.00661
CSTF2	1.10417	1.06829	-1.00119	0.310713
CSTF2T	1.17528	0.941618	0.0193111	0.0225062
CSTF3	2.20035	0.946715	-2.21646	0.729315
CTAGE4	1.60761	0.739416	-0.769161	0.229106
CTAGE8	1.60685	1.20292	0.359358	-0.536395
CTBP1	0.924078	1.45743	-5.65953	-5.02909
CTBP2	0.785935	0.882946	-1.17605	-1.99423
CTBS	0.617017	0.573667	-0.969753	-2.19776
CTCF	1.39045	1.01755	1.54604	0.612207
CTDP1	1.26837	1.12793	2.35893	0.12948
CTDSP1	0.812505	0.591013	1.39196	-0.0704495
CTDSPL	1.38426	0.416212	-0.817858	0.489581
CTH	0.292148	0.324338	1.44791	-0.40235
CTHRC1	1.6146	3.65349	0.590268	1.36826
CTIF	1.00303	1.31939	0.590268	-0.025292
CTNNA1	0.704551	0.797695	0.000942101	-0.753884
CTNNAL1	2.23426	0.698529	-0.762929	0.0657192
CTNNB1	0.566835	0.838203	-2.53284	-3.13185
CTNNBL1	1.193	1.26089	0.506373	-0.786091
CTNND1	0.46061	0.774145	0.330678	-1.30795
CTPS1	4.03601	2.53463	1.86311	-1.43359
CTPS2	8.18136	1.25428	0.550746	0.141292
CTR9	0.995815	0.889912	-0.253741	1.56311
CTSA	2.13416	1.769	1.49215	-0.195921
CTSB	1.8026	0.965607	-0.429565	-0.465844
CTSC	0.892997	2.14914	2.40264	0.370363
CTSD	2.92156	1.70253	0.42586	0.552435
CTSF	1.89972	1.95326	0.418382	0.569482
CTSH	0.493327	0.558242	0.302908	0.224267
CTSK	17.4397	9.21738	-0.350523	0.272405
CTSS	1.0685	9.59238	0.891674	0.735228
CTSZ	1.83574	2.74069	0.0743604	-2.7464
CTTN	1.1498	1.66927	0.171484	-0.3901
CTTNBP2	2.15136	2.12707	0.260202	-0.67998
CTTNBP2NL	1.26206	1.84481	0.527538	0.681798
CUBN	0.12369	0.0810896	0.0499409	-0.0965854
CUEDC1	0.453488	0.883782	1.19467	1.6845
CUL1	1.39683	1.28811	-0.451065	-1.11639
CUL2	1.64815	1.12983	1.87284	1.91784
CUL3	1.27958	0.60785	-0.0332893	-1.19716
CUL4A	1.57639	1.14831	-0.506359	-0.616269
CUL4B	1.10487	0.946759	0.130913	0.424093
CUL5	1.20037	0.636719	-1.79542	-0.45474
CUL7	1.24008	1.09933	0.898512	-0.102393
CUL9	0.762916	1.46436	2.21395	1.09004
CUTA	1.41405	1.81004	0.296478	0.0718968
CUTC	0.774596	1.08484	-0.533986	-0.373218
CUX1	1.10213	1.12476	-0.0150646	-0.300714
CWC22	2.14767	0.932661	0.661924	0.52617
CWC27	1.05626	0.817082	0.731255	-0.170298
CWF19L1	0.707026	1.17445	1.88005	1.49065
CXCL12	1.23824	1.19155	-0.744768	-0.75047
CXorf38	0.990344	1.95589	0.276792	0.253275
CXXC1	2.24189	1.19196	-1.49044	-1.13382
CYB561D2	1.17	1.19626	1.03376	0.668285
CYB5A	0.467891	0.410006	0.59624	-0.537834
CYB5B	1.31355	0.788479	1.21618	3.44867
CYB5R1	1.10793	1.36083	0.827831	0.903645
CYB5R2	1.08231	1.60626	0.492184	-0.427846
CYB5R3	1.26146	0.812254	-0.744633	0.617813
CYB5R4	1.90928	2.29327	-0.183072	0.686621
CYBA	2.01804	1.49689	-1.15437	1.13618
CYBB	1.49764	6.70542	-0.0990763	0.0418747
CYC1	1.55094	0.790385	1.49276	-0.21771
CYCS	2.74217	2.08074	2.91038	-0.0940706
CYFIP2	1.02318	0.40243	0.772306	0.00637519
CYGB	0.613416	1.75172	-0.178167	-0.359945
CYLD	0.689012	1.49081	-0.0049977	0.0164126
CYP17A1	7.15935	29.8227	0.527888	0.1716
CYP1B1	1.52733	0.790875	2.89414	0.375212
CYP20A1	0.576319	0.657265	0.641274	-0.640171
CYP27A1	0.819159	1.41634	0.115226	0.970316
CYP27B1	0.914288	0.45767	-0.0170443	-2.44647
CYP2S1	1.29384	1.40217	0.438374	-1.31676
CYP2U1	5.814	1.12581	-0.632481	-0.611885
CYP3A5	4.10796	3.13736	-0.075986	0.853537
CYP4A11	0.0247407	0.0721428	0.482422	0.631128
CYP4F11	0.314837	0.505634	-1.55669	2.46379
CYP4F12	0.216057	0.455433	0.362565	1.32209
CYP4F2	0.00912725	0.151958	-0.854543	1.45679
CYP4F3	0.102987	0.0971716	0.632439	3.03849
CYP4X1	0.530705	0.345565	0.206469	0.039002
CYP51A1	1.33176	0.509999	0.578881	0.265967
CYP7B1	2.94842	0.723182	-1.00868	-0.115327
CYS1	2.24351	0.163653	-0.509409	-0.910544
CYSTM1	0.40938	0.921519	-0.00846173	-0.548664
CYTH1	0.71387	2.10808	1.11876	0.127703
CYTH2	0.459693	1.08971	0.970399	-0.555199
CYTH3	0.419008	1.30745	-0.127164	-1.37988
CYTH4	1.88319	3.19467	1.12398	-0.42054
CYTIP	1.26886	3.4477	-0.421089	1.10592
D2HGDH	0.267644	0.661588	3.58338	3.65589
DAAM1	0.824331	0.843214	0.0689337	0.0307845
DAAM2	0.304279	2.82221	-0.618265	0.0300109
DAB2	0.442121	1.03921	-0.00264981	0.557761
DAB2IP	1.64087	1.29312	-0.0844277	1.78289
DAD1	1.89976	0.872056	0.481157	-0.137617
DAG1	0.51076	0.608877	-0.317233	0.382068
DAGLA	1.84952	1.65633	0.689474	0.304018
DAGLB	3.53298	1.72913	-0.323501	-0.4163
DAO	0.0283016	0.0552464	0.926553	-0.288603
DAP	0.272133	0.571216	0.987506	0.286047
DAP3	1.94369	1.25055	-1.55634	0.369942
DAPK1	3.22854	1.46728	-0.374102	-0.0657782
DAPK3	0.68762	1.46989	1.01641	-0.0388322
DARS2	0.584561	0.708912	0.29001	0.451568
DAZAP1	0.785266	1.12628	1.01771	-0.0914953
DBI	1.58983	4.55662	1.76306	-0.27255
DBN1	1.14038	1.03893	1.45394	0.487381
DBNL	0.920126	1.56689	-0.607785	1.57548
DBR1	0.901694	0.6921	-0.70214	-0.20266
DBT	0.409858	0.367222	2.21696	0.554733
DCAF11	0.75855	0.759802	0.121962	-0.870627
DCAF13	1.68985	0.913252	-1.07851	-1.33682
DCAF5	1.74848	1.31902	0.136832	-0.185275
DCAF7	0.702251	0.960152	-0.553597	-0.658127
DCAF8	0.87887	1.39652	-0.832554	0.728738
DCAKD	2.42716	0.76857	0.472981	-0.32351
DCDC2	0.592419	0.741646	-0.478682	0.964727
DCK	0.855973	1.54524	-0.213423	0.0707516
DCLK1	2.58991	2.22741	0.838213	-0.0498188
DCLK2	1.86393	1.83109	-0.750362	-1.03375
DCN	0.436347	0.516955	-1.48391	0.131388
DCP1B	1.28469	1.19165	-0.991917	-1.25622
DCPS	0.968216	1.23666	0.728015	2.2693
DCTD	1.46389	0.94087	0.575658	1.44667
DCTN1	1.31416	0.903405	-0.193459	-0.459336
DCTN2	1.23796	1.1644	-0.622593	-0.213253
DCTN3	1.71967	0.667533	-1.95908	-0.622711
DCTN4	1.1566	1.19248	-1.3358	0.326519
DCTN5	2.77947	0.919796	-0.0595038	2.5302
DCTN6	1.56446	1.46043	-0.220218	2.86149
DCTPP1	2.04207	0.600897	0.46136	-0.250361
DCUN1D1	1.02003	1.00762	1.36784	2.69785
DCUN1D3	2.46833	1.76466	-0.175599	2.61215
DCUN1D5	1.21928	1.88959	-0.371912	-0.464378
DCXR	0.0982288	0.136074	-0.326984	-1.35553
DDA1	0.672074	1.53423	-2.92464	-1.78336
DDAH1	0.415326	0.374757	0.555564	1.01857
DDAH2	0.335279	0.568298	0.676629	-1.59874
DDB1	0.979633	0.81397	0.904144	1.6042
DDB2	4.31782	3.08686	-0.426491	0.0804961
DDC	0.0684082	0.0647415	-3.36784	-0.921101
DDHD2	1.41725	0.980461	0.211872	-0.322428
DDI2	0.748433	1.3431	1.05148	0.909096
DDN	0.547803	0.14944	0.501762	-0.134801
DDO	0.871992	0.708388	0.673411	0.600508
DDOST	1.72557	0.84058	-2.18939	0.169657
DDRGK1	1.22698	1.26051	-1.24267	-1.13208
DDT	0.620261	0.723495	0.583301	-0.470557
DDTL	0.830506	1.20097	0.159128	0.645919
DDX1	1.03978	0.56049	0.528664	0.0217441
DDX10	1.28622	1.24192	-0.36544	-0.917049
DDX17	0.765679	0.920969	1.43105	1.36831
DDX18	1.40273	0.839341	-0.617017	0.776963
DDX19A	1.04511	0.935984	-0.792277	-1.85952
DDX19B	1.05363	1.15177	1.40769	0.326175
DDX20	1.26611	0.867956	-0.94012	-0.594524
DDX21	1.5628	0.995909	-0.560883	1.42587
DDX23	1.10855	1.29566	-0.114333	0.218525
DDX24	2.69208	1.10139	-1.2661	0.321836
DDX25	1.589	1.05009	1.95226	-0.127011
DDX27	1.63014	1.78835	-0.323388	0.420158
DDX28	0.472515	0.804897	0.139884	-1.00126
DDX31	0.446198	1.2155	1.65717	0.272465
DDX39A	1.01514	2.25598	1.1241	0.0747628
DDX39B	0.963004	1.8124	3.42627	2.0983
DDX3X	1.18708	0.876909	-0.0658244	-2.08303
DDX3Y	1.2342	0.905021	-1.37451	-2.565
DDX41	1.38549	1.33645	-2.47727	-1.42797
DDX42	1.13356	1.18922	1.16571	2.81576
DDX46	1.05165	0.957775	-1.04219	-0.955716
DDX47	4.0118	0.747986	-0.04776	0.0643708
DDX49	0.153116	1.03349	-1.17659	-1.82238
DDX5	1.28168	1.49049	0.650867	0.925212
DDX50	0.973003	0.908913	0.347502	0.0894696
DDX54	4.89708	0.935737	0.256778	-0.484209
DDX55	0.871	1.289	-0.0602465	0.0973848
DDX56	1.15879	1.04907	0.236536	-0.0779573
DDX58	0.976399	1.45182	-1.54308	0.219592
DDX59	0.222053	1.24051	0.0231598	-0.315715
DDX6	1.38294	1.0013	-0.00865332	-0.261441
DDX60	0.704826	1.07222	0.269762	-0.0703978
DDX60L	0.411471	2.91856	0.258083	-0.248814
DECR1	0.748864	0.555846	-1.14749	0.813825
DECR2	1.04516	0.498338	-0.089218	0.421101
DEDD	0.601121	1.22967	-0.1162	-0.317128
DEF6	1.20854	6.30513	0.394768	1.09701
DEFA1	0.373206	0.456211	-0.46403	-0.118024
DEGS1	2.29186	3.11554	-0.292199	0.171945
DEK	0.700752	1.82167	1.54487	-0.325007
DENND1A	1.13378	1.02488	0.568299	0.182293
DENND2D	1.46532	1.55544	0.31155	-0.472551
DENND3	4.662	2.11995	0.998818	-0.197095
DENND4B	2.31891	2.07839	2.5303	2.49806
DENND4C	1.29142	1.08858	1.58303	-0.488766
DENND5B	3.17302	1.03293	0.511722	-0.170659
DENR	1.1689	1.19112	1.1642	1.48576
DEPDC5	6.75309	1.5366	0.564344	-0.0833917
DEPTOR	0.699532	0.445716	0.30199	0.678922
DERA	0.900272	0.647861	0.270502	-0.0355307
DERL1	1.62553	1.90965	0.838268	1.16926
DERL2	2.95753	1.36071	-0.509464	-0.405215
DES	1.53155	0.223207	-0.392393	-1.33908
DFFA	0.730832	0.666058	1.25878	-0.882118
DGAT1	1.8187	1.1377	-2.41615	-1.28693
DGKA	0.503641	3.53293	0.440799	-0.301583
DGKQ	0.815028	1.94147	1.73481	0.0149273
DGKZ	1.18207	2.61613	0.40243	2.3857
DGUOK	1.40733	0.941546	-1.66504	-2.5769
DHCR7	1.73522	0.973359	-2.41705	-0.925748
DHODH	0.607	0.588344	1.49169	0.0527253
DHPS	1.55165	1.01902	0.781069	-0.606251
DHRS1	0.465881	0.524186	0.986279	0.760515
DHRS13	1.50013	0.386318	0.708702	-2.78095
DHRS3	0.972667	0.617771	-1.86625	-0.679972
DHRS4	0.305815	0.44082	-1.21055	-0.0535181
DHRS4L2	0.196072	0.438934	0.0923834	-0.032431
DHRS7	0.841332	0.834646	0.292867	-0.239276
DHRS7B	1.25912	0.724795	-2.50523	-1.1862
DHRSX	3.18105	1.5584	-0.25738	0.840932
DHTKD1	0.25325	0.27018	1.68959	2.89375
DHX15	1.09695	0.840198	2.95593	0.532023
DHX16	1.23561	1.46827	0.720318	0.132589
DHX29	1.6368	0.762499	0.84143	0.658826
DHX30	0.789297	0.91159	-0.0433369	2.49237
DHX32	1.53269	0.859063	-0.723156	0.788699
DHX36	1.13822	0.443032	-0.227934	0.853171
DHX37	2.98032	1.53741	-0.420123	-1.3702
DHX38	0.585771	1.10717	0.700702	-1.50584
DHX40	0.747088	0.655885	0.778271	-0.351346
DHX57	4.23619	1.18106	1.86775	-0.170024
DHX58	8.31574	1.90595	1.66364	-0.211916
DHX8	0.890163	1.5216	1.64838	0.971554
DHX9	0.966296	0.78749	0.906326	-0.868169
DIABLO	1.00283	0.707905	0.445617	-0.0349508
DIAPH1	1.39708	0.81232	0.856464	-1.18223
DIAPH2	1.42248	1.6076	-0.722689	-0.368156
DICER1	0.913873	0.75555	0.272022	-0.312682
DIDO1	0.925848	1.32025	-0.472223	0.474151
DIMT1	1.5122	1.2792	1.23033	0.527819
DIP2A	1.94122	1.33601	0.112675	0.0858066
DIP2B	1.49381	2.09403	1.04191	-0.359042
DIP2C	3.29957	1.20348	-0.34208	-0.483063
DIS3	0.89777	1.33932	0.118414	-0.738075
DIS3L2	0.506675	1.4827	-0.271468	-1.45232
DKC1	1.22201	1.19327	-0.0244045	-1.61614
DLAT	1.14686	0.791471	-0.0954917	0.330458
DLD	0.557815	0.975137	0.0281418	1.09825
DLG1	1.23193	0.800745	-0.205834	0.119261
DLG2	1.27878	0.652838	-0.0743515	-0.36503
DLG3	0.512128	0.556124	0.394584	1.71297
DLG4	0.876358	1.79308	-0.0348073	-0.46629
DLG5	0.326331	3.75443	2.16538	1.40077
DLGAP4	1.83217	2.04557	0.792871	0.962862
DLST	0.694449	0.740702	-1.01974	-1.05372
DMAP1	1.10498	1.39727	1.29445	-0.124143
DMD	1.1823	2.03239	-0.425273	-0.0372993
DMGDH	0.0467703	0.22353	0.258825	-0.503756
DMXL1	0.793909	0.490472	-0.284239	-0.954353
DMXL2	1.91351	1.84782	1.75001	1.72932
DNAJA1	1.21378	1.11716	-1.86917	-0.307955
DNAJA2	0.970552	0.850059	0.297148	1.30795
DNAJA3	1.06802	0.726521	0.431547	0.0289608
DNAJA4	1.7901	3.6231	0.66809	0.253734
DNAJB1	0.64045	0.7545	0.323695	1.84982
DNAJB11	0.950618	1.20939	-0.0133414	1.5051
DNAJB12	1.62785	0.983181	-0.866061	-0.838288
DNAJB14	4.21538	1.02361	-1.45187	-0.0902295
DNAJB2	1.2136	0.924152	0.149816	-0.172862
DNAJB4	1.85582	1.43741	0.221825	-0.293419
DNAJB6	1.10873	1.41519	-0.788511	-0.231776
DNAJC1	1.08361	0.969128	-1.86026	0.216345
DNAJC10	0.96155	0.743516	2.1373	1.30236
DNAJC11	0.95904	0.766855	-0.830997	1.72108
DNAJC12	1.14775	0.34752	1.58914	2.58958
DNAJC13	1.56087	0.878993	1.45183	-0.602501
DNAJC16	1.49307	0.776762	-0.0208807	-0.600407
DNAJC17	0.585392	1.19053	1.25807	0.469225
DNAJC19	2.24301	0.364942	0.557184	0.906362
DNAJC2	1.44093	1.12456	-0.015337	-0.693773
DNAJC21	1.09281	0.942042	0.783445	0.307287
DNAJC3	1.30656	0.702844	0.142971	-0.356176
DNAJC5	0.831596	1.04566	-0.776081	-0.667813
DNAJC7	0.847063	0.740157	-0.112752	0.0449949
DNAJC8	0.884894	1.12449	-0.295264	-1.20842
DNAJC9	0.813643	1.26838	-0.561874	0.865274
DNASE1L1	2.4056	1.04013	-0.0945162	-0.686906
DNASE2	1.55808	2.11422	0.0951622	0.154458
DNM1	1.15234	2.51989	0.246299	0.958677
DNM1L	1.38782	1.0114	-0.135811	-0.769511
DNM2	0.951445	1.26695	2.2584	0.36914
DNM3	1.18126	0.661623	-0.0790611	0.0269861
DNMBP	2.42281	0.701329	-1.65665	0.145476
DNMT1	1.43466	2.44782	2.86499	0.415858
DNPEP	1.05975	0.925631	0.309563	-0.240978
DNPH1	0.422812	0.453352	0.831892	0.433023
DNTTIP1	0.223663	0.909855	-0.0228957	0.02273
DNTTIP2	1.82792	0.707312	0.545238	0.0815483
DOCK1	0.550827	0.644692	0.378769	-0.664731
DOCK10	1.84589	4.14929	0.187764	0.060928
DOCK11	1.66261	1.52066	-0.186277	0.458324
DOCK2	0.887183	12.1081	0.850975	0.950931
DOCK4	5.34244	2.13217	0.0198074	2.70178
DOCK5	5.06559	1.39032	-0.0306478	-0.343863
DOCK6	2.32705	2.61873	0.54327	2.07998
DOCK7	1.2251	0.745541	-0.222291	-0.0460718
DOCK8	1.87895	2.62395	-1.08806	-2.22528
DOCK9	2.09233	0.863717	-1.63128	0.042074
DOHH	1.01763	0.631304	-1.50799	-0.0200003
DOK1	2.60225	2.64498	-0.834019	-0.948979
DOK2	1.33862	2.01597	0.314443	-0.139329
DOK3	1.01409	5.3161	-1.60523	-2.45161
DOLK	0.815626	0.848918	-0.482027	-0.781307
DOLPP1	1.17145	0.749189	-0.0632445	0.520336
DPAGT1	1.90836	0.964817	0.0374465	-0.200661
DPCD	1.5628	1.15601	-0.532375	-0.951705
DPEP1	0.0173409	0.0621884	-0.506051	-0.999574
DPF2	0.656053	1.25028	-0.522514	0.246319
DPH1	1.17442	1.1262	-0.412765	0.19965
DPH2	0.856496	0.878438	0.117968	0.777471
DPH5	3.27923	0.934553	-0.106846	-0.773823
DPH6	3.52375	0.441712	-0.277506	-0.926199
DPM1	1.67014	1.10682	-0.443938	0.900353
DPP3	1.40131	1.13478	-2.16524	-2.10172
DPP4	0.632283	0.551205	1.10567	1.32974
DPP7	1.33995	2.54044	0.842359	0.555797
DPP8	2.34345	0.81765	1.30329	1.7458
DPP9	1.49923	2.58033	1.93919	0.896756
DPY19L1	1.31155	1.39788	1.48266	0.860715
DPY30	1.33998	0.703849	-1.87413	1.20879
DPYD	0.897803	1.49331	0.170874	0.0202748
DPYS	0.152286	0.188944	-0.983562	-0.4444
DPYSL2	0.826654	0.774746	0.154572	0.259678
DPYSL3	0.425055	2.07062	0.227213	0.0272669
DR1	0.735529	1.4366	0.34774	0.504474
DRAP1	1.44447	1.52094	-1.41028	0.376998
DRG1	1.21699	0.784317	0.202151	0.0363062
DRG2	1.16834	1.09528	0.394493	0.249557
DSG2	3.38036	0.652552	1.18103	0.899511
DSP	1.16992	0.341053	0.901384	0.827079
DST	4.3788	2.1694	-0.672179	-1.83533
DSTN	0.620233	0.61363	-0.708507	-1.67036
DTD1	1.13205	0.947097	1.37362	1.87763
DTNA	1.92094	5.1136	1.48671	0.0669337
DTNB	0.823751	1.17567	0.156048	0.1058
DTNBP1	0.564474	1.90324	1.51314	0.390998
DTX3L	1.60645	2.26355	-0.709807	0.374348
DTYMK	0.701766	1.11272	0.388858	0.584289
DUS3L	2.0869	1.2174	0.686023	0.20159
DUSP12	2.35333	1.12953	-0.580268	2.16833
DUSP23	0.865389	0.588245	0.239436	0.341291
DUSP3	0.573602	0.981089	0.875874	0.731537
DUSP9	0.388311	0.0634261	0.574785	0.369534
DUT	1.25906	0.793066	-0.0293123	0.26895
DVL2	2.5523	1.64224	1.33634	-0.14943
DVL3	1.10053	1.21568	-0.504958	-0.0866665
DYM	1.61126	1.11105	-1.41315	0.729905
DYNC1H1	1.04729	1.2007	-0.728483	0.288289
DYNC1I1	1.47952	6.66375	-1.30145	-0.0961918
DYNC1I2	1.22316	0.955185	-3.14003	0.700389
DYNC1LI1	1.25235	0.880216	0.508112	0.148047
DYNC1LI2	1.05936	1.03089	-1.20779	1.1107
DYNC2H1	0.73694	0.526281	-1.65686	1.27745
DYNLL1	0.582976	0.854464	-0.31364	-0.4545
DYNLL2	0.763988	0.605756	-0.495755	2.3462
DYNLRB1	1.37422	0.959382	-1.6144	-0.651954
DYNLRB2	1.42548	0.435268	0.17271	-0.511541
DYNLT1	0.364083	1.18331	1.2293	0.56396
DYNLT3	0.799972	0.677789	0.524911	0.0805229
DYRK1A	0.471908	0.962771	-0.680121	-0.253041
DYRK1B	1.16489	0.9989	-1.53801	-0.0945283
DYSF	0.975991	2.45054	0.0938395	-0.550738
EARS2	1.09819	0.692859	0.306319	0.543382
EBI3	1.23173	2.32357	1.65941	1.29742
EBNA1BP2	1.95624	0.605014	1.69497	0.414465
EBP	1.00218	0.566731	1.35984	-0.00611255
ECE1	2.62037	0.862263	0.656643	-0.519656
ECH1	0.358039	0.365709	0.316426	-0.582236
ECHDC1	0.397236	0.529241	-0.189521	-0.195684
ECHDC2	0.134769	0.654475	0.612292	-0.617661
ECHDC3	0.321969	0.193899	0.276716	-0.577514
ECHS1	0.157575	0.229536	0.306433	1.10459
ECI1	0.594686	0.417239	0.515658	0.892862
ECI2	0.421791	0.561556	0.524092	0.435268
ECM1	1.06204	1.93003	0.995664	0.390443
ECM2	0.939952	0.766019	-0.128993	0.350915
ECSIT	2.27593	0.711648	0.572562	0.67115
EDC3	0.778102	1.11798	1.07074	0.843657
EDC4	1.30658	1.18856	0.737285	-0.0405293
EDEM3	1.46674	0.998927	0.16061	0.223178
EDF1	0.761219	0.814616	0.815063	-0.49267
EDIL3	1.18918	3.19394	-0.0887921	-0.206332
EEA1	0.954645	1.42962	-0.289211	-1.13635
EED	5.31613	1.74312	1.92807	0.888475
EEF1A1	1.38549	0.357483	-0.368266	-0.820176
EEF1A2	2.17607	26.1667	0.482724	-0.65962
EEF1B2	1.48768	1.17408	-0.260485	0.380552
EEF1D	1.50091	1.26942	-0.151294	0.283623
EEF1E1	1.55888	1.93818	-0.595744	0.153459
EEF1G	1.30412	0.567191	-0.861945	-0.984639
EEF2	1.71687	0.696065	-0.843546	-1.67152
EEF2K	2.97942	6.10258	1.47235	-0.642708
EEFSEC	0.937263	0.580787	-1.33667	-0.468501
EEPD1	3.90091	2.24395	-1.38564	-0.958217
EFEMP1	0.417879	0.77966	1.46666	0.293982
EFEMP2	0.81665	1.0836	0.647744	0.329259
EFHD1	0.700811	0.186471	-1.40889	-0.688305
EFHD2	1.25161	2.63948	-1.75296	-0.638087
EFNB1	0.927848	0.549356	0.534546	1.48983
EFR3A	0.711305	0.905735	-0.248985	0.369465
EFR3B	1.05205	2.91643	-1.34881	1.7827
EFTUD2	1.3353	1.56719	0.948212	-0.838486
EGFL7	0.585057	0.678783	0.949289	1.99707
EGFR	2.42965	0.910175	-0.129317	-0.10861
EGLN1	2.02342	1.11433	-0.211216	-0.583256
EGLN3	2.61317	1.57748	-0.525134	0.424487
EHBP1	1.14404	0.77469	0.137	-0.501916
EHBP1L1	1.12721	3.34614	-2.55128	-2.56977
EHD1	0.451176	0.840617	0.876381	-0.588544
EHD2	0.489403	1.28074	-0.660889	-0.772807
EHD3	0.355337	0.497694	0.544989	-0.186218
EHD4	0.579813	1.50606	-0.309989	-0.258663
EHHADH	0.38326	0.338111	-0.971307	0.785849
EHMT2	1.94129	1.39433	1.78551	4.84415
EI24	0.418263	0.713106	0.813631	-0.000568214
EIF1	1.84543	1.23095	-0.548968	-0.363332
EIF1AX	1.43175	0.682178	1.20998	2.1983
EIF1AY	1.68815	0.896631	-1.03885	0.683323
EIF1B	1.77338	2.02967	-1.83612	0.0107471
EIF2A	0.676	0.791186	-0.0194731	3.52178
EIF2AK2	1.22544	1.03014	0.390863	-0.0885417
EIF2AK4	4.06588	1.21047	0.628505	2.85185
EIF2B1	1.7181	0.939453	-0.396392	-0.336999
EIF2B2	1.72925	0.885762	-0.264134	-0.058898
EIF2B3	1.29718	0.887854	-0.085428	0.420155
EIF2B4	1.67946	0.980168	-1.33269	0.645969
EIF2B5	1.37876	1.08103	-0.640044	-0.483646
EIF2D	1.78209	0.880434	0.00700077	-0.0921187
EIF2S1	1.49597	0.978532	-0.341963	-1.19953
EIF2S2	1.04085	1.32267	0.283664	-0.408706
EIF2S3	1.61914	0.813053	-0.149199	0.0578315
EIF3A	1.41512	1.41732	1.40489	-0.072728
EIF3B	1.35026	1.25107	0.111964	-0.0514286
EIF3C	1.36517	0.687062	0.158451	0.382649
EIF3CL	1.36268	0.611728	-0.43714	-0.419622
EIF3D	1.12167	0.852217	0.764795	0.423826
EIF3E	1.51284	0.511369	2.24594	0.316652
EIF3F	0.499163	0.91013	-0.364373	0.429144
EIF3G	1.18082	1.1591	-2.43367	-1.6936
EIF3H	1.03551	1.11715	-0.916561	-1.77963
EIF3I	1.42652	0.873853	-0.162852	-0.209821
EIF3J	1.59237	0.722651	0.0974425	0.066797
EIF3K	0.987556	1.01974	0.839844	0.223736
EIF3L	1.31226	0.642408	1.02278	1.07232
EIF3M	1.51359	0.653339	1.90634	0.676534
EIF4A1	1.41938	1.65965	0.598349	0.657799
EIF4A2	1.33098	0.623289	0.163393	0.366735
EIF4A3	1.28713	1.20152	0.801849	0.170873
EIF4B	1.74902	0.840304	0.320266	0.25358
EIF4E	2.39378	0.639124	-0.29903	-0.915857
EIF4E2	2.7607	0.975109	0.325121	-0.800355
EIF4E3	2.36551	1.92304	0.907518	-0.357322
EIF4EBP1	2.55389	1.54784	-0.0646883	-1.50176
EIF4EBP2	1.41503	0.45947	-0.325437	1.06844
EIF4ENIF1	1.39786	1.1306	0.243024	-0.0856201
EIF4G1	1.43836	1.31744	1.26002	-0.383247
EIF4G2	1.19681	0.955653	-0.297783	1.25709
EIF4G3	2.56518	1.64027	-0.819407	0.0733011
EIF4H	1.03398	0.786362	1.93214	2.81823
EIF5	1.0654	0.846051	-0.0650732	-0.512158
EIF5A	1.16762	1.00088	-0.238112	0.6868
EIF5A2	0.894016	1.41382	-0.914466	-1.80013
EIF5B	1.32457	1.29785	-0.793643	-0.164651
EIF6	1.13664	0.97666	1.86493	1.09073
ELAC2	0.649423	0.91296	-0.0347932	0.1491
ELAVL1	1.3544	1.52311	-0.503858	-0.00484161
ELMO1	1.34198	4.29437	0.0561259	0.236927
ELMO2	1.29414	1.21563	-0.0809133	-0.477093
ELMO3	0.879034	0.240634	0.0932335	-0.174336
ELMOD2	0.984201	0.693216	0.167287	-0.305176
ELN	0.319272	0.934824	0.350465	-0.594866
ELOVL1	1.10886	0.825825	1.23718	-1.12664
ELOVL5	2.88501	3.17513	-0.254261	-0.0929623
ELOVL7	2.91455	1.43396	-0.435918	-0.507222
ELP2	1.34223	1.06451	-0.883161	-0.579773
ELP3	1.17404	1.10886	0.479027	-0.644488
ELP4	1.75299	0.705306	0.177018	-0.423423
ELP5	1.56157	0.923129	-0.125926	0.0661695
ELP6	0.450663	0.708221	0.542595	-0.564519
EMC1	1.39313	0.735952	-0.341241	-0.272225
EMC10	0.568805	0.509808	-0.314977	0.50342
EMC2	1.19525	0.772423	-0.0319317	0.130393
EMC3	1.32175	1.48964	0.286007	0.408708
EMC4	0.907296	1.20997	-0.588969	0.297671
EMC6	1.51503	1.33785	0.407695	0.0710372
EMC7	1.58712	0.993725	0.494669	-0.382134
EMC8	1.55384	1.03023	0.0335727	-0.482619
EMC9	1.12803	0.878626	1.06566	0.574034
EMD	0.65921	1.02141	1.026	0.34339
EMILIN1	0.30747	0.756927	0.671744	-0.119466
EMILIN2	0.711564	2.46529	0.294185	0.198641
EML1	0.990919	2.06893	-0.253956	0.0539271
EML2	0.917621	1.37666	-0.169267	-0.269163
EML3	1.05754	1.50983	-0.0242227	0.676258
EML4	0.783728	1.10404	0.41496	-0.974402
EML5	0.811874	0.900444	0.509107	-0.207897
EML6	0.930808	0.816988	-0.778723	-0.836396
ENAH	1.15368	2.19673	0.262289	0.257115
ENDOD1	1.16791	1.09059	-0.342821	-0.633798
ENDOG	5.28952	0.407115	1.1836	0.083574
ENG	0.291617	0.81874	0.749363	-0.285002
ENGASE	1.51446	2.585	2.30038	-0.775404
ENO1	0.838179	0.513647	0.245233	-0.440873
ENO2	1.24826	8.81375	-0.508135	0.161317
ENO3	0.888322	2.36364	2.07304	3.36149
ENOPH1	1.14475	0.827441	-2.07562	-1.7064
ENOSF1	0.874244	1.0178	0.312789	-0.158302
ENPEP	0.102213	0.316629	-1.36326	0.296255
ENPP1	0.603207	0.6352	1.72186	1.16785
ENPP2	0.764444	0.762022	-3.7511	0.175139
ENPP3	0.443115	1.7889	-7.49531	-2.03849
ENPP4	1.37267	0.489503	-0.936987	-2.34078
ENPP7	1.21142	0.519544	-6.14475	-3.33036
ENSA	1.52563	1.38889	-6.37541	-1.34428
ENTPD1	1.70771	1.85401	-4.39446	-2.45003
ENTPD5	0.446411	0.296443	0.344071	0.591298
ENY2	0.846572	1.54206	0.106626	0.0361231
EOGT	2.49109	3.23365	0.879367	0.363345
EP300	3.13681	1.05718	0.277415	-0.547384
EP400	1.54983	1.47057	-0.543942	-0.741516
EPB41	1.70212	5.58329	-0.870552	-0.669733
EPB41L1	0.638131	0.729733	1.17498	0.990973
EPB41L2	0.580723	1.91244	0.856556	2.00736
EPB41L3	0.629425	0.650905	0.748925	0.328192
EPB41L4A	2.83614	1.15973	-0.157802	-1.17339
EPB41L5	0.323427	0.320923	-0.282508	-0.399995
EPCAM	0.561727	0.149356	0.61632	0.342095
EPDR1	6.47881	1.70052	-0.0216559	-0.743657
EPG5	3.07184	1.92952	-3.30059	-0.568326
EPHA2	11.7784	1.03475	-0.0384648	-0.265863
EPHA5	0.787289	5.11481	-2.31508	-0.142535
EPHA7	0.951345	0.887976	0.264656	0.339272
EPHB1	4.1972	7.41653	1.37706	-0.130952
EPHB2	0.640299	0.870449	0.912824	0.19387
EPHB3	0.718961	1.22573	0.879967	-0.156514
EPHB4	0.116269	0.492656	0.749561	-0.220118
EPHX1	2.12691	1.13212	-0.99046	0.288083
EPHX2	0.363671	0.402182	0.878329	-0.0950252
EPM2A	8.41411	0.597533	-0.253748	0.0641876
EPM2AIP1	1.21857	0.604583	2.38302	0.243631
EPN1	1.06471	0.646163	1.20107	-0.0198592
EPN2	0.637034	0.945524	-0.296554	-1.2698
EPS15	0.921855	0.948657	-0.283767	-0.0411417
EPS15L1	2.14019	2.30448	-2.01895	-3.14164
EPS8	1.40528	1.21084	0.698838	-1.58036
EPS8L1	0.221389	0.210474	1.73668	-0.721102
EPS8L2	0.384394	0.752711	-0.286501	-0.549295
ERAL1	0.883943	0.886887	0.129576	-0.0663121
ERAP1	1.11728	1.80329	1.08753	0.0138265
ERAP2	1.97916	1.64192	0.921522	1.27634
ERBB2	2.52884	0.467806	0.726595	1.92897
ERBB4	3.5702	0.309555	0.350035	0.267064
ERC1	1.24396	0.859514	0.0480825	0.445164
ERC2	2.02679	2.49064	0.935901	0.680758
ERCC1	1.61638	1.04567	0.208109	-0.111724
ERCC2	0.561524	1.1232	0.32374	0.889632
ERCC3	0.528556	1.87439	0.977675	0.53703
ERCC4	0.850164	1.85333	0.092345	-0.26167
ERG	0.212446	1.40103	-0.833397	-0.450341
ERGIC1	1.25444	0.925734	0.194768	-1.69022
ERGIC2	1.12013	1.21612	-0.621406	0.0430447
ERGIC3	2.06093	0.94513	0.640448	-0.805271
ERH	1.33405	1.97145	-0.734938	1.58063
ERI3	0.852519	0.538288	-0.506702	-0.410518
ERICH1	2.04508	4.22887	-0.777402	0.177078
ERLEC1	1.6152	1.35925	0.319855	1.9348
ERLIN1	0.734843	0.734994	-0.268004	2.90597
ERLIN2	0.794156	0.542508	-0.422449	-2.12266
ERMP1	0.758637	0.363258	0.154621	-0.834362
ERN1	0.680744	1.93668	-0.404573	-1.69975
ERP29	1.14553	0.864024	0.96252	1.83426
ERP44	1.06833	0.932446	0.691067	1.40841
ESAM	0.602074	0.573727	-0.213444	-0.471143
ESD	1.10353	0.451974	0.81375	-0.306627
ESPN	0.243855	0.180098	1.18974	-0.374854
ESRRA	2.68078	0.615337	0.0136466	-0.0123707
ESRRB	0.714092	0.119129	1.71552	0.19118
ESRRG	0.850203	0.399773	0.184809	-0.230164
ESYT1	2.79089	2.3204	0.354051	0.204937
ESYT2	1.2296	0.986733	1.15331	0.278445
ETF1	1.43946	0.854672	-0.508201	0.290968
ETFA	0.460924	0.744878	1.41815	1.02507
ETFB	0.501155	0.35073	-0.842621	0.191734
ETFDH	0.705039	0.665273	2.21729	0.238917
ETHE1	0.983306	1.13772	0.951664	0.036525
EVI2B	0.595188	5.1098	0.0734737	-0.483812
EVI5	0.738717	1.36096	0.830172	0.185148
EVI5L	0.86611	0.884988	0.404958	-0.520997
EVL	0.660181	4.6	1.70085	1.41213
EVPL	0.410896	0.79652	0.0500855	0.0480914
EWSR1	1.4851	1.01878	2.02718	1.17879
EXD2	1.34165	1.02641	-0.03594	-0.160897
EXOC1	1.28286	0.883951	0.970782	-0.340855
EXOC2	1.1455	1.48087	0.633371	3.65031
EXOC3	1.91579	0.753086	-0.249982	2.04563
EXOC3L4	2.60026	1.49606	0.338554	1.19542
EXOC4	1.41572	1.32925	-1.0023	-0.0458803
EXOC5	1.84251	1.02157	0.478795	-0.530697
EXOC6	2.25338	0.897345	0.326299	2.86045
EXOC6B	2.5445	1.28546	0.181061	-0.151967
EXOC7	2.18755	1.33529	0.316627	0.680765
EXOC8	1.32204	1.35199	-0.357908	0.345104
EXOG	2.33082	0.883988	0.322349	0.353193
EXOSC10	1.51713	1.29623	0.25069	-0.0451231
EXOSC2	1.05123	0.927609	1.33594	0.781343
EXOSC3	1.0593	0.947346	2.06735	0.393433
EXOSC4	0.802152	0.766065	1.12923	0.224414
EXOSC5	1.08117	0.828502	0.537433	1.27286
EXOSC6	0.904262	0.591558	0.111533	0.0949067
EXOSC7	0.891253	0.875152	-0.440356	-0.447655
EXOSC8	0.873957	1.11528	-0.470421	-0.852874
EXOSC9	1.37718	1.27854	1.20713	-0.141881
EXT1	0.808242	1.20763	-1.14391	0.41535
EXT2	2.42214	0.872669	-0.570458	-0.174045
EZR	0.819304	0.809832	0.175643	0.504427
F10	1.51334	2.31944	-0.426706	-0.0913257
F11	0.129333	0.197747	-1.07721	-0.342584
F11R	0.621278	0.581165	-0.380175	-0.235504
F12	0.571459	0.682976	-0.145656	-0.182384
F13A1	0.883841	3.78876	0.082394	0.171659
F7	0.70848	3.60906	0.0561214	-0.0375344
FAAH	0.28424	0.461883	-1.478	0.124545
FABP1	0.00700441	0.174197	-0.442106	0.50785
FABP3	1.92807	0.888054	-1.03193	-0.354949
FABP5	4.21886	8.34424	-0.791996	0.138252
FADD	2.1038	0.890656	-0.721671	-0.0690391
FAF1	1.17531	0.943306	-0.721815	-0.324248
FAF2	1.87155	1.40019	-1.09806	-0.392497
FAH	0.358235	0.651662	-0.191207	0.561546
FAHD1	0.6714	0.411348	-1.34746	0.726653
FAHD2A	1.12247	0.99335	0.301706	-0.562947
FAHD2B	1.20814	1.10076	-0.499368	-0.455973
FAIM	1.46744	0.728917	-0.904569	-0.432066
FAM107B	1.08625	0.34083	1.44177	-0.281039
FAM114A1	2.25189	2.52964	-0.366391	0.0198647
FAM114A2	1.02964	1.41423	0.466477	1.45487
FAM118B	2.42178	1.60797	-0.117761	-0.0192441
FAM120A	1.36793	1.08333	0.359968	0.0111197
FAM120B	0.650681	1.17535	1.11984	-0.659288
FAM120C	2.07004	0.969746	-1.59062	-0.705648
FAM124A	0.734738	8.85516	0.206034	-0.0517392
FAM126A	1.05882	0.972563	-2.69053	-0.495223
FAM126B	0.877973	0.835663	0.44131	2.22029
FAM136A	0.829455	0.930686	-0.855344	0.254591
FAM151A	0.189242	0.0565803	-0.331706	-1.10399
FAM160A2	1.01073	1.60982	-1.88468	-0.254853
FAM160B1	1.73473	2.20865	0.786469	0.410741
FAM160B2	1.13533	1.77997	0.429286	-0.384894
FAM162A	1.33014	1.10089	0.272536	0.499799
FAM169A	1.7398	0.158367	0.57661	-0.55084
[truncated: 4,861 more rows]

## Sheet: fig.2i
Symbol	protein NAT	protein Tumor	FC	protein adjusted p value	Number (Tumor vs. NAT > 1)	High/mediaun expression in renal cancer (IHC)	TFE3 targets	Plasma proteins	Predicted membrane proteins	Potential drug targets	Enzymes	Transporters
ABR	18994	63070.4	3.32055	2.35641e-06	45	9/12
AHNAK2	31471.7	962409	30.5802	1.86712e-08	47	7/10
ARMCX3	37420.7	82144	2.19515	0.00414411	44	0/11	Yes		Yes
AS3MT	52455.5	315575	6.01605	1.35223e-07	47	1/12					Yes
CRYAB	4.78081e+07	3.7124e+08	7.76521	2.06169e-08	46	11/12	Yes		Yes
CTSD	8.01212e+06	2.43682e+07	3.04142	0.000272829	44	4/12		Yes		Yes	Yes
DST	4518.04	18368	4.06549	1.75658e-07	46	1/12		Yes
GARS	102064	289399	2.83547	1.07917e-07	45	12/12		Yes		Yes	Yes
GPNMB	276516	4.7128e+06	17.0435	2.12453e-05	48	NA		Yes	Yes
GPR143	124014	1.71763e+06	13.8502	1.00056e-08	48	2/11			Yes	Yes		Yes
IGF2R	22493	78688.9	3.49837	1.7472e-06	44	4/12		Yes	Yes			Yes
KCNAB2	19888.2	130584	6.56593	3.05231e-06	44	0/12		Yes
NPC1	6978.89	30046.5	4.30533	1.78846e-05	44	12/12	Yes		Yes	Yes		Yes
PI4K2A	34701.1	233492	6.72867	6.15328e-10	48	0/12	Yes				Yes
PPM1H	26134.9	113563	4.34527	2.9728e-06	47	1/12					Yes
PRUNE2	6783.21	83908.8	12.3701	1.0097e-09	50	4/12			Yes
PYCR2	15593.3	71859.1	4.60834	1.48678e-05	44	0/10				Yes	Yes
RAB32	118251	539923	4.56593	7.88849e-08	47	1/12	Yes	Yes
RAB9A	133850	452199	3.3784	5.5089e-07	44	11/12
SCARB1	30996.6	161753	5.2184	2.88205e-06	45	6/12			Yes			Yes
SPNS1	16446	113557	6.90484	4.55678e-07	45	10/12			Yes			Yes
TBK1	14049.7	36389	2.59002	0.00029214	44	1/12				Yes	Yes

## Sheet: Sfig.2c,2d
﻿Proteome data					Transcriptome data
Sample	histopathology	kidney signature	TFE3_inferred activity		Sample	histopathology	kidney signature	TFE3_inferred activity
Exp063464	NAT	0.217554	0.101277		tRCC_01_N	NAT	0.400041	0.252794
Exp063466	NAT	0.289228	0.099899		tRCC_02_N	NAT	0.0776458	0.263895
Exp063470	NAT	0.240107	0.0948777		tRCC_03_N	NAT	0.425808	0.210846
Exp067016	NAT	0.11308	0.135918		tRCC_04_N	NAT	0.420346	0.227213
Exp088997	NAT	0.24149	0.119387		tRCC_05_N	NAT	0.409559	0.210956
Exp088999	NAT	0.291979	0.0820906		tRCC_06_N	NAT	0.405984	0.231046
Exp089882	NAT	0.115763	0.127324		tRCC_07_N	NAT	0.437166	0.193783
Exp089884	NAT	0.291545	0.0919051		tRCC_09_N	NAT	0.0413984	0.289728
Exp066957	NAT	0.10279	0.141564		tRCC_12_N	NAT	0.387978	0.213114
Exp066989	NAT	0.167394	0.122589		tRCC_36_N	NAT	0.37185	0.235835
Exp067012	NAT	0.198313	0.142627		tRCC_39_N	NAT	0.0370915	0.19544
Exp085845	NAT	0.083274	0.141893		tRCC_45_N	NAT	0.298147	0.241029
Exp086589	NAT	0.122606	0.126698		tRCC_46_N	NAT	0.310594	0.298114
Exp087130	NAT	0.130455	0.129113		tRCC_49_N	NAT	0.321454	0.252086
Exp087134	NAT	0.272816	0.0953883		tRCC_80_N	NAT	0.109151	0.223459
Exp087138	NAT	0.143693	0.122082		tRCC_81_N	NAT	0.137702	0.312587
Exp088991	NAT	0.280416	0.0961719		tRCC_01_T	Tumor	0.112025	0.296822
Exp088992	NAT	0.105042	0.125564		tRCC_02_T	Tumor	-0.0715555	0.314742
Exp066978	NAT	0.221509	0.121126		tRCC_03_T	Tumor	0.0111679	0.290505
Exp066996	NAT	0.160723	0.139181		tRCC_04_T	Tumor	0.0199673	0.301302
Exp066971	NAT	0.148691	0.115449		tRCC_05_T	Tumor	-0.0655013	0.312603
Exp063462	NAT	0.223154	0.109419		tRCC_06_T	Tumor	-0.0505377	0.285904
Exp063486	NAT	0.303349	0.087539		tRCC_07_T	Tumor	-0.0813669	0.293929
Exp063474	NAT	0.147627	0.133152		tRCC_08_T	Tumor	0.0452301	0.26773
Exp089890	NAT	0.277922	0.108024		tRCC_09_T	Tumor	0.0957262	0.238743
Exp066979	NAT	0.26004	0.0999087		tRCC_11_T	Tumor	0.251679	0.242973
Exp085837	NAT	0.125011	0.136099		tRCC_12_T	Tumor	0.226211	0.252983
Exp067002	NAT	0.236692	0.109093		tRCC_13_T	Tumor	0.130714	0.281875
Exp089442	NAT	0.276033	0.0961676		tRCC_21_T	Tumor	0.239231	0.298687
Exp066968	NAT	0.156631	0.123709		tRCC_23_T	Tumor	0.0604464	0.317593
Exp072921	NAT	0.264869	0.0974628		tRCC_35_T	Tumor	0.189032	0.25952
Exp072923	NAT	0.143216	0.130418		tRCC_36_T	Tumor	-0.0272602	0.284033
Exp089892	NAT	0.155944	0.120406		tRCC_37_T	Tumor	-0.0897248	0.318234
Exp066981	NAT	0.143092	0.118178		tRCC_39_T	Tumor	0.144349	0.222089
Exp066998	NAT	0.211786	0.103429		tRCC_40_T	Tumor	0.0297679	0.280849
Exp067008	NAT	0.259487	0.102794		tRCC_45_T	Tumor	-0.0148898	0.31385
Exp072914	NAT	0.261861	0.0987674		tRCC_46_T	Tumor	-0.103062	0.307294
Exp085843	NAT	0.258145	0.106146		tRCC_49_T	Tumor	-0.0843797	0.321771
Exp087142	NAT	0.0933347	0.121454		tRCC_69_T	Tumor	-0.0102297	0.325946
Exp067014	NAT	0.243882	0.113263		tRCC_80_T	Tumor	-0.0323453	0.291437
Exp066965	NAT	0.245709	0.107716		tRCC_81_T	Tumor	-0.181921	0.298577
Exp066985	NAT	0.106617	0.134481		tRCC_87_T	Tumor	0.222061	0.276668
Exp066991	NAT	0.227937	0.103574
Exp063457	Tumor	0.0355534	0.150414
Exp063459	Tumor	0.0454017	0.131896
Exp063463	Tumor	0.0875691	0.12897
Exp063465	Tumor	0.0190062	0.141725
Exp063469	Tumor	0.0654086	0.140219
Exp067015	Tumor	0.0428417	0.133121
Exp088996	Tumor	0.0605994	0.116183
Exp088998	Tumor	0.0499302	0.146404
Exp089881	Tumor	0.00735259	0.163551
Exp089883	Tumor	0.0925747	0.0888365
Exp066974	Tumor	0.0775157	0.12274
Exp066986	Tumor	0.0623139	0.131502
Exp066988	Tumor	0.0685921	0.124298
Exp067011	Tumor	0.083887	0.130865
Exp085844	Tumor	0.0424552	0.131905
Exp086588	Tumor	0.0981934	0.133891
Exp087129	Tumor	0.0634386	0.132435
Exp087133	Tumor	0.0337048	0.130929
Exp063481	Tumor	0.0936958	0.121652
Exp066960	Tumor	0.083633	0.119269
Exp066992	Tumor	0.0855428	0.124874
Exp067005	Tumor	0.0744044	0.128455
Exp067019	Tumor	0.0546831	0.136238
Exp066972	Tumor	0.081086	0.113046
Exp063461	Tumor	0.0932026	0.129567
Exp063485	Tumor	0.0974459	0.127571
Exp066955	Tumor	0.0980587	0.120326
Exp086590	Tumor	0.088581	0.121209
Exp063473	Tumor	0.138555	0.118951
Exp063477	Tumor	0.155064	0.111242
Exp089889	Tumor	0.148716	0.111908
Exp066962	Tumor	0.159611	0.122508
Exp085836	Tumor	0.0802795	0.133111
Exp067001	Tumor	0.0437985	0.130695
Exp089441	Tumor	0.0757456	0.12033
Exp066977	Tumor	0.0775675	0.129744
Exp066980	Tumor	0.0905618	0.105137
Exp072922	Tumor	0.0175761	0.138949
Exp063479	Tumor	0.105782	0.123259
Exp088994	Tumor	0.136083	0.105796
Exp063475	Tumor	0.119547	0.12532
Exp089891	Tumor	0.11835	0.123603
Exp066969	Tumor	0.0652618	0.130404
Exp066970	Tumor	0.0364494	0.129304
Exp066997	Tumor	0.135021	0.108915
Exp067007	Tumor	0.163373	0.119765
Exp072913	Tumor	0.175912	0.113643
Exp085842	Tumor	0.0660449	0.122188
Exp086592	Tumor	0.0420563	0.115161
Exp087141	Tumor	0.0138351	0.120722
Exp067013	Tumor	0.0509597	0.12551
Exp066967	Tumor	0.104197	0.129312
Exp066973	Tumor	0.0480509	0.113408
Exp066990	Tumor	0.0896078	0.12571
Exp089887	Tumor	0.0981495	0.116284
Exp085832	Tumor	0.078645	0.121544
Exp085840	Tumor	0.0593017	0.134979
Exp085846	Tumor	0.0627979	0.117608
Exp087131	Tumor	0.0880041	0.12853
Exp089888	Tumor	0.295884	0.0937423
Exp085841	Tumor	0.243229	0.0910068
Exp085847	Tumor	0.219359	0.113922
Exp087132	Tumor	0.124815	0.132986

[truncated: 30 more sheets: Sfig.2e, fig.3a, Sfig.3a-b, fig.3b,3c, fig.3d,Sfig.3c,3d, fig.3e, fig.3g, Sfig.3g, fig.4c, fig.4e, fig.4f, fig.4g, Sfig.4i, fig.5a, fig.5b,5c,5f, fig.5i, Sfig.5a,5b, Sfig.5d, fig.6c, fig.6d …]
